# Supplementary material for: Combined Transcriptome and Proteome Analysis of RpoS Regulon Reveals Its Role in Spoilage Potential of Pseudomonas fluorescens
Source: Front Microbiol. 2019 Feb 6;10:94. doi: 10.3389/fmicb.2019.00094 (PMC6372562; doi:10.3389/fmicb.2019.00094)
Supplement: Supplementary file 1 [file Table_1.XLSX]

## Sheet: 1 Table S1
Supplementary Table S1 Summary of reads in P. fluorescens transcriptome sequencing.
Q20, Q30: The percentage of bases with a phred value >20 or 30;
The samples for the wild-type strain are marked with UK4_1, UK4_2, and UK4_3,
whereas those for the rpoS mutant are marked with rpoS_1, rpoS_2, and rpoS_3.
Sample name	Raw reads	Clean reads	clean bases	Error rate(%)	Q20(%)	Q30(%)	GC content(%)
UK4_1	23377532	22677118	3.4G	0.01	98.05	95	54.52
UK4_2	14873996	14741394	2.21G	0.01	98.44	95.78	54.89
UK4_3	15034976	14909974	2.24G	0.01	98.36	95.59	54.65
Average of UK4	17762168	17442829	2.62G	0.01	98.28	95.46	54.69
rpoS_1	16885484	16394358	2.46G	0.01	98.13	95.13	55.11
rpoS_2	19948546	19373134	2.91G	0.01	98.34	95.56	55.07
rpoS_3	21280570	20938946	3.14G	0.01	98.12	95.22	54.99
Average of rpoS	19371533	18902146	2.84G	0.01	98.2	95.3	55.06
