# Supplementary material for: Combined Transcriptome and Proteome Analysis of RpoS Regulon Reveals Its Role in Spoilage Potential of Pseudomonas fluorescens
Source: Front Microbiol. 2019 Feb 6;10:94. doi: 10.3389/fmicb.2019.00094 (PMC6372562; doi:10.3389/fmicb.2019.00094)
Supplement: Supplementary file 3 [file Table_3.XLSX]

## Sheet: 3 Table S3
Supplementary Table S3 Statistical results of clean reads mapping with the reference genome.
The samples for the wild-type strain are marked with UK4_1, UK4_2, and UK4_3,
whereas those for the rpoS mutant are marked with rpoS_1, rpoS_2, and rpoS_3.
Sample name	UK4_1	UK4_2	UK4_3	rpoS_1	rpoS_2	rpoS_3
Total reads	22677118	14741394	14909974	16394358	19373134	20938946
Total mapped	22300840 (98.34%)	14703955 (99.75%)	14871881 (99.74%)	16322636 (99.56%)	19272599 (99.48%)	20861124 (99.63%)
Multiple mapped	142188 (0.63%)	76510 (0.52%)	74008 (0.5%)	142330 (0.87%)	159555 (0.82%)	174854 (0.84%)
Uniquely mapped	22158652 (97.71%)	14627445 (99.23%)	14797873 (99.25%)	16180306 (98.69%)	19113044 (98.66%)	20686270 (98.79%)
Read-1	11082240 (48.87%)	7314706 (49.62%)	7399911 (49.63%)	8093049 (49.36%)	9559261 (49.34%)	10346045 (49.41%)
Read-2	11076412 (48.84%)	7312739 (49.61%)	7397962 (49.62%)	8087257 (49.33%)	9553783 (49.31%)	10340225 (49.38%)
Reads map to '+'	11081461 (48.87%)	7314411 (49.62%)	7399626 (49.63%)	8091818 (49.36%)	9558030 (49.34%)	10344864 (49.4%)
Reads map to '-'	11077191 (48.85%)	7313034 (49.61%)	7398247 (49.62%)	8088488 (49.34%)	9555014 (49.32%)	10341406 (49.39%)
