# Supplementary material for: Combined Transcriptome and Proteome Analysis of RpoS Regulon Reveals Its Role in Spoilage Potential of Pseudomonas fluorescens
Source: Front Microbiol. 2019 Feb 6;10:94. doi: 10.3389/fmicb.2019.00094 (PMC6372562; doi:10.3389/fmicb.2019.00094)
Supplement: Supplementary file 4 [file Table_4.XLSX]

## Sheet: 4 Table S4
Supplementary Table S4 All the detailed data of CDSs from RNA-seq.
Locus tag	chromosome	Strand	start	end	length	UK4_1_readcount	UK4_2_readcount	UK4_3_readcount	RpoS_1_readcount	RpoS_2_readcount	RpoS_3_readcount	UK4_1_fpkm	UK4_2_fpkm	UK4_3_fpkm	RpoS_1_fpkm	RpoS_2_fpkm	RpoS_3_fpkm	UK4_group_fpkm	RpoS_group_fpkm	RpoS_readcount(RpoSvsUK4)	UK4_readcount(RpoSvsUK4)	log2FoldChange(RpoSvsUK4)	pval(RpoSvsUK4)	padj(RpoSvsUK4)	significant(RpoSvsUK4)	biological_process	biological_process_description	cellular_component	cellular_component_description	molecular_function	molecular_function_description	KEGG AnnotInfo	KEGG url	Blast swiss prot
HZ99_RS00005	NZ_CP008896.1	+	61	176	116	1	0	0	0	0	0	1.91405	0	0	0	0	0	0.638015	0	0	0.328221	#NAME?	0.92556	1	FALSE	--	--	--	--	--	--	--	--	--
HZ99_RS00010	NZ_CP008896.1	+	422	2314	1893	29	21	32	29	26	26	3.4014	3.34318	5.5591	4.0739	3.16892	2.93264	4.10123	3.39182	23.4146	31.7198	-0.43798	0.36433	0.95874	FALSE	--	--	--	--	GO:1901363//GO:0097159//GO:0008658//GO:0031406//GO:0033293//GO:0008144//GO:1901681//GO:0003674//GO:0005488//GO:0043167//GO:0043168//GO:0033218	heterocyclic compound binding//organic cyclic compound binding//penicillin binding//carboxylic acid binding//monocarboxylic acid binding//drug binding//sulfur compound binding//molecular_function//binding//ion binding//anion binding//amide binding	--	--	--
HZ99_RS00015	NZ_CP008896.1	-	2359	3330	972	285	173	143	287	489	348	65.1012	53.6378	48.381	78.5197	116.073	76.445	55.7067	90.3459	322.657	223.523	0.52957	0.11873	0.66	FALSE	GO:0019439//GO:0043436//GO:1901606//GO:0034641//GO:0046395//GO:0046483//GO:0006576//GO:0006520//GO:0006568//GO:0009310//GO:0071704//GO:0044282//GO:0046218//GO:0006586//GO:0006575//GO:0009056//GO:0008150//GO:1901361//GO:0006082//GO:0006569//GO:1901565//GO:1901564//GO:0044712//GO:0042180//GO:0046700//GO:0042402//GO:0006725//GO:1901605//GO:0009072//GO:0009063//GO:0009987//GO:0044270//GO:0008152//GO:…	aromatic compound catabolic process//oxoacid metabolic process//alpha-amino acid catabolic process//cellular nitrogen compound metabolic process//carboxylic acid catabolic process//heterocycle metabolic process//cellular biogenic amine metabolic process//cellular amino acid metabolic process//tryptophan metabolic process//amine catabolic process//organic substance metabolic process//small molecul…	--	--	GO:0016787//GO:0003674//GO:0003824//GO:0016810//GO:0016811//GO:0004061	hydrolase activity//molecular_function//catalytic activity//hydrolase activity, acting on carbon-nitrogen (but not peptide) bonds//hydrolase activity, acting on carbon-nitrogen (but not peptide) bonds, in linear amides//arylformamidase activity	--	--	--
HZ99_RS00020	NZ_CP008896.1	-	3359	4117	759	201	101	75	158	369	217	58.7983	40.1024	32.4956	55.3577	112.169	61.0456	43.7988	76.1908	213.043	138.134	0.62507	0.26052	0.89604	FALSE	GO:0044281//GO:0009987//GO:0008152//GO:0044710//GO:0044238//GO:0055114//GO:0006629//GO:0019752//GO:0032787//GO:0044237//GO:0008150//GO:0006082//GO:0006631//GO:0044255//GO:0043436//GO:0071704	small molecule metabolic process//cellular process//metabolic process//single-organism metabolic process//primary metabolic process//oxidation-reduction process//lipid metabolic process//carboxylic acid metabolic process//monocarboxylic acid metabolic process//cellular metabolic process//biological_process//organic acid metabolic process//fatty acid metabolic process//cellular lipid metabolic pro…	--	--	GO:0005488//GO:0050662//GO:0003857//GO:0016491//GO:0016616//GO:0048037//GO:0003674//GO:0016614//GO:0003824	binding//coenzyme binding//3-hydroxyacyl-CoA dehydrogenase activity//oxidoreductase activity//oxidoreductase activity, acting on the CH-OH group of donors, NAD or NADP as acceptor//cofactor binding//molecular_function//oxidoreductase activity, acting on CH-OH group of donors//catalytic activity	--	--	--
HZ99_RS00025	NZ_CP008896.1	-	4150	5598	1449	143	40	40	67	230	100	21.9118	8.31922	9.07814	12.2962	36.6225	14.7356	13.1031	21.2181	113.476	80.032	0.50373	0.60327	0.99789	FALSE	GO:0008152//GO:0044710//GO:0055114//GO:0008150	metabolic process//single-organism metabolic process//oxidation-reduction process//biological_process	--	--	GO:0016491//GO:0003674//GO:0003824	oxidoreductase activity//molecular_function//catalytic activity	--	--	--
HZ99_RS00030	NZ_CP008896.1	-	5601	6707	1107	103	44	27	54	180	66	20.6585	11.9783	8.02087	12.9721	37.5157	12.7301	13.5526	21.0726	85.9117	62.7547	0.45313	0.64014	0.99931	FALSE	GO:0008152//GO:0044710//GO:0055114//GO:0008150	metabolic process//single-organism metabolic process//oxidation-reduction process//biological_process	--	--	GO:0016616//GO:0016491//GO:0016614//GO:0003674//GO:0003824	oxidoreductase activity, acting on the CH-OH group of donors, NAD or NADP as acceptor//oxidoreductase activity//oxidoreductase activity, acting on CH-OH group of donors//molecular_function//catalytic activity	--	--	--
HZ99_RS00035	NZ_CP008896.1	-	6824	7711	888	34	24	18	36	45	26	8.50112	8.14496	6.66599	10.7808	11.692	6.25168	7.77069	9.57483	30.9634	28.3851	0.12543	0.86024	1	FALSE	GO:1901360//GO:0050794//GO:0010556//GO:0031326//GO:0065007//GO:0010468//GO:0006807//GO:0009987//GO:0032774//GO:0044238//GO:0010467//GO:0051171//GO:2000112//GO:0006725//GO:0009059//GO:0050789//GO:0008150//GO:0044249//GO:0006355//GO:0016070//GO:0044271//GO:0034654//GO:0009889//GO:0080090//GO:0031323//GO:1901362//GO:0051252//GO:0044260//GO:0006139//GO:0090304//GO:0034645//GO:0044237//GO:0060255//GO:…	organic cyclic compound metabolic process//regulation of cellular process//regulation of macromolecule biosynthetic process//regulation of cellular biosynthetic process//biological regulation//regulation of gene expression//nitrogen compound metabolic process//cellular process//RNA biosynthetic process//primary metabolic process//gene expression//regulation of nitrogen compound metabolic process/…	GO:0005575//GO:0016020	cellular_component//membrane	GO:0005488//GO:0003700//GO:0001071//GO:0097159//GO:1901363//GO:0003677//GO:0003674//GO:0003676	binding//transcription factor activity, sequence-specific DNA binding//nucleic acid binding transcription factor activity//organic cyclic compound binding//heterocyclic compound binding//DNA binding//molecular_function//nucleic acid binding	--	--	--
HZ99_RS00040	NZ_CP008896.1	+	8063	10420	2358	82	68	70	151	127	109	7.72112	8.69073	9.76247	17.0293	12.4265	9.87004	8.72477	13.1086	112.274	84.0554	0.41761	0.23406	0.87012	FALSE	GO:0044260//GO:1901360//GO:0090304//GO:0006139//GO:0006259//GO:0034645//GO:0044237//GO:0006807//GO:0044238//GO:0008152//GO:0009987//GO:0006260//GO:0006725//GO:0044249//GO:0008150//GO:0043170//GO:0009059//GO:0071704//GO:0009058//GO:0046483//GO:1901576//GO:0034641	cellular macromolecule metabolic process//organic cyclic compound metabolic process//nucleic acid metabolic process//nucleobase-containing compound metabolic process//DNA metabolic process//cellular macromolecule biosynthetic process//cellular metabolic process//nitrogen compound metabolic process//primary metabolic process//metabolic process//cellular process//DNA replication//cellular aromatic …	--	--	GO:0003887//GO:0016772//GO:1901363//GO:0004518//GO:0036094//GO:0005488//GO:0097159//GO:0034061//GO:0000166//GO:0004527//GO:0016740//GO:0016788//GO:0003677//GO:0003824//GO:0003674//GO:0008408//GO:0016779//GO:0016787//GO:0003676//GO:1901265	DNA-directed DNA polymerase activity//transferase activity, transferring phosphorus-containing groups//heterocyclic compound binding//nuclease activity//small molecule binding//binding//organic cyclic compound binding//DNA polymerase activity//nucleotide binding//exonuclease activity//transferase activity//hydrolase activity, acting on ester bonds//DNA binding//catalytic activity//molecular_funct…	--	--	--
HZ99_RS00045	NZ_CP008896.1	+	10472	11104	633	118	62	62	96	170	176	41.3893	29.5175	32.2102	40.3302	61.9632	59.367	34.3723	53.8868	126.155	90.0294	0.48673	0.17917	0.78737	FALSE	--	--	--	--	GO:0003674//GO:0005515//GO:0005488	molecular_function//protein binding//binding	--	--	--
HZ99_RS00050	NZ_CP008896.1	+	11269	11817	549	2225	1048	1234	999	1221	1123	899.845	575.281	739.177	483.901	513.135	436.761	738.101	477.932	961.794	1679.02	-0.80382	0.0084709	0.10506	FALSE	--	--	--	--	--	--	--	--	--
HZ99_RS00055	NZ_CP008896.1	+	11965	12480	516	18	7	10	16	25	16	7.74521	4.08827	6.37317	8.24581	11.1784	6.62074	6.06888	8.68164	16.4082	13.016	0.33414	0.61268	0.99851	FALSE	GO:0044260//GO:0050794//GO:1901360//GO:0051252//GO:0031326//GO:0006139//GO:0065007//GO:0090304//GO:0006259//GO:0010556//GO:0006310//GO:0010468//GO:0044237//GO:0006807//GO:0034645//GO:0008152//GO:0009987//GO:0044238//GO:0032774//GO:0060255//GO:0006725//GO:0010467//GO:2001141//GO:0051171//GO:2000112//GO:0008150//GO:0006355//GO:0016070//GO:0044249//GO:0006352//GO:0044271//GO:0009059//GO:0043170//GO:…	cellular macromolecule metabolic process//regulation of cellular process//organic cyclic compound metabolic process//regulation of RNA metabolic process//regulation of cellular biosynthetic process//nucleobase-containing compound metabolic process//biological regulation//nucleic acid metabolic process//DNA metabolic process//regulation of macromolecule biosynthetic process//DNA recombination//reg…	--	--	GO:1901363//GO:0097159//GO:0005488//GO:0000988//GO:0000150//GO:0000996//GO:0000990//GO:0003700//GO:0003677//GO:0003674//GO:0001071//GO:0003824//GO:0003676//GO:0016987//GO:0043565	heterocyclic compound binding//organic cyclic compound binding//binding//transcription factor activity, protein binding//recombinase activity//core DNA-dependent RNA polymerase binding promoter specificity activity//transcription factor activity, core RNA polymerase binding//transcription factor activity, sequence-specific DNA binding//DNA binding//molecular_function//nucleic acid binding transcr…	--	--	--
HZ99_RS00060	NZ_CP008896.1	+	12477	13436	960	17	14	12	13	15	14	3.93177	4.39489	4.1107	3.6011	3.60503	3.11382	4.14578	3.43998	12.0939	16.2861	-0.42936	0.45261	0.97698	FALSE	--	--	--	--	--	--	--	--	--
HZ99_RS00065	NZ_CP008896.1	+	13519	15939	2421	59	48	48	65	78	115	5.41087	5.97499	6.52006	7.13973	7.43341	10.1424	5.96864	8.2385	73.7044	59.0807	0.31906	0.37026	0.95874	FALSE	GO:0051179//GO:0006810//GO:0008150//GO:0051234	localization//transport//biological_process//establishment of localization	GO:0016020//GO:0005575//GO:0019867	membrane//cellular_component//outer membrane	GO:0004872//GO:0003674	receptor activity//molecular_function	--	--	--
HZ99_RS00070	NZ_CP008896.1	-	16230	17636	1407	228	179	158	58	49	52	35.9792	38.3398	36.9291	10.9622	8.03508	7.89124	37.0827	8.96283	45.9749	213.728	-2.2169	2.82e-10	2.35e-08	DOWN	GO:0008150//GO:0044765//GO:0051179//GO:0044763//GO:0009987//GO:0044699//GO:0051234//GO:0006810//GO:0042493//GO:0006855//GO:0050896//GO:0015893//GO:0055085//GO:0042221	biological_process//single-organism transport//localization//single-organism cellular process//cellular process//single-organism process//establishment of localization//transport//response to drug//drug transmembrane transport//response to stimulus//drug transport//transmembrane transport//response to chemical	GO:0005575//GO:0016020	cellular_component//membrane	GO:0016788//GO:0022857//GO:0004519//GO:0015291//GO:0022804//GO:0005215//GO:0004521//GO:0015238//GO:0005488//GO:0016893//GO:0004540//GO:0003674//GO:0003824//GO:0003676//GO:0016787//GO:0015297//GO:0016891//GO:0097159//GO:0004518//GO:1901363//GO:0090484//GO:0004523	hydrolase activity, acting on ester bonds//transmembrane transporter activity//endonuclease activity//secondary active transmembrane transporter activity//active transmembrane transporter activity//transporter activity//endoribonuclease activity//drug transmembrane transporter activity//binding//endonuclease activity, active with either ribo- or deoxyribonucleic acids and producing 5'-phosphomono…	hypothetical protein	http://www.genome.jp/dbget-bin/www_bget?pfs:PFLU2072	-//-
HZ99_RS00075	NZ_CP008896.1	-	17636	18457	822	315	291	179	53	61	59	85.0842	106.687	71.6121	17.1462	17.1217	15.3256	87.7945	16.5311	49.7911	295.03	-2.5669	1.51e-13	2.82e-11	DOWN	GO:0010467//GO:0008150//GO:0044249//GO:0009059//GO:0043170//GO:0019538//GO:0009058//GO:0071704//GO:1901576//GO:0044260//GO:0044267//GO:0006412//GO:0044237//GO:0034645//GO:0044238//GO:0008152//GO:0009987	gene expression//biological_process//cellular biosynthetic process//macromolecule biosynthetic process//macromolecule metabolic process//protein metabolic process//biosynthetic process//organic substance metabolic process//organic substance biosynthetic process//cellular macromolecule metabolic process//cellular protein metabolic process//translation//cellular metabolic process//cellular macromol…	GO:0005840//GO:0044424//GO:0005622//GO:0043228//GO:0005737//GO:0032991//GO:0044444//GO:0043226//GO:0044464//GO:0030529//GO:0005575//GO:0043232//GO:0043229//GO:0005623	ribosome//intracellular part//intracellular//non-membrane-bounded organelle//cytoplasm//macromolecular complex//cytoplasmic part//organelle//cell part//ribonucleoprotein complex//cellular_component//intracellular non-membrane-bounded organelle//intracellular organelle//cell	GO:0003674//GO:0003735//GO:0005198	molecular_function//structural constituent of ribosome//structural molecule activity	putative acyl transferase, colanic acid synthesis; K03818 putative colanic acid biosynthesis acetyltransferase WcaF [EC:2.3.1.-]	http://www.genome.jp/dbget-bin/www_bget?pfs:PFLU3670	gnl|BL_ORD_ID|503984 sp|Q58464|Y1064_METJA Uncharacterized acetyltransferase MJ1064 OS=Methanocaldococcus jannaschii (strain ATCC 43067 / DSM 2661 / JAL-1 / JCM 10045 / NBRC 100440) GN=MJ1064 PE=3 SV=1//6.14383e-12
HZ99_RS00080	NZ_CP008896.1	-	18454	19851	1398	287	233	144	44	53	41	45.5811	50.2273	33.8736	8.36967	8.74696	6.262	43.2273	7.79288	39.8119	247.941	-2.6387	7.63e-14	1.58e-11	DOWN	--	--	--	--	--	--	hypothetical protein	http://www.genome.jp/dbget-bin/www_bget?pfs:PFLU2073	-//-
HZ99_RS00085	NZ_CP008896.1	-	19851	20954	1104	316	231	162	33	50	34	63.5519	63.0571	48.256	7.94892	10.4494	6.57576	58.2883	8.32468	33.6721	264.578	-2.9741	1.17e-16	4.49e-14	DOWN	--	--	--	--	--	--	putative transferase	http://www.genome.jp/dbget-bin/www_bget?pfs:PFLU2074	-//-
HZ99_RS00090	NZ_CP008896.1	-	20945	22159	1215	344	237	174	39	49	45	62.8626	58.7845	47.0954	8.53594	9.30482	7.9081	56.2475	8.58296	38.2462	281.365	-2.8791	4.47e-16	1.51e-13	DOWN	--	--	--	--	--	--	hypothetical protein	http://www.genome.jp/dbget-bin/www_bget?pfs:PFLU2075	gnl|BL_ORD_ID|147128 sp|P9WMY9|GLGSY_MYCTU Glycogen synthase OS=Mycobacterium tuberculosis (strain ATCC 25618 / H37Rv) GN=Rv3032 PE=1 SV=1//1.03339e-09
HZ99_RS00095	NZ_CP008896.1	-	22185	23525	1341	474	353	266	43	70	26	78.4801	79.3299	65.2316	8.52713	12.0436	4.13981	74.3472	8.23686	40.2209	409.484	-3.3478	3.37e-21	6.06e-18	DOWN	GO:0008152//GO:0044238//GO:0071704//GO:0005975//GO:0008150	metabolic process//primary metabolic process//organic substance metabolic process//carbohydrate metabolic process//biological_process	GO:0009341//GO:0005575//GO:0043234//GO:0032991	beta-galactosidase complex//cellular_component//protein complex//macromolecular complex	GO:0004565//GO:0003674//GO:0016798//GO:0003824//GO:0015925//GO:0004553//GO:0016787	beta-galactosidase activity//molecular_function//hydrolase activity, acting on glycosyl bonds//catalytic activity//galactosidase activity//hydrolase activity, hydrolyzing O-glycosyl compounds//hydrolase activity	hypothetical protein	http://www.genome.jp/dbget-bin/www_bget?pfs:PFLU2076	-//-
HZ99_RS00100	NZ_CP008896.1	-	23525	24703	1179	258	181	121	27	38	19	48.5866	46.2653	33.7503	6.08994	7.43632	3.44093	42.8674	5.65573	24.2953	208.119	-3.0987	6.47e-16	2.05e-13	DOWN	--	--	--	--	--	--	putative transferase	http://www.genome.jp/dbget-bin/www_bget?pfs:PFLU2077	gnl|BL_ORD_ID|242276 sp|A8LDJ8|MSHA_FRASN D-inositol 3-phosphate glycosyltransferase OS=Frankia sp. (strain EAN1pec) GN=mshA PE=3 SV=1//4.99771e-10
HZ99_RS00105	NZ_CP008896.1	-	24703	26682	1980	1236	862	593	106	143	105	138.6	131.2	98.4906	14.2365	16.6632	11.323	122.763	14.0742	101.986	1000.89	-3.2948	1.68e-19	1.81e-16	DOWN	GO:0006629//GO:0034645//GO:0044237//GO:0009987//GO:0008152//GO:1901137//GO:0044710//GO:0044238//GO:1901135//GO:0008610//GO:0044260//GO:0016051//GO:0044723//GO:0044262//GO:0034637//GO:0008653//GO:0009058//GO:0071704//GO:0033692//GO:0009103//GO:0044255//GO:1901576//GO:0044264//GO:0005976//GO:0000271//GO:0008150//GO:0044249//GO:0005975//GO:0043170//GO:0009059	lipid metabolic process//cellular macromolecule biosynthetic process//cellular metabolic process//cellular process//metabolic process//carbohydrate derivative biosynthetic process//single-organism metabolic process//primary metabolic process//carbohydrate derivative metabolic process//lipid biosynthetic process//cellular macromolecule metabolic process//carbohydrate biosynthetic process//single-o…	GO:0016020//GO:0005575	membrane//cellular_component	GO:0005198//GO:0003674	structural molecule activity//molecular_function	hypothetical protein	http://www.genome.jp/dbget-bin/www_bget?pfs:PFLU2078	-//-
HZ99_RS00110	NZ_CP008896.1	-	26759	27580	822	526	304	276	40	47	34	142.077	111.453	110.419	12.9405	13.1921	8.83168	121.316	11.6548	34.9556	411.893	-3.5587	4.7e-20	6.34e-17	DOWN	GO:0006810//GO:0051234//GO:0044699//GO:0033036//GO:0008643//GO:0015774//GO:0008150//GO:0044765//GO:0033037//GO:0051179//GO:0071702	transport//establishment of localization//single-organism process//macromolecule localization//carbohydrate transport//polysaccharide transport//biological_process//single-organism transport//polysaccharide localization//localization//organic substance transport	GO:0016020//GO:0005575	membrane//cellular_component	GO:1901476//GO:0003674//GO:0022884//GO:0022857//GO:0022892//GO:0015144//GO:0005215//GO:0015159//GO:0022891	carbohydrate transporter activity//molecular_function//macromolecule transmembrane transporter activity//transmembrane transporter activity//substrate-specific transporter activity//carbohydrate transmembrane transporter activity//transporter activity//polysaccharide transmembrane transporter activity//substrate-specific transmembrane transporter activity	putative polysaccharide exported-related lipoprotein	http://www.genome.jp/dbget-bin/www_bget?pfs:PFLU2079	gnl|BL_ORD_ID|15160 sp|Q46629|AMSH_ERWAM Amylovoran export outer membrane protein AmsH OS=Erwinia amylovora GN=amsH PE=3 SV=2//4.51065e-09
HZ99_RS00115	NZ_CP008896.1	-	27587	28498	912	247	170	125	15	30	20	60.1329	56.1752	45.0734	4.37381	7.58953	4.68243	53.7939	5.54859	18.6272	201.988	-3.4388	2.99e-19	2.69e-16	DOWN	--	--	--	--	GO:0016757//GO:0003674//GO:0003824//GO:0016740	transferase activity, transferring glycosyl groups//molecular_function//catalytic activity//transferase activity	putative lipopolysaccharide biosynthesis glycosyl transferase; K12992 rhamnosyltransferase [EC:2.4.1.-]	http://www.genome.jp/dbget-bin/www_bget?pfs:PFLU2080	gnl|BL_ORD_ID|338701 sp|P26403|RFBN_SALTY O antigen biosynthesis rhamnosyltransferase RfbN OS=Salmonella typhimurium (strain LT2 / SGSC1412 / ATCC 700720) GN=rfbN PE=3 SV=1//1.1868e-78
HZ99_RS00120	NZ_CP008896.1	-	28498	29961	1464	881	514	439	68	105	80	133.612	105.807	98.6118	12.3518	16.5477	11.6677	112.677	13.5224	72.6804	681.548	-3.2292	2.66e-16	9.57e-14	DOWN	GO:0071704//GO:0009058//GO:0005976//GO:0043170//GO:0005975//GO:0008150//GO:0044238//GO:0008152	organic substance metabolic process//biosynthetic process//polysaccharide metabolic process//macromolecule metabolic process//carbohydrate metabolic process//biological_process//primary metabolic process//metabolic process	--	--	GO:0003824//GO:0046872//GO:0003674//GO:0016779//GO:0003676//GO:0043169//GO:0008270//GO:0016740//GO:0046914//GO:0043167//GO:0005488//GO:0097159//GO:0016772//GO:1901363	catalytic activity//metal ion binding//molecular_function//nucleotidyltransferase activity//nucleic acid binding//cation binding//zinc ion binding//transferase activity//transition metal ion binding//ion binding//binding//organic cyclic compound binding//transferase activity, transferring phosphorus-containing groups//heterocyclic compound binding	putative nucelotidyl transferase; K00971 mannose-1-phosphate guanylyltransferase [EC:2.7.7.13]	http://www.genome.jp/dbget-bin/www_bget?pfs:PFLU2081	gnl|BL_ORD_ID|499998 sp|B0RVK6|XANB_XANCB Xanthan biosynthesis protein XanB OS=Xanthomonas campestris pv. campestris (strain B100) GN=xanB PE=3 SV=1//9.14851e-135
HZ99_RS00125	NZ_CP008896.1	-	29961	31400	1440	1171	791	542	83	108	61	180.553	165.541	123.778	15.3278	17.3041	9.04489	156.624	13.8923	72.8886	929.589	-3.6728	4.96e-19	3.34e-16	DOWN	--	--	GO:0036338//GO:0019031//GO:0019012//GO:0044423//GO:0005575	viral membrane//viral envelope//virion//virion part//cellular_component	--	--	putative glycosyltransferase	http://www.genome.jp/dbget-bin/www_bget?pfs:PFLU2082	gnl|BL_ORD_ID|498361 sp|P71241|WCAJ_ECOLI UDP-glucose:undecaprenyl-phosphate glucose-1-phosphate transferase OS=Escherichia coli (strain K12) GN=wcaJ PE=1 SV=2//1.88067e-72
HZ99_RS00130	NZ_CP008896.1	-	31800	34283	2484	38	25	14	34	15	25	3.39658	3.03305	1.85345	3.63991	1.39325	2.14894	2.76103	2.39403	21.5339	28.3318	-0.39581	0.32434	0.94255	FALSE	GO:0051179//GO:0051234//GO:0008150//GO:0006810	localization//establishment of localization//biological_process//transport	GO:0016020//GO:0005575//GO:0019867	membrane//cellular_component//outer membrane	GO:0004872//GO:0003674	receptor activity//molecular_function	--	--	--
HZ99_RS00135	NZ_CP008896.1	-	34382	35350	969	50	34	51	46	53	47	11.4566	10.5742	17.3082	12.624	12.6195	10.3564	13.113	11.8666	42.0734	52.001	-0.30563	0.4782	0.97891	FALSE	--	--	GO:0019012//GO:0019028//GO:0019013//GO:0044423//GO:0005575	virion//viral capsid//viral nucleocapsid//virion part//cellular_component	GO:0003674//GO:0005198	molecular_function//structural molecule activity	--	--	--
HZ99_RS00140	NZ_CP008896.1	-	35337	35852	516	58	43	33	65	83	67	24.9568	25.1136	21.0315	33.4986	37.1122	27.7243	23.7006	32.7784	61.9223	50.2283	0.30196	0.4687	0.97891	FALSE	GO:0009987//GO:0008152//GO:0032774//GO:0044238//GO:0060255//GO:0010468//GO:0034645//GO:0006807//GO:0044237//GO:0031326//GO:0006139//GO:0065007//GO:0090304//GO:0010556//GO:0044260//GO:0050794//GO:1901360//GO:0051252//GO:0031323//GO:1901362//GO:0006351//GO:1901576//GO:0034641//GO:0080090//GO:0046483//GO:0034654//GO:0019438//GO:0009889//GO:0009058//GO:0019219//GO:0019222//GO:0071704//GO:0018130//GO:…	cellular process//metabolic process//RNA biosynthetic process//primary metabolic process//regulation of macromolecule metabolic process//regulation of gene expression//cellular macromolecule biosynthetic process//nitrogen compound metabolic process//cellular metabolic process//regulation of cellular biosynthetic process//nucleobase-containing compound metabolic process//biological regulation//nuc…	GO:0005623//GO:0005575//GO:0044464//GO:0005622	cell//cellular_component//cell part//intracellular	GO:0000996//GO:0000988//GO:1901363//GO:0097159//GO:0005488//GO:0003676//GO:0016987//GO:0003674//GO:0001071//GO:0003677//GO:0003700//GO:0000990	core DNA-dependent RNA polymerase binding promoter specificity activity//transcription factor activity, protein binding//heterocyclic compound binding//organic cyclic compound binding//binding//nucleic acid binding//sigma factor activity//molecular_function//nucleic acid binding transcription factor activity//DNA binding//transcription factor activity, sequence-specific DNA binding//transcription…	--	--	--
HZ99_RS00145	NZ_CP008896.1	-	35933	36637	705	47	31	23	36	52	50	14.802	13.2515	10.7286	13.5793	17.0178	15.1432	12.9273	15.2467	39.5599	37.5664	0.074596	0.93266	1	FALSE	--	--	--	--	--	--	--	--	--
HZ99_RS00150	NZ_CP008896.1	+	36728	37696	969	151	70	69	54	55	62	34.599	21.7703	23.417	14.8195	13.0957	13.6617	26.5954	13.8589	49.2132	107.041	-1.1211	0.0036391	0.052186	FALSE	GO:0009059//GO:0050789//GO:0044249//GO:0016070//GO:0006355//GO:0008150//GO:0044271//GO:0051171//GO:0010467//GO:2000112//GO:0006725//GO:0080090//GO:1901362//GO:0031323//GO:0034654//GO:0009889//GO:0010556//GO:0031326//GO:0065007//GO:1901360//GO:0050794//GO:0009987//GO:0032774//GO:0044238//GO:0006807//GO:0010468//GO:0043170//GO:2001141//GO:1901576//GO:0034641//GO:0046483//GO:0006351//GO:0071704//GO:…	macromolecule biosynthetic process//regulation of biological process//cellular biosynthetic process//RNA metabolic process//regulation of transcription, DNA-templated//biological_process//cellular nitrogen compound biosynthetic process//regulation of nitrogen compound metabolic process//gene expression//regulation of cellular macromolecule biosynthetic process//cellular aromatic compound metaboli…	--	--	GO:0003700//GO:0001071//GO:0005488//GO:0003677//GO:0043565//GO:0003676//GO:0003674//GO:0097159//GO:1901363	transcription factor activity, sequence-specific DNA binding//nucleic acid binding transcription factor activity//binding//DNA binding//sequence-specific DNA binding//nucleic acid binding//molecular_function//organic cyclic compound binding//heterocyclic compound binding	--	--	--
HZ99_RS00155	NZ_CP008896.1	-	37666	38598	933	109	43	52	62	52	83	25.9391	13.8892	18.3285	17.6715	12.8591	18.9947	19.3856	16.5084	56.5797	75.3031	-0.41242	0.26845	0.89954	FALSE	--	--	--	--	GO:0016787//GO:0003674//GO:0003824	hydrolase activity//molecular_function//catalytic activity	--	--	--
HZ99_RS00160	NZ_CP008896.1	-	38831	40657	1827	49	31	40	52	44	54	5.95481	5.11345	7.19991	7.56881	5.55651	6.3109	6.08939	6.47874	43.2687	45.6809	-0.078267	0.86471	1	FALSE	--	--	--	--	--	--	--	--	--
HZ99_RS00165	NZ_CP008896.1	-	40650	41450	801	22	7	9	17	11	17	6.09818	2.63364	3.69501	5.6439	3.16846	4.53161	4.14228	4.44799	13.0018	13.8901	-0.095354	0.81617	1	FALSE	GO:0008152//GO:0044710//GO:0055114//GO:0008150	metabolic process//single-organism metabolic process//oxidation-reduction process//biological_process	--	--	GO:0005488//GO:0050662//GO:0016491//GO:0003674//GO:0003824//GO:0048037	binding//coenzyme binding//oxidoreductase activity//molecular_function//catalytic activity//cofactor binding	--	--	--
HZ99_RS00170	NZ_CP008896.1	+	41612	42358	747	47	42	46	75	76	68	13.9697	16.9441	20.2508	26.6995	23.4737	19.4368	17.0549	23.2033	63.2581	51.9324	0.28461	0.43489	0.97448	FALSE	GO:0051252//GO:1901360//GO:0044260//GO:0050794//GO:0010556//GO:0006139//GO:0031326//GO:0090304//GO:0065007//GO:0044237//GO:0006807//GO:0034645//GO:0010468//GO:0060255//GO:0008152//GO:0009987//GO:0044238//GO:0032774//GO:0051171//GO:0010467//GO:2001141//GO:2000112//GO:0006725//GO:0009059//GO:0043170//GO:0050789//GO:0006355//GO:0016070//GO:0044249//GO:0008150//GO:0044271//GO:0071704//GO:0019222//GO:…	regulation of RNA metabolic process//organic cyclic compound metabolic process//cellular macromolecule metabolic process//regulation of cellular process//regulation of macromolecule biosynthetic process//nucleobase-containing compound metabolic process//regulation of cellular biosynthetic process//nucleic acid metabolic process//biological regulation//cellular metabolic process//nitrogen compound…	--	--	GO:0005488//GO:0097159//GO:1901363//GO:0003700//GO:0003677//GO:0003674//GO:0001071//GO:0043565//GO:0003676	binding//organic cyclic compound binding//heterocyclic compound binding//transcription factor activity, sequence-specific DNA binding//DNA binding//molecular_function//nucleic acid binding transcription factor activity//sequence-specific DNA binding//nucleic acid binding	--	--	--
HZ99_RS00175	NZ_CP008896.1	+	42473	43951	1479	12	9	14	18	6	8	1.80145	1.83386	3.1129	3.23644	0.93599	1.15494	2.2494	1.77579	9.40714	13.5789	-0.52954	0.40442	0.96319	FALSE	GO:0051234//GO:0008150//GO:0006810//GO:0051179	establishment of localization//biological_process//transport//localization	--	--	GO:0003674//GO:0005215	molecular_function//transporter activity	--	--	--
HZ99_RS00180	NZ_CP008896.1	+	43948	45099	1152	18	14	4	19	1	3	3.46921	3.66241	1.14186	4.38596	0.200279	0.556038	2.75782	1.71409	6.91301	13.1046	-0.92269	0.3129	0.93523	FALSE	GO:0031323//GO:0006351//GO:1901362//GO:0055085//GO:0006913//GO:0044765//GO:0034641//GO:1901576//GO:0046483//GO:0015031//GO:0080090//GO:0034654//GO:0019438//GO:0006357//GO:0006606//GO:0009889//GO:0019222//GO:0019219//GO:0009058//GO:0071704//GO:0018130//GO:0051649//GO:0008150//GO:0006355//GO:0016070//GO:0044249//GO:0017038//GO:0006886//GO:0070727//GO:0044271//GO:0009059//GO:0043170//GO:0016482//GO:…	regulation of cellular metabolic process//transcription, DNA-templated//organic cyclic compound biosynthetic process//transmembrane transport//nucleocytoplasmic transport//single-organism transport//cellular nitrogen compound metabolic process//organic substance biosynthetic process//heterocycle metabolic process//protein transport//regulation of primary metabolic process//nucleobase-containing c…	GO:0044451//GO:0043231//GO:0044428//GO:0016592//GO:0032991//GO:0031981//GO:0044424//GO:0005622//GO:0005654//GO:0005634//GO:0043229//GO:0005623//GO:0070013//GO:0044422//GO:0016020//GO:0043233//GO:0005575//GO:0031974//GO:0043227//GO:0043234//GO:0044446//GO:0043226//GO:0044464	nucleoplasm part//intracellular membrane-bounded organelle//nuclear part//mediator complex//macromolecular complex//nuclear lumen//intracellular part//intracellular//nucleoplasm//nucleus//intracellular organelle//cell//intracellular organelle lumen//organelle part//membrane//organelle lumen//cellular_component//membrane-enclosed lumen//membrane-bounded organelle//protein complex//intracellular or…	GO:0001104//GO:0003674//GO:0001076//GO:0003712//GO:0000988//GO:0000989	RNA polymerase II transcription cofactor activity//molecular_function//transcription factor activity, RNA polymerase II transcription factor binding//transcription cofactor activity//transcription factor activity, protein binding//transcription factor activity, transcription factor binding	--	--	--
HZ99_RS00185	NZ_CP008896.1	+	45089	46609	1521	30	14	18	30	10	23	4.37928	2.77389	3.89178	5.24512	1.51691	3.22875	3.68165	3.33026	18.3381	23.1852	-0.33836	0.45207	0.9762	FALSE	GO:0044237//GO:0008152//GO:0044260//GO:0006139//GO:0090304//GO:0071704//GO:0034641//GO:0046483//GO:0055085//GO:0044699//GO:0051234//GO:0043170//GO:0006396//GO:0006810//GO:0006807//GO:0044763//GO:0009987//GO:0044238//GO:0051179//GO:1901360//GO:0044765//GO:0010467//GO:0006725//GO:0008150//GO:0016070	cellular metabolic process//metabolic process//cellular macromolecule metabolic process//nucleobase-containing compound metabolic process//nucleic acid metabolic process//organic substance metabolic process//cellular nitrogen compound metabolic process//heterocycle metabolic process//transmembrane transport//single-organism process//establishment of localization//macromolecule metabolic process//…	GO:0016020//GO:0016021//GO:0031224//GO:0044425//GO:0005575	membrane//integral component of membrane//intrinsic component of membrane//membrane part//cellular_component	GO:0003674//GO:0003824//GO:0016886//GO:0008452//GO:0016874	molecular_function//catalytic activity//ligase activity, forming phosphoric ester bonds//RNA ligase activity//ligase activity	--	--	--
HZ99_RS00190	NZ_CP008896.1	-	46685	47269	585	80	56	51	77	74	104	30.363	28.8485	28.6695	35.0024	29.1853	37.9589	29.2936	34.0489	73.2038	70.399	0.056363	0.91403	1	FALSE	--	--	--	--	GO:0097159//GO:0005488//GO:1901363//GO:0003677//GO:0003676//GO:0003674	organic cyclic compound binding//binding//heterocyclic compound binding//DNA binding//nucleic acid binding//molecular_function	--	--	--
HZ99_RS00195	NZ_CP008896.1	+	47412	48584	1173	70	59	53	67	69	80	13.2498	15.1581	14.8588	15.1894	13.5719	14.5622	14.4222	14.4412	62.1228	69.1604	-0.15482	0.68938	1	FALSE	GO:0051179//GO:0044763//GO:0009987//GO:0044699//GO:0051234//GO:0006810//GO:0008150//GO:0044765//GO:0055085	localization//single-organism cellular process//cellular process//single-organism process//establishment of localization//transport//biological_process//single-organism transport//transmembrane transport	GO:0044425//GO:0005575//GO:0016020//GO:0031224//GO:0016021	membrane part//cellular_component//membrane//intrinsic component of membrane//integral component of membrane	--	--	--	--	--
HZ99_RS00200	NZ_CP008896.1	+	48826	61122	12297	167	109	165	247	195	210	3.01528	2.67127	4.41256	5.34147	3.65867	3.64633	3.36637	4.21549	188.746	169.568	0.15458	0.61447	0.99851	FALSE	GO:1901360//GO:0006139//GO:0044281//GO:0044237//GO:0006807//GO:0044710//GO:0044238//GO:0008152//GO:0009987//GO:0006066//GO:0006725//GO:0008150//GO:1901615//GO:0071704//GO:0046483//GO:0034641	organic cyclic compound metabolic process//nucleobase-containing compound metabolic process//small molecule metabolic process//cellular metabolic process//nitrogen compound metabolic process//single-organism metabolic process//primary metabolic process//metabolic process//cellular process//alcohol metabolic process//cellular aromatic compound metabolic process//biological_process//organic hydroxy…	--	--	GO:0017076//GO:0043167//GO:0016407//GO:0004026//GO:0008026//GO:1901363//GO:0036094//GO:0032559//GO:0005488//GO:0097159//GO:0016818//GO:0016462//GO:0005524//GO:0032550//GO:0034318//GO:0000166//GO:0070035//GO:0016817//GO:0032555//GO:0016747//GO:0042623//GO:0001883//GO:0016740//GO:0016887//GO:0016413//GO:0017111//GO:0032549//GO:0004386//GO:0016746//GO:0003824//GO:0032553//GO:0003674//GO:0008374//GO:…	purine nucleotide binding//ion binding//acetyltransferase activity//alcohol O-acetyltransferase activity//ATP-dependent helicase activity//heterocyclic compound binding//small molecule binding//adenyl ribonucleotide binding//binding//organic cyclic compound binding//hydrolase activity, acting on acid anhydrides, in phosphorus-containing anhydrides//pyrophosphatase activity//ATP binding//purine ri…	--	--	--
HZ99_RS00205	NZ_CP008896.1	+	61115	66853	5739	79	45	64	79	133	103	3.05634	2.36302	3.66732	3.66061	5.34692	3.8321	3.02889	4.27988	90.3418	71.4984	0.33748	0.34018	0.94968	FALSE	GO:0008150//GO:0055114//GO:0044710//GO:0008152	biological_process//oxidation-reduction process//single-organism metabolic process//metabolic process	--	--	GO:0016491//GO:0003824//GO:0003674	oxidoreductase activity//catalytic activity//molecular_function	--	--	--
HZ99_RS00210	NZ_CP008896.1	+	66850	70017	3168	81	52	71	88	113	113	5.67688	4.94663	7.37019	7.38687	8.22965	7.61604	5.9979	7.74419	90.1461	77.9467	0.20978	0.53823	0.98565	FALSE	GO:0008152//GO:0008150	metabolic process//biological_process	--	--	GO:0003674//GO:0003824	molecular_function//catalytic activity	--	--	--
HZ99_RS00215	NZ_CP008896.1	+	70286	72829	2544	124	92	90	126	228	131	10.8222	10.8984	11.634	13.1709	20.6779	10.9949	11.1182	14.9479	139.454	115.944	0.26637	0.4389	0.97448	FALSE	GO:0008150//GO:0006810//GO:0051234//GO:0051179	biological_process//transport//establishment of localization//localization	GO:0019867//GO:0016020//GO:0005575	outer membrane//membrane//cellular_component	GO:0003674//GO:0004872	molecular_function//receptor activity	--	--	--
HZ99_RS00220	NZ_CP008896.1	-	72898	73854	957	6	2	8	6	15	6	1.39203	0.629809	2.74906	1.66726	3.61633	1.33868	1.5903	2.20742	7.75499	6.25641	0.30979	0.69857	1	FALSE	GO:0006778//GO:0071704//GO:0019538//GO:0051187//GO:0046483//GO:0034641//GO:0019439//GO:0015996//GO:0006787//GO:0015994//GO:1901564//GO:1901565//GO:0006508//GO:0006725//GO:0046700//GO:0009056//GO:0043170//GO:1901361//GO:0008150//GO:0006807//GO:0044237//GO:0042440//GO:0006629//GO:0033013//GO:0044238//GO:0044710//GO:0009987//GO:0044270//GO:0008152//GO:1901360//GO:0046149//GO:0051186//GO:0033015//GO:…	porphyrin-containing compound metabolic process//organic substance metabolic process//protein metabolic process//cofactor catabolic process//heterocycle metabolic process//cellular nitrogen compound metabolic process//aromatic compound catabolic process//chlorophyll catabolic process//porphyrin-containing compound catabolic process//chlorophyll metabolic process//organonitrogen compound metabolic…	GO:0005576//GO:0005575	extracellular region//cellular_component	GO:0052689//GO:0003824//GO:0003674//GO:0016787//GO:0008236//GO:0016788//GO:0008233//GO:0070011//GO:0047746//GO:0017171	carboxylic ester hydrolase activity//catalytic activity//molecular_function//hydrolase activity//serine-type peptidase activity//hydrolase activity, acting on ester bonds//peptidase activity//peptidase activity, acting on L-amino acid peptides//chlorophyllase activity//serine hydrolase activity	--	--	--
HZ99_RS00225	NZ_CP008896.1	-	73923	82499	8577	53	40	41	66	136	79	1.37199	1.40545	1.572	2.04631	3.65841	1.96665	1.44981	2.55712	80.6228	50.9308	0.66265	0.10237	0.61809	FALSE	GO:0006629//GO:0044238//GO:0008150//GO:0044710//GO:0008152//GO:0071704//GO:0009058	lipid metabolic process//primary metabolic process//biological_process//single-organism metabolic process//metabolic process//organic substance metabolic process//biosynthetic process	--	--	GO:0016788//GO:0016209//GO:0016491//GO:0016684//GO:0004601//GO:0003824//GO:0003674//GO:0016787	hydrolase activity, acting on ester bonds//antioxidant activity//oxidoreductase activity//oxidoreductase activity, acting on peroxide as acceptor//peroxidase activity//catalytic activity//molecular_function//hydrolase activity	--	--	--
HZ99_RS00230	NZ_CP008896.1	-	82499	85831	3333	28	21	17	18	63	30	1.86523	1.89878	1.67733	1.43615	4.36108	1.92186	1.81378	2.57303	31.6926	24.8109	0.35317	0.58164	0.99183	FALSE	GO:0008152//GO:0008150	metabolic process//biological_process	--	--	GO:0003674//GO:0003824	molecular_function//catalytic activity	--	--	--
HZ99_RS00235	NZ_CP008896.1	-	85832	93709	7878	51	35	45	59	85	66	1.43736	1.33888	1.87846	1.99159	2.48938	1.78881	1.55157	2.08993	60.3843	50.0857	0.26977	0.46853	0.97891	FALSE	GO:0007165//GO:0008152//GO:0023052//GO:0044699//GO:0050896//GO:0065007//GO:0050794//GO:0009987//GO:0007154//GO:0044763//GO:0008150//GO:0051716//GO:0050789//GO:0000160//GO:0044700	signal transduction//metabolic process//signaling//single-organism process//response to stimulus//biological regulation//regulation of cellular process//cellular process//cell communication//single-organism cellular process//biological_process//cellular response to stimulus//regulation of biological process//phosphorelay signal transduction system//single organism signaling	GO:0016020//GO:0016021//GO:0005575//GO:0044425//GO:0031224	membrane//integral component of membrane//cellular_component//membrane part//intrinsic component of membrane	GO:0016775//GO:0016772//GO:0004673//GO:0060089//GO:0038023//GO:0005515//GO:0000155//GO:0046983//GO:0016773//GO:0003824//GO:0003674//GO:0004672//GO:0005488//GO:0004872//GO:0004871//GO:0016740//GO:0016301	phosphotransferase activity, nitrogenous group as acceptor//transferase activity, transferring phosphorus-containing groups//protein histidine kinase activity//molecular transducer activity//signaling receptor activity//protein binding//phosphorelay sensor kinase activity//protein dimerization activity//phosphotransferase activity, alcohol group as acceptor//catalytic activity//molecular_function…	--	--	--
HZ99_RS00240	NZ_CP008896.1	-	93842	95491	1650	13	2	11	7	15	13	1.74932	0.365289	2.19237	1.12818	2.09747	1.68227	1.43566	1.63597	9.98628	9.87008	0.016885	1	1	FALSE	GO:0044260//GO:0051186//GO:0044267//GO:0009108//GO:0051179//GO:1901360//GO:0043545//GO:0019637//GO:0006793//GO:0044763//GO:0051188//GO:1901566//GO:0044237//GO:0006807//GO:0008152//GO:0009987//GO:0090407//GO:0051189//GO:0044238//GO:0051234//GO:0032324//GO:0044699//GO:1901564//GO:0044249//GO:0008150//GO:0006732//GO:0043170//GO:0006810//GO:0019538//GO:0071704//GO:0009058//GO:0018130//GO:1901362//GO:…	cellular macromolecule metabolic process//cofactor metabolic process//cellular protein metabolic process//coenzyme biosynthetic process//localization//organic cyclic compound metabolic process//molybdopterin cofactor metabolic process//organophosphate metabolic process//phosphorus metabolic process//single-organism cellular process//cofactor biosynthetic process//organonitrogen compound biosynthe…	GO:0044425//GO:0016020//GO:0005575//GO:0031224//GO:0016021	membrane part//membrane//cellular_component//intrinsic component of membrane//integral component of membrane	GO:0017076//GO:0005215//GO:0043167//GO:0022804//GO:0016772//GO:0036094//GO:0032559//GO:1901363//GO:0016818//GO:0005488//GO:0097159//GO:0016462//GO:0032550//GO:0005524//GO:0000166//GO:0003924//GO:0016817//GO:0043531//GO:0032555//GO:0016740//GO:0016887//GO:0042623//GO:0016820//GO:0001883//GO:0015399//GO:0043492//GO:0042626//GO:0017111//GO:0022857//GO:0032549//GO:0032561//GO:0003674//GO:0003824//GO:…	purine nucleotide binding//transporter activity//ion binding//active transmembrane transporter activity//transferase activity, transferring phosphorus-containing groups//small molecule binding//adenyl ribonucleotide binding//heterocyclic compound binding//hydrolase activity, acting on acid anhydrides, in phosphorus-containing anhydrides//binding//organic cyclic compound binding//pyrophosphatase a…	--	--	--
HZ99_RS00245	NZ_CP008896.1	-	95630	96508	879	5	8	5	11	15	3	1.26297	2.74279	1.87062	3.32787	3.93723	0.728733	1.95879	2.66461	8.45669	6.94425	0.28427	0.73906	1	FALSE	--	--	--	--	--	--	--	--	--
HZ99_RS00250	NZ_CP008896.1	-	96537	97808	1272	6	5	2	7	7	7	1.04731	1.18461	0.517069	1.46344	1.26969	1.17502	0.916327	1.30272	6.05725	4.79024	0.33857	0.79958	1	FALSE	GO:0019752//GO:0044237//GO:0006807//GO:0008152//GO:0009987//GO:0044710//GO:0044238//GO:0044281//GO:0071704//GO:0006520//GO:0043436//GO:1901564//GO:0006082//GO:0008150	carboxylic acid metabolic process//cellular metabolic process//nitrogen compound metabolic process//metabolic process//cellular process//single-organism metabolic process//primary metabolic process//small molecule metabolic process//organic substance metabolic process//cellular amino acid metabolic process//oxoacid metabolic process//organonitrogen compound metabolic process//organic acid metabol…	--	--	GO:0003674//GO:0016829//GO:0003824	molecular_function//lyase activity//catalytic activity	--	--	--
HZ99_RS00255	NZ_CP008896.1	-	97805	99166	1362	23	3	14	12	30	10	3.74939	0.663797	3.38031	2.34297	5.08197	1.56769	2.59783	2.99754	14.9597	14.8571	0.00993	1	1	FALSE	GO:0044238//GO:0008150//GO:0008152//GO:0043170//GO:0019538//GO:0006508//GO:0071704	primary metabolic process//biological_process//metabolic process//macromolecule metabolic process//protein metabolic process//proteolysis//organic substance metabolic process	--	--	GO:0016787//GO:0008238//GO:0008233//GO:0003824//GO:0003674//GO:0070011//GO:0016805	hydrolase activity//exopeptidase activity//peptidase activity//catalytic activity//molecular_function//peptidase activity, acting on L-amino acid peptides//dipeptidase activity	--	--	--
HZ99_RS00260	NZ_CP008896.1	+	99410	101038	1629	28	15	22	32	12	30	3.81634	2.77499	4.44127	5.22387	1.69961	3.93221	3.67753	3.61856	21.4444	24.6723	-0.20229	0.67606	1	FALSE	--	--	--	--	--	--	--	--	--
HZ99_RS00265	NZ_CP008896.1	-	101122	102525	1404	11	5	8	14	5	9	1.73955	1.07323	1.87382	2.6517	0.821658	1.36871	1.5622	1.61402	8.17583	9.06361	-0.14872	0.84956	1	FALSE	GO:0006810//GO:0008150//GO:0051234//GO:0051179	transport//biological_process//establishment of localization//localization	--	--	GO:0003674//GO:0005215	molecular_function//transporter activity	--	--	--
HZ99_RS00270	NZ_CP008896.1	-	102533	104506	1974	18	11	11	20	16	8	2.02458	1.67933	1.83253	2.6943	1.87008	0.865324	1.84548	1.8099	12.8658	15.0095	-0.22233	0.67054	1	FALSE	GO:0009058//GO:0071704//GO:0044255//GO:1901576//GO:0008150//GO:0044249//GO:0046486//GO:0006629//GO:0044237//GO:0009987//GO:0008152//GO:0044710//GO:0044238//GO:0045017//GO:0008610	biosynthetic process//organic substance metabolic process//cellular lipid metabolic process//organic substance biosynthetic process//biological_process//cellular biosynthetic process//glycerolipid metabolic process//lipid metabolic process//cellular metabolic process//cellular process//metabolic process//single-organism metabolic process//primary metabolic process//glycerolipid biosynthetic proce…	GO:0016020//GO:0005575	membrane//cellular_component	GO:0003674//GO:0032561//GO:0032553//GO:0003824//GO:0005525//GO:0008374//GO:0003676//GO:0019001//GO:0016787//GO:0030554//GO:0001882//GO:0035639//GO:0043168//GO:1901265//GO:0016887//GO:0016740//GO:0001883//GO:0017111//GO:0003677//GO:0016746//GO:0032549//GO:0000166//GO:0032550//GO:0005524//GO:0016462//GO:0003924//GO:0016817//GO:0016411//GO:0032555//GO:0016747//GO:0017076//GO:0043167//GO:1901363//GO:…	molecular_function//guanyl ribonucleotide binding//ribonucleotide binding//catalytic activity//GTP binding//O-acyltransferase activity//nucleic acid binding//guanyl nucleotide binding//hydrolase activity//adenyl nucleotide binding//nucleoside binding//purine ribonucleoside triphosphate binding//anion binding//nucleoside phosphate binding//ATPase activity//transferase activity//purine nucleoside b…	--	--	--
HZ99_RS00275	NZ_CP008896.1	-	104507	105679	1173	5	8	8	4	3	6	0.946416	2.05534	2.24284	0.906828	0.590081	1.09217	1.7482	0.863026	3.72675	8.26038	-1.1483	0.18722	0.80245	FALSE	GO:0046907//GO:0009401//GO:0051170//GO:0006886//GO:0017038//GO:0008150//GO:0016482//GO:0006606//GO:0051649//GO:0015031//GO:0006913//GO:0044765//GO:0051641//GO:0051179//GO:0071702//GO:0044763//GO:0008104//GO:0006605//GO:0009987//GO:0034613//GO:0051234//GO:0044699//GO:0070727//GO:0006810//GO:0033036//GO:0033365//GO:0008643//GO:0044744//GO:0045184//GO:0051169//GO:0034504	intracellular transport//phosphoenolpyruvate-dependent sugar phosphotransferase system//nuclear import//intracellular protein transport//protein import//biological_process//cytoplasmic transport//protein import into nucleus//establishment of localization in cell//protein transport//nucleocytoplasmic transport//single-organism transport//cellular localization//localization//organic substance trans…	--	--	GO:0005215//GO:0003674	transporter activity//molecular_function	--	--	--
HZ99_RS00280	NZ_CP008896.1	+	106067	107404	1338	19	23	25	33	100	31	3.15288	5.18039	6.14454	6.55875	17.2438	4.947	4.82594	9.58317	47.0859	26.144	0.84881	0.27655	0.9048	FALSE	GO:0044710//GO:0008152//GO:0055114//GO:0008150	single-organism metabolic process//metabolic process//oxidation-reduction process//biological_process	GO:0005575//GO:0043296//GO:0070160//GO:0005923//GO:0030054//GO:0005911	cellular_component//apical junction complex//occluding junction//bicellular tight junction//cell junction//cell-cell junction	GO:0016491//GO:0003824//GO:0003674	oxidoreductase activity//catalytic activity//molecular_function	--	--	--
HZ99_RS00285	NZ_CP008896.1	+	107704	108420	717	256	274	186	418	546	477	79.274	115.165	85.3099	155.032	175.696	142.048	93.2498	157.592	414.389	272.128	0.6067	0.054739	0.42407	FALSE	--	--	GO:0016020//GO:0005575	membrane//cellular_component	--	--	--	--	--
HZ99_RS00290	NZ_CP008896.1	+	108747	109373	627	583	367	255	71	92	118	206.448	176.396	133.745	30.113	33.8539	40.1838	172.197	34.7169	80.3492	445.876	-2.4723	1.36e-09	9.74e-08	DOWN	GO:0044237//GO:0034645//GO:0023052//GO:0008152//GO:0060255//GO:0044260//GO:0051252//GO:0090304//GO:0006139//GO:0007165//GO:0019438//GO:0018130//GO:0071704//GO:0019222//GO:0009058//GO:0019219//GO:0006351//GO:0050896//GO:0046483//GO:0034641//GO:1901576//GO:0044699//GO:2001141//GO:0043170//GO:0044763//GO:0007154//GO:0006807//GO:0010468//GO:0044238//GO:0032774//GO:0009987//GO:0050794//GO:1901360//GO:…	cellular metabolic process//cellular macromolecule biosynthetic process//signaling//metabolic process//regulation of macromolecule metabolic process//cellular macromolecule metabolic process//regulation of RNA metabolic process//nucleic acid metabolic process//nucleobase-containing compound metabolic process//signal transduction//aromatic compound biosynthetic process//heterocycle biosynthetic pr…	--	--	GO:0036094//GO:1901363//GO:0097159//GO:0046872//GO:0003674//GO:0019842//GO:0043169//GO:0046906//GO:0043167//GO:0031419//GO:0005488	small molecule binding//heterocyclic compound binding//organic cyclic compound binding//metal ion binding//molecular_function//vitamin binding//cation binding//tetrapyrrole binding//ion binding//cobalamin binding//binding	putative LuxR family regulatory protein	http://www.genome.jp/dbget-bin/www_bget?pfs:PFLU2180	gnl|BL_ORD_ID|46129 sp|P0A4H2|BVGA_BORPE Virulence factors putative positive transcription regulator BvgA OS=Bordetella pertussis (strain Tohama I / ATCC BAA-589 / NCTC 13251) GN=bvgA PE=1 SV=1//1.62614e-67
HZ99_RS00295	NZ_CP008896.1	+	109375	113013	3639	395	242	172	106	105	86	24.1005	20.0412	15.5436	7.74617	6.65726	5.04606	19.8951	6.48316	85.9369	299.171	-1.7996	1.15e-06	4.43e-05	DOWN	GO:0010556//GO:0065007//GO:0090304//GO:0031326//GO:0007165//GO:0006139//GO:1901360//GO:0051252//GO:0050794//GO:0044260//GO:0060255//GO:0044238//GO:0032774//GO:0023052//GO:0008152//GO:0009987//GO:0010468//GO:0044237//GO:0006807//GO:0034645//GO:0044763//GO:0007154//GO:0050789//GO:0009059//GO:0043170//GO:0044271//GO:0051716//GO:0008150//GO:0016070//GO:0006355//GO:0044249//GO:0044699//GO:2000112//GO:…	regulation of macromolecule biosynthetic process//biological regulation//nucleic acid metabolic process//regulation of cellular biosynthetic process//signal transduction//nucleobase-containing compound metabolic process//organic cyclic compound metabolic process//regulation of RNA metabolic process//regulation of cellular process//cellular macromolecule metabolic process//regulation of macromolec…	--	--	GO:0004673//GO:0004672//GO:0016772//GO:0016775//GO:0060089//GO:0004872//GO:0038023//GO:0004871//GO:0016740//GO:0000155//GO:0016301//GO:0016773//GO:0003824//GO:0003674	protein histidine kinase activity//protein kinase activity//transferase activity, transferring phosphorus-containing groups//phosphotransferase activity, nitrogenous group as acceptor//molecular transducer activity//receptor activity//signaling receptor activity//signal transducer activity//transferase activity//phosphorelay sensor kinase activity//kinase activity//phosphotransferase activity, al…	putative two-component system sensor kinase; K07679 two-component system, NarL family, sensor histidine kinase EvgS [EC:2.7.13.3]	http://www.genome.jp/dbget-bin/www_bget?pfs:PFLU2181	gnl|BL_ORD_ID|46130 sp|P26762|BVGS_BORBR Virulence sensor protein BvgS OS=Bordetella bronchiseptica (strain ATCC BAA-588 / NCTC 13252 / RB50) GN=bvgS PE=3 SV=2//0
HZ99_RS00300	NZ_CP008896.1	+	113145	113579	435	62	47	23	16	21	10	31.6455	32.5611	17.3878	9.78124	11.1383	4.90848	27.1982	8.60933	13.6183	48.7089	-1.8386	9.73e-05	0.0022054	DOWN	GO:0007165//GO:0023052//GO:0044699//GO:0050896//GO:0065007//GO:0050794//GO:0009987//GO:0007154//GO:0044763//GO:0050789//GO:0008150//GO:0051716//GO:0044700//GO:0000160	signal transduction//signaling//single-organism process//response to stimulus//biological regulation//regulation of cellular process//cellular process//cell communication//single-organism cellular process//regulation of biological process//biological_process//cellular response to stimulus//single organism signaling//phosphorelay signal transduction system	--	--	--	--	hypothetical protein	http://www.genome.jp/dbget-bin/www_bget?pfs:PFLU2182	-//-
HZ99_RS00305	NZ_CP008896.1	-	113581	114384	804	15	1	6	17	6	1	4.14234	0.37483	2.45415	5.62284	1.7218	0.265571	2.32377	2.53674	7.17586	7.94428	-0.14676	0.85376	1	FALSE	--	--	--	--	--	--	--	--	--
HZ99_RS00310	NZ_CP008896.1	-	114499	115413	915	5	3	2	10	9	12	1.21327	0.988078	0.71881	2.90631	2.26939	2.80025	0.973388	2.65865	8.91869	3.68462	1.2753	0.13142	0.69065	FALSE	--	--	--	--	GO:0005488//GO:0003674	binding//molecular_function	--	--	--
HZ99_RS00315	NZ_CP008896.1	-	115410	115769	360	0	0	1	0	1	3	0	0	0.913488	0	0.640893	1.77932	0.304496	0.806739	1.11016	0.43871	1.3394	0.69954	1	FALSE	GO:0006351//GO:0046483//GO:1901576//GO:0034641//GO:0019438//GO:0018130//GO:0071704//GO:0009058//GO:0019219//GO:0019222//GO:0043170//GO:2001141//GO:0008152//GO:0060255//GO:0034645//GO:0044237//GO:0090304//GO:0006139//GO:0044260//GO:0051252//GO:1901362//GO:0031323//GO:0080090//GO:0009889//GO:0034654//GO:0044271//GO:0044249//GO:0016070//GO:0006355//GO:0008150//GO:0050789//GO:0009059//GO:0006725//GO:…	transcription, DNA-templated//heterocycle metabolic process//organic substance biosynthetic process//cellular nitrogen compound metabolic process//aromatic compound biosynthetic process//heterocycle biosynthetic process//organic substance metabolic process//biosynthetic process//regulation of nucleobase-containing compound metabolic process//regulation of metabolic process//macromolecule metaboli…	GO:0043656//GO:0033643//GO:0044421//GO:0043657//GO:0005576//GO:0042025//GO:0044217//GO:0044215//GO:0033646//GO:0033647//GO:0033648//GO:0043245//GO:0044216//GO:0018995//GO:0005575	intracellular region of host//host cell part//extracellular region part//host cell//extracellular region//host cell nucleus//other organism part//other organism//host intracellular part//host intracellular organelle//host intracellular membrane-bounded organelle//extraorganismal space//other organism cell//host//cellular_component	GO:0003676//GO:0043565//GO:0003674//GO:0003677//GO:1901363//GO:0097159//GO:0001071//GO:0003700//GO:0005488	nucleic acid binding//sequence-specific DNA binding//molecular_function//DNA binding//heterocyclic compound binding//organic cyclic compound binding//nucleic acid binding transcription factor activity//transcription factor activity, sequence-specific DNA binding//binding	--	--	--
HZ99_RS00320	NZ_CP008896.1	-	115769	117706	1938	10	13	15	24	20	22	1.14566	2.02153	2.54532	3.29322	2.38103	2.42385	1.90417	2.69936	19.0783	14.916	0.35508	0.46472	0.97891	FALSE	GO:0006725//GO:0051234//GO:1901564//GO:0008150//GO:0044249//GO:0044271//GO:0006810//GO:0019438//GO:0009058//GO:0071704//GO:0018130//GO:1901362//GO:1901576//GO:0034641//GO:0046483//GO:0051179//GO:1901360//GO:1901566//GO:0006807//GO:0044237//GO:0009987//GO:0008152//GO:0033014//GO:0033013	cellular aromatic compound metabolic process//establishment of localization//organonitrogen compound metabolic process//biological_process//cellular biosynthetic process//cellular nitrogen compound biosynthetic process//transport//aromatic compound biosynthetic process//biosynthetic process//organic substance metabolic process//heterocycle biosynthetic process//organic cyclic compound biosyntheti…	GO:0016020//GO:0005575	membrane//cellular_component	GO:0043169//GO:0003674//GO:0016829//GO:0046872//GO:0003824//GO:0043167//GO:0004655//GO:0016836//GO:0005488//GO:0016835//GO:0004872	cation binding//molecular_function//lyase activity//metal ion binding//catalytic activity//ion binding//porphobilinogen synthase activity//hydro-lyase activity//binding//carbon-oxygen lyase activity//receptor activity	--	--	--
HZ99_RS00325	NZ_CP008896.1	+	118106	118657	552	41	30	41	48	69	79	16.4913	16.3785	24.4259	23.1241	28.8402	30.5579	19.0985	27.5074	56.0448	43.1051	0.37872	0.30051	0.9233	FALSE	--	--	--	--	--	--	--	--	--
HZ99_RS00330	NZ_CP008896.1	+	118770	120260	1491	118	149	113	254	253	226	17.5717	30.1162	24.9233	45.3022	39.15	32.3643	24.2037	38.9388	211.804	146.22	0.53458	0.094744	0.59372	FALSE	--	--	--	--	GO:0043167//GO:0017076//GO:0005488//GO:0097159//GO:0032559//GO:0036094//GO:1901363//GO:0032550//GO:0005524//GO:0000166//GO:0032555//GO:0001883//GO:0032549//GO:0032553//GO:0003674//GO:0035639//GO:1901265//GO:0043168//GO:0001882//GO:0030554	ion binding//purine nucleotide binding//binding//organic cyclic compound binding//adenyl ribonucleotide binding//small molecule binding//heterocyclic compound binding//purine ribonucleoside binding//ATP binding//nucleotide binding//purine ribonucleotide binding//purine nucleoside binding//ribonucleoside binding//ribonucleotide binding//molecular_function//purine ribonucleoside triphosphate bindin…	--	--	--
HZ99_RS00335	NZ_CP008896.1	+	120257	121219	963	91	71	51	145	165	99	20.981	22.2189	17.416	40.041	39.5317	21.9505	20.2053	33.8411	118.512	79.84	0.56985	0.12193	0.66845	FALSE	--	--	--	--	GO:0003674//GO:0003824//GO:0003676//GO:0016787//GO:0016788//GO:0004519//GO:0004518//GO:1901363//GO:0005488//GO:0097159	molecular_function//catalytic activity//nucleic acid binding//hydrolase activity//hydrolase activity, acting on ester bonds//endonuclease activity//nuclease activity//heterocyclic compound binding//binding//organic cyclic compound binding	--	--	--
HZ99_RS00340	NZ_CP008896.1	+	121361	122119	759	57	59	48	99	114	124	16.6741	23.4262	20.7972	34.6862	34.6538	34.8832	20.2992	34.7411	96.8168	62.6999	0.62679	0.076088	0.52598	FALSE	GO:0008152//GO:0008150	metabolic process//biological_process	--	--	GO:0016740//GO:0016741//GO:0008168//GO:0003674//GO:0003824	transferase activity//transferase activity, transferring one-carbon groups//methyltransferase activity//molecular_function//catalytic activity	--	--	--
HZ99_RS00345	NZ_CP008896.1	-	122267	122851	585	81	64	78	98	63	92	30.7425	32.9697	43.8474	44.5485	24.8469	33.579	35.8532	34.3248	73.1834	85.682	-0.22748	0.55541	0.98838	FALSE	GO:0008150//GO:0044710//GO:0008152//GO:0055114	biological_process//single-organism metabolic process//metabolic process//oxidation-reduction process	--	--	--	--	--	--	--
HZ99_RS00350	NZ_CP008896.1	-	122925	124733	1809	150	141	117	231	218	232	18.4104	23.4894	21.2693	33.9576	27.8039	27.3833	21.0563	29.7149	196.462	155.369	0.33856	0.30295	0.92707	FALSE	GO:0055114//GO:0008152//GO:0009987//GO:0044710//GO:0044763//GO:0051179//GO:0015672//GO:0006812//GO:0006813//GO:0044765//GO:0030001//GO:0055085//GO:0006811//GO:0006810//GO:0008150//GO:0044699//GO:0051234	oxidation-reduction process//metabolic process//cellular process//single-organism metabolic process//single-organism cellular process//localization//monovalent inorganic cation transport//cation transport//potassium ion transport//single-organism transport//metal ion transport//transmembrane transport//ion transport//transport//biological_process//single-organism process//establishment of localiz…	GO:0031224//GO:0016020//GO:0005575//GO:0044425//GO:0016021	intrinsic component of membrane//membrane//cellular_component//membrane part//integral component of membrane	GO:0015075//GO:0016620//GO:0050662//GO:0022891//GO:0000166//GO:0022890//GO:0005488//GO:0097159//GO:0015299//GO:0051287//GO:0036094//GO:1901363//GO:0015298//GO:0022804//GO:0015297//GO:0008324//GO:0005215//GO:0048037//GO:1901265//GO:0015077//GO:0016903//GO:0022892//GO:0015078//GO:0003674//GO:0003824//GO:0016491//GO:0022857//GO:0015291	ion transmembrane transporter activity//oxidoreductase activity, acting on the aldehyde or oxo group of donors, NAD or NADP as acceptor//coenzyme binding//substrate-specific transmembrane transporter activity//nucleotide binding//inorganic cation transmembrane transporter activity//binding//organic cyclic compound binding//solute:proton antiporter activity//NAD binding//small molecule binding//he…	--	--	--
HZ99_RS00355	NZ_CP008896.1	+	126121	137499	11379	10255	2761	2847	232	199	206	200.098	73.1229	82.279	5.42184	4.03494	3.86544	118.5	4.44074	184.204	5688.11	-4.9486	0.00015327	0.0032926	DOWN	--	--	--	--	--	--	putative autotransporter	http://www.genome.jp/dbget-bin/www_bget?pfs:pQBR0134	gnl|BL_ORD_ID|309342 sp|P09489|PRTS_SERMA Extracellular serine protease OS=Serratia marcescens PE=1 SV=1//7.53192e-56
HZ99_RS00360	NZ_CP008896.1	+	137656	139212	1557	172	151	127	245	249	273	24.5273	29.2267	26.8238	41.8447	36.8977	37.4378	26.8593	38.7267	220.847	170.864	0.3702	0.25887	0.89604	FALSE	GO:1901362//GO:0009150//GO:0055085//GO:1901576//GO:0006164//GO:0034641//GO:0044765//GO:0006796//GO:0006753//GO:0046483//GO:1901657//GO:0034220//GO:0019438//GO:0034654//GO:0071704//GO:0009058//GO:0072521//GO:0018130//GO:0044249//GO:0046034//GO:0008150//GO:0009206//GO:0044271//GO:0006163//GO:0006811//GO:0015992//GO:0009152//GO:0006810//GO:0042278//GO:0046128//GO:0042455//GO:0006725//GO:0009260//GO:…	organic cyclic compound biosynthetic process//purine ribonucleotide metabolic process//transmembrane transport//organic substance biosynthetic process//purine nucleotide biosynthetic process//cellular nitrogen compound metabolic process//single-organism transport//phosphate-containing compound metabolic process//nucleoside phosphate metabolic process//heterocycle metabolic process//glycosyl compo…	GO:0005743//GO:0045261//GO:0045259//GO:0005737//GO:0005753//GO:0043231//GO:0031975//GO:0032991//GO:0044424//GO:0000275//GO:0005739//GO:0031966//GO:0005622//GO:0005740//GO:0033178//GO:0044455//GO:0031967//GO:0043229//GO:0005623//GO:0019866//GO:0044422//GO:0016469//GO:0016020//GO:0005575//GO:0043227//GO:0043234//GO:0031090//GO:0044429//GO:0044425//GO:0044446//GO:0044464//GO:0044444//GO:0043226	mitochondrial inner membrane//proton-transporting ATP synthase complex, catalytic core F(1)//proton-transporting ATP synthase complex//cytoplasm//mitochondrial proton-transporting ATP synthase complex//intracellular membrane-bounded organelle//envelope//macromolecular complex//intracellular part//mitochondrial proton-transporting ATP synthase complex, catalytic core F(1)//mitochondrion//mitochond…	GO:0015077//GO:0016787//GO:0019829//GO:0003674//GO:0003824//GO:0042625//GO:0046961//GO:0015405//GO:0022892//GO:0015078//GO:0042626//GO:0017111//GO:0022857//GO:0016887//GO:0042623//GO:0016820//GO:0043492//GO:0015399//GO:0016817//GO:0046933//GO:0015075//GO:0044769//GO:0016462//GO:0022891//GO:0022890//GO:0016818//GO:0008324//GO:0005215//GO:0022804	monovalent inorganic cation transmembrane transporter activity//hydrolase activity//cation-transporting ATPase activity//molecular_function//catalytic activity//ATPase activity, coupled to transmembrane movement of ions//proton-transporting ATPase activity, rotational mechanism//P-P-bond-hydrolysis-driven transmembrane transporter activity//substrate-specific transporter activity//hydrogen ion tr…	--	--	--
HZ99_RS00365	NZ_CP008896.1	+	139251	140570	1320	99	77	57	85	79	74	16.6522	17.5795	14.2006	17.1241	13.8083	11.97	16.1441	14.3008	68.8173	87.4302	-0.34536	0.30441	0.92775	FALSE	GO:0019318//GO:0006810//GO:0005975//GO:0044699//GO:0051234//GO:0005996//GO:0071704//GO:0015698//GO:0016052//GO:0044723//GO:1901575//GO:0008152//GO:0044710//GO:0044341//GO:0044237//GO:0006811//GO:0009056//GO:0008150//GO:0044724//GO:0044765//GO:0006820//GO:0006096//GO:0046365//GO:0006006//GO:0006091//GO:0006007//GO:0006817//GO:0051179//GO:0055114//GO:0009987//GO:0044238//GO:0019320	hexose metabolic process//transport//carbohydrate metabolic process//single-organism process//establishment of localization//monosaccharide metabolic process//organic substance metabolic process//inorganic anion transport//carbohydrate catabolic process//single-organism carbohydrate metabolic process//organic substance catabolic process//metabolic process//single-organism metabolic process//sodiu…	GO:0016020//GO:0005575	membrane//cellular_component	GO:0043169//GO:0046872//GO:0016614//GO:0003674//GO:0016773//GO:0003824//GO:0015321//GO:0016772//GO:0015075//GO:0016491//GO:0022857//GO:0008509//GO:0016616//GO:0016740//GO:0004743//GO:0030955//GO:0015114//GO:0016301//GO:0022892//GO:0000287//GO:0015103//GO:0005488//GO:0043167//GO:0005215//GO:0031420//GO:0022891	cation binding//metal ion binding//oxidoreductase activity, acting on CH-OH group of donors//molecular_function//phosphotransferase activity, alcohol group as acceptor//catalytic activity//sodium-dependent phosphate transmembrane transporter activity//transferase activity, transferring phosphorus-containing groups//ion transmembrane transporter activity//oxidoreductase activity//transmembrane tra…	--	--	--
HZ99_RS00370	NZ_CP008896.1	+	140903	141319	417	97	91	59	175	184	142	51.6471	65.7652	46.5288	111.6	101.805	72.709	54.647	95.3715	144.915	93.0929	0.63847	0.069981	0.49847	FALSE	--	--	--	--	--	--	--	--	--
HZ99_RS00375	NZ_CP008896.1	-	141346	142734	1389	59	53	45	73	81	69	9.43105	11.4991	10.6541	13.976	13.4546	10.6068	10.5281	12.6791	64.3463	59.708	0.10793	0.7881	1	FALSE	GO:0050896//GO:0044699//GO:0023052//GO:0007165//GO:0044700//GO:0050789//GO:0008150//GO:0051716//GO:0007154//GO:0044763//GO:0009987//GO:0050794//GO:0065007	response to stimulus//single-organism process//signaling//signal transduction//single organism signaling//regulation of biological process//biological_process//cellular response to stimulus//cell communication//single-organism cellular process//cellular process//regulation of cellular process//biological regulation	GO:0016021//GO:0016020//GO:0031224//GO:0044425//GO:0005575	integral component of membrane//membrane//intrinsic component of membrane//membrane part//cellular_component	GO:0003824//GO:0016773//GO:0003674//GO:0000155//GO:0038023//GO:0060089//GO:0004673//GO:0016772//GO:0016775//GO:0016301//GO:0016740//GO:0004871//GO:0004872//GO:0004672	catalytic activity//phosphotransferase activity, alcohol group as acceptor//molecular_function//phosphorelay sensor kinase activity//signaling receptor activity//molecular transducer activity//protein histidine kinase activity//transferase activity, transferring phosphorus-containing groups//phosphotransferase activity, nitrogenous group as acceptor//kinase activity//transferase activity//signal …	--	--	--
HZ99_RS00380	NZ_CP008896.1	-	142712	143395	684	46	36	33	41	63	57	14.9318	15.8612	15.8658	15.9401	21.2507	17.7932	15.553	18.328	46.1455	43.5688	0.082894	0.85074	1	FALSE	GO:0019438//GO:0034654//GO:0009889//GO:0071704//GO:0009058//GO:0019219//GO:0019222//GO:0000160//GO:0044700//GO:0018130//GO:1901362//GO:0006351//GO:0031323//GO:1901576//GO:0034641//GO:0050896//GO:0080090//GO:0046483//GO:0006725//GO:0051171//GO:2001141//GO:0010467//GO:0044699//GO:2000112//GO:0044249//GO:0006355//GO:0016070//GO:0008150//GO:0051716//GO:0044271//GO:0043170//GO:0009059//GO:0050789//GO:…	aromatic compound biosynthetic process//nucleobase-containing compound biosynthetic process//regulation of biosynthetic process//organic substance metabolic process//biosynthetic process//regulation of nucleobase-containing compound metabolic process//regulation of metabolic process//phosphorelay signal transduction system//single organism signaling//heterocycle biosynthetic process//organic cycl…	--	--	GO:0003674//GO:0003676//GO:0003677//GO:1901363//GO:0005488//GO:0097159	molecular_function//nucleic acid binding//DNA binding//heterocyclic compound binding//binding//organic cyclic compound binding	--	--	--
HZ99_RS00385	NZ_CP008896.1	+	143790	144677	888	49	35	28	50	71	40	12.2516	11.8781	10.3693	14.9734	18.4473	9.61796	11.4997	14.3462	46.4953	41.9712	0.14769	0.77663	1	FALSE	--	--	GO:0044464//GO:0005575//GO:0044436//GO:0043234//GO:0009579//GO:0005623//GO:0044424//GO:0005622//GO:0032991//GO:0009512	cell part//cellular_component//thylakoid part//protein complex//thylakoid//cell//intracellular part//intracellular//macromolecular complex//cytochrome b6f complex	--	--	--	--	--
HZ99_RS00390	NZ_CP008896.1	-	144820	145725	906	239	132	89	144	272	149	58.5706	43.9073	32.3048	42.2666	69.2674	35.1151	44.9276	48.883	162.434	168.798	-0.055443	0.8068	1	FALSE	GO:0044238//GO:0032774//GO:0008152//GO:0009987//GO:0060255//GO:0034645//GO:0044237//GO:0006807//GO:0010468//GO:0090304//GO:0065007//GO:0006139//GO:0031326//GO:0010556//GO:0050794//GO:0044260//GO:0051252//GO:1901360//GO:0006351//GO:1901362//GO:0031323//GO:0080090//GO:0046483//GO:1901576//GO:0034641//GO:0009889//GO:0019438//GO:0034654//GO:0018130//GO:0071704//GO:0009058//GO:0019219//GO:0019222//GO:…	primary metabolic process//RNA biosynthetic process//metabolic process//cellular process//regulation of macromolecule metabolic process//cellular macromolecule biosynthetic process//cellular metabolic process//nitrogen compound metabolic process//regulation of gene expression//nucleic acid metabolic process//biological regulation//nucleobase-containing compound metabolic process//regulation of ce…	--	--	GO:0005488//GO:0001071//GO:0003674//GO:0003700//GO:0030246	binding//nucleic acid binding transcription factor activity//molecular_function//transcription factor activity, sequence-specific DNA binding//carbohydrate binding	--	--	--
HZ99_RS00395	NZ_CP008896.1	+	145965	147902	1938	4360	895	241	382	3483	754	499.509	139.175	40.8949	52.4171	414.656	83.0718	226.526	183.382	1316.02	1884.66	-0.51813	0.63517	0.99931	FALSE	GO:0008150//GO:0051704//GO:0006950//GO:0050830//GO:0042742//GO:0006952//GO:0051707//GO:0050896//GO:0009607//GO:0009617	biological_process//multi-organism process//response to stress//defense response to Gram-positive bacterium//defense response to bacterium//defense response//response to other organism//response to stimulus//response to biotic stimulus//response to bacterium	--	--	--	--	--	--	--
HZ99_RS00400	NZ_CP008896.1	+	148051	148944	894	1416	224	58	105	1170	208	351.67	75.5095	21.3352	31.2331	301.951	49.6777	149.505	127.621	422.492	577.275	-0.45033	0.69104	1	FALSE	GO:0044237//GO:0009987//GO:0008152//GO:0044710//GO:0006730//GO:0044281//GO:0008150	cellular metabolic process//cellular process//metabolic process//single-organism metabolic process//one-carbon metabolic process//small molecule metabolic process//biological_process	--	--	GO:0016810//GO:0018759//GO:0016814//GO:0003674//GO:0003824//GO:0016787//GO:0019238	hydrolase activity, acting on carbon-nitrogen (but not peptide) bonds//methenyltetrahydromethanopterin cyclohydrolase activity//hydrolase activity, acting on carbon-nitrogen (but not peptide) bonds, in cyclic amidines//molecular_function//catalytic activity//hydrolase activity//cyclohydrolase activity	--	--	--
HZ99_RS00405	NZ_CP008896.1	+	148941	149735	795	666	98	20	64	528	78	186.002	37.1492	8.2731	21.408	153.234	20.949	77.1414	65.197	191.372	265.462	-0.47212	0.68496	1	FALSE	--	--	--	--	GO:0003824//GO:0003674//GO:0016861//GO:0016860//GO:0016853	catalytic activity//molecular_function//intramolecular oxidoreductase activity, interconverting aldoses and ketoses//intramolecular oxidoreductase activity//isomerase activity	--	--	--
HZ99_RS00410	NZ_CP008896.1	+	149769	151700	1932	2356	317	96	229	1903	361	270.756	49.4474	16.3407	31.5204	227.258	39.8966	112.181	99.5585	711.204	938.622	-0.40028	0.71162	1	FALSE	GO:0055114//GO:0008150//GO:0008152//GO:0044710	oxidation-reduction process//biological_process//metabolic process//single-organism metabolic process	--	--	GO:0005488//GO:0043167//GO:0030976//GO:0016491//GO:0043168//GO:1901265//GO:0050660//GO:0000287//GO:1901363//GO:0036094//GO:0097159//GO:0050662//GO:0000166//GO:1901681//GO:0043169//GO:0048037//GO:0046872//GO:0003674//GO:0003824//GO:0019842	binding//ion binding//thiamine pyrophosphate binding//oxidoreductase activity//anion binding//nucleoside phosphate binding//flavin adenine dinucleotide binding//magnesium ion binding//heterocyclic compound binding//small molecule binding//organic cyclic compound binding//coenzyme binding//nucleotide binding//sulfur compound binding//cation binding//cofactor binding//metal ion binding//molecular_f…	--	--	--
HZ99_RS00415	NZ_CP008896.1	+	151720	152730	1011	2037	291	75	217	1820	337	447.353	86.7427	24.3958	57.0784	415.345	71.1729	186.164	181.199	677.299	814.601	-0.2663	0.77326	1	FALSE	GO:0008150//GO:0044710//GO:0008152//GO:0055114	biological_process//single-organism metabolic process//metabolic process//oxidation-reduction process	--	--	GO:0016491//GO:1901265//GO:0048037//GO:0003824//GO:0003674//GO:0051287//GO:0036094//GO:1901363//GO:0097159//GO:0005488//GO:0050662//GO:0000166	oxidoreductase activity//nucleoside phosphate binding//cofactor binding//catalytic activity//molecular_function//NAD binding//small molecule binding//heterocyclic compound binding//organic cyclic compound binding//binding//coenzyme binding//nucleotide binding	--	--	--
HZ99_RS00420	NZ_CP008896.1	+	152890	153936	1047	1258	174	49	94	1100	233	266.774	50.0834	15.3906	23.875	242.401	47.5166	110.749	104.598	406.076	502.032	-0.30603	0.7584	1	FALSE	GO:0055114//GO:0044710//GO:0008152//GO:0008150	oxidation-reduction process//single-organism metabolic process//metabolic process//biological_process	--	--	GO:0050662//GO:0000166//GO:0097159//GO:0005488//GO:1901363//GO:0036094//GO:1901265//GO:0048037//GO:0003824//GO:0003674//GO:0016491//GO:0050661	coenzyme binding//nucleotide binding//organic cyclic compound binding//binding//heterocyclic compound binding//small molecule binding//nucleoside phosphate binding//cofactor binding//catalytic activity//molecular_function//oxidoreductase activity//NADP binding	--	--	--
HZ99_RS00425	NZ_CP008896.1	+	154304	155239	936	4462	628	163	332	5105	686	1058.43	202.197	57.2687	94.3247	1258.37	156.489	439.3	503.061	1743.96	1780.13	-0.029622	0.89943	1	FALSE	--	--	--	--	--	--	--	--	--
HZ99_RS00430	NZ_CP008896.1	+	155302	156840	1539	2186	382	102	275	2451	492	315.371	74.8024	21.7955	47.5179	367.446	68.2594	137.323	161.074	917.357	910.723	0.010471	0.91388	1	FALSE	GO:0044238//GO:0009987//GO:0006807//GO:0007154//GO:0044763//GO:0030261//GO:1901360//GO:0071840//GO:0006996//GO:0051276//GO:0008150//GO:0006725//GO:0071103//GO:0008152//GO:0044237//GO:0006323//GO:0006259//GO:0090304//GO:0006139//GO:0044260//GO:0046483//GO:0034641//GO:0071704//GO:0007059//GO:0043170//GO:0016043//GO:0044699	primary metabolic process//cellular process//nitrogen compound metabolic process//cell communication//single-organism cellular process//chromosome condensation//organic cyclic compound metabolic process//cellular component organization or biogenesis//organelle organization//chromosome organization//biological_process//cellular aromatic compound metabolic process//DNA conformation change//metaboli…	GO:0005921//GO:0043234//GO:0005575//GO:0044464//GO:0009295//GO:0044425//GO:0032991//GO:0071944//GO:0005623//GO:0005886//GO:0044459//GO:0016020//GO:0030054//GO:0005911//GO:0005922	gap junction//protein complex//cellular_component//cell part//nucleoid//membrane part//macromolecular complex//cell periphery//cell//plasma membrane//plasma membrane part//membrane//cell junction//cell-cell junction//connexon complex	GO:0032555//GO:0016817//GO:0016462//GO:0005524//GO:0005488//GO:0032559//GO:0043167//GO:0017076//GO:1901265//GO:0043168//GO:0035639//GO:0019001//GO:0016301//GO:0005525//GO:0032549//GO:0017111//GO:0016740//GO:0003924//GO:0032550//GO:0000166//GO:0097159//GO:0016818//GO:0016772//GO:1901363//GO:0036094//GO:0001882//GO:0030554//GO:0016787//GO:0003676//GO:0003824//GO:0032553//GO:0003674//GO:0032561//GO:…	purine ribonucleotide binding//hydrolase activity, acting on acid anhydrides//pyrophosphatase activity//ATP binding//binding//adenyl ribonucleotide binding//ion binding//purine nucleotide binding//nucleoside phosphate binding//anion binding//purine ribonucleoside triphosphate binding//guanyl nucleotide binding//kinase activity//GTP binding//ribonucleoside binding//nucleoside-triphosphatase activi…	--	--	--
HZ99_RS00435	NZ_CP008896.1	+	156861	157898	1038	1374	237	78	200	1426	276	293.9	68.8085	24.7117	51.2384	316.964	56.7738	129.14	141.659	543.12	577.317	-0.088093	0.85794	1	FALSE	GO:0008150//GO:0051179//GO:0051234//GO:0006810	biological_process//localization//establishment of localization//transport	GO:0005575//GO:0016020	cellular_component//membrane	GO:0005215//GO:0003674	transporter activity//molecular_function	--	--	--
HZ99_RS00440	NZ_CP008896.1	+	158326	158730	405	58	65	43	78	76	82	31.7968	48.367	34.9155	51.2156	43.2959	43.231	38.3598	45.9142	68.0261	63.1668	0.10692	0.78269	1	FALSE	--	--	--	--	GO:0003674//GO:0046872//GO:0043169//GO:0008270//GO:0046914//GO:0005488//GO:0043167	molecular_function//metal ion binding//cation binding//zinc ion binding//transition metal ion binding//binding//ion binding	--	--	--
HZ99_RS00445	NZ_CP008896.1	+	158832	159086	255	0	2	0	2	1	1	0	2.36364	0	2.08571	0.904791	0.837329	0.787879	1.27594	1.17074	0.777398	0.59069	0.9698	1	FALSE	--	--	--	--	--	--	--	--	--
HZ99_RS00450	NZ_CP008896.1	+	159112	159315	204	5	6	5	6	7	8	5.44189	8.86364	8.06019	7.82139	7.91692	8.37329	7.45524	8.0372	6.02697	6.16685	-0.033102	1	1	FALSE	GO:0051704//GO:0008150//GO:0009405	multi-organism process//biological_process//pathogenesis	GO:0005575//GO:0005576	cellular_component//extracellular region	--	--	--	--	--
HZ99_RS00455	NZ_CP008896.1	-	159323	159559	237	53	37	34	19	39	44	49.6521	47.0483	47.1776	21.3191	37.9669	39.6406	47.9594	32.9755	29.0149	46.6937	-0.68643	0.097395	0.60293	FALSE	--	--	--	--	--	--	--	--	--
HZ99_RS00460	NZ_CP008896.1	-	159629	159895	267	27	13	14	12	12	17	22.4524	14.6731	17.2434	11.9518	10.3695	13.5948	18.123	11.972	11.7595	20.057	-0.77028	0.13463	0.69801	FALSE	--	--	--	--	--	--	--	--	--
HZ99_RS00465	NZ_CP008896.1	+	160265	160735	471	104	103	73	91	113	140	49.0256	65.9033	50.9691	51.3788	55.3536	63.4663	55.2993	56.7329	98.4907	106.197	-0.10868	0.77206	1	FALSE	--	--	--	--	--	--	--	--	--
HZ99_RS00470	NZ_CP008896.1	+	160735	160932	198	1	8	2	5	6	4	1.12136	12.1763	3.32178	6.71534	6.99157	4.31351	5.53981	6.0068	4.33627	4.31523	0.0070164	1	1	FALSE	--	--	--	--	--	--	--	--	--
HZ99_RS00475	NZ_CP008896.1	+	161049	162065	1017	207	133	126	50	59	64	45.1918	39.4114	40.7432	13.0741	13.385	13.4368	41.7821	13.2986	49.6809	174.916	-1.8159	2.06e-07	9.27e-06	DOWN	GO:0051179//GO:0008150//GO:0051234//GO:0006810	localization//biological_process//establishment of localization//transport	--	--	GO:0005215//GO:0003674	transporter activity//molecular_function	glycine betaine/L-proline ABC transporter substrate-binding periplasmic protein; K02002 glycine betaine/proline transport system substrate-binding protein	http://www.genome.jp/dbget-bin/www_bget?pfs:PFLU2592	gnl|BL_ORD_ID|308553 sp|P0AFM2|PROX_ECOLI Glycine betaine-binding periplasmic protein OS=Escherichia coli (strain K12) GN=proX PE=1 SV=1//8.48929e-09
HZ99_RS00480	NZ_CP008896.1	-	162135	164249	2115	524	623	446	799	1042	604	55.0087	88.7705	69.3474	100.461	113.67	60.9765	71.0422	91.7026	706.946	609.812	0.21323	0.47704	0.97891	FALSE	GO:0006810//GO:0051234//GO:0008150//GO:0051179	transport//establishment of localization//biological_process//localization	GO:0016020//GO:0005575	membrane//cellular_component	GO:0016787//GO:0003674//GO:0003824//GO:0016810//GO:0004872//GO:0016811	hydrolase activity//molecular_function//catalytic activity//hydrolase activity, acting on carbon-nitrogen (but not peptide) bonds//receptor activity//hydrolase activity, acting on carbon-nitrogen (but not peptide) bonds, in linear amides	--	--	--
HZ99_RS00485	NZ_CP008896.1	-	164345	164734	390	55	67	70	102	64	95	31.3118	51.7727	59.0254	69.5502	37.862	52.011	47.37	53.1411	75.5152	74.8047	0.013638	0.90827	1	FALSE	--	--	--	--	--	--	--	--	--
HZ99_RS00490	NZ_CP008896.1	+	164825	165262	438	475	585	673	122	62	119	240.785	402.506	505.297	74.0711	32.6592	58.0108	382.863	54.9137	87.6569	678.546	-2.9525	7.87e-09	4.66e-07	DOWN	--	--	--	--	--	--	hypothetical protein	http://www.genome.jp/dbget-bin/www_bget?pfs:PFLU2595	-//-
HZ99_RS00495	NZ_CP008896.1	-	165400	165768	369	55	41	28	79	82	104	33.0938	33.4849	24.9538	56.933	51.2715	60.1787	30.5108	56.1277	76.0929	46.2727	0.7176	0.065588	0.4809	FALSE	GO:0051716//GO:0008150//GO:0015992//GO:0006811//GO:0050789//GO:0044700//GO:0044765//GO:0050794//GO:0051179//GO:0006812//GO:0015672//GO:0006818//GO:0065007//GO:0007166//GO:0006629//GO:0044763//GO:0007154//GO:0009987//GO:0044238//GO:0051234//GO:0044699//GO:0006810//GO:0071704//GO:0050896//GO:0007165//GO:0008152//GO:0023052//GO:0044710	cellular response to stimulus//biological_process//proton transport//ion transport//regulation of biological process//single organism signaling//single-organism transport//regulation of cellular process//localization//cation transport//monovalent inorganic cation transport//hydrogen transport//biological regulation//cell surface receptor signaling pathway//lipid metabolic process//single-organism…	GO:0005575//GO:0016020	cellular_component//membrane	GO:0015291//GO:0022857//GO:0015078//GO:0022892//GO:0015077//GO:0005215//GO:0022804//GO:0015298//GO:0015299//GO:0022891//GO:0022890//GO:0003674//GO:0008324//GO:0015297//GO:0015491//GO:0005451//GO:0015075	secondary active transmembrane transporter activity//transmembrane transporter activity//hydrogen ion transmembrane transporter activity//substrate-specific transporter activity//monovalent inorganic cation transmembrane transporter activity//transporter activity//active transmembrane transporter activity//solute:cation antiporter activity//solute:proton antiporter activity//substrate-specific tr…	--	--	--
HZ99_RS00500	NZ_CP008896.1	-	165765	166043	279	14	7	3	5	9	7	11.1413	7.5611	3.53608	4.76572	7.44263	5.3571	7.41281	5.85515	6.016	8.63212	-0.52091	0.43018	0.97304	FALSE	GO:0051179//GO:0009987//GO:0044763//GO:0008150//GO:0006811//GO:0006810//GO:0051234//GO:0044699//GO:0055085//GO:0044765//GO:0034220	localization//cellular process//single-organism cellular process//biological_process//ion transport//transport//establishment of localization//single-organism process//transmembrane transport//single-organism transport//ion transmembrane transport	GO:0016020//GO:0005575//GO:0044425//GO:0031224//GO:0016021	membrane//cellular_component//membrane part//intrinsic component of membrane//integral component of membrane	GO:0005215//GO:0015075//GO:0022891//GO:0022857//GO:0003674//GO:0022892	transporter activity//ion transmembrane transporter activity//substrate-specific transmembrane transporter activity//transmembrane transporter activity//molecular_function//substrate-specific transporter activity	--	--	--
HZ99_RS00505	NZ_CP008896.1	-	166040	166528	489	32	25	20	50	56	49	14.5295	15.4071	13.4501	27.1909	26.4221	21.3955	14.4623	25.0029	44.6997	28.9948	0.62447	0.14713	0.72187	FALSE	GO:0044765//GO:0008150//GO:0006811//GO:0051179//GO:0006812//GO:0006810//GO:0051234//GO:0044699	single-organism transport//biological_process//ion transport//localization//cation transport//transport//establishment of localization//single-organism process	GO:0031224//GO:0005575//GO:0044425//GO:0016021//GO:0016020	intrinsic component of membrane//cellular_component//membrane part//integral component of membrane//membrane	GO:0022892//GO:0022857//GO:0022891//GO:0005215//GO:0003674//GO:0015075//GO:0008324	substrate-specific transporter activity//transmembrane transporter activity//substrate-specific transmembrane transporter activity//transporter activity//molecular_function//ion transmembrane transporter activity//cation transmembrane transporter activity	--	--	--
HZ99_RS00510	NZ_CP008896.1	-	166525	168207	1683	154	157	133	236	254	229	20.3164	28.113	25.988	37.2899	34.8207	29.0528	24.8058	33.7211	207.416	169.92	0.28767	0.36571	0.95874	FALSE	--	--	--	--	--	--	--	--	--
HZ99_RS00515	NZ_CP008896.1	-	168204	168548	345	15	10	15	29	31	28	9.65345	8.73518	14.2981	22.3533	20.7315	17.3291	10.8956	20.138	25.3888	15.391	0.72211	0.13907	0.70214	FALSE	GO:0008152//GO:0009987//GO:0044710//GO:0042773//GO:0055114//GO:0006793//GO:0022900//GO:0044237//GO:0006091//GO:0006119//GO:0015980//GO:0022904//GO:0006796//GO:0016310//GO:0045333//GO:0008150	metabolic process//cellular process//single-organism metabolic process//ATP synthesis coupled electron transport//oxidation-reduction process//phosphorus metabolic process//electron transport chain//cellular metabolic process//generation of precursor metabolites and energy//oxidative phosphorylation//energy derivation by oxidation of organic compounds//respiratory electron transport chain//phosph…	--	--	GO:0016651//GO:0003674//GO:0003824//GO:0016491	oxidoreductase activity, acting on NAD(P)H//molecular_function//catalytic activity//oxidoreductase activity	--	--	--
HZ99_RS00520	NZ_CP008896.1	-	168548	171475	2928	358	382	369	544	608	565	27.147	39.3173	41.4439	49.4073	47.9094	41.2015	35.9694	46.1727	494.739	427.87	0.20949	0.45592	0.97713	FALSE	--	--	GO:0005622//GO:0044424//GO:0043231//GO:0043227//GO:0005575//GO:0043226//GO:0044464//GO:0005623//GO:0043229	intracellular//intracellular part//intracellular membrane-bounded organelle//membrane-bounded organelle//cellular_component//organelle//cell part//cell//intracellular organelle	GO:0051540//GO:0003674//GO:0005488//GO:0051537//GO:0051536	metal cluster binding//molecular_function//binding//2 iron, 2 sulfur cluster binding//iron-sulfur cluster binding	--	--	--
HZ99_RS00525	NZ_CP008896.1	-	171667	172566	900	33	16	14	25	41	49	8.14107	5.35758	5.11553	7.38687	10.5107	11.6249	6.20473	9.84081	32.7926	23.1924	0.49972	0.30762	0.92846	FALSE	--	--	GO:0016021//GO:0031224//GO:0044425//GO:0016020//GO:0005575	integral component of membrane//intrinsic component of membrane//membrane part//membrane//cellular_component	--	--	--	--	--
HZ99_RS00530	NZ_CP008896.1	+	172659	173222	564	68	39	58	52	121	125	26.7695	20.839	33.8185	24.5181	49.4988	47.3224	27.1423	40.4464	84.731	62.9235	0.42929	0.28141	0.9048	FALSE	GO:0034645//GO:0044237//GO:0060255//GO:0008152//GO:0051252//GO:0044260//GO:0090304//GO:0006139//GO:0018130//GO:0009058//GO:0019219//GO:0019222//GO:0071704//GO:0019438//GO:0046483//GO:1901576//GO:0034641//GO:0006351//GO:2001141//GO:0043170//GO:0010468//GO:0006807//GO:0044238//GO:0032774//GO:0009987//GO:1901360//GO:0050794//GO:0010556//GO:0065007//GO:0031326//GO:0009889//GO:0034654//GO:0080090//GO:…	cellular macromolecule biosynthetic process//cellular metabolic process//regulation of macromolecule metabolic process//metabolic process//regulation of RNA metabolic process//cellular macromolecule metabolic process//nucleic acid metabolic process//nucleobase-containing compound metabolic process//heterocycle biosynthetic process//biosynthetic process//regulation of nucleobase-containing compoun…	--	--	GO:0097159//GO:1901363//GO:0003674//GO:0043565//GO:0003676//GO:0003677//GO:0005488//GO:0045735	organic cyclic compound binding//heterocyclic compound binding//molecular_function//sequence-specific DNA binding//nucleic acid binding//DNA binding//binding//nutrient reservoir activity	--	--	--
HZ99_RS00535	NZ_CP008896.1	+	174620	175132	513	0	0	2	1	4	3	0	0	1.28209	0.518377	1.799	1.24865	0.427363	1.18867	2.26992	0.877421	1.3713	0.4176	0.96896	FALSE	GO:0008150//GO:0005975//GO:1901576//GO:0009058//GO:0071704//GO:0016051//GO:0044723//GO:0044238//GO:0008152	biological_process//carbohydrate metabolic process//organic substance biosynthetic process//biosynthetic process//organic substance metabolic process//carbohydrate biosynthetic process//single-organism carbohydrate metabolic process//primary metabolic process//metabolic process	--	--	GO:0003824//GO:0003674//GO:0016829//GO:0016840	catalytic activity//molecular_function//lyase activity//carbon-nitrogen lyase activity	--	--	--
HZ99_RS00540	NZ_CP008896.1	+	175143	176177	1035	17	7	4	8	14	11	3.64686	2.03821	1.27094	2.05548	3.12087	2.26928	2.31867	2.48188	9.45666	10.0555	-0.088581	0.83909	1	FALSE	--	--	--	--	GO:0003674//GO:0046872//GO:0019842//GO:0043169//GO:1901363//GO:0036094//GO:0097159//GO:0046906//GO:0031419//GO:0005488//GO:0043167	molecular_function//metal ion binding//vitamin binding//cation binding//heterocyclic compound binding//small molecule binding//organic cyclic compound binding//tetrapyrrole binding//cobalamin binding//binding//ion binding	--	--	--
HZ99_RS00545	NZ_CP008896.1	+	176174	177607	1434	19	12	12	21	16	18	2.94181	2.52187	2.75193	3.89433	2.5743	2.68015	2.73854	3.0496	15.9225	16.1651	-0.021819	0.97534	1	FALSE	GO:0044710//GO:0008152//GO:0008150//GO:0055114	single-organism metabolic process//metabolic process//biological_process//oxidation-reduction process	--	--	GO:0003824//GO:0003674//GO:0016491	catalytic activity//molecular_function//oxidoreductase activity	--	--	--
HZ99_RS00550	NZ_CP008896.1	+	177695	179056	1362	37	11	13	17	32	19	6.03163	2.43392	3.13886	3.31921	5.42077	2.9786	3.86814	3.9062	19.5325	22.1231	-0.17968	0.69331	1	FALSE	GO:0008150//GO:0006810//GO:0051234//GO:0044699//GO:0055085//GO:0044765//GO:0051179//GO:0009987//GO:0044763	biological_process//transport//establishment of localization//single-organism process//transmembrane transport//single-organism transport//localization//cellular process//single-organism cellular process	GO:0016021//GO:0016020//GO:0005575//GO:0044425//GO:0031224	integral component of membrane//membrane//cellular_component//membrane part//intrinsic component of membrane	GO:0022857//GO:0003674//GO:0005215	transmembrane transporter activity//molecular_function//transporter activity	--	--	--
HZ99_RS00555	NZ_CP008896.1	-	179134	180009	876	19	3	4	6	6	9	4.8157	1.03207	1.50162	1.82142	1.58029	2.19369	2.4498	1.86513	6.01731	9.15714	-0.60578	0.48705	0.98433	FALSE	GO:0010468//GO:0034645//GO:0006525//GO:0044237//GO:0006807//GO:0019752//GO:1901605//GO:0060255//GO:0008152//GO:0009987//GO:0044710//GO:0044238//GO:0032774//GO:1901360//GO:0051252//GO:0044260//GO:0050794//GO:0044281//GO:0010556//GO:0031326//GO:0006139//GO:0065007//GO:0090304//GO:0009058//GO:0019219//GO:0019222//GO:0071704//GO:0018130//GO:0034654//GO:0019438//GO:0009889//GO:1901576//GO:0043436//GO:…	regulation of gene expression//cellular macromolecule biosynthetic process//arginine metabolic process//cellular metabolic process//nitrogen compound metabolic process//carboxylic acid metabolic process//alpha-amino acid metabolic process//regulation of macromolecule metabolic process//metabolic process//cellular process//single-organism metabolic process//primary metabolic process//RNA biosynthe…	--	--	GO:0003674//GO:0001071//GO:0003700	molecular_function//nucleic acid binding transcription factor activity//transcription factor activity, sequence-specific DNA binding	--	--	--
HZ99_RS00560	NZ_CP008896.1	-	180147	181325	1179	18	10	9	18	24	13	3.38976	2.5561	2.51035	4.05996	4.69662	2.35432	2.81873	3.70363	15.9089	13.7434	0.2111	0.79517	1	FALSE	--	--	--	--	--	--	--	--	--
HZ99_RS00565	NZ_CP008896.1	+	181521	182456	936	53	56	53	85	99	79	12.5722	18.0303	18.6211	24.1494	24.4033	18.0213	16.4079	22.1913	75.8886	62.4145	0.282	0.41693	0.96896	FALSE	GO:0018130//GO:0019219//GO:0009058//GO:0019222//GO:0071704//GO:0019438//GO:0046483//GO:1901576//GO:0034641//GO:0006351//GO:0044764//GO:2001141//GO:0043170//GO:0034645//GO:0044237//GO:0044403//GO:0060255//GO:0008152//GO:0051252//GO:0044260//GO:0090304//GO:0006139//GO:0009889//GO:0034654//GO:0080090//GO:0019058//GO:0031323//GO:1901362//GO:2000112//GO:0016032//GO:0010467//GO:0051171//GO:0006725//GO:…	heterocycle biosynthetic process//regulation of nucleobase-containing compound metabolic process//biosynthetic process//regulation of metabolic process//organic substance metabolic process//aromatic compound biosynthetic process//heterocycle metabolic process//organic substance biosynthetic process//cellular nitrogen compound metabolic process//transcription, DNA-templated//multi-organism cellula…	--	--	GO:0003674//GO:0003676//GO:0097159//GO:1901363//GO:0001071//GO:0003700//GO:0005488//GO:0003723	molecular_function//nucleic acid binding//organic cyclic compound binding//heterocyclic compound binding//nucleic acid binding transcription factor activity//transcription factor activity, sequence-specific DNA binding//binding//RNA binding	--	--	--
HZ99_RS00570	NZ_CP008896.1	+	182858	184282	1425	19	5	6	7	9	8	2.96039	1.05742	1.38466	1.30631	1.45719	1.1987	1.80082	1.32073	6.90195	10.812	-0.64755	0.30857	0.92898	FALSE	GO:1901576//GO:0034641//GO:0046483//GO:0071704//GO:0009058//GO:0044249//GO:0008150//GO:0043170//GO:0009059//GO:0006725//GO:0008152//GO:0009987//GO:0044710//GO:0044238//GO:0055114//GO:0006260//GO:0034645//GO:0044237//GO:0006807//GO:0006139//GO:0090304//GO:0006259//GO:0044260//GO:1901360	organic substance biosynthetic process//cellular nitrogen compound metabolic process//heterocycle metabolic process//organic substance metabolic process//biosynthetic process//cellular biosynthetic process//biological_process//macromolecule metabolic process//macromolecule biosynthetic process//cellular aromatic compound metabolic process//metabolic process//cellular process//single-organism meta…	GO:0005694//GO:0044428//GO:0005664//GO:0043231//GO:0043228//GO:0000228//GO:0032991//GO:0044424//GO:0031981//GO:0005622//GO:0044454//GO:0005634//GO:0043229//GO:0070013//GO:0005623//GO:0044422//GO:0044427//GO:0043233//GO:0000808//GO:0043232//GO:0031974//GO:0005575//GO:0043227//GO:0043234//GO:0044446//GO:0044464//GO:0043226	chromosome//nuclear part//nuclear origin of replication recognition complex//intracellular membrane-bounded organelle//non-membrane-bounded organelle//nuclear chromosome//macromolecular complex//intracellular part//nuclear lumen//intracellular//nuclear chromosome part//nucleus//intracellular organelle//intracellular organelle lumen//cell//organelle part//chromosomal part//organelle lumen//origin …	GO:0003676//GO:0003674//GO:0003824//GO:0003677//GO:0016491//GO:1901363//GO:0005488//GO:0097159	nucleic acid binding//molecular_function//catalytic activity//DNA binding//oxidoreductase activity//heterocyclic compound binding//binding//organic cyclic compound binding	--	--	--
HZ99_RS00575	NZ_CP008896.1	+	184423	185745	1323	9	2	5	4	3	4	1.5104	0.455576	1.24284	0.804013	0.523178	0.645559	1.06961	0.657584	3.1765	5.92494	-0.89936	0.32127	0.93934	FALSE	GO:0051179//GO:0044763//GO:0009987//GO:0044699//GO:0051234//GO:0006810//GO:0008150//GO:0044765//GO:0055085	localization//single-organism cellular process//cellular process//single-organism process//establishment of localization//transport//biological_process//single-organism transport//transmembrane transport	GO:0044425//GO:0016020//GO:0005575//GO:0031224//GO:0016021	membrane part//membrane//cellular_component//intrinsic component of membrane//integral component of membrane	--	--	--	--	--
HZ99_RS00580	NZ_CP008896.1	+	185747	186964	1218	6	11	5	16	12	16	1.09374	2.72168	1.34998	3.4933	2.27312	2.80484	1.7218	2.85709	12.706	8.43857	0.59044	0.35755	0.9582	FALSE	GO:0008150//GO:0009056//GO:0008152	biological_process//catabolic process//metabolic process	--	--	GO:0046872//GO:0003674//GO:0008270//GO:0043169//GO:0046914//GO:0043167//GO:0005488	metal ion binding//molecular_function//zinc ion binding//cation binding//transition metal ion binding//ion binding//binding	--	--	--
HZ99_RS00585	NZ_CP008896.1	+	187044	188660	1617	11	8	7	15	10	8	1.5104	1.49098	1.42362	2.46686	1.42685	1.05637	1.475	1.65003	9.63004	9.79099	-0.023914	0.99165	1	FALSE	GO:0016109//GO:0006629//GO:0016108//GO:0042440//GO:0044237//GO:0008152//GO:0009987//GO:0044710//GO:0046148//GO:0044238//GO:0008610//GO:0055114//GO:0006721//GO:0016114//GO:0006720//GO:0008150//GO:0044249//GO:0016116//GO:0009058//GO:0071704//GO:0016117//GO:0008299//GO:0044255//GO:1901576	tetraterpenoid biosynthetic process//lipid metabolic process//tetraterpenoid metabolic process//pigment metabolic process//cellular metabolic process//metabolic process//cellular process//single-organism metabolic process//pigment biosynthetic process//primary metabolic process//lipid biosynthetic process//oxidation-reduction process//terpenoid metabolic process//terpenoid biosynthetic process//i…	--	--	GO:0043167//GO:1901363//GO:0036094//GO:0097159//GO:0005488//GO:0000166//GO:0008677//GO:0050662//GO:0016616//GO:0016491//GO:0016614//GO:0003674//GO:0003824//GO:0050660//GO:0016705//GO:0043168//GO:1901265//GO:0048037	ion binding//heterocyclic compound binding//small molecule binding//organic cyclic compound binding//binding//nucleotide binding//2-dehydropantoate 2-reductase activity//coenzyme binding//oxidoreductase activity, acting on the CH-OH group of donors, NAD or NADP as acceptor//oxidoreductase activity//oxidoreductase activity, acting on CH-OH group of donors//molecular_function//catalytic activity//f…	--	--	--
HZ99_RS00590	NZ_CP008896.1	-	188758	188907	150	10	5	7	11	14	6	14.802	10.0455	15.3466	19.5013	21.534	8.54075	13.398	16.5254	8.99727	8.29668	0.11695	0.95375	1	FALSE	--	--	--	--	--	--	--	--	--
HZ99_RS00595	NZ_CP008896.1	+	189087	191246	2160	22	10	11	21	7	16	2.26141	1.3952	1.67473	2.58541	0.747709	1.58162	1.77711	1.63824	12.8092	15.9337	-0.3149	0.52611	0.98543	FALSE	GO:0051234//GO:0008150//GO:0006810//GO:0051179	establishment of localization//biological_process//transport//localization	GO:0005575//GO:0016020	cellular_component//membrane	GO:0003674//GO:0004872	molecular_function//receptor activity	--	--	--
HZ99_RS00600	NZ_CP008896.1	+	191251	192597	1347	11	11	9	14	2	10	1.81316	2.46102	2.19725	2.76391	0.342571	1.58514	2.15715	1.56387	7.5966	11.8345	-0.63957	0.328	0.94323	FALSE	--	--	--	--	GO:0003824//GO:0003674	catalytic activity//molecular_function	--	--	--
HZ99_RS00605	NZ_CP008896.1	+	192628	193632	1005	15	6	9	11	15	5	3.31387	1.79919	2.94498	2.91065	3.44361	1.06228	2.68601	2.47218	9.00693	11.2039	-0.31489	0.60991	0.99789	FALSE	GO:0008152//GO:0009987//GO:0044238//GO:0044710//GO:1901605//GO:0044283//GO:0055114//GO:1901607//GO:0019752//GO:0044781//GO:0044763//GO:0051188//GO:1901566//GO:0044237//GO:0006807//GO:0044281//GO:0051186//GO:0071840//GO:0042398//GO:0009108//GO:0046394//GO:1901360//GO:1901362//GO:0006520//GO:0030030//GO:0042559//GO:0034641//GO:0043436//GO:1901576//GO:0042558//GO:0044711//GO:0046483//GO:0019438//GO:…	metabolic process//cellular process//primary metabolic process//single-organism metabolic process//alpha-amino acid metabolic process//small molecule biosynthetic process//oxidation-reduction process//alpha-amino acid biosynthetic process//carboxylic acid metabolic process//bacterial-type flagellum organization//single-organism cellular process//cofactor biosynthetic process//organonitrogen compo…	GO:0031224//GO:0016020//GO:0005575//GO:0044425//GO:0016021	intrinsic component of membrane//membrane//cellular_component//membrane part//integral component of membrane	GO:0050662//GO:0016620//GO:0016645//GO:0000166//GO:0051287//GO:0036094//GO:1901363//GO:0005488//GO:0097159//GO:0016646//GO:0004488//GO:0048037//GO:1901265//GO:0003674//GO:0003824//GO:0016903//GO:0016491	coenzyme binding//oxidoreductase activity, acting on the aldehyde or oxo group of donors, NAD or NADP as acceptor//oxidoreductase activity, acting on the CH-NH group of donors//nucleotide binding//NAD binding//small molecule binding//heterocyclic compound binding//binding//organic cyclic compound binding//oxidoreductase activity, acting on the CH-NH group of donors, NAD or NADP as acceptor//methy…	--	--	--
HZ99_RS00610	NZ_CP008896.1	+	193620	195011	1392	22	6	13	14	9	17	3.50908	1.29898	3.07121	2.67456	1.49173	2.60763	2.62642	2.25797	11.516	15.2563	-0.40577	0.45804	0.97861	FALSE	GO:0009987//GO:0042221//GO:0044763//GO:0051179//GO:0015893//GO:0055085//GO:0044765//GO:0050896//GO:0006855//GO:0008150//GO:0042493//GO:0006810//GO:0051234//GO:0044699	cellular process//response to chemical//single-organism cellular process//localization//drug transport//transmembrane transport//single-organism transport//response to stimulus//drug transmembrane transport//biological_process//response to drug//transport//establishment of localization//single-organism process	GO:0016020//GO:0005575	membrane//cellular_component	GO:0090484//GO:0015238//GO:0005215//GO:0022804//GO:0015297//GO:0003674//GO:0015291//GO:0022857	drug transporter activity//drug transmembrane transporter activity//transporter activity//active transmembrane transporter activity//antiporter activity//molecular_function//secondary active transmembrane transporter activity//transmembrane transporter activity	--	--	--
HZ99_RS00615	NZ_CP008896.1	+	195198	196142	945	9	3	5	9	8	7	2.11456	0.95671	1.73998	2.53264	1.9532	1.58162	1.60375	2.02249	6.95287	6.31364	0.13914	0.97638	1	FALSE	GO:0008152//GO:0009058//GO:0008150	metabolic process//biosynthetic process//biological_process	--	--	GO:0030170//GO:0048037//GO:0003674//GO:0005488//GO:0043167//GO:0043168	pyridoxal phosphate binding//cofactor binding//molecular_function//binding//ion binding//anion binding	--	--	--
HZ99_RS00620	NZ_CP008896.1	+	196180	197190	1011	17	9	16	16	19	16	3.73343	2.68276	5.20444	4.20854	4.33602	3.37913	3.87355	3.97456	14.6995	16.0974	-0.13106	0.8662	1	FALSE	--	--	--	--	--	--	--	--	--
HZ99_RS00625	NZ_CP008896.1	+	197369	198436	1068	2629	1130	1078	194	234	296	546.55	318.859	331.935	48.3052	50.5514	59.1775	399.114	52.678	207.327	1775.05	-3.0979	1.68e-06	6.22e-05	DOWN	GO:0043436//GO:0044255//GO:0016049//GO:0071704//GO:0001558//GO:0050789//GO:0040008//GO:0008150//GO:0016043//GO:0006082//GO:0044699//GO:0006631//GO:0055114//GO:0044238//GO:0044710//GO:0009987//GO:0008152//GO:0044237//GO:0032787//GO:0044763//GO:0006629//GO:0019752//GO:0044281//GO:0065007//GO:0040007//GO:0051128//GO:0050794//GO:0071840	oxoacid metabolic process//cellular lipid metabolic process//cell growth//organic substance metabolic process//regulation of cell growth//regulation of biological process//regulation of growth//biological_process//cellular component organization//organic acid metabolic process//single-organism process//fatty acid metabolic process//oxidation-reduction process//primary metabolic process//single-or…	GO:0005576//GO:0005575	extracellular region//cellular_component	GO:1901265//GO:0048037//GO:0003824//GO:0003674//GO:0016614//GO:0016491//GO:0005515//GO:0004616//GO:0003857//GO:0016616//GO:0050662//GO:0005520//GO:0000166//GO:0097159//GO:0005488//GO:0019838//GO:0036094//GO:0051287//GO:1901363	nucleoside phosphate binding//cofactor binding//catalytic activity//molecular_function//oxidoreductase activity, acting on CH-OH group of donors//oxidoreductase activity//protein binding//phosphogluconate dehydrogenase (decarboxylating) activity//3-hydroxyacyl-CoA dehydrogenase activity//oxidoreductase activity, acting on the CH-OH group of donors, NAD or NADP as acceptor//coenzyme binding//insul…	putative dehydrogenase; K13979 uncharacterized zinc-type alcohol dehydrogenase-like protein [EC:1.-.-.-]	http://www.genome.jp/dbget-bin/www_bget?pfs:PFLU2410	gnl|BL_ORD_ID|527395 sp|P75691|YAHK_ECOLI Aldehyde reductase YahK OS=Escherichia coli (strain K12) GN=yahK PE=1 SV=1//5.68507e-154
HZ99_RS00630	NZ_CP008896.1	-	198482	198757	276	3	3	3	12	3	11	2.41336	3.27569	3.57452	11.5621	2.50784	8.50981	3.08786	7.52657	7.54568	3.46689	1.122	0.1979	0.82083	FALSE	--	--	--	--	--	--	--	--	--
HZ99_RS00635	NZ_CP008896.1	-	198753	200291	1539	35	21	23	37	26	25	5.0494	4.11217	4.91467	6.39332	3.89783	3.46847	4.69208	4.58654	25.5828	29.7407	-0.21727	0.60222	0.99789	FALSE	--	--	GO:0031224//GO:0005575//GO:0044425//GO:0016021//GO:0016020	intrinsic component of membrane//cellular_component//membrane part//integral component of membrane//membrane	--	--	--	--	--
HZ99_RS00640	NZ_CP008896.1	-	200288	200575	288	4	2	0	10	4	4	3.08374	2.0928	0	9.23359	3.20447	2.96554	1.72551	5.13453	5.29377	2.09028	1.3406	0.27984	0.9048	FALSE	GO:0016051//GO:0051179//GO:0015718//GO:0044723//GO:0072348//GO:0015878//GO:0046942//GO:0071702//GO:0008152//GO:0071705//GO:0044238//GO:0051234//GO:0005976//GO:0044699//GO:0000271//GO:0005975//GO:0015711//GO:0008150//GO:0051181//GO:0006811//GO:0009059//GO:0043170//GO:0006810//GO:0051180//GO:0042886//GO:0071704//GO:0009058//GO:0006820//GO:1901576//GO:0044765//GO:0015849	carbohydrate biosynthetic process//localization//monocarboxylic acid transport//single-organism carbohydrate metabolic process//sulfur compound transport//biotin transport//carboxylic acid transport//organic substance transport//metabolic process//nitrogen compound transport//primary metabolic process//establishment of localization//polysaccharide metabolic process//single-organism process//polys…	GO:0044425//GO:0044464//GO:0016020//GO:0005575//GO:0005886//GO:0031224//GO:0005623//GO:0016021//GO:0071944	membrane part//cell part//membrane//cellular_component//plasma membrane//intrinsic component of membrane//cell//integral component of membrane//cell periphery	GO:0051184//GO:0005215//GO:0051183//GO:0003674//GO:0015225	cofactor transporter activity//transporter activity//vitamin transporter activity//molecular_function//biotin transporter activity	--	--	--
HZ99_RS00645	NZ_CP008896.1	-	200786	202126	1341	35	16	28	27	34	22	5.79495	3.59569	6.86649	5.35424	5.84977	3.50292	5.41904	4.90231	23.9816	29.9908	-0.32259	0.4791	0.97891	FALSE	GO:0044699//GO:0051716//GO:0008150//GO:0050789//GO:0044700//GO:0050896//GO:0050794//GO:0065007//GO:0007165//GO:0044763//GO:0007154//GO:0009987//GO:0023052	single-organism process//cellular response to stimulus//biological_process//regulation of biological process//single organism signaling//response to stimulus//regulation of cellular process//biological regulation//signal transduction//single-organism cellular process//cell communication//cellular process//signaling	GO:0016021//GO:0044425//GO:0005575//GO:0016020//GO:0031224	integral component of membrane//membrane part//cellular_component//membrane//intrinsic component of membrane	GO:0016740//GO:0004871//GO:0003824//GO:0016773//GO:0003674//GO:0016301//GO:0000155//GO:0060089//GO:0016775//GO:0016772//GO:0004672//GO:0004673//GO:0038023//GO:0004872	transferase activity//signal transducer activity//catalytic activity//phosphotransferase activity, alcohol group as acceptor//molecular_function//kinase activity//phosphorelay sensor kinase activity//molecular transducer activity//phosphotransferase activity, nitrogenous group as acceptor//transferase activity, transferring phosphorus-containing groups//protein kinase activity//protein histidine …	--	--	--
HZ99_RS00650	NZ_CP008896.1	-	202123	202842	720	17	17	21	27	39	22	5.24236	7.11553	9.59163	9.97228	12.4974	6.52418	7.3165	9.66463	25.4055	21.4006	0.24749	0.571	0.99119	FALSE	GO:0006725//GO:0044699//GO:2000112//GO:0010467//GO:2001141//GO:0051171//GO:0044271//GO:0051716//GO:0008150//GO:0006355//GO:0016070//GO:0044249//GO:0050789//GO:0009059//GO:0043170//GO:0009889//GO:0034654//GO:0019438//GO:0018130//GO:0044700//GO:0000160//GO:0019222//GO:0009058//GO:0019219//GO:0071704//GO:0031323//GO:0006351//GO:1901362//GO:0046483//GO:0080090//GO:0050896//GO:0034641//GO:1901576//GO:…	cellular aromatic compound metabolic process//single-organism process//regulation of cellular macromolecule biosynthetic process//gene expression//regulation of RNA biosynthetic process//regulation of nitrogen compound metabolic process//cellular nitrogen compound biosynthetic process//cellular response to stimulus//biological_process//regulation of transcription, DNA-templated//RNA metabolic pro…	--	--	GO:0003677//GO:0003674//GO:0003676//GO:1901363//GO:0097159//GO:0005488	DNA binding//molecular_function//nucleic acid binding//heterocyclic compound binding//organic cyclic compound binding//binding	--	--	--
HZ99_RS00655	NZ_CP008896.1	-	203088	203777	690	38	13	18	31	26	24	12.2277	5.67787	8.57885	11.9475	8.69386	7.42674	8.82814	9.35602	23.4752	25.4223	-0.11496	0.7339	1	FALSE	--	--	--	--	--	--	--	--	--
HZ99_RS00660	NZ_CP008896.1	-	203906	205507	1602	58	18	19	20	15	24	8.03851	3.38611	3.90029	3.31994	2.16032	3.19878	5.1083	2.89301	16.983	34.3689	-1.017	0.11015	0.6421	FALSE	GO:0009987//GO:0044763//GO:0007155//GO:0008150//GO:0044699//GO:0022610	cellular process//single-organism cellular process//cell adhesion//biological_process//single-organism process//biological adhesion	--	--	--	--	--	--	--
HZ99_RS00665	NZ_CP008896.1	-	205653	207389	1737	176	68	76	75	78	83	22.4969	11.7978	14.3886	11.4822	10.3606	10.2027	16.2278	10.6818	67.9545	117.54	-0.79052	0.064035	0.47233	FALSE	--	--	--	--	--	--	--	--	--
HZ99_RS00670	NZ_CP008896.1	-	207386	209206	1821	24	12	14	17	7	16	2.92625	1.98592	2.52827	2.48257	0.886904	1.87606	2.48015	1.74851	11.5875	18.6836	-0.6892	0.1864	0.80205	FALSE	GO:0033036//GO:0050794//GO:0010876//GO:0048522//GO:0008284//GO:0048518//GO:0051179//GO:0065007//GO:0032879//GO:0051240//GO:0010884//GO:0051239//GO:0008152//GO:0009987//GO:0008283//GO:0019915//GO:0010883//GO:0001819//GO:0001817//GO:0044699//GO:0032501//GO:0001816//GO:0008150//GO:0044707//GO:0050789//GO:0042127	macromolecule localization//regulation of cellular process//lipid localization//positive regulation of cellular process//positive regulation of cell proliferation//positive regulation of biological process//localization//biological regulation//regulation of localization//positive regulation of multicellular organismal process//positive regulation of lipid storage//regulation of multicellular orga…	--	--	GO:0016491//GO:0003824//GO:0003674	oxidoreductase activity//catalytic activity//molecular_function	--	--	--
HZ99_RS00675	NZ_CP008896.1	+	209368	209847	480	1853	1048	750	122	139	160	857.125	657.977	513.837	67.5899	66.8131	71.1729	676.313	68.5253	120.865	1344.58	-3.4757	1.68e-10	1.46e-08	DOWN	GO:1901576//GO:0034641//GO:0080090//GO:0046483//GO:0006351//GO:1901362//GO:0031323//GO:0071704//GO:0019219//GO:0009058//GO:0019222//GO:0018130//GO:0019438//GO:0034654//GO:0009889//GO:0043170//GO:0009059//GO:0050789//GO:0044249//GO:0006355//GO:0016070//GO:0008150//GO:0044271//GO:0051171//GO:0010467//GO:2001141//GO:2000112//GO:0006725//GO:0060255//GO:0008152//GO:0009987//GO:0044238//GO:0032774//GO:…	organic substance biosynthetic process//cellular nitrogen compound metabolic process//regulation of primary metabolic process//heterocycle metabolic process//transcription, DNA-templated//organic cyclic compound biosynthetic process//regulation of cellular metabolic process//organic substance metabolic process//regulation of nucleobase-containing compound metabolic process//biosynthetic process//…	--	--	GO:0043565//GO:0003676//GO:0003674//GO:0003677//GO:0005488//GO:0097159//GO:1901363	sequence-specific DNA binding//nucleic acid binding//molecular_function//DNA binding//binding//organic cyclic compound binding//heterocyclic compound binding	putative AsnC family transcriptional regulator	http://www.genome.jp/dbget-bin/www_bget?pfs:PFLU4114	gnl|BL_ORD_ID|527888 sp|P0ACJ5|YBAO_ECOLI Uncharacterized HTH-type transcriptional regulator YbaO OS=Escherichia coli (strain K12) GN=ybaO PE=3 SV=1//1.42548e-19
HZ99_RS00680	NZ_CP008896.1	-	209966	210394	429	59	67	76	146	126	140	30.5355	47.0661	58.2588	90.5021	67.7644	69.6798	45.2868	75.9821	118.991	78.7498	0.5955	0.070959	0.50295	FALSE	--	--	--	--	--	--	--	--	--
HZ99_RS00685	NZ_CP008896.1	-	210514	211419	906	31	23	25	48	45	38	7.59703	7.65051	9.07439	14.0889	11.4597	8.95553	8.10731	11.5014	37.9299	30.0827	0.3344	0.44727	0.97559	FALSE	GO:0043170//GO:0009059//GO:0050789//GO:0008150//GO:0044249//GO:0006355//GO:0016070//GO:0044271//GO:2001141//GO:0010467//GO:0051171//GO:2000112//GO:0006725//GO:1901576//GO:0034641//GO:0080090//GO:0046483//GO:0031323//GO:1901362//GO:0006351//GO:0009058//GO:0019219//GO:0019222//GO:0071704//GO:0018130//GO:0034654//GO:0019438//GO:0009889//GO:0010556//GO:0031326//GO:0006139//GO:0065007//GO:0090304//GO:…	macromolecule metabolic process//macromolecule biosynthetic process//regulation of biological process//biological_process//cellular biosynthetic process//regulation of transcription, DNA-templated//RNA metabolic process//cellular nitrogen compound biosynthetic process//regulation of RNA biosynthetic process//gene expression//regulation of nitrogen compound metabolic process//regulation of cellula…	--	--	GO:0003700//GO:0003674//GO:0001071	transcription factor activity, sequence-specific DNA binding//molecular_function//nucleic acid binding transcription factor activity	--	--	--
HZ99_RS00690	NZ_CP008896.1	+	211627	212574	948	11	12	12	13	13	21	2.57629	3.81473	4.16273	3.64668	3.1639	4.72985	3.51792	3.84681	13.4502	13.5393	-0.0095317	1	1	FALSE	GO:0008150//GO:0051179//GO:0006810//GO:0051234	biological_process//localization//transport//establishment of localization	GO:0005575//GO:0016020	cellular_component//membrane	GO:0005215//GO:0003674	transporter activity//molecular_function	--	--	--
HZ99_RS00695	NZ_CP008896.1	+	212571	213671	1101	13	23	9	10	15	17	2.6216	6.29552	2.68819	2.41533	3.14335	3.29684	3.86844	2.95184	12.003	17.1553	-0.51526	0.37751	0.95874	FALSE	GO:0008150//GO:0006810//GO:0051234//GO:0051179	biological_process//transport//establishment of localization//localization	GO:0016021//GO:0005575//GO:0016020//GO:0044425//GO:0031224	integral component of membrane//cellular_component//membrane//membrane part//intrinsic component of membrane	GO:0003674//GO:0005215	molecular_function//transporter activity	--	--	--
HZ99_RS00700	NZ_CP008896.1	+	213668	214441	774	24	25	24	36	38	35	6.88463	9.73397	10.1971	12.3687	11.3274	9.65524	8.93856	11.1171	31.446	28.1238	0.16109	0.70266	1	FALSE	--	--	--	--	GO:0030554//GO:0016787//GO:0001882//GO:1901265//GO:0043168//GO:0035639//GO:0003674//GO:0003824//GO:0032553//GO:0017111//GO:0032549//GO:0016887//GO:0001883//GO:0016817//GO:0032555//GO:0016462//GO:0032550//GO:0005524//GO:0000166//GO:1901363//GO:0036094//GO:0032559//GO:0016818//GO:0005488//GO:0097159//GO:0017076//GO:0043167	adenyl nucleotide binding//hydrolase activity//nucleoside binding//nucleoside phosphate binding//anion binding//purine ribonucleoside triphosphate binding//molecular_function//catalytic activity//ribonucleotide binding//nucleoside-triphosphatase activity//ribonucleoside binding//ATPase activity//purine nucleoside binding//hydrolase activity, acting on acid anhydrides//purine ribonucleotide bindin…	--	--	--
HZ99_RS00705	NZ_CP008896.1	+	214434	215150	717	14	10	14	21	34	20	4.3353	4.20312	6.42117	7.78867	10.9408	5.95589	4.98653	8.22845	21.5988	14.624	0.56261	0.26597	0.89954	FALSE	GO:0034641//GO:0046483//GO:0071704//GO:0006996//GO:0043170//GO:0051276//GO:0007059//GO:0008150//GO:0016043//GO:0044699//GO:0006725//GO:0071103//GO:0009987//GO:0008152//GO:0044238//GO:0006807//GO:0044237//GO:0006323//GO:0044763//GO:0006259//GO:0030261//GO:0006139//GO:0090304//GO:1901360//GO:0044260//GO:0071840	cellular nitrogen compound metabolic process//heterocycle metabolic process//organic substance metabolic process//organelle organization//macromolecule metabolic process//chromosome organization//chromosome segregation//biological_process//cellular component organization//single-organism process//cellular aromatic compound metabolic process//DNA conformation change//cellular process//metabolic pr…	GO:0005575//GO:0009295	cellular_component//nucleoid	GO:0001882//GO:0035639//GO:1901265//GO:0043168//GO:0003676//GO:0019001//GO:0016787//GO:0030554//GO:0005525//GO:0003674//GO:0032561//GO:0032553//GO:0003824//GO:0032549//GO:0017111//GO:0003677//GO:0016887//GO:0001883//GO:0032555//GO:0016817//GO:0000166//GO:0005524//GO:0032550//GO:0016462//GO:0003924//GO:0016818//GO:0097159//GO:0005488//GO:1901363//GO:0032559//GO:0036094//GO:0043167//GO:0017076	nucleoside binding//purine ribonucleoside triphosphate binding//nucleoside phosphate binding//anion binding//nucleic acid binding//guanyl nucleotide binding//hydrolase activity//adenyl nucleotide binding//GTP binding//molecular_function//guanyl ribonucleotide binding//ribonucleotide binding//catalytic activity//ribonucleoside binding//nucleoside-triphosphatase activity//DNA binding//ATPase activi…	--	--	--
HZ99_RS00710	NZ_CP008896.1	+	215235	216374	1140	199	222	171	314	369	257	38.7577	58.6866	49.3284	73.2467	74.681	48.1354	48.9242	65.3543	271.692	226.627	0.26166	0.40364	0.96319	FALSE	--	--	--	--	--	--	--	--	--
HZ99_RS00715	NZ_CP008896.1	+	216560	217051	492	32	39	33	47	64	35	14.4409	23.8886	22.0574	25.4036	30.0126	15.1893	20.129	23.5352	42.21	40.1398	0.072552	0.84011	1	FALSE	--	--	--	--	--	--	--	--	--
HZ99_RS00720	NZ_CP008896.1	+	217048	218283	1236	53	46	35	74	77	65	9.52067	11.2158	9.31226	15.9212	14.3734	11.2287	10.0162	13.8411	62.4121	50.6307	0.30181	0.45469	0.97713	FALSE	GO:0007093//GO:0044699//GO:0030071//GO:0033043//GO:0048285//GO:1901987//GO:0000278//GO:0044770//GO:0044772//GO:1901991//GO:0050789//GO:0007049//GO:0048523//GO:0044784//GO:1902099//GO:0016043//GO:0090231//GO:0008150//GO:0000280//GO:0090266//GO:0045841//GO:0007094//GO:0006996//GO:0007346//GO:0045786//GO:0051784//GO:1901988//GO:0051726//GO:0071173//GO:0071840//GO:1901976//GO:0050794//GO:0071174//GO:…	mitotic cell cycle checkpoint//single-organism process//regulation of mitotic metaphase/anaphase transition//regulation of organelle organization//organelle fission//regulation of cell cycle phase transition//mitotic cell cycle//cell cycle phase transition//mitotic cell cycle phase transition//negative regulation of mitotic cell cycle phase transition//regulation of biological process//cell cycle…	GO:0005634//GO:0005680//GO:0000151//GO:0005622//GO:0044424//GO:0032991//GO:0031461//GO:0043231//GO:0000152//GO:0044428//GO:0043226//GO:0044464//GO:0044446//GO:0043234//GO:0043227//GO:0005575//GO:0044422//GO:0005623//GO:0043229	nucleus//anaphase-promoting complex//ubiquitin ligase complex//intracellular//intracellular part//macromolecular complex//cullin-RING ubiquitin ligase complex//intracellular membrane-bounded organelle//nuclear ubiquitin ligase complex//nuclear part//organelle//cell part//intracellular organelle part//protein complex//membrane-bounded organelle//cellular_component//organelle part//cell//intracellu…	GO:0003824//GO:0003674//GO:0016787	catalytic activity//molecular_function//hydrolase activity	--	--	--
HZ99_RS00725	NZ_CP008896.1	-	218337	219704	1368	239	101	107	161	239	150	38.7902	22.2498	25.7219	31.297	40.3088	23.4121	28.9206	31.6727	158.504	164.645	-0.054846	0.7918	1	FALSE	--	--	--	--	--	--	--	--	--
HZ99_RS00730	NZ_CP008896.1	-	219718	221049	1332	124	86	51	97	156	79	20.6694	19.4574	12.5913	19.3656	27.0215	12.6637	17.5727	19.6836	95.7863	96.5017	-0.010736	0.89341	1	FALSE	GO:0006810//GO:0008150//GO:0044699//GO:0051234//GO:0044765//GO:0055085//GO:0051179//GO:0009987//GO:0044763	transport//biological_process//single-organism process//establishment of localization//single-organism transport//transmembrane transport//localization//cellular process//single-organism cellular process	GO:0016021//GO:0016020//GO:0005575//GO:0044425//GO:0031224	integral component of membrane//membrane//cellular_component//membrane part//intrinsic component of membrane	GO:0022857//GO:0003674//GO:0005215	transmembrane transporter activity//molecular_function//transporter activity	--	--	--
HZ99_RS00735	NZ_CP008896.1	+	221262	222290	1029	120	128	125	183	190	214	25.8926	37.4874	39.9485	47.2932	42.6017	44.4053	34.4428	44.7667	168.876	143.979	0.23011	0.44246	0.97448	FALSE	GO:0006725//GO:2000112//GO:0051171//GO:0010467//GO:0044271//GO:0044249//GO:0016070//GO:0006355//GO:0008150//GO:0050789//GO:0009059//GO:0009889//GO:0034654//GO:1901362//GO:0031323//GO:0080090//GO:0050794//GO:1901360//GO:0065007//GO:0031326//GO:0010556//GO:0006807//GO:0010468//GO:0032774//GO:0044238//GO:0009987//GO:2001141//GO:0043170//GO:0019438//GO:0018130//GO:0071704//GO:0019219//GO:0009058//GO:…	cellular aromatic compound metabolic process//regulation of cellular macromolecule biosynthetic process//regulation of nitrogen compound metabolic process//gene expression//cellular nitrogen compound biosynthetic process//cellular biosynthetic process//RNA metabolic process//regulation of transcription, DNA-templated//biological_process//regulation of biological process//macromolecule biosyntheti…	--	--	GO:0003700//GO:0001071//GO:0005488//GO:0003677//GO:0003674//GO:0003676//GO:0043565//GO:1901363//GO:0097159	transcription factor activity, sequence-specific DNA binding//nucleic acid binding transcription factor activity//binding//DNA binding//molecular_function//nucleic acid binding//sequence-specific DNA binding//heterocyclic compound binding//organic cyclic compound binding	--	--	--
HZ99_RS00740	NZ_CP008896.1	-	222348	223136	789	64	42	39	57	77	79	18.01	16.0422	16.2552	19.2115	22.5166	21.3789	16.7691	21.0357	61.0718	54.4412	0.16581	0.699	1	FALSE	GO:0006355//GO:0016070//GO:0044249//GO:0008150//GO:0044271//GO:0009059//GO:0043170//GO:0050789//GO:0006725//GO:0051171//GO:0010467//GO:2001141//GO:2000112//GO:0006351//GO:1901362//GO:0031323//GO:0034641//GO:1901576//GO:0046483//GO:0080090//GO:0019438//GO:0034654//GO:0009889//GO:0071704//GO:0019222//GO:0019219//GO:0009058//GO:0018130//GO:0006139//GO:0031326//GO:0090304//GO:0065007//GO:0010556//GO:…	regulation of transcription, DNA-templated//RNA metabolic process//cellular biosynthetic process//biological_process//cellular nitrogen compound biosynthetic process//macromolecule biosynthetic process//macromolecule metabolic process//regulation of biological process//cellular aromatic compound metabolic process//regulation of nitrogen compound metabolic process//gene expression//regulation of R…	--	--	GO:0003700//GO:0003677//GO:0003676//GO:0043565//GO:0003674//GO:0001071//GO:1901363//GO:0005488//GO:0097159	transcription factor activity, sequence-specific DNA binding//DNA binding//nucleic acid binding//sequence-specific DNA binding//molecular_function//nucleic acid binding transcription factor activity//heterocyclic compound binding//binding//organic cyclic compound binding	--	--	--
HZ99_RS00745	NZ_CP008896.1	+	223221	224219	999	79	94	82	201	154	266	17.5579	28.3565	26.9932	53.5049	35.5667	56.8528	24.3025	48.6415	178.428	98.4414	0.858	0.0088594	0.10857	FALSE	--	--	GO:0016020//GO:0005575	membrane//cellular_component	--	--	--	--	--
HZ99_RS00750	NZ_CP008896.1	+	224307	225482	1176	236	199	216	303	258	350	44.5569	50.9961	60.4021	68.517	50.6175	63.5473	51.985	60.8939	262.308	249.573	0.071803	0.79098	1	FALSE	GO:0009987//GO:0044763//GO:0051179//GO:0055085//GO:0044765//GO:0008150//GO:0006810//GO:0051234//GO:0044699	cellular process//single-organism cellular process//localization//transmembrane transport//single-organism transport//biological_process//transport//establishment of localization//single-organism process	GO:0031224//GO:0016020//GO:0005575//GO:0044425//GO:0016021	intrinsic component of membrane//membrane//cellular_component//membrane part//integral component of membrane	--	--	--	--	--
HZ99_RS00755	NZ_CP008896.1	-	225546	227999	2454	26	26	17	31	30	34	2.35239	3.19293	2.27814	3.35931	2.82056	2.95829	2.60782	3.04605	27.3656	26.098	0.068423	0.92335	1	FALSE	GO:0051179//GO:0051234//GO:0008150//GO:0006810	localization//establishment of localization//biological_process//transport	GO:0005575//GO:0016020//GO:0019867	cellular_component//membrane//outer membrane	GO:0004872//GO:0003674	receptor activity//molecular_function	--	--	--
HZ99_RS00760	NZ_CP008896.1	-	228100	229059	960	18	6	8	8	15	16	4.16305	1.88352	2.74046	2.21606	3.60503	3.55865	2.92901	3.12658	11.1171	11.7499	-0.079867	0.88997	1	FALSE	--	--	--	--	--	--	--	--	--
HZ99_RS00765	NZ_CP008896.1	-	229056	229562	507	21	12	6	12	19	23	9.19648	7.13287	3.89178	6.29414	8.64637	9.68626	6.74038	8.20892	15.4037	14.1893	0.11848	0.95397	1	FALSE	GO:0009889//GO:0034654//GO:0019438//GO:0018130//GO:0019219//GO:0009058//GO:0019222//GO:0071704//GO:0031323//GO:1901362//GO:0006351//GO:0080090//GO:0046483//GO:1901576//GO:0034641//GO:0006725//GO:2000112//GO:2001141//GO:0010467//GO:0051171//GO:0006352//GO:0044271//GO:0008150//GO:0044249//GO:0016070//GO:0006355//GO:0050789//GO:0043170//GO:0009059//GO:0010468//GO:0034645//GO:0006807//GO:0044237//GO:…	regulation of biosynthetic process//nucleobase-containing compound biosynthetic process//aromatic compound biosynthetic process//heterocycle biosynthetic process//regulation of nucleobase-containing compound metabolic process//biosynthetic process//regulation of metabolic process//organic substance metabolic process//regulation of cellular metabolic process//organic cyclic compound biosynthetic p…	--	--	GO:0001071//GO:0003674//GO:0003676//GO:0043565//GO:0016987//GO:0003677//GO:0003700//GO:0000990//GO:0000988//GO:0000996//GO:1901363//GO:0097159//GO:0005488	nucleic acid binding transcription factor activity//molecular_function//nucleic acid binding//sequence-specific DNA binding//sigma factor activity//DNA binding//transcription factor activity, sequence-specific DNA binding//transcription factor activity, core RNA polymerase binding//transcription factor activity, protein binding//core DNA-dependent RNA polymerase binding promoter specificity activ…	--	--	--
HZ99_RS00770	NZ_CP008896.1	-	230244	231020	777	397	177	143	25	46	41	113.444	68.6504	60.523	8.55622	13.6592	11.2668	80.8723	11.1607	32.0155	261.839	-3.0318	1.31e-05	0.00038	DOWN	GO:0006479//GO:0044260//GO:0044267//GO:0032259//GO:0044237//GO:0036211//GO:0008152//GO:0044764//GO:0042710//GO:0043412//GO:0043170//GO:0019538//GO:0071704//GO:0006464//GO:0051704//GO:0044238//GO:0009987//GO:0008213//GO:0043687//GO:0018410//GO:0008150//GO:0006481//GO:0043414	protein methylation//cellular macromolecule metabolic process//cellular protein metabolic process//methylation//cellular metabolic process//protein modification process//metabolic process//multi-organism cellular process//biofilm formation//macromolecule modification//macromolecule metabolic process//protein metabolic process//organic substance metabolic process//cellular protein modification pro…	GO:0016020//GO:0016021//GO:0044425//GO:0005575//GO:0031224	membrane//integral component of membrane//membrane part//cellular_component//intrinsic component of membrane	GO:0008276//GO:0003880//GO:0010340//GO:0003824//GO:0003674//GO:0008168//GO:0008171//GO:0016740//GO:0051998//GO:0004671//GO:0016741//GO:0008757	protein methyltransferase activity//protein C-terminal carboxyl O-methyltransferase activity//carboxyl-O-methyltransferase activity//catalytic activity//molecular_function//methyltransferase activity//O-methyltransferase activity//transferase activity//protein carboxyl O-methyltransferase activity//protein C-terminal S-isoprenylcysteine carboxyl O-methyltransferase activity//transferase activity,…	--	--	gnl|BL_ORD_ID|267465 sp|Q767L9|NRM_PIG Nurim OS=Sus scrofa GN=NRM PE=3 SV=1//1.57587e-06
HZ99_RS00775	NZ_CP008896.1	-	231256	232500	1245	173	159	118	166	282	230	30.8523	38.4874	31.1687	35.457	52.2598	39.4452	33.5028	42.3874	194.286	170.353	0.18966	0.56552	0.99015	FALSE	GO:1901566//GO:0042440//GO:0006807//GO:0044237//GO:0009112//GO:0055114//GO:0009987//GO:0008152//GO:0046148//GO:0044710//GO:0044238//GO:1901360//GO:0055086//GO:0044281//GO:0072522//GO:0006144//GO:0006139//GO:0071704//GO:0009058//GO:0072521//GO:0018130//GO:0019438//GO:1901576//GO:0034641//GO:0009113//GO:0046483//GO:1901362//GO:1901564//GO:0006725//GO:0046112//GO:0044249//GO:0008150//GO:0044271	organonitrogen compound biosynthetic process//pigment metabolic process//nitrogen compound metabolic process//cellular metabolic process//nucleobase metabolic process//oxidation-reduction process//cellular process//metabolic process//pigment biosynthetic process//single-organism metabolic process//primary metabolic process//organic cyclic compound metabolic process//nucleobase-containing small mo…	--	--	GO:0016879//GO:0004637//GO:0016874//GO:0003674//GO:0003824//GO:0016491	ligase activity, forming carbon-nitrogen bonds//phosphoribosylamine-glycine ligase activity//ligase activity//molecular_function//catalytic activity//oxidoreductase activity	--	--	--
HZ99_RS00780	NZ_CP008896.1	-	232530	233627	1098	78	97	64	129	122	105	15.7726	26.6232	19.1683	31.2428	25.6357	20.4185	20.5213	25.7657	103.03	91.3825	0.17308	0.61933	0.99874	FALSE	--	--	--	--	GO:0005488//GO:0003723//GO:0000049//GO:0003676//GO:0003824//GO:0003674//GO:0097159//GO:1901363	binding//RNA binding//tRNA binding//nucleic acid binding//catalytic activity//molecular_function//organic cyclic compound binding//heterocyclic compound binding	--	--	--
HZ99_RS00785	NZ_CP008896.1	+	233907	236195	2289	61	53	43	79	67	87	5.9169	6.97784	6.17772	9.17792	6.75332	8.11539	6.35749	8.01554	67.144	59.4871	0.17468	0.6596	1	FALSE	GO:1901566//GO:0009066//GO:0044237//GO:0019752//GO:0000096//GO:0008152//GO:0044710//GO:0046394//GO:0009067//GO:0044281//GO:0009086//GO:0009058//GO:0071704//GO:0000097//GO:0008652//GO:0006790//GO:0044711//GO:1901576//GO:0006555//GO:0006520//GO:0006807//GO:0044272//GO:1901605//GO:1901607//GO:0044283//GO:0009987//GO:0044238//GO:0016053//GO:0043436//GO:1901564//GO:0008150//GO:0006082//GO:0044249	organonitrogen compound biosynthetic process//aspartate family amino acid metabolic process//cellular metabolic process//carboxylic acid metabolic process//sulfur amino acid metabolic process//metabolic process//single-organism metabolic process//carboxylic acid biosynthetic process//aspartate family amino acid biosynthetic process//small molecule metabolic process//methionine biosynthetic proces…	GO:0044423//GO:0019012//GO:0005575//GO:0019028	virion part//virion//cellular_component//viral capsid	GO:0046914//GO:0003871//GO:0008168//GO:0003674//GO:0046872//GO:0003824//GO:0043169//GO:0042085//GO:0008270//GO:0043167//GO:0008172//GO:0005488//GO:0016741//GO:0016740	transition metal ion binding//5-methyltetrahydropteroyltriglutamate-homocysteine S-methyltransferase activity//methyltransferase activity//molecular_function//metal ion binding//catalytic activity//cation binding//5-methyltetrahydropteroyltri-L-glutamate-dependent methyltransferase activity//zinc ion binding//ion binding//S-methyltransferase activity//binding//transferase activity, transferring o…	--	--	--
HZ99_RS00790	NZ_CP008896.1	-	236411	237568	1158	72	69	57	99	96	85	13.8049	17.9569	16.1872	22.7347	19.1272	15.6728	15.983	19.1782	80.9608	75.4586	0.10154	0.78942	1	FALSE	--	--	--	--	GO:0003674//GO:0003824//GO:0016746//GO:0016740//GO:0016747	molecular_function//catalytic activity//transferase activity, transferring acyl groups//transferase activity//transferase activity, transferring acyl groups other than amino-acyl groups	--	--	--
HZ99_RS00795	NZ_CP008896.1	+	237704	238249	546	189	126	135	177	252	264	76.8563	69.5455	81.3105	86.2072	106.487	103.24	75.9041	98.6447	198.457	170.236	0.22129	0.50205	0.98474	FALSE	--	--	--	--	--	--	--	--	--
HZ99_RS00800	NZ_CP008896.1	+	238359	238991	633	164	145	169	254	280	290	57.5242	69.0328	87.7988	106.707	102.057	97.8206	71.4519	102.195	237.101	184.332	0.3632	0.23326	0.87012	FALSE	--	--	--	--	GO:0005488//GO:0003674//GO:0005515	binding//molecular_function//protein binding	--	--	--
HZ99_RS00805	NZ_CP008896.1	-	238966	239241	276	200	168	145	247	282	250	160.891	183.439	172.768	237.986	235.737	193.405	172.366	222.376	224.527	194.559	0.20669	0.53506	0.98543	FALSE	--	--	--	--	--	--	--	--	--
HZ99_RS00810	NZ_CP008896.1	-	239320	240069	750	422	292	299	457	586	491	124.928	117.331	131.104	162.038	180.271	139.784	124.454	160.698	441.544	383.184	0.20452	0.52923	0.98543	FALSE	--	--	--	--	--	--	--	--	--
HZ99_RS00815	NZ_CP008896.1	-	240114	240812	699	244	138	134	88	73	107	77.5038	59.4967	63.0424	33.4787	24.0954	32.6846	66.681	30.0862	77.1039	192.514	-1.3201	7.45e-05	0.0017536	DOWN	--	--	--	--	GO:0003674//GO:0003824//GO:0016740	molecular_function//catalytic activity//transferase activity	hypothetical protein	http://www.genome.jp/dbget-bin/www_bget?pfs:PFLU3559	-//-
HZ99_RS00820	NZ_CP008896.1	+	240850	242415	1566	739	408	375	207	323	318	104.776	78.5162	78.749	35.1513	47.5882	43.3582	87.3471	42.0326	242.695	565.661	-1.2208	8.28e-05	0.0019003	DOWN	--	--	--	--	GO:0016740//GO:0003674//GO:0003824	transferase activity//molecular_function//catalytic activity	hypothetical protein	http://www.genome.jp/dbget-bin/www_bget?pfs:PFLU3558	gnl|BL_ORD_ID|529459 sp|P22525|YCBB_ECOLI Probable L,D-transpeptidase YcbB OS=Escherichia coli (strain K12) GN=ycbB PE=3 SV=2//6.28418e-57
HZ99_RS00825	NZ_CP008896.1	+	242685	243068	384	318	167	222	296	352	546	183.868	131.062	190.12	204.986	211.495	303.597	168.35	240.026	340.864	266.681	0.35408	0.27373	0.9048	FALSE	--	--	--	--	--	--	--	--	--
HZ99_RS00830	NZ_CP008896.1	-	243059	244192	1134	16	7	11	37	17	31	3.13269	1.86027	3.18996	8.67664	3.45879	5.83693	2.72764	5.99079	24.6705	12.7982	0.94684	0.072647	0.5074	FALSE	GO:0055114//GO:0044710//GO:0008152//GO:0008150	oxidation-reduction process//single-organism metabolic process//metabolic process//biological_process	GO:0005741//GO:0044422//GO:0005623//GO:0043229//GO:0005742//GO:0044464//GO:0043226//GO:0044444//GO:0044446//GO:0044425//GO:0031090//GO:0044429//GO:0043234//GO:0043227//GO:0005575//GO:0016020//GO:0032991//GO:0005737//GO:0019867//GO:0043231//GO:0031975//GO:0031967//GO:0044455//GO:0005740//GO:0005622//GO:0031966//GO:0044424//GO:0005739//GO:0031968	mitochondrial outer membrane//organelle part//cell//intracellular organelle//mitochondrial outer membrane translocase complex//cell part//organelle//cytoplasmic part//intracellular organelle part//membrane part//organelle membrane//mitochondrial part//protein complex//membrane-bounded organelle//cellular_component//membrane//macromolecular complex//cytoplasm//outer membrane//intracellular membran…	GO:0000166//GO:0050662//GO:0043167//GO:0005488//GO:0097159//GO:1901363//GO:0036094//GO:0003824//GO:0050660//GO:0003674//GO:0048037//GO:1901265//GO:0043168//GO:0016491//GO:0016627//GO:0003995	nucleotide binding//coenzyme binding//ion binding//binding//organic cyclic compound binding//heterocyclic compound binding//small molecule binding//catalytic activity//flavin adenine dinucleotide binding//molecular_function//cofactor binding//nucleoside phosphate binding//anion binding//oxidoreductase activity//oxidoreductase activity, acting on the CH-CH group of donors//acyl-CoA dehydrogenase a…	--	--	--
HZ99_RS00835	NZ_CP008896.1	-	245282	246442	1161	62	48	48	93	95	98	11.8569	12.4595	13.5961	21.3017	18.879	18.0231	12.6375	19.4013	82.4201	60.0653	0.45646	0.21389	0.84603	FALSE	GO:0007154//GO:0044763//GO:0010468//GO:0006807//GO:0044238//GO:0032774//GO:0009987//GO:0050794//GO:1901360//GO:0065007//GO:0031326//GO:0010556//GO:0009889//GO:0034654//GO:0044700//GO:0031323//GO:1901362//GO:0080090//GO:0006725//GO:2000112//GO:0010467//GO:0051171//GO:0044271//GO:0008150//GO:0051716//GO:0044249//GO:0016070//GO:0006355//GO:0050789//GO:0009059//GO:0034645//GO:0044237//GO:0023052//GO:…	cell communication//single-organism cellular process//regulation of gene expression//nitrogen compound metabolic process//primary metabolic process//RNA biosynthetic process//cellular process//regulation of cellular process//organic cyclic compound metabolic process//biological regulation//regulation of cellular biosynthetic process//regulation of macromolecule biosynthetic process//regulation of…	--	--	GO:0004872//GO:0004672//GO:0016301//GO:0016740//GO:0004871//GO:0038023//GO:0060089//GO:0016772//GO:0016775//GO:0004673//GO:0016773//GO:0003824//GO:0003674//GO:0000155	receptor activity//protein kinase activity//kinase activity//transferase activity//signal transducer activity//signaling receptor activity//molecular transducer activity//transferase activity, transferring phosphorus-containing groups//phosphotransferase activity, nitrogenous group as acceptor//protein histidine kinase activity//phosphotransferase activity, alcohol group as acceptor//catalytic ac…	--	--	--
HZ99_RS00840	NZ_CP008896.1	-	246432	247247	816	76	54	64	118	90	143	20.6792	19.9432	25.7926	38.4552	25.4472	37.4181	22.1383	33.7735	101.012	74.012	0.4487	0.19999	0.82453	FALSE	--	--	--	--	--	--	--	--	--
HZ99_RS00845	NZ_CP008896.1	+	247380	247679	300	91	65	93	104	98	142	67.3489	65.2955	101.945	92.1882	75.3691	101.066	78.1965	89.5409	98.7395	95.9336	0.041592	0.85518	1	FALSE	--	--	--	--	--	--	--	--	--
HZ99_RS00850	NZ_CP008896.1	-	247690	248181	492	12	18	13	39	12	19	5.41535	11.0255	8.68928	21.0796	5.62736	8.24564	8.37671	11.6509	20.5559	16.6385	0.30503	0.66674	1	FALSE	--	--	--	--	GO:0016407//GO:0016410//GO:0016747//GO:0016740//GO:0016746//GO:0003674//GO:0003824//GO:0008080	acetyltransferase activity//N-acyltransferase activity//transferase activity, transferring acyl groups other than amino-acyl groups//transferase activity//transferase activity, transferring acyl groups//molecular_function//catalytic activity//N-acetyltransferase activity	--	--	--
HZ99_RS00855	NZ_CP008896.1	+	248380	249480	1101	81	59	65	111	135	111	16.3346	16.1494	19.4147	26.8101	28.2901	21.5264	17.2996	25.5422	102.886	78.0353	0.39884	0.2581	0.89604	FALSE	GO:0008150//GO:0055114//GO:0008152//GO:0044710	biological_process//oxidation-reduction process//metabolic process//single-organism metabolic process	--	--	GO:0016491//GO:1901265//GO:0043168//GO:0010181//GO:0005488//GO:0043167//GO:0048037//GO:0003674//GO:0003824//GO:0032553//GO:1901363//GO:0036094//GO:0097159//GO:0050662//GO:0000166	oxidoreductase activity//nucleoside phosphate binding//anion binding//FMN binding//binding//ion binding//cofactor binding//molecular_function//catalytic activity//ribonucleotide binding//heterocyclic compound binding//small molecule binding//organic cyclic compound binding//coenzyme binding//nucleotide binding	--	--	--
HZ99_RS00860	NZ_CP008896.1	+	249647	251506	1860	11558	5980	3878	11787	17304	14003	1379.69	968.9	685.647	1685.21	2146.46	1607.47	1011.41	1813.05	12380.4	7819.32	0.66294	0.063351	0.46929	FALSE	--	--	--	--	GO:0043169//GO:0005509//GO:0046872//GO:0003674//GO:0005488//GO:0043167	cation binding//calcium ion binding//metal ion binding//molecular_function//binding//ion binding	--	--	--
HZ99_RS00865	NZ_CP008896.1	-	251615	252061	447	124	100	96	114	129	128	61.592	67.4192	70.6267	67.8204	66.5841	61.1418	66.546	65.1821	106.77	121.685	-0.18865	0.59109	0.99417	FALSE	--	--	--	--	GO:0003674//GO:0003824//GO:0016747//GO:0016410//GO:0016407//GO:0008080//GO:0016740//GO:0016746	molecular_function//catalytic activity//transferase activity, transferring acyl groups other than amino-acyl groups//N-acyltransferase activity//acetyltransferase activity//N-acetyltransferase activity//transferase activity//transferase activity, transferring acyl groups	--	--	--
HZ99_RS00870	NZ_CP008896.1	-	252530	253132	603	150	126	144	243	300	269	55.2312	62.9715	78.5327	107.165	114.787	95.2513	65.5785	105.734	233.659	161.383	0.53391	0.090973	0.5805	FALSE	GO:0007154//GO:0044763//GO:0006310//GO:0010468//GO:0034645//GO:0044237//GO:0006807//GO:0044238//GO:0032774//GO:0023052//GO:0008152//GO:0009987//GO:0060255//GO:0050794//GO:0044260//GO:1901360//GO:0051252//GO:0065007//GO:0090304//GO:0007165//GO:0031326//GO:0006139//GO:0010556//GO:0006259//GO:0009889//GO:0019538//GO:0034654//GO:0019438//GO:0000160//GO:0044700//GO:0018130//GO:0019219//GO:0009058//GO:…	cell communication//single-organism cellular process//DNA recombination//regulation of gene expression//cellular macromolecule biosynthetic process//cellular metabolic process//nitrogen compound metabolic process//primary metabolic process//RNA biosynthetic process//signaling//metabolic process//cellular process//regulation of macromolecule metabolic process//regulation of cellular process//cellu…	--	--	GO:0000988//GO:0000150//GO:0070011//GO:0000996//GO:0004252//GO:1901363//GO:0017171//GO:0097159//GO:0005488//GO:0001071//GO:0003824//GO:0003674//GO:0004175//GO:0008236//GO:0016787//GO:0003676//GO:0016987//GO:0003677//GO:0000990//GO:0003700//GO:0008233	transcription factor activity, protein binding//recombinase activity//peptidase activity, acting on L-amino acid peptides//core DNA-dependent RNA polymerase binding promoter specificity activity//serine-type endopeptidase activity//heterocyclic compound binding//serine hydrolase activity//organic cyclic compound binding//binding//nucleic acid binding transcription factor activity//catalytic activ…	--	--	--
HZ99_RS00875	NZ_CP008896.1	+	253246	254859	1614	445	395	363	479	605	554	61.2162	73.7538	73.962	78.9214	86.4849	73.2896	69.644	79.5653	471.006	458.846	0.037736	0.88548	1	FALSE	GO:0023052//GO:0009987//GO:0044763//GO:0007154//GO:0007165//GO:0065007//GO:0050794//GO:0050896//GO:0000160//GO:0044700//GO:0050789//GO:0051716//GO:0008150//GO:0044699	signaling//cellular process//single-organism cellular process//cell communication//signal transduction//biological regulation//regulation of cellular process//response to stimulus//phosphorelay signal transduction system//single organism signaling//regulation of biological process//cellular response to stimulus//biological_process//single-organism process	--	--	GO:0004872//GO:0038023//GO:0004673//GO:0004672//GO:0016772//GO:0016775//GO:0060089//GO:0000155//GO:0016301//GO:0003674//GO:0003824//GO:0016773//GO:0004871//GO:0016740	receptor activity//signaling receptor activity//protein histidine kinase activity//protein kinase activity//transferase activity, transferring phosphorus-containing groups//phosphotransferase activity, nitrogenous group as acceptor//molecular transducer activity//phosphorelay sensor kinase activity//kinase activity//molecular_function//catalytic activity//phosphotransferase activity, alcohol grou…	--	--	--
HZ99_RS00880	NZ_CP008896.1	-	254852	255184	333	9	9	8	10	5	4	6.00079	8.14496	7.90044	7.98581	3.46429	2.56479	7.34873	4.67163	5.57855	9.96196	-0.83654	0.24437	0.88189	FALSE	--	--	--	--	--	--	--	--	--
HZ99_RS00885	NZ_CP008896.1	+	255378	255848	471	160	144	137	143	165	198	75.424	92.1367	95.6544	80.738	80.8261	89.7595	87.7383	83.7745	145.138	168.591	-0.2161	0.5481	0.98565	FALSE	--	--	--	--	GO:0016747//GO:0016407//GO:0016410//GO:0003824//GO:0008080//GO:0003674//GO:0016740//GO:0016746	transferase activity, transferring acyl groups other than amino-acyl groups//acetyltransferase activity//N-acyltransferase activity//catalytic activity//N-acetyltransferase activity//molecular_function//transferase activity//transferase activity, transferring acyl groups	--	--	--
HZ99_RS00890	NZ_CP008896.1	-	255987	256457	471	190	216	190	311	365	280	89.5659	138.205	132.659	175.591	178.797	126.933	120.143	160.44	275.965	229.676	0.26488	0.37667	0.95874	FALSE	--	--	--	--	--	--	--	--	--
HZ99_RS00895	NZ_CP008896.1	-	256457	257062	606	211	200	210	271	330	299	77.3072	99.46	113.96	118.921	125.641	105.35	96.909	116.637	259.008	239.124	0.11524	0.67124	1	FALSE	GO:0050789//GO:0008150//GO:0051716//GO:0044699//GO:0050896//GO:0044700//GO:0000160//GO:0065007//GO:0007165//GO:0050794//GO:0055114//GO:0044710//GO:0009987//GO:0023052//GO:0008152//GO:0007154//GO:0044763	regulation of biological process//biological_process//cellular response to stimulus//single-organism process//response to stimulus//single organism signaling//phosphorelay signal transduction system//biological regulation//signal transduction//regulation of cellular process//oxidation-reduction process//single-organism metabolic process//cellular process//signaling//metabolic process//cell commun…	GO:0016021//GO:0005575//GO:0016020//GO:0044425//GO:0031224	integral component of membrane//cellular_component//membrane//membrane part//intrinsic component of membrane	GO:0005515//GO:0016491//GO:0016209//GO:0004871//GO:0016740//GO:0000155//GO:0046983//GO:0016301//GO:0016773//GO:0003824//GO:0003674//GO:0005488//GO:0004673//GO:0016775//GO:0016772//GO:0004672//GO:0060089//GO:0004872//GO:0038023	protein binding//oxidoreductase activity//antioxidant activity//signal transducer activity//transferase activity//phosphorelay sensor kinase activity//protein dimerization activity//kinase activity//phosphotransferase activity, alcohol group as acceptor//catalytic activity//molecular_function//binding//protein histidine kinase activity//phosphotransferase activity, nitrogenous group as acceptor//…	--	--	--
HZ99_RS00900	NZ_CP008896.1	+	257391	257834	444	275	351	369	413	585	720	137.518	238.24	273.306	247.36	303.991	346.247	216.355	299.199	490.824	388.578	0.337	0.21248	0.84603	FALSE	--	--	--	--	--	--	--	--	--
HZ99_RS00905	NZ_CP008896.1	+	257917	259239	1323	933	647	664	977	1700	1379	156.578	147.379	165.049	196.38	296.468	222.557	156.336	238.468	1161.92	849.022	0.45264	0.14103	0.70615	FALSE	--	--	--	--	--	--	--	--	--
HZ99_RS00910	NZ_CP008896.1	+	259211	260611	1401	1914	1196	1456	2024	3080	2604	303.329	257.267	341.766	384.181	507.225	396.861	300.787	429.422	2211.72	1731.86	0.35284	0.24461	0.88189	FALSE	--	--	--	--	GO:0003674//GO:0003824//GO:0051540//GO:0051536//GO:0005488	molecular_function//catalytic activity//metal cluster binding//iron-sulfur cluster binding//binding	--	--	--
HZ99_RS00915	NZ_CP008896.1	-	260706	261542	837	55	23	18	26	37	41	14.5897	8.2812	7.07217	8.26059	10.1992	10.4591	9.98103	9.63962	29.7579	34.889	-0.2295	0.54417	0.98565	FALSE	--	--	GO:0044455//GO:0031967//GO:0005747//GO:0005740//GO:0005622//GO:0005739//GO:0044424//GO:0070469//GO:0031966//GO:0032991//GO:0043231//GO:0031975//GO:0005737//GO:0005743//GO:0044446//GO:0044464//GO:0005746//GO:0044444//GO:0043226//GO:0031090//GO:0044429//GO:0044425//GO:0043227//GO:0043234//GO:0016020//GO:0005575//GO:0030964//GO:0019866//GO:0044422//GO:0045271//GO:0005623//GO:0043229	mitochondrial membrane part//organelle envelope//mitochondrial respiratory chain complex I//mitochondrial envelope//intracellular//mitochondrion//intracellular part//respiratory chain//mitochondrial membrane//macromolecular complex//intracellular membrane-bounded organelle//envelope//cytoplasm//mitochondrial inner membrane//intracellular organelle part//cell part//mitochondrial respiratory chain/…	--	--	--	--	--
HZ99_RS00920	NZ_CP008896.1	-	261542	262438	897	50	46	33	44	46	44	12.3762	15.4545	12.0984	13.0444	11.8319	10.4736	13.3097	11.7833	38.6437	48.7686	-0.33572	0.39325	0.96072	FALSE	GO:0008152//GO:0008150	metabolic process//biological_process	--	--	GO:0005488//GO:0050662//GO:0016491//GO:0003674//GO:0003824//GO:0048037	binding//coenzyme binding//oxidoreductase activity//molecular_function//catalytic activity//cofactor binding	--	--	--
HZ99_RS00925	NZ_CP008896.1	-	262435	263991	1557	71	44	39	48	64	59	10.1246	8.51638	8.23723	8.19815	9.48374	8.09095	8.95942	8.59095	49.1184	57.5161	-0.2277	0.51894	0.98543	FALSE	GO:0008152//GO:0009987//GO:0044710//GO:0046148//GO:0044238//GO:0034660//GO:0008610//GO:0055114//GO:0006629//GO:0016108//GO:0042440//GO:0044237//GO:0006807//GO:0016109//GO:0006139//GO:0090304//GO:0044260//GO:1901360//GO:0044255//GO:1901576//GO:0034641//GO:0046483//GO:0008033//GO:0009058//GO:0071704//GO:0034470//GO:0016117//GO:0008299//GO:0008150//GO:0044249//GO:0016070//GO:0016116//GO:0043170//GO:…	metabolic process//cellular process//single-organism metabolic process//pigment biosynthetic process//primary metabolic process//ncRNA metabolic process//lipid biosynthetic process//oxidation-reduction process//lipid metabolic process//tetraterpenoid metabolic process//pigment metabolic process//cellular metabolic process//nitrogen compound metabolic process//tetraterpenoid biosynthetic process//…	--	--	GO:0050662//GO:0016709//GO:0000166//GO:1901363//GO:0036094//GO:0004497//GO:0071949//GO:0097159//GO:0005488//GO:0043167//GO:0016705//GO:0004499//GO:0043168//GO:1901265//GO:0048037//GO:0003674//GO:0050660//GO:0003824//GO:0016491//GO:0050661	coenzyme binding//oxidoreductase activity, acting on paired donors, with incorporation or reduction of molecular oxygen, NAD(P)H as one donor, and incorporation of one atom of oxygen//nucleotide binding//heterocyclic compound binding//small molecule binding//monooxygenase activity//FAD binding//organic cyclic compound binding//binding//ion binding//oxidoreductase activity, acting on paired donors…	--	--	--
HZ99_RS00930	NZ_CP008896.1	+	264291	265289	999	3096	1301	1321	356	493	514	688.091	392.467	434.853	94.7649	113.86	109.859	505.137	106.161	390.54	2101.41	-2.4278	3.28e-05	0.00085373	DOWN	GO:0006505//GO:0034613//GO:1901135//GO:0044238//GO:0044710//GO:0006644//GO:0008152//GO:0009987//GO:0044237//GO:0008104//GO:0006793//GO:0071702//GO:0044763//GO:0006629//GO:0006664//GO:0019637//GO:0045184//GO:0006643//GO:0006650//GO:0051641//GO:0051179//GO:0033036//GO:1901575//GO:0015031//GO:0006796//GO:0044255//GO:0051649//GO:0071704//GO:0009058//GO:0009056//GO:0046486//GO:0006810//GO:0046488//GO:…	GPI anchor metabolic process//cellular protein localization//carbohydrate derivative metabolic process//primary metabolic process//single-organism metabolic process//phospholipid metabolic process//metabolic process//cellular process//cellular metabolic process//protein localization//phosphorus metabolic process//organic substance transport//single-organism cellular process//lipid metabolic proce…	--	--	GO:0016787//GO:0052689//GO:0003824//GO:0003674//GO:0016788//GO:0003847	hydrolase activity//carboxylic ester hydrolase activity//catalytic activity//molecular_function//hydrolase activity, acting on ester bonds//1-alkyl-2-acetylglycerophosphocholine esterase activity	putative family S33 unassigned peptidase	http://www.genome.jp/dbget-bin/www_bget?pfs:PFLU3536	gnl|BL_ORD_ID|95996 sp|P9WMS1|DHMA2_MYCTU Haloalkane dehalogenase 2 OS=Mycobacterium tuberculosis (strain ATCC 25618 / H37Rv) GN=dhmA2 PE=1 SV=1//1.36125e-07
HZ99_RS00935	NZ_CP008896.1	+	265616	266893	1278	1920	915	568	474	928	858	333.565	215.765	146.158	98.6303	167.535	143.348	231.829	136.505	645.103	1235.03	-0.93695	0.076279	0.52662	FALSE	GO:0051704//GO:0044403//GO:0008152//GO:0044238//GO:0044710//GO:0044419//GO:0006629//GO:0008150//GO:0009877//GO:0071704	multi-organism process//symbiosis, encompassing mutualism through parasitism//metabolic process//primary metabolic process//single-organism metabolic process//interspecies interaction between organisms//lipid metabolic process//biological_process//nodulation//organic substance metabolic process	GO:0005575//GO:0044444//GO:0044464//GO:0005623//GO:0005622//GO:0044424//GO:0005829//GO:0005737	cellular_component//cytoplasmic part//cell part//cell//intracellular//intracellular part//cytosol//cytoplasm	GO:0016746//GO:0016740//GO:0003674//GO:0003824	transferase activity, transferring acyl groups//transferase activity//molecular_function//catalytic activity	--	--	--
HZ99_RS00940	NZ_CP008896.1	+	267041	267535	495	299	64	43	22	78	32	134.115	38.9642	28.5673	11.819	36.3561	13.8032	67.2154	20.6595	37.7363	141.879	-1.9106	0.13728	0.70153	FALSE	--	--	--	--	--	--	--	--	--
HZ99_RS00945	NZ_CP008896.1	+	267665	268171	507	25881	5624	2972	2087	3890	2570	11334	3342.94	1927.73	1094.66	1770.23	1082.33	5534.89	1315.74	2452.28	11984.6	-2.289	0.10972	0.6421	FALSE	--	--	--	--	--	--	--	--	--
HZ99_RS00950	NZ_CP008896.1	+	268286	269731	1446	4113	767	273	223	1270	359	631.54	159.852	62.0869	41.0109	202.639	53.0105	284.493	98.8869	528.553	1767.87	-1.7419	0.24994	0.88963	FALSE	--	--	--	--	--	--	--	--	--
HZ99_RS00955	NZ_CP008896.1	+	270037	272562	2526	196	64	43	61	129	58	17.2279	7.6355	5.5981	6.42184	11.7827	4.90265	10.1538	7.7024	71.3246	108.073	-0.59953	0.37185	0.95874	FALSE	GO:0044281//GO:0016054//GO:0009062//GO:0044248//GO:1901575//GO:0055114//GO:0006635//GO:0019395//GO:0044238//GO:0044710//GO:0033539//GO:0008152//GO:0009987//GO:0044237//GO:0032787//GO:0006629//GO:0019752//GO:0009056//GO:0072329//GO:0030258//GO:0034440//GO:0008150//GO:0006082//GO:0006631//GO:0016042//GO:0044712//GO:0046395//GO:0044242//GO:0043436//GO:0044255//GO:0044282//GO:0071704	small molecule metabolic process//organic acid catabolic process//fatty acid catabolic process//cellular catabolic process//organic substance catabolic process//oxidation-reduction process//fatty acid beta-oxidation//fatty acid oxidation//primary metabolic process//single-organism metabolic process//fatty acid beta-oxidation using acyl-CoA dehydrogenase//metabolic process//cellular process//cellu…	--	--	GO:0097159//GO:0005488//GO:0036094//GO:1901363//GO:0043167//GO:0050662//GO:0000166//GO:0016491//GO:0003995//GO:0016627//GO:1901265//GO:0043168//GO:0048037//GO:0050660//GO:0003824//GO:0003674	organic cyclic compound binding//binding//small molecule binding//heterocyclic compound binding//ion binding//coenzyme binding//nucleotide binding//oxidoreductase activity//acyl-CoA dehydrogenase activity//oxidoreductase activity, acting on the CH-CH group of donors//nucleoside phosphate binding//anion binding//cofactor binding//flavin adenine dinucleotide binding//catalytic activity//molecular_f…	--	--	--
HZ99_RS00960	NZ_CP008896.1	+	272696	274039	1344	49	13	11	12	36	10	8.09482	2.91498	2.69153	2.37435	6.18004	1.58868	4.56711	3.38103	16.6684	25.9617	-0.63927	0.43486	0.97448	FALSE	GO:0008150//GO:0055114//GO:0044710//GO:0008152	biological_process//oxidation-reduction process//single-organism metabolic process//metabolic process	--	--	GO:0003824//GO:0003674//GO:0048037//GO:0016491//GO:0050662//GO:0005488	catalytic activity//molecular_function//cofactor binding//oxidoreductase activity//coenzyme binding//binding	--	--	--
HZ99_RS00965	NZ_CP008896.1	+	274042	274944	903	24	13	6	2	8	15	5.90111	4.33857	2.18509	0.588986	2.04405	3.54682	4.14159	2.05995	7.01597	15.5627	-1.1494	0.11161	0.645	FALSE	--	--	--	--	GO:0008236//GO:0016787//GO:0016779//GO:0070008//GO:0003824//GO:0003674//GO:0004175//GO:0008238//GO:0008233//GO:0016740//GO:0008234//GO:0034062//GO:0016817//GO:0070011//GO:0004252//GO:0016772//GO:0017171//GO:0003968//GO:0004197	serine-type peptidase activity//hydrolase activity//nucleotidyltransferase activity//serine-type exopeptidase activity//catalytic activity//molecular_function//endopeptidase activity//exopeptidase activity//peptidase activity//transferase activity//cysteine-type peptidase activity//RNA polymerase activity//hydrolase activity, acting on acid anhydrides//peptidase activity, acting on L-amino acid p…	--	--	--
HZ99_RS00970	NZ_CP008896.1	+	274941	276239	1299	38	8	2	9	18	11	6.49508	1.85597	0.506321	1.84245	3.19707	1.80809	2.95246	2.28254	10.9012	16.4594	-0.59442	0.54733	0.98565	FALSE	GO:0008150//GO:0008152	biological_process//metabolic process	--	--	GO:0016746//GO:0016740//GO:0016747//GO:0003674//GO:0003824	transferase activity, transferring acyl groups//transferase activity//transferase activity, transferring acyl groups other than amino-acyl groups//molecular_function//catalytic activity	--	--	--
HZ99_RS00975	NZ_CP008896.1	+	276269	277972	1704	119	54	40	78	123	69	15.5056	9.55026	7.71962	12.1727	16.6542	8.64601	10.9251	12.491	77.8343	77.5965	0.0044155	0.89871	1	FALSE	GO:0008152//GO:0008150	metabolic process//biological_process	--	--	GO:0003674//GO:0003824	molecular_function//catalytic activity	--	--	--
HZ99_RS00980	NZ_CP008896.1	-	278120	279235	1116	813	167	41	75	819	129	161.747	45.0965	12.0816	17.8715	169.32	24.6809	72.9751	70.6241	291.636	349.744	-0.26213	0.77528	1	FALSE	GO:0055114//GO:0008152//GO:0044710//GO:0008150	oxidation-reduction process//metabolic process//single-organism metabolic process//biological_process	--	--	GO:0000166//GO:0050662//GO:0005488//GO:0097159//GO:0036094//GO:1901363//GO:0003674//GO:0003824//GO:0048037//GO:1901265//GO:0050661//GO:0016491	nucleotide binding//coenzyme binding//binding//organic cyclic compound binding//small molecule binding//heterocyclic compound binding//molecular_function//catalytic activity//cofactor binding//nucleoside phosphate binding//NADP binding//oxidoreductase activity	--	--	--
HZ99_RS00985	NZ_CP008896.1	+	279622	280662	1041	966	634	422	554	1263	763	206.033	183.539	133.311	141.521	279.925	156.498	174.295	192.648	738.802	748.632	-0.01907	0.89592	1	FALSE	GO:0006725//GO:0018958//GO:0008150//GO:0042438//GO:0044249//GO:1901617//GO:0046189//GO:1901615//GO:0019438//GO:0006582//GO:0009058//GO:0071704//GO:0019748//GO:1901362//GO:0044711//GO:1901576//GO:1901360//GO:0044550//GO:0042440//GO:0044237//GO:0009987//GO:0008152//GO:0046148//GO:0044710	cellular aromatic compound metabolic process//phenol-containing compound metabolic process//biological_process//melanin biosynthetic process//cellular biosynthetic process//organic hydroxy compound biosynthetic process//phenol-containing compound biosynthetic process//organic hydroxy compound metabolic process//aromatic compound biosynthetic process//melanin metabolic process//biosynthetic proces…	--	--	GO:0043169//GO:0003674//GO:0046872//GO:0005507//GO:0043167//GO:0005488//GO:0046914	cation binding//molecular_function//metal ion binding//copper ion binding//ion binding//binding//transition metal ion binding	--	--	--
HZ99_RS00990	NZ_CP008896.1	+	280678	283053	2376	2152	923	479	1018	2902	1250	201.097	117.07	66.2971	113.937	281.799	112.331	128.155	169.356	1481.26	1275.24	0.21605	0.85833	1	FALSE	GO:0051179//GO:0008150//GO:0006810//GO:0051234	localization//biological_process//transport//establishment of localization	GO:0005575//GO:0016020	cellular_component//membrane	GO:0016817//GO:0008174//GO:0004872//GO:0008170//GO:0004482//GO:0016462//GO:0038023//GO:0070011//GO:0004252//GO:0008173//GO:0017171//GO:0016772//GO:0004888//GO:0016818//GO:0008158//GO:0003968//GO:0005215//GO:0008171//GO:0060089//GO:0016787//GO:0008236//GO:0016779//GO:0016741//GO:0070008//GO:0008757//GO:0003824//GO:0003674//GO:0008168//GO:0004175//GO:0004871//GO:0017111//GO:0008238//GO:0008233//GO:…	hydrolase activity, acting on acid anhydrides//mRNA methyltransferase activity//receptor activity//N-methyltransferase activity//mRNA (guanine-N7-)-methyltransferase activity//pyrophosphatase activity//signaling receptor activity//peptidase activity, acting on L-amino acid peptides//serine-type endopeptidase activity//RNA methyltransferase activity//serine hydrolase activity//transferase activity…	--	--	--
HZ99_RS00995	NZ_CP008896.1	-	283092	287753	4662	46	31	20	43	30	28	2.19076	2.00392	1.41079	2.45278	1.4847	1.2824	1.86849	1.73996	29.3798	35.922	-0.29005	0.42982	0.97304	FALSE	--	--	--	--	--	--	--	--	--
HZ99_RS01000	NZ_CP008896.1	-	287797	292659	4863	21	15	25	20	21	29	0.958794	0.929561	1.6906	1.09368	0.99633	1.2733	1.19299	1.1211	20.0673	23.6909	-0.23948	0.7042	1	FALSE	--	--	GO:0044444//GO:0043226//GO:0044464//GO:0005575//GO:0043227//GO:0009536//GO:0043229//GO:0005623//GO:0044424//GO:0005622//GO:0043231//GO:0005737//GO:0009507	cytoplasmic part//organelle//cell part//cellular_component//membrane-bounded organelle//plastid//intracellular organelle//cell//intracellular part//intracellular//intracellular membrane-bounded organelle//cytoplasm//chloroplast	GO:0016853//GO:0003674//GO:0003824	isomerase activity//molecular_function//catalytic activity	--	--	--
HZ99_RS01005	NZ_CP008896.1	+	292800	293090	291	118	57	53	55	64	83	90.0325	59.03	59.8947	50.2612	50.7429	60.9005	69.6524	53.9682	57.8593	84.1376	-0.5402	0.11113	0.64435	FALSE	--	--	--	--	--	--	--	--	--
HZ99_RS01010	NZ_CP008896.1	+	293077	294252	1176	778	498	501	535	627	656	146.887	127.618	140.099	120.979	123.012	119.106	138.201	121.032	522.438	668.722	-0.35615	0.23404	0.87012	FALSE	--	--	--	--	GO:0004064//GO:0016787//GO:0003824//GO:0003674//GO:0052689//GO:0016788	arylesterase activity//hydrolase activity//catalytic activity//molecular_function//carboxylic ester hydrolase activity//hydrolase activity, acting on ester bonds	--	--	--
HZ99_RS01015	NZ_CP008896.1	+	294408	294587	180	15	14	9	5	12	15	18.5024	23.4394	16.4428	7.38687	15.3814	17.7932	19.4615	13.5205	9.07135	14.3135	-0.65799	0.28629	0.90785	FALSE	--	--	--	--	--	--	--	--	--
HZ99_RS01020	NZ_CP008896.1	-	294616	295185	570	23	24	11	39	37	40	8.95908	12.689	6.34634	18.195	14.9767	14.9838	9.33147	16.0518	33.4531	21.7037	0.6242	0.1876	0.80304	FALSE	GO:0019725//GO:0044699//GO:0008150//GO:0050789//GO:0044763//GO:0065008//GO:0009987//GO:0050794//GO:0045454//GO:0065007//GO:0042592	cellular homeostasis//single-organism process//biological_process//regulation of biological process//single-organism cellular process//regulation of biological quality//cellular process//regulation of cellular process//cell redox homeostasis//biological regulation//homeostatic process	--	--	GO:0003824//GO:0003674//GO:0015035//GO:0016667//GO:0005515//GO:0016491//GO:0005488//GO:0015036//GO:0009055	catalytic activity//molecular_function//protein disulfide oxidoreductase activity//oxidoreductase activity, acting on a sulfur group of donors//protein binding//oxidoreductase activity//binding//disulfide oxidoreductase activity//electron carrier activity	--	--	--
HZ99_RS01025	NZ_CP008896.1	-	295227	298865	3639	131	135	105	192	191	161	7.99281	11.18	9.48883	14.0308	12.1099	9.44669	9.55389	11.8625	157.328	141.536	0.15261	0.64939	0.99931	FALSE	--	--	--	--	GO:0043167//GO:0017076//GO:0005488//GO:0032559//GO:0016462//GO:0005524//GO:0032555//GO:0016817//GO:0032549//GO:0017111//GO:0005525//GO:0043168//GO:1901265//GO:0035639//GO:0019001//GO:0016818//GO:0097159//GO:1901363//GO:0036094//GO:0000166//GO:0032550//GO:0003924//GO:0016887//GO:0001883//GO:0003674//GO:0032561//GO:0032553//GO:0003824//GO:0001882//GO:0030554//GO:0016787	ion binding//purine nucleotide binding//binding//adenyl ribonucleotide binding//pyrophosphatase activity//ATP binding//purine ribonucleotide binding//hydrolase activity, acting on acid anhydrides//ribonucleoside binding//nucleoside-triphosphatase activity//GTP binding//anion binding//nucleoside phosphate binding//purine ribonucleoside triphosphate binding//guanyl nucleotide binding//hydrolase act…	--	--	--
HZ99_RS01030	NZ_CP008896.1	-	298862	300103	1242	34	29	48	64	58	56	6.0781	7.03667	12.7094	13.7032	10.7744	9.62726	8.60806	11.3683	51.4709	43.4899	0.24308	0.47658	0.97891	FALSE	--	--	--	--	GO:0016787//GO:0003674//GO:0003824	hydrolase activity//molecular_function//catalytic activity	--	--	--
HZ99_RS01035	NZ_CP008896.1	-	300453	302093	1641	96	73	61	165	145	136	12.9889	13.4062	12.2244	26.7386	20.3867	17.6956	12.8732	21.607	129.104	86.6456	0.57533	0.10849	0.63878	FALSE	--	--	--	--	--	--	--	--	--
HZ99_RS01040	NZ_CP008896.1	-	302090	303820	1731	82	55	56	124	112	132	10.5179	9.57539	10.6389	19.0497	14.9283	16.2822	10.244	16.7534	106.084	72.8603	0.542	0.13442	0.69757	FALSE	--	--	--	--	GO:0005515//GO:0003674//GO:0005488	protein binding//molecular_function//binding	--	--	--
HZ99_RS01045	NZ_CP008896.1	-	303817	304905	1089	46	48	35	62	79	71	9.37865	13.2832	10.5693	15.14	16.7374	13.9209	11.0771	15.2661	60.9674	49.1106	0.31201	0.41343	0.96719	FALSE	--	--	--	--	--	--	--	--	--
HZ99_RS01050	NZ_CP008896.1	-	304898	305392	495	3	6	9	8	8	5	1.34563	3.65289	5.9792	4.29782	3.72883	2.15676	3.65924	3.39447	6.0972	7.26525	-0.25286	0.89302	1	FALSE	GO:0008150//GO:0055114//GO:0008152//GO:0044710	biological_process//oxidation-reduction process//metabolic process//single-organism metabolic process	--	--	--	--	--	--	--
HZ99_RS01055	NZ_CP008896.1	-	305389	306321	933	66	42	44	55	89	83	15.7062	13.5662	15.5087	15.6763	22.0088	18.9947	14.9271	18.8933	64.9789	57.2912	0.18166	0.64775	0.99931	FALSE	--	--	--	--	--	--	--	--	--
HZ99_RS01060	NZ_CP008896.1	-	306327	307286	960	110	88	81	159	184	178	25.4409	27.625	27.7472	44.0442	44.2216	39.5899	26.9377	42.6186	149.933	105.845	0.50236	0.14018	0.70402	FALSE	GO:0009987//GO:0008152//GO:0032774//GO:0044238//GO:0060255//GO:0006260//GO:0006310//GO:0033554//GO:0044763//GO:0006281//GO:0034645//GO:0006807//GO:0044237//GO:0010468//GO:0006139//GO:0006950//GO:0031326//GO:0090304//GO:0065007//GO:0006259//GO:0010556//GO:0044260//GO:0050794//GO:0051252//GO:1901360//GO:0006974//GO:1901362//GO:0006351//GO:0031323//GO:1901576//GO:0034641//GO:0050896//GO:0080090//GO:…	cellular process//metabolic process//RNA biosynthetic process//primary metabolic process//regulation of macromolecule metabolic process//DNA replication//DNA recombination//cellular response to stress//single-organism cellular process//DNA repair//cellular macromolecule biosynthetic process//nitrogen compound metabolic process//cellular metabolic process//regulation of gene expression//nucleobase…	--	--	GO:0016817//GO:0032555//GO:0005524//GO:0032550//GO:0016462//GO:0000166//GO:0009378//GO:1901363//GO:0032559//GO:0036094//GO:0016818//GO:0005488//GO:0097159//GO:0017076//GO:0043167//GO:0003676//GO:0016787//GO:0030554//GO:0001882//GO:0035639//GO:0043168//GO:1901265//GO:0003674//GO:0003824//GO:0032553//GO:0017111//GO:0003677//GO:0005515//GO:0008134//GO:0004386//GO:0032549//GO:0016887//GO:0001883//GO:…	hydrolase activity, acting on acid anhydrides//purine ribonucleotide binding//ATP binding//purine ribonucleoside binding//pyrophosphatase activity//nucleotide binding//four-way junction helicase activity//heterocyclic compound binding//adenyl ribonucleotide binding//small molecule binding//hydrolase activity, acting on acid anhydrides, in phosphorus-containing anhydrides//binding//organic cyclic …	--	--	--
HZ99_RS01065	NZ_CP008896.1	-	307486	307836	351	31	22	24	48	56	53	19.6094	18.8889	22.4859	36.3661	36.8103	32.2407	20.3281	35.1391	45.1894	29.2553	0.62729	0.13386	0.69667	FALSE	--	--	--	--	--	--	--	--	--
HZ99_RS01070	NZ_CP008896.1	+	308284	313143	4860	1406	1418	1166	2321	2331	2013	64.2332	87.9287	78.8983	126.999	110.661	88.4389	77.0201	108.7	1926.52	1524.19	0.33796	0.26217	0.89604	FALSE	GO:0071704//GO:0044282//GO:0006520//GO:0043648//GO:0009065//GO:0043436//GO:1901606//GO:0046395//GO:0044712//GO:0006538//GO:0006106//GO:1901565//GO:1901564//GO:0008150//GO:0006082//GO:0009064//GO:0009056//GO:0019752//GO:0019551//GO:0006807//GO:0044237//GO:0009063//GO:0009987//GO:0008152//GO:0044710//GO:0044238//GO:0006103//GO:1901605//GO:0055114//GO:1901575//GO:0044248//GO:0006536//GO:0016054//GO:…	organic substance metabolic process//small molecule catabolic process//cellular amino acid metabolic process//dicarboxylic acid metabolic process//glutamine family amino acid catabolic process//oxoacid metabolic process//alpha-amino acid catabolic process//carboxylic acid catabolic process//single-organism catabolic process//glutamate catabolic process//fumarate metabolic process//organonitrogen …	--	--	GO:0003674//GO:0003824//GO:0016639//GO:0004352//GO:0016491//GO:0005515//GO:0016638//GO:0005488	molecular_function//catalytic activity//oxidoreductase activity, acting on the CH-NH2 group of donors, NAD or NADP as acceptor//glutamate dehydrogenase (NAD+) activity//oxidoreductase activity//protein binding//oxidoreductase activity, acting on the CH-NH2 group of donors//binding	--	--	--
HZ99_RS01075	NZ_CP008896.1	-	313338	314015	678	20	10	5	24	21	28	6.54954	4.44489	2.42519	9.41336	7.14625	8.81788	4.47321	8.45916	21.0139	12.645	0.73278	0.21899	0.85442	FALSE	GO:0010556//GO:0006139//GO:0031326//GO:0090304//GO:0065007//GO:0051252//GO:1901360//GO:0044260//GO:0050794//GO:0060255//GO:0008152//GO:0009987//GO:0044238//GO:0032774//GO:0034645//GO:0044237//GO:0006807//GO:0010468//GO:0043170//GO:0009059//GO:0050789//GO:0044249//GO:0016070//GO:0006355//GO:0008150//GO:0044271//GO:0051171//GO:0010467//GO:2001141//GO:2000112//GO:0006725//GO:1901576//GO:0034641//GO:…	regulation of macromolecule biosynthetic process//nucleobase-containing compound metabolic process//regulation of cellular biosynthetic process//nucleic acid metabolic process//biological regulation//regulation of RNA metabolic process//organic cyclic compound metabolic process//cellular macromolecule metabolic process//regulation of cellular process//regulation of macromolecule metabolic process…	--	--	GO:0005488//GO:0097159//GO:1901363//GO:0003677//GO:0003700//GO:0003676//GO:0003674//GO:0001071	binding//organic cyclic compound binding//heterocyclic compound binding//DNA binding//transcription factor activity, sequence-specific DNA binding//nucleic acid binding//molecular_function//nucleic acid binding transcription factor activity	--	--	--
HZ99_RS01080	NZ_CP008896.1	-	314031	314732	702	15	13	11	18	23	21	4.74421	5.58081	5.15301	6.81865	7.55926	6.38731	5.15934	6.92174	17.8251	14.8022	0.2681	0.64148	0.99931	FALSE	GO:0006725//GO:0051171//GO:0010467//GO:2001141//GO:2000112//GO:0016070//GO:0006355//GO:0044249//GO:0008150//GO:0044271//GO:0009059//GO:0006120//GO:0043170//GO:0050789//GO:0019438//GO:0034654//GO:0009889//GO:0071704//GO:0016310//GO:0019222//GO:0009058//GO:0019219//GO:0018130//GO:0045333//GO:0006351//GO:1901362//GO:0022904//GO:0031323//GO:0034641//GO:1901576//GO:0006796//GO:0046483//GO:0080090//GO:…	cellular aromatic compound metabolic process//regulation of nitrogen compound metabolic process//gene expression//regulation of RNA biosynthetic process//regulation of cellular macromolecule biosynthetic process//RNA metabolic process//regulation of transcription, DNA-templated//cellular biosynthetic process//biological_process//cellular nitrogen compound biosynthetic process//macromolecule biosy…	GO:0005740//GO:0031967//GO:0044424//GO:0005739//GO:0031966//GO:0005622//GO:0005737//GO:0031975//GO:0043231//GO:0005743//GO:0044429//GO:0031090//GO:0044446//GO:0044444//GO:0043226//GO:0044464//GO:0016020//GO:0005575//GO:0043227//GO:0019866//GO:0044422//GO:0043229//GO:0005623	mitochondrial envelope//organelle envelope//intracellular part//mitochondrion//mitochondrial membrane//intracellular//cytoplasm//envelope//intracellular membrane-bounded organelle//mitochondrial inner membrane//mitochondrial part//organelle membrane//intracellular organelle part//cytoplasmic part//organelle//cell part//membrane//cellular_component//membrane-bounded organelle//organelle inner memb…	GO:0008137//GO:0003700//GO:0003677//GO:0016491//GO:0003674//GO:0003824//GO:0001071//GO:0003954//GO:0003676//GO:0043565//GO:1901363//GO:0016651//GO:0050136//GO:0005488//GO:0097159//GO:0016655	NADH dehydrogenase (ubiquinone) activity//transcription factor activity, sequence-specific DNA binding//DNA binding//oxidoreductase activity//molecular_function//catalytic activity//nucleic acid binding transcription factor activity//NADH dehydrogenase activity//nucleic acid binding//sequence-specific DNA binding//heterocyclic compound binding//oxidoreductase activity, acting on NAD(P)H//NADH deh…	--	--	--
HZ99_RS01085	NZ_CP008896.1	-	314871	316181	1311	27	28	30	44	61	53	4.57268	6.43645	7.5253	8.9251	10.7353	8.63196	6.17815	9.4308	45.3916	32.9068	0.46404	0.23167	0.87012	FALSE	GO:0046942//GO:0051179//GO:0071702//GO:0006810//GO:0006811//GO:0015711//GO:0006835//GO:0008150//GO:0044699//GO:0051234//GO:0015849//GO:0044765//GO:0006820	carboxylic acid transport//localization//organic substance transport//transport//ion transport//organic anion transport//dicarboxylic acid transport//biological_process//single-organism process//establishment of localization//organic acid transport//single-organism transport//anion transport	GO:0005575//GO:0016020	cellular_component//membrane	GO:0022804//GO:0005343//GO:0005342//GO:0005215//GO:0008324//GO:0015294//GO:0046873//GO:0015075//GO:0015081//GO:0008514//GO:0005310//GO:0022890//GO:0022891//GO:0022857//GO:0015293//GO:0015291//GO:0008509//GO:0015296//GO:0046943//GO:0015370//GO:0015077//GO:0022892//GO:0017153//GO:0003674	active transmembrane transporter activity//organic acid:sodium symporter activity//organic acid transmembrane transporter activity//transporter activity//cation transmembrane transporter activity//solute:cation symporter activity//metal ion transmembrane transporter activity//ion transmembrane transporter activity//sodium ion transmembrane transporter activity//organic anion transmembrane transpo…	--	--	--
HZ99_RS01090	NZ_CP008896.1	+	316414	317043	630	171	156	153	278	258	281	60.2651	74.6234	79.865	117.346	94.486	95.2361	71.5845	102.356	235.689	183.885	0.35808	0.25691	0.89604	FALSE	GO:0006950//GO:0006139//GO:0090304//GO:0006259//GO:0044260//GO:1901360//GO:0009987//GO:0008152//GO:0044238//GO:0044763//GO:0033554//GO:0006281//GO:0006807//GO:0044237//GO:0051716//GO:0008150//GO:0043170//GO:0006725//GO:0044699//GO:0006284//GO:0006974//GO:0034641//GO:0046483//GO:0050896//GO:0071704	response to stress//nucleobase-containing compound metabolic process//nucleic acid metabolic process//DNA metabolic process//cellular macromolecule metabolic process//organic cyclic compound metabolic process//cellular process//metabolic process//primary metabolic process//single-organism cellular process//cellular response to stress//DNA repair//nitrogen compound metabolic process//cellular meta…	--	--	GO:0003905//GO:0016799//GO:0019104//GO:0016787//GO:0043733//GO:0003674//GO:0003824//GO:0008725//GO:0016798	alkylbase DNA N-glycosylase activity//hydrolase activity, hydrolyzing N-glycosyl compounds//DNA N-glycosylase activity//hydrolase activity//DNA-3-methylbase glycosylase activity//molecular_function//catalytic activity//DNA-3-methyladenine glycosylase activity//hydrolase activity, acting on glycosyl bonds	--	--	--
HZ99_RS01095	NZ_CP008896.1	-	317099	317506	408	55	35	37	77	98	88	29.9304	25.8523	29.8227	50.1873	55.4184	46.0531	28.5351	50.5529	75.6366	47.8889	0.65939	0.084121	0.55716	FALSE	GO:1901360//GO:0051252//GO:0050794//GO:0044260//GO:0010556//GO:0065007//GO:0090304//GO:0031326//GO:0006139//GO:0010468//GO:0006807//GO:0044237//GO:0034645//GO:0060255//GO:0032774//GO:0044238//GO:0009987//GO:0008152//GO:2000112//GO:2001141//GO:0010467//GO:0051171//GO:0006725//GO:0050789//GO:0009059//GO:0043170//GO:0044271//GO:0008150//GO:0006355//GO:0016070//GO:0044249//GO:0018130//GO:0019222//GO:…	organic cyclic compound metabolic process//regulation of RNA metabolic process//regulation of cellular process//cellular macromolecule metabolic process//regulation of macromolecule biosynthetic process//biological regulation//nucleic acid metabolic process//regulation of cellular biosynthetic process//nucleobase-containing compound metabolic process//regulation of gene expression//nitrogen compo…	--	--	GO:0003674//GO:0045735	molecular_function//nutrient reservoir activity	--	--	--
HZ99_RS01100	NZ_CP008896.1	-	317591	319024	1434	47	55	40	83	89	101	7.27711	11.5586	9.1731	15.3919	14.3195	15.0386	9.33626	14.9167	78.4827	54.3532	0.53001	0.14304	0.7102	FALSE	GO:0034645//GO:0044237//GO:0006807//GO:0010468//GO:0060255//GO:0044238//GO:0032774//GO:0008152//GO:0009987//GO:0051252//GO:1901360//GO:0050794//GO:0044260//GO:0010556//GO:0090304//GO:0065007//GO:0006139//GO:0031326//GO:0018130//GO:0071704//GO:0019219//GO:0009058//GO:0019222//GO:0009889//GO:0019438//GO:0034654//GO:0080090//GO:0046483//GO:1901576//GO:0034641//GO:0006351//GO:1901362//GO:0031323//GO:…	cellular macromolecule biosynthetic process//cellular metabolic process//nitrogen compound metabolic process//regulation of gene expression//regulation of macromolecule metabolic process//primary metabolic process//RNA biosynthetic process//metabolic process//cellular process//regulation of RNA metabolic process//organic cyclic compound metabolic process//regulation of cellular process//cellular …	--	--	GO:0043167//GO:0030170//GO:0005488//GO:0001071//GO:0003674//GO:0048037//GO:0043168//GO:0003700	ion binding//pyridoxal phosphate binding//binding//nucleic acid binding transcription factor activity//molecular_function//cofactor binding//anion binding//transcription factor activity, sequence-specific DNA binding	--	--	--
HZ99_RS01105	NZ_CP008896.1	+	319185	319628	444	17	18	20	19	30	42	8.50112	12.2174	14.8133	11.3798	15.5893	20.1977	11.844	15.7223	25.9016	21.3505	0.27877	0.50309	0.98474	FALSE	GO:0008150//GO:0055114//GO:0008152//GO:0044710	biological_process//oxidation-reduction process//metabolic process//single-organism metabolic process	--	--	GO:0016705//GO:0003674//GO:0003824//GO:0051920//GO:0016491	oxidoreductase activity, acting on paired donors, with incorporation or reduction of molecular oxygen//molecular_function//catalytic activity//peroxiredoxin activity//oxidoreductase activity	--	--	--
HZ99_RS01110	NZ_CP008896.1	-	319646	320413	768	210	155	134	175	227	183	60.7111	60.8221	57.3785	60.5954	68.1951	50.8775	59.6372	59.8893	168.441	187.962	-0.1582	0.60362	0.99789	FALSE	GO:1901564//GO:0006760//GO:0006725//GO:0009396//GO:0006575//GO:0044271//GO:0006732//GO:0006082//GO:0044249//GO:0008150//GO:0018130//GO:0071704//GO:0009058//GO:0008652//GO:0019438//GO:0016053//GO:0046483//GO:0034641//GO:0042558//GO:1901576//GO:0043436//GO:0044711//GO:0042559//GO:1901362//GO:0006520//GO:1901360//GO:0042398//GO:0009108//GO:0046394//GO:0051186//GO:0044281//GO:0006807//GO:0044237//GO:…	organonitrogen compound metabolic process//folic acid-containing compound metabolic process//cellular aromatic compound metabolic process//folic acid-containing compound biosynthetic process//cellular modified amino acid metabolic process//cellular nitrogen compound biosynthetic process//coenzyme metabolic process//organic acid metabolic process//cellular biosynthetic process//biological_process/…	--	--	GO:0016491//GO:0003824//GO:0003674//GO:0048037//GO:0004488//GO:0016646//GO:0005488//GO:0016645//GO:0050662	oxidoreductase activity//catalytic activity//molecular_function//cofactor binding//methylenetetrahydrofolate dehydrogenase (NADP+) activity//oxidoreductase activity, acting on the CH-NH group of donors, NAD or NADP as acceptor//binding//oxidoreductase activity, acting on the CH-NH group of donors//coenzyme binding	--	--	--
HZ99_RS01115	NZ_CP008896.1	-	320435	321502	1068	113	80	69	94	162	133	23.4919	22.5741	21.2463	23.4056	34.9971	26.5899	22.4374	28.3309	111.435	98.4559	0.17866	0.63407	0.99931	FALSE	--	--	--	--	--	--	--	--	--
HZ99_RS01120	NZ_CP008896.1	-	321632	322585	954	125	90	105	115	161	135	29.0919	28.4305	36.1948	32.0562	38.9373	30.2149	31.2391	33.7362	118.115	122.075	-0.047581	0.91888	1	FALSE	GO:0008150//GO:0055114//GO:0008152//GO:0044710	biological_process//oxidation-reduction process//metabolic process//single-organism metabolic process	--	--	GO:0048037//GO:1901265//GO:0003674//GO:0016614//GO:0003824//GO:0016491//GO:0004616//GO:0016616//GO:0050662//GO:0000166//GO:0005488//GO:0097159//GO:0036094//GO:0051287//GO:1901363	cofactor binding//nucleoside phosphate binding//molecular_function//oxidoreductase activity, acting on CH-OH group of donors//catalytic activity//oxidoreductase activity//phosphogluconate dehydrogenase (decarboxylating) activity//oxidoreductase activity, acting on the CH-OH group of donors, NAD or NADP as acceptor//coenzyme binding//nucleotide binding//binding//organic cyclic compound binding//sm…	--	--	--
HZ99_RS01125	NZ_CP008896.1	-	322706	322903	198	6	3	2	1	2	1	6.72816	4.56612	3.32178	1.34307	2.33052	1.07838	4.87202	1.58399	1.15011	4.01284	-1.8029	0.1485	0.7253	FALSE	--	--	--	--	--	--	--	--	--
HZ99_RS01130	NZ_CP008896.1	+	323177	324454	1278	55	41	39	58	94	92	9.55525	9.66816	10.0355	12.0687	16.9701	15.3707	9.75297	14.8032	69.7952	51.0985	0.44985	0.23122	0.87012	FALSE	GO:0008150//GO:0015711//GO:0006811//GO:0003333//GO:0006820//GO:0015849//GO:0044765//GO:0051179//GO:0046942//GO:0044763//GO:0071702//GO:0071705//GO:0009987//GO:0051234//GO:0044699//GO:0006810//GO:0006865//GO:0034220//GO:0055085	biological_process//organic anion transport//ion transport//amino acid transmembrane transport//anion transport//organic acid transport//single-organism transport//localization//carboxylic acid transport//single-organism cellular process//organic substance transport//nitrogen compound transport//cellular process//establishment of localization//single-organism process//transport//amino acid transp…	--	--	--	--	--	--	--
HZ99_RS01135	NZ_CP008896.1	-	324495	325073	579	390	304	266	59	82	57	149.553	158.229	151.081	27.098	32.6756	21.02	152.954	26.9312	57.0538	362.868	-2.669	1.02e-14	2.51e-12	DOWN	--	--	--	--	GO:0003674//GO:0003824//GO:0016740	molecular_function//catalytic activity//transferase activity	--	--	gnl|BL_ORD_ID|340340 sp|P54291|RHLI_PSEAE Acyl-homoserine-lactone synthase OS=Pseudomonas aeruginosa (strain ATCC 15692 / PAO1 / 1C / PRS 101 / LMG 12228) GN=rhlI PE=3 SV=2//4.13292e-64
HZ99_RS01140	NZ_CP008896.1	-	325102	325827	726	426	325	324	100	102	69	130.282	134.908	146.762	36.6291	32.4154	20.2931	137.317	29.7792	78.5729	408.291	-2.3775	1.69e-12	2.38e-10	DOWN	GO:0006139//GO:0090304//GO:0051252//GO:0044260//GO:0060255//GO:0008152//GO:0044237//GO:0034645//GO:0043170//GO:2001141//GO:0034641//GO:1901576//GO:0046483//GO:0006351//GO:0019222//GO:0019219//GO:0009058//GO:0071704//GO:0018130//GO:0019438//GO:0010556//GO:0031326//GO:0065007//GO:1901360//GO:0050794//GO:0009987//GO:0044238//GO:0032774//GO:0010468//GO:0006807//GO:0009059//GO:0050789//GO:0008150//GO:…	nucleobase-containing compound metabolic process//nucleic acid metabolic process//regulation of RNA metabolic process//cellular macromolecule metabolic process//regulation of macromolecule metabolic process//metabolic process//cellular metabolic process//cellular macromolecule biosynthetic process//macromolecule metabolic process//regulation of RNA biosynthetic process//cellular nitrogen compound…	--	--	GO:0097159//GO:1901363//GO:0000990//GO:0003677//GO:0003676//GO:0003674//GO:0005488//GO:0000996//GO:0000988//GO:0003700//GO:0016987//GO:0001071	organic cyclic compound binding//heterocyclic compound binding//transcription factor activity, core RNA polymerase binding//DNA binding//nucleic acid binding//molecular_function//binding//core DNA-dependent RNA polymerase binding promoter specificity activity//transcription factor activity, protein binding//transcription factor activity, sequence-specific DNA binding//sigma factor activity//nucle…	putative LuxR family regulatory protein; K07782 LuxR family transcriptional regulator	http://www.genome.jp/dbget-bin/www_bget?pfs:PFLU5342	gnl|BL_ORD_ID|340342 sp|P54292|RHLR_PSEAE Regulatory protein RhlR OS=Pseudomonas aeruginosa (strain ATCC 15692 / PAO1 / 1C / PRS 101 / LMG 12228) GN=rhlR PE=3 SV=1//1.56489e-100
HZ99_RS01145	NZ_CP008896.1	-	325947	327218	1272	557	435	577	28	19	23	97.2251	103.061	149.174	5.85375	3.44631	3.8608	116.487	4.38695	20.2903	605.039	-4.8982	2.52e-28	1.36e-24	DOWN	GO:0044723//GO:0006629//GO:0044237//GO:0009987//GO:0008152//GO:0044238//GO:0044710//GO:0030259//GO:0005975//GO:0070085//GO:0008150//GO:0030258//GO:0071704//GO:0044255	single-organism carbohydrate metabolic process//lipid metabolic process//cellular metabolic process//cellular process//metabolic process//primary metabolic process//single-organism metabolic process//lipid glycosylation//carbohydrate metabolic process//glycosylation//biological_process//lipid modification//organic substance metabolic process//cellular lipid metabolic process	--	--	GO:0016757//GO:0016740//GO:0003674//GO:0003824//GO:0016758	transferase activity, transferring glycosyl groups//transferase activity//molecular_function//catalytic activity//transferase activity, transferring hexosyl groups	--	--	gnl|BL_ORD_ID|479286 sp|O70023|TYLN_STRFR O-mycaminosyltylonolide 6-deoxyallosyltransferase OS=Streptomyces fradiae GN=tylN PE=1 SV=2//5.08551e-22
HZ99_RS01150	NZ_CP008896.1	-	327244	328137	894	1327	1173	1560	50	42	68	329.567	395.413	573.842	14.8729	10.8393	16.2408	432.941	13.9843	45.9401	1575.88	-5.1003	1.23e-22	3.31e-19	DOWN	--	--	--	--	--	--	rhlA; rhamnosyltransferase 1 subunit A; K18100 rhamnosyltransferase subunit A [EC:2.4.1.-]	http://www.genome.jp/dbget-bin/www_bget?pfs:PFLU5689	gnl|BL_ORD_ID|340213 sp|Q51559|RHLA_PSEAE Rhamnosyltransferase 1 subunit A OS=Pseudomonas aeruginosa (strain ATCC 15692 / PAO1 / 1C / PRS 101 / LMG 12228) GN=rhlA PE=2 SV=2//1.12515e-121
HZ99_RS01155	NZ_CP008896.1	-	328453	331062	2610	5441	4225	4224	6795	7489	10124	462.859	487.84	532.217	692.328	662.021	828.224	494.305	727.524	6993.39	5281.22	0.40512	0.17357	0.78116	FALSE	GO:0006091//GO:0015980//GO:0009060//GO:0055114//GO:0044710//GO:0044238//GO:0008152//GO:0009987//GO:0044237//GO:0008150//GO:0006099//GO:0045333	generation of precursor metabolites and energy//energy derivation by oxidation of organic compounds//aerobic respiration//oxidation-reduction process//single-organism metabolic process//primary metabolic process//metabolic process//cellular process//cellular metabolic process//biological_process//tricarboxylic acid cycle//cellular respiration	--	--	GO:0016836//GO:0003994//GO:0016835//GO:0003824//GO:0003674//GO:0016829	hydro-lyase activity//aconitate hydratase activity//carbon-oxygen lyase activity//catalytic activity//molecular_function//lyase activity	--	--	--
HZ99_RS01160	NZ_CP008896.1	+	331458	331928	471	77	85	71	95	100	94	36.2978	54.3862	49.5727	53.6372	48.9855	42.6131	46.7522	48.4119	83.3544	89.4609	-0.102	0.81621	1	FALSE	--	--	--	--	--	--	--	--	--
HZ99_RS01165	NZ_CP008896.1	-	332062	332925	864	4651	3725	4196	4949	6429	8010	1195.21	1299.28	1597.08	1523.23	1716.79	1979.5	1363.86	1739.84	5546.12	4815.29	0.20386	0.45731	0.97772	FALSE	GO:0006950//GO:0050896//GO:0008150	response to stress//response to stimulus//biological_process	--	--	--	--	--	--	--
HZ99_RS01170	NZ_CP008896.1	+	333083	333685	603	36	33	37	42	49	55	13.2555	16.4925	20.1785	18.5223	18.7485	19.4752	16.6422	18.9153	41.9136	40.8753	0.03619	0.89638	1	FALSE	GO:0008150//GO:0008152//GO:0044710//GO:0055114	biological_process//metabolic process//single-organism metabolic process//oxidation-reduction process	--	--	GO:0016491//GO:0005488//GO:0003674//GO:0046872//GO:0003824//GO:0043169//GO:0043167	oxidoreductase activity//binding//molecular_function//metal ion binding//catalytic activity//cation binding//ion binding	--	--	--
HZ99_RS01175	NZ_CP008896.1	+	333847	334554	708	74	76	41	61	66	87	23.2064	32.3498	19.0439	22.9118	21.508	26.2375	24.8667	23.5524	61.3618	71.8166	-0.22698	0.52473	0.98543	FALSE	GO:0044260//GO:0050794//GO:0044267//GO:0051252//GO:1901360//GO:0006139//GO:0007165//GO:0031326//GO:0090304//GO:0065007//GO:0006448//GO:0010556//GO:0065008//GO:0007154//GO:0044763//GO:0034645//GO:0044237//GO:0006807//GO:0010468//GO:0006412//GO:0023052//GO:0008152//GO:0009987//GO:0044238//GO:0032774//GO:0060255//GO:0032268//GO:0006725//GO:0051171//GO:0006450//GO:0010467//GO:0051246//GO:2001141//GO:…	cellular macromolecule metabolic process//regulation of cellular process//cellular protein metabolic process//regulation of RNA metabolic process//organic cyclic compound metabolic process//nucleobase-containing compound metabolic process//signal transduction//regulation of cellular biosynthetic process//nucleic acid metabolic process//biological regulation//regulation of translational elongation…	--	--	GO:1901363//GO:0005488//GO:0097159//GO:0003677//GO:0003674//GO:0003676	heterocyclic compound binding//binding//organic cyclic compound binding//DNA binding//molecular_function//nucleic acid binding	--	--	--
HZ99_RS01180	NZ_CP008896.1	+	334559	335839	1281	88	55	59	60	72	61	15.2526	12.9391	15.1464	12.4556	12.968	10.1676	14.446	11.8637	55.6119	76.1458	-0.45337	0.20726	0.83783	FALSE	GO:0065007//GO:0050794//GO:0009987//GO:0007154//GO:0044763//GO:0008150//GO:0051716//GO:0050789//GO:0044700//GO:0007165//GO:0023052//GO:0044699//GO:0050896	biological regulation//regulation of cellular process//cellular process//cell communication//single-organism cellular process//biological_process//cellular response to stimulus//regulation of biological process//single organism signaling//signal transduction//signaling//single-organism process//response to stimulus	GO:0005575//GO:0044425//GO:0031224//GO:0019031//GO:0019028//GO:0036338//GO:0016020//GO:0044423//GO:0019012//GO:0016021	cellular_component//membrane part//intrinsic component of membrane//viral envelope//viral capsid//viral membrane//membrane//virion part//virion//integral component of membrane	GO:0004672//GO:0004872//GO:0005198//GO:0004871//GO:0016740//GO:0016301//GO:0016772//GO:0016775//GO:0004673//GO:0060089//GO:0038023//GO:0000155//GO:0003674//GO:0016773//GO:0003824	protein kinase activity//receptor activity//structural molecule activity//signal transducer activity//transferase activity//kinase activity//transferase activity, transferring phosphorus-containing groups//phosphotransferase activity, nitrogenous group as acceptor//protein histidine kinase activity//molecular transducer activity//signaling receptor activity//phosphorelay sensor kinase activity//m…	--	--	--
HZ99_RS01185	NZ_CP008896.1	-	335906	336697	792	10	15	13	12	7	15	2.8034	5.70765	5.39788	4.0292	2.03921	4.04392	4.63631	3.37078	9.78532	14.8159	-0.59846	0.35875	0.95874	FALSE	--	--	--	--	--	--	--	--	--
HZ99_RS01190	NZ_CP008896.1	+	336699	337058	360	17	17	8	33	10	18	10.4847	14.2311	7.30791	24.3767	6.40893	10.6759	10.6746	13.8205	17.8787	15.6973	0.18773	0.85916	1	FALSE	--	--	--	--	--	--	--	--	--
HZ99_RS01195	NZ_CP008896.1	-	337055	338341	1287	9	10	8	17	15	23	1.55265	2.3416	2.04417	3.51264	2.68906	3.8158	1.97947	3.33917	15.7917	10.3507	0.60944	0.29052	0.91057	FALSE	GO:0008150//GO:0044765//GO:0051179//GO:0044763//GO:0009987//GO:0044699//GO:0051234//GO:0006810//GO:0055085	biological_process//single-organism transport//localization//single-organism cellular process//cellular process//single-organism process//establishment of localization//transport//transmembrane transport	GO:0044425//GO:0005575//GO:0031224//GO:0016021//GO:0016020	membrane part//cellular_component//intrinsic component of membrane//integral component of membrane//membrane	GO:0022857//GO:0005215//GO:0003674	transmembrane transporter activity//transporter activity//molecular_function	--	--	--
HZ99_RS01200	NZ_CP008896.1	+	338486	340210	1725	507	192	161	85	220	102	65.2573	33.5431	30.6932	13.1037	29.4254	12.6255	43.1645	18.3848	116.675	311.671	-1.4175	0.035387	0.31907	FALSE	GO:0044710//GO:0008152//GO:0043603//GO:0019752//GO:0044237//GO:0044281//GO:0006520//GO:0034641//GO:0006790//GO:0006749//GO:0071704//GO:0006575//GO:0006810//GO:0051234//GO:0044238//GO:0009987//GO:0006807//GO:0051179//GO:0006518//GO:0043436//GO:0006082//GO:0008150//GO:1901564	single-organism metabolic process//metabolic process//cellular amide metabolic process//carboxylic acid metabolic process//cellular metabolic process//small molecule metabolic process//cellular amino acid metabolic process//cellular nitrogen compound metabolic process//sulfur compound metabolic process//glutathione metabolic process//organic substance metabolic process//cellular modified amino ac…	GO:0016020//GO:0005575	membrane//cellular_component	GO:0003840//GO:0003824//GO:0003674//GO:0008565//GO:0005215//GO:0016755//GO:0022892//GO:0016746//GO:0016740	gamma-glutamyltransferase activity//catalytic activity//molecular_function//protein transporter activity//transporter activity//transferase activity, transferring amino-acyl groups//substrate-specific transporter activity//transferase activity, transferring acyl groups//transferase activity	--	--	--
HZ99_RS01205	NZ_CP008896.1	+	340440	340513	74	51	47	25	79	54	61	153.02	191.407	111.1	283.895	168.364	176.009	151.842	209.423	56.2886	45.9759	0.29197	0.51711	0.98543	FALSE	--	--	--	--	--	--	--	--	--
HZ99_RS01210	NZ_CP008896.1	+	340650	341627	978	1234	723	871	1087	1520	1655	280.147	222.787	292.877	295.566	358.586	361.323	265.27	338.491	1220.19	1068.17	0.19196	0.53598	0.98543	FALSE	GO:0009987//GO:0008152//GO:0044238//GO:0006310//GO:0006807//GO:0044237//GO:0006139//GO:0090304//GO:0006259//GO:0044260//GO:1901360//GO:0034641//GO:0046483//GO:0071704//GO:0015074//GO:0008150//GO:0043170//GO:0006725	cellular process//metabolic process//primary metabolic process//DNA recombination//nitrogen compound metabolic process//cellular metabolic process//nucleobase-containing compound metabolic process//nucleic acid metabolic process//DNA metabolic process//cellular macromolecule metabolic process//organic cyclic compound metabolic process//cellular nitrogen compound metabolic process//heterocycle met…	--	--	GO:1901363//GO:0005488//GO:0097159//GO:0003676//GO:0003674//GO:0003677	heterocyclic compound binding//binding//organic cyclic compound binding//nucleic acid binding//molecular_function//DNA binding	--	--	--
HZ99_RS01215	NZ_CP008896.1	-	341624	341869	246	52	18	23	34	29	39	46.933	22.051	30.7467	36.7542	27.1989	33.8505	33.2436	32.6012	29.3727	34.1544	-0.2176	0.54474	0.98565	FALSE	GO:0050794//GO:0044260//GO:0051252//GO:1901360//GO:0090304//GO:0065007//GO:0006139//GO:0031326//GO:0010556//GO:0034645//GO:0044237//GO:0006807//GO:0010468//GO:0044238//GO:0032774//GO:0008152//GO:0009987//GO:0060255//GO:0006725//GO:2000112//GO:0051171//GO:0010467//GO:2001141//GO:0044271//GO:0006352//GO:0044249//GO:0006355//GO:0016070//GO:0008150//GO:0050789//GO:0043170//GO:0009059//GO:0009889//GO:…	regulation of cellular process//cellular macromolecule metabolic process//regulation of RNA metabolic process//organic cyclic compound metabolic process//nucleic acid metabolic process//biological regulation//nucleobase-containing compound metabolic process//regulation of cellular biosynthetic process//regulation of macromolecule biosynthetic process//cellular macromolecule biosynthetic process//…	--	--	GO:1901363//GO:0005488//GO:0097159//GO:0000988//GO:0000996//GO:0003677//GO:0000990//GO:0003700//GO:0001071//GO:0003674//GO:0003676//GO:0016987	heterocyclic compound binding//binding//organic cyclic compound binding//transcription factor activity, protein binding//core DNA-dependent RNA polymerase binding promoter specificity activity//DNA binding//transcription factor activity, core RNA polymerase binding//transcription factor activity, sequence-specific DNA binding//nucleic acid binding transcription factor activity//molecular_function…	--	--	--
HZ99_RS01225	NZ_CP008896.1	-	342970	343293	324	26	13	14	26	34	22	17.8172	12.0918	14.2098	21.3399	24.2115	14.4982	14.7062	20.0165	23.6762	19.7288	0.26313	0.66097	1	FALSE	--	--	--	--	--	--	--	--	--
HZ99_RS01235	NZ_CP008896.1	-	344167	344784	618	101	45	62	69	82	101	36.2863	21.944	32.992	29.6909	30.6136	34.8955	30.4074	31.7333	72.2134	77.8418	-0.10828	0.73669	1	FALSE	GO:0007165//GO:0023052//GO:0044699//GO:0050896//GO:0050794//GO:0065007//GO:0044763//GO:0007154//GO:0009987//GO:0051716//GO:0008150//GO:0050789//GO:0044700//GO:0000160	signal transduction//signaling//single-organism process//response to stimulus//regulation of cellular process//biological regulation//single-organism cellular process//cell communication//cellular process//cellular response to stimulus//biological_process//regulation of biological process//single organism signaling//phosphorelay signal transduction system	GO:0016020//GO:0016021//GO:0044425//GO:0005575//GO:0031224	membrane//integral component of membrane//membrane part//cellular_component//intrinsic component of membrane	GO:0060089//GO:0016772//GO:0016775//GO:0004673//GO:0038023//GO:0005515//GO:0016773//GO:0003824//GO:0003674//GO:0000155//GO:0046983//GO:0004672//GO:0005488//GO:0004872//GO:0016740//GO:0004871//GO:0016301	molecular transducer activity//transferase activity, transferring phosphorus-containing groups//phosphotransferase activity, nitrogenous group as acceptor//protein histidine kinase activity//signaling receptor activity//protein binding//phosphotransferase activity, alcohol group as acceptor//catalytic activity//molecular_function//phosphorelay sensor kinase activity//protein dimerization activity…	--	--	--
HZ99_RS01240	NZ_CP008896.1	-	344781	345203	423	63	42	57	67	78	86	33.0682	29.9226	44.3139	42.1209	42.5444	43.4104	35.7682	42.6919	66.3366	62.0098	0.097309	0.77421	1	FALSE	--	--	--	--	--	--	--	--	--
HZ99_RS01245	NZ_CP008896.1	-	345304	345624	321	41	30	28	47	70	61	28.3589	28.1648	28.6852	38.9364	50.3131	40.5752	28.403	43.2749	51.0719	37.4019	0.44942	0.26966	0.89975	FALSE	--	--	--	--	--	--	--	--	--
HZ99_RS01250	NZ_CP008896.1	-	345617	346123	507	119	60	57	89	99	97	52.1134	35.6643	36.9719	46.6815	45.0522	40.8507	41.5832	44.1948	82.0625	87.3867	-0.090691	0.71848	1	FALSE	--	--	--	--	--	--	--	--	--
HZ99_RS01255	NZ_CP008896.1	-	346315	347949	1635	382	204	221	275	309	319	51.8747	37.6013	44.4508	44.7278	43.6043	41.659	44.6423	43.3304	259.752	301.63	-0.21565	0.45102	0.9762	FALSE	GO:0044728//GO:0006306//GO:0006807//GO:0010468//GO:0009987//GO:0044238//GO:1901360//GO:0006305//GO:0065007//GO:0043414//GO:0010467//GO:0006725//GO:0050789//GO:0008150//GO:0044237//GO:0032259//GO:0060255//GO:0008152//GO:0044260//GO:0006259//GO:0006139//GO:0090304//GO:0040029//GO:0071704//GO:0019222//GO:0034641//GO:0046483//GO:0006304//GO:0043170//GO:0032775//GO:0043412	DNA methylation or demethylation//DNA methylation//nitrogen compound metabolic process//regulation of gene expression//cellular process//primary metabolic process//organic cyclic compound metabolic process//DNA alkylation//biological regulation//macromolecule methylation//gene expression//cellular aromatic compound metabolic process//regulation of biological process//biological_process//cellular …	--	--	GO:0005488//GO:0009007//GO:0008757//GO:0016741//GO:0016740//GO:0008170//GO:0097159//GO:1901363//GO:0008168//GO:0003674//GO:0003824//GO:0003676//GO:0009008//GO:0003677	binding//site-specific DNA-methyltransferase (adenine-specific) activity//S-adenosylmethionine-dependent methyltransferase activity//transferase activity, transferring one-carbon groups//transferase activity//N-methyltransferase activity//organic cyclic compound binding//heterocyclic compound binding//methyltransferase activity//molecular_function//catalytic activity//nucleic acid binding//DNA-me…	--	--	--
HZ99_RS01260	NZ_CP008896.1	-	348008	348319	312	50	13	27	36	35	38	35.5816	12.5568	28.4587	30.6839	25.8822	26.0055	25.5324	27.5239	31.4171	33.3093	-0.084377	0.80166	1	FALSE	--	--	--	--	--	--	--	--	--
HZ99_RS01265	NZ_CP008896.1	-	348389	348859	471	66	29	35	37	56	58	31.1124	18.5553	24.4373	20.8903	27.4319	26.2932	24.7016	24.8718	43.2054	48.2897	-0.1605	0.6461	0.99931	FALSE	--	--	--	--	--	--	--	--	--
HZ99_RS01270	NZ_CP008896.1	-	348856	349098	243	3	3	5	2	7	6	2.7411	3.72054	6.76658	2.1887	6.6463	5.27207	4.40941	4.70236	4.25506	4.34431	-0.029946	1	1	FALSE	--	--	--	--	--	--	--	--	--
HZ99_RS01275	NZ_CP008896.1	-	349095	349739	645	129	55	72	102	109	102	44.4059	25.6977	36.7095	42.0536	38.9902	33.7658	35.6043	38.2699	90.2563	95.3061	-0.07854	0.75569	1	FALSE	--	--	GO:0044423//GO:0005575//GO:0036338//GO:0019031//GO:0019012	virion part//cellular_component//viral membrane//viral envelope//virion	GO:0005198//GO:0003674	structural molecule activity//molecular_function	--	--	--
HZ99_RS01280	NZ_CP008896.1	-	349736	350656	921	189	75	81	138	144	159	45.563	24.541	28.9222	39.8458	36.0737	36.8615	33.0087	37.5937	126.901	126.722	0.002037	0.89095	1	FALSE	GO:0009987//GO:0008152//GO:0015979//GO:0044237//GO:0008150	cellular process//metabolic process//photosynthesis//cellular metabolic process//biological_process	--	--	--	--	--	--	--
HZ99_RS01285	NZ_CP008896.1	-	350664	351860	1197	267	134	162	194	210	228	49.5253	33.7366	44.5068	43.0993	40.4775	40.6702	42.5896	41.4157	181.783	210.792	-0.2136	0.47098	0.97891	FALSE	--	--	--	--	--	--	--	--	--
HZ99_RS01295	NZ_CP008896.1	-	352575	352772	198	1	0	0	1	0	0	1.12136	0	0	1.34307	0	0	0.373787	0.447689	0.305413	0.328221	-0.10391	1	1	FALSE	--	--	--	--	--	--	--	--	--
HZ99_RS01300	NZ_CP008896.1	-	352769	353314	546	210	83	104	141	143	136	85.3959	45.8117	62.6392	68.6736	60.4271	53.1842	64.6156	60.7616	121.204	146.814	-0.27655	0.36839	0.95874	FALSE	--	--	--	--	--	--	--	--	--
HZ99_RS01305	NZ_CP008896.1	-	353457	353693	237	62	19	26	36	30	37	58.0836	24.16	36.077	40.394	29.2053	33.3342	39.4402	34.3112	29.718	39.1414	-0.39736	0.36911	0.95874	FALSE	--	--	--	--	--	--	--	--	--
HZ99_RS01310	NZ_CP008896.1	-	353690	353977	288	29	21	21	33	34	33	22.3571	21.9744	23.9791	30.4708	27.238	24.4657	22.7702	27.3915	28.8404	26.894	0.10081	0.86107	1	FALSE	--	--	--	--	--	--	--	--	--
HZ99_RS01315	NZ_CP008896.1	-	353999	354259	261	54	14	20	41	32	34	45.9371	16.1651	25.1997	41.774	28.2877	27.8147	29.1006	32.6255	30.9893	31.9399	-0.043592	0.83764	1	FALSE	--	--	--	--	--	--	--	--	--
HZ99_RS01320	NZ_CP008896.1	-	354279	354524	246	23	9	13	19	17	21	20.7588	11.0255	17.3786	20.5391	15.9442	18.2272	16.3876	18.2368	16.4218	16.7506	-0.028601	0.948	1	FALSE	--	--	--	--	--	--	--	--	--
HZ99_RS01325	NZ_CP008896.1	-	354546	354791	246	129	66	77	116	102	90	116.43	80.8537	102.935	125.397	95.6651	78.1166	100.073	99.7261	89.2371	101.775	-0.18967	0.52988	0.98543	FALSE	--	--	--	--	--	--	--	--	--
HZ99_RS01330	NZ_CP008896.1	-	355422	355628	207	27	15	17	31	20	30	28.9603	21.8379	27.0075	39.8249	22.2919	30.9447	25.9353	31.0205	23.4172	22.1505	0.08023	0.94008	1	FALSE	--	--	--	--	--	--	--	--	--
HZ99_RS01335	NZ_CP008896.1	-	355633	355845	213	34	24	12	31	29	29	35.4413	33.9565	18.5271	38.703	31.4128	29.0706	29.3083	33.0622	25.7052	25.7528	-0.0026715	0.92962	1	FALSE	--	--	--	--	--	--	--	--	--
HZ99_RS01340	NZ_CP008896.1	-	356344	357069	726	797	582	457	771	1074	1127	243.743	241.589	207.007	282.41	341.315	331.454	230.78	318.393	851.397	688.305	0.30678	0.34451	0.95116	FALSE	GO:0070271//GO:0044085//GO:0006461//GO:0016043//GO:0071840//GO:0065003//GO:0022607//GO:0071822//GO:0008150//GO:0043933//GO:0051259	protein complex biogenesis//cellular component biogenesis//protein complex assembly//cellular component organization//cellular component organization or biogenesis//macromolecular complex assembly//cellular component assembly//protein complex subunit organization//biological_process//macromolecular complex subunit organization//protein oligomerization	--	--	GO:0097159//GO:1901363//GO:0003674//GO:0043565//GO:0003676//GO:0003677//GO:0005488	organic cyclic compound binding//heterocyclic compound binding//molecular_function//sequence-specific DNA binding//nucleic acid binding//DNA binding//binding	--	--	--
HZ99_RS01345	NZ_CP008896.1	+	357179	357406	228	27	14	10	27	22	22	26.2929	18.5048	14.4235	31.4914	22.2626	20.6027	19.7404	24.7856	20.5642	18.6909	0.1378	0.91922	1	FALSE	--	--	--	--	GO:0003674//GO:0003677//GO:0003676//GO:1901363//GO:0005488//GO:0097159//GO:0043565	molecular_function//DNA binding//nucleic acid binding//heterocyclic compound binding//binding//organic cyclic compound binding//sequence-specific DNA binding	--	--	--
HZ99_RS01350	NZ_CP008896.1	+	357436	357624	189	104	42	53	71	73	56	122.175	66.9697	92.2188	99.8986	89.1147	63.2648	93.7878	84.0927	57.8806	73.712	-0.34882	0.29285	0.91057	FALSE	--	--	--	--	--	--	--	--	--
HZ99_RS01360	NZ_CP008896.1	+	357959	358807	849	142	82	83	112	98	111	37.1356	29.107	32.1496	35.0811	26.6322	27.9159	32.7974	29.8764	92.654	114.894	-0.31037	0.33069	0.9448	FALSE	--	--	--	--	--	--	--	--	--
HZ99_RS01365	NZ_CP008896.1	+	358804	359127	324	7	4	3	9	8	13	4.79693	3.72054	3.04496	7.38687	5.69683	8.56711	3.85414	7.21694	8.60361	5.16847	0.7352	0.38169	0.95874	FALSE	--	--	--	--	--	--	--	--	--
HZ99_RS01370	NZ_CP008896.1	+	359124	359570	447	35	10	28	31	16	20	17.3848	6.74192	20.5995	18.4424	8.25849	9.55341	14.9087	12.0848	19.5268	27.6586	-0.50227	0.38288	0.95874	FALSE	--	--	--	--	--	--	--	--	--
HZ99_RS01375	NZ_CP008896.1	+	359570	360349	780	71	51	55	63	48	53	20.2104	19.7045	23.1885	21.4788	14.1983	14.5083	21.0345	16.7284	47.4923	67.2564	-0.50198	0.17971	0.78864	FALSE	--	--	--	--	--	--	--	--	--
HZ99_RS01380	NZ_CP008896.1	+	360330	361103	774	60	30	42	53	41	52	17.2116	11.6808	17.8449	18.2095	12.2217	14.3449	15.5791	14.9254	42.1695	49.7801	-0.23937	0.52792	0.98543	FALSE	GO:0006996//GO:0006810//GO:0051276//GO:0008150//GO:0016043//GO:0044699//GO:0051234//GO:0009987//GO:0044763//GO:0051179//GO:0071840	organelle organization//transport//chromosome organization//biological_process//cellular component organization//single-organism process//establishment of localization//cellular process//single-organism cellular process//localization//cellular component organization or biogenesis	GO:0005737//GO:0043231//GO:0005622//GO:0044424//GO:0005634//GO:0005623//GO:0043229//GO:0043227//GO:0005575//GO:0043226//GO:0044464	cytoplasm//intracellular membrane-bounded organelle//intracellular//intracellular part//nucleus//cell//intracellular organelle//membrane-bounded organelle//cellular_component//organelle//cell part	GO:0001882//GO:0035639//GO:0043168//GO:1901265//GO:0003676//GO:0016787//GO:0030554//GO:0003674//GO:0003824//GO:0032553//GO:0004386//GO:0032549//GO:0017111//GO:0003677//GO:0003678//GO:0016887//GO:0001883//GO:0032555//GO:0016817//GO:0005524//GO:0032550//GO:0016462//GO:0000166//GO:0016818//GO:0005488//GO:0097159//GO:0032559//GO:0036094//GO:1901363//GO:0043167//GO:0017076	nucleoside binding//purine ribonucleoside triphosphate binding//anion binding//nucleoside phosphate binding//nucleic acid binding//hydrolase activity//adenyl nucleotide binding//molecular_function//catalytic activity//ribonucleotide binding//helicase activity//ribonucleoside binding//nucleoside-triphosphatase activity//DNA binding//DNA helicase activity//ATPase activity//purine nucleoside binding…	--	--	--
HZ99_RS01385	NZ_CP008896.1	+	361103	361291	189	12	8	9	17	13	13	14.0971	12.7561	15.6598	23.9194	15.8697	14.6865	14.171	18.1585	12.4708	10.9966	0.1815	0.82519	1	FALSE	--	--	--	--	--	--	--	--	--
HZ99_RS01390	NZ_CP008896.1	+	361446	361733	288	4	9	5	8	17	9	3.08374	9.41761	5.7093	7.38687	13.619	6.67246	6.07022	9.22611	9.76076	7.00473	0.47867	0.48479	0.9816	FALSE	--	--	--	--	--	--	--	--	--
HZ99_RS01400	NZ_CP008896.1	+	362656	363132	477	12	10	11	12	15	6	5.58564	6.3179	7.58368	6.69	7.2554	2.68577	6.49574	5.54372	9.58747	12.6515	-0.40008	0.54287	0.98565	FALSE	--	--	--	--	--	--	--	--	--
HZ99_RS01405	NZ_CP008896.1	+	363129	363545	417	16	13	13	7	25	21	8.51911	9.39503	10.2521	4.46401	13.8322	10.7527	9.38875	9.683	15.0351	16.0079	-0.090444	0.94576	1	FALSE	--	--	--	--	--	--	--	--	--
HZ99_RS01415	NZ_CP008896.1	+	364222	364809	588	28	18	20	30	27	21	10.5728	9.22542	11.1856	13.5677	10.5944	7.62567	10.3279	10.5959	22.6292	24.961	-0.14149	0.76031	1	FALSE	--	--	--	--	--	--	--	--	--
HZ99_RS01420	NZ_CP008896.1	+	364806	365483	678	52	26	24	36	30	50	17.0288	11.5567	11.6409	14.12	10.2089	15.7462	13.4088	13.3584	33.2946	37.7027	-0.17938	0.61503	0.99874	FALSE	--	--	--	--	--	--	--	--	--
HZ99_RS01425	NZ_CP008896.1	+	366134	366463	330	41	30	19	32	30	31	27.5855	27.3967	18.9341	25.7869	20.9747	20.0578	24.6388	22.2731	26.8456	33.4535	-0.31747	0.42469	0.9706	FALSE	--	--	--	--	--	--	--	--	--
HZ99_RS01430	NZ_CP008896.1	+	366500	367087	588	54	14	28	39	25	35	20.3904	7.17533	15.6598	17.638	9.80959	12.7095	14.4085	13.3857	28.6601	35.4496	-0.30673	0.51026	0.98543	FALSE	GO:0006030//GO:1901072//GO:0071704//GO:1901071//GO:0008150//GO:0009056//GO:0006022//GO:0043170//GO:0006040//GO:0044699//GO:1901564//GO:1901565//GO:0046348//GO:0009987//GO:0008152//GO:0044036//GO:1901135//GO:0044763//GO:0016998//GO:0006032//GO:0006807//GO:0044237//GO:1901136//GO:0071554//GO:0009057//GO:0006026//GO:0071840//GO:0044248//GO:1901575//GO:0044260	chitin metabolic process//glucosamine-containing compound catabolic process//organic substance metabolic process//glucosamine-containing compound metabolic process//biological_process//catabolic process//aminoglycan metabolic process//macromolecule metabolic process//amino sugar metabolic process//single-organism process//organonitrogen compound metabolic process//organonitrogen compound cataboli…	--	--	GO:0004553//GO:0016787//GO:0003824//GO:0016798//GO:0003674//GO:0004568	hydrolase activity, hydrolyzing O-glycosyl compounds//hydrolase activity//catalytic activity//hydrolase activity, acting on glycosyl bonds//molecular_function//chitinase activity	--	--	--
HZ99_RS01435	NZ_CP008896.1	+	367114	367341	228	5	9	0	3	5	4	4.86906	11.8959	0	3.49904	5.05969	3.74594	5.58833	4.10156	3.44066	5.1394	-0.57891	0.62618	0.99931	FALSE	--	--	--	--	--	--	--	--	--
HZ99_RS01445	NZ_CP008896.1	+	367886	368077	192	3	1	0	4	3	0	3.46921	1.5696	0	5.54015	3.60503	0	1.6796	3.04839	2.07601	1.37336	0.5961	0.93068	1	FALSE	--	--	--	--	--	--	--	--	--
HZ99_RS01450	NZ_CP008896.1	+	368074	368262	189	0	0	1	0	0	0	0	0	1.73998	0	0	0	0.579992	0	0	0.43871	#NAME?	0.92568	1	FALSE	--	--	--	--	--	--	--	--	--
HZ99_RS01455	NZ_CP008896.1	+	368259	368732	474	25	25	19	28	18	43	11.7104	15.8947	13.182	15.7088	8.76158	19.3698	13.5957	14.6134	25.508	26.2585	-0.041832	0.97376	1	FALSE	GO:0030163//GO:0008150//GO:0009056//GO:0009987//GO:0044238//GO:0044257//GO:0019538//GO:0071704//GO:0043170//GO:0006508//GO:0051603//GO:0008152//GO:0009057//GO:0044237//GO:0044265//GO:0044260//GO:1901575//GO:0044248//GO:0044267	protein catabolic process//biological_process//catabolic process//cellular process//primary metabolic process//cellular protein catabolic process//protein metabolic process//organic substance metabolic process//macromolecule metabolic process//proteolysis//proteolysis involved in cellular protein catabolic process//metabolic process//macromolecule catabolic process//cellular metabolic process//ce…	GO:0032991//GO:0000502//GO:0005575//GO:0043234//GO:0044464//GO:0044424//GO:0005622//GO:0005839//GO:0005623	macromolecular complex//proteasome complex//cellular_component//protein complex//cell part//intracellular part//intracellular//proteasome core complex//cell	GO:0070003//GO:0016787//GO:0003674//GO:0003824//GO:0004175//GO:0008233//GO:0004298//GO:0070011	threonine-type peptidase activity//hydrolase activity//molecular_function//catalytic activity//endopeptidase activity//peptidase activity//threonine-type endopeptidase activity//peptidase activity, acting on L-amino acid peptides	--	--	--
HZ99_RS01460	NZ_CP008896.1	+	368698	369321	624	47	23	29	25	25	34	16.7234	11.108	15.2834	10.6541	9.24366	11.634	14.3716	10.5106	24.1092	37.0891	-0.62141	0.14275	0.70943	FALSE	--	--	--	--	--	--	--	--	--
HZ99_RS01465	NZ_CP008896.1	+	369353	369829	477	15	13	6	14	16	17	6.98205	8.21327	4.13655	7.805	7.73909	7.60968	6.44396	7.71792	13.5095	12.6087	0.099554	0.96157	1	FALSE	GO:0006006//GO:0044723//GO:0008152//GO:0044710//GO:0044238//GO:0055114//GO:0008150//GO:0005975//GO:0019318//GO:0005996//GO:0071704	glucose metabolic process//single-organism carbohydrate metabolic process//metabolic process//single-organism metabolic process//primary metabolic process//oxidation-reduction process//biological_process//carbohydrate metabolic process//hexose metabolic process//monosaccharide metabolic process//organic substance metabolic process	--	--	GO:1901363//GO:0036094//GO:0097159//GO:0005488//GO:0050662//GO:0000166//GO:0016491//GO:0050661//GO:0016616//GO:1901265//GO:0004345//GO:0048037//GO:0016614//GO:0003674//GO:0003824	heterocyclic compound binding//small molecule binding//organic cyclic compound binding//binding//coenzyme binding//nucleotide binding//oxidoreductase activity//NADP binding//oxidoreductase activity, acting on the CH-OH group of donors, NAD or NADP as acceptor//nucleoside phosphate binding//glucose-6-phosphate dehydrogenase activity//cofactor binding//oxidoreductase activity, acting on CH-OH group…	--	--	--
HZ99_RS01470	NZ_CP008896.1	+	369804	371036	1233	97	58	50	80	61	90	17.467	14.1761	13.3356	17.254	11.4145	15.5853	14.9929	14.7513	66.5661	76.3175	-0.19723	0.53243	0.98543	FALSE	--	--	GO:0031985//GO:0005737//GO:0043231//GO:0005622//GO:0044424//GO:0031984//GO:0012505//GO:0000139//GO:0005795//GO:0005623//GO:0043229//GO:0005794//GO:0044422//GO:0043227//GO:0044431//GO:0016020//GO:0005575//GO:0044446//GO:0044464//GO:0043226//GO:0044444//GO:0032580//GO:0031090	Golgi cisterna//cytoplasm//intracellular membrane-bounded organelle//intracellular//intracellular part//organelle subcompartment//endomembrane system//Golgi membrane//Golgi stack//cell//intracellular organelle//Golgi apparatus//organelle part//membrane-bounded organelle//Golgi apparatus part//membrane//cellular_component//intracellular organelle part//cell part//organelle//cytoplasmic part//Golgi…	GO:0008376//GO:0016758//GO:0003674//GO:0003824//GO:0016740//GO:0008194//GO:0016757	acetylgalactosaminyltransferase activity//transferase activity, transferring hexosyl groups//molecular_function//catalytic activity//transferase activity//UDP-glycosyltransferase activity//transferase activity, transferring glycosyl groups	--	--	--
HZ99_RS01480	NZ_CP008896.1	+	372038	373414	1377	380	307	276	342	376	449	61.2717	67.1886	65.9144	66.0473	63.0002	69.6223	64.7916	66.2233	335.061	365.139	-0.12402	0.6977	1	FALSE	--	--	--	--	--	--	--	--	--
HZ99_RS01485	NZ_CP008896.1	+	373415	374530	1116	180	116	114	161	161	192	35.8112	31.3245	33.5928	38.3641	33.2851	36.7344	33.5762	36.1279	147.846	154.182	-0.06054	0.82623	1	FALSE	--	--	--	--	--	--	--	--	--
HZ99_RS01490	NZ_CP008896.1	+	374685	375422	738	121	67	82	95	97	112	36.4032	27.3596	36.5395	34.2318	30.3252	32.4039	33.4341	32.3203	87.4523	101.732	-0.2182	0.51528	0.98543	FALSE	--	--	--	--	--	--	--	--	--
HZ99_RS01495	NZ_CP008896.1	+	375432	376400	969	238	134	127	157	145	185	54.5335	41.6746	43.1008	43.0863	34.5249	40.7647	46.4363	39.4586	140.142	185.918	-0.40778	0.18465	0.79948	FALSE	--	--	--	--	--	--	--	--	--
HZ99_RS01500	NZ_CP008896.1	+	376450	376749	300	27	8	5	17	22	28	19.9826	8.03636	5.48093	15.0692	16.9196	19.9284	11.1666	17.3057	19.1608	14.1651	0.43581	0.60217	0.99789	FALSE	--	--	--	--	--	--	--	--	--
HZ99_RS01505	NZ_CP008896.1	+	376749	377123	375	23	13	6	13	6	8	13.6178	10.4473	5.26169	9.21882	3.69155	4.55507	9.77559	5.82181	7.88007	15.2344	-0.95105	0.098194	0.6051	FALSE	--	--	--	--	--	--	--	--	--
HZ99_RS01510	NZ_CP008896.1	+	377125	377511	387	17	5	7	17	9	9	9.75322	3.89359	5.9483	11.6816	5.36562	4.96555	6.5317	7.33758	10.2312	10.5942	-0.050302	0.88408	1	FALSE	--	--	--	--	--	--	--	--	--
HZ99_RS01515	NZ_CP008896.1	+	377511	377900	390	19	5	5	24	10	15	10.8168	3.86364	4.2161	16.3648	5.91594	8.21226	6.29885	10.1643	14.3046	10.3732	0.46361	0.65323	0.99963	FALSE	--	--	--	--	--	--	--	--	--
HZ99_RS01520	NZ_CP008896.1	+	377900	378304	405	23	9	10	13	24	15	12.6091	6.69697	8.11989	8.53594	13.6724	7.9081	9.14198	10.0388	14.9321	15.4345	-0.047743	0.8995	1	FALSE	--	--	--	--	--	--	--	--	--
HZ99_RS01525	NZ_CP008896.1	+	378366	379535	1170	156	95	100	138	105	152	29.6039	24.4697	28.1073	31.3658	20.7058	27.7392	27.3936	26.6036	113.868	132	-0.21317	0.49954	0.98474	FALSE	GO:0051179//GO:0044763//GO:0009987//GO:0006811//GO:0008150//GO:0044765//GO:0044699//GO:0051234//GO:0006810//GO:0034220//GO:0055085	localization//single-organism cellular process//cellular process//ion transport//biological_process//single-organism transport//single-organism process//establishment of localization//transport//ion transmembrane transport//transmembrane transport	GO:0044425//GO:0005575//GO:0031224//GO:0016020//GO:0016021	membrane part//cellular_component//intrinsic component of membrane//membrane//integral component of membrane	GO:0005215//GO:0022891//GO:0022857//GO:0022892//GO:0015075//GO:0003674	transporter activity//substrate-specific transmembrane transporter activity//transmembrane transporter activity//substrate-specific transporter activity//ion transmembrane transporter activity//molecular_function	--	--	--
HZ99_RS01530	NZ_CP008896.1	+	379593	380108	516	56	23	37	46	43	40	24.0962	13.4329	23.5807	23.7067	19.2268	16.5518	20.3699	19.8285	37.2997	43.5527	-0.2236	0.55309	0.98775	FALSE	--	--	--	--	--	--	--	--	--
HZ99_RS01535	NZ_CP008896.1	+	380144	380383	240	17	7	4	7	7	8	15.7271	8.78977	5.48093	7.75622	6.72938	7.11729	9.99926	7.20096	6.33238	10.0555	-0.66716	0.28452	0.9067	FALSE	--	--	--	--	--	--	--	--	--
HZ99_RS01540	NZ_CP008896.1	+	380420	384538	4119	313	218	173	260	181	227	16.8719	15.9498	13.8121	16.7859	10.1385	11.7671	15.5446	12.8972	193.407	263.366	-0.44543	0.13888	0.70214	FALSE	--	--	--	--	--	--	--	--	--
HZ99_RS01545	NZ_CP008896.1	+	384535	384990	456	13	5	1	6	3	14	6.32978	3.30443	0.721175	3.49904	1.51791	6.5554	3.45179	3.85745	6.53857	6.64908	-0.024178	0.94147	1	FALSE	--	--	--	--	--	--	--	--	--
HZ99_RS01550	NZ_CP008896.1	+	384987	385514	528	26	20	11	16	21	17	10.9333	11.4153	6.85116	8.05841	9.17643	6.87466	9.73324	8.0365	15.5442	21.1335	-0.44316	0.3521	0.95554	FALSE	--	--	--	--	--	--	--	--	--
HZ99_RS01555	NZ_CP008896.1	+	385525	385920	396	13	11	9	7	9	16	7.28884	8.37121	7.47399	4.70074	5.24367	8.62702	7.71135	6.19048	9.10294	12.491	-0.45648	0.49365	0.98474	FALSE	GO:1901576//GO:0071704//GO:0009058//GO:0019538//GO:0009059//GO:0043170//GO:0044249//GO:0008150//GO:0010467//GO:0009987//GO:0008152//GO:0044238//GO:0044237//GO:0034645//GO:0006412//GO:0044267//GO:0044260	organic substance biosynthetic process//organic substance metabolic process//biosynthetic process//protein metabolic process//macromolecule biosynthetic process//macromolecule metabolic process//cellular biosynthetic process//biological_process//gene expression//cellular process//metabolic process//primary metabolic process//cellular metabolic process//cellular macromolecule biosynthetic process/…	GO:0044391//GO:0032991//GO:0005737//GO:0043228//GO:0005622//GO:0044424//GO:0005840//GO:0015934//GO:0005623//GO:0043229//GO:0044422//GO:0043232//GO:0005575//GO:0044446//GO:0030529//GO:0043226//GO:0044444//GO:0044464	ribosomal subunit//macromolecular complex//cytoplasm//non-membrane-bounded organelle//intracellular//intracellular part//ribosome//large ribosomal subunit//cell//intracellular organelle//organelle part//intracellular non-membrane-bounded organelle//cellular_component//intracellular organelle part//ribonucleoprotein complex//organelle//cytoplasmic part//cell part	GO:0003735//GO:0003674//GO:0005198	structural constituent of ribosome//molecular_function//structural molecule activity	--	--	--
HZ99_RS01560	NZ_CP008896.1	+	385917	388625	2709	143	91	93	107	115	113	11.7203	10.1233	11.2896	10.5036	9.79439	8.90647	11.0444	9.73481	96.5185	123.107	-0.35104	0.28767	0.90832	FALSE	--	--	--	--	--	--	--	--	--
HZ99_RS01565	NZ_CP008896.1	+	388682	390484	1803	108	81	63	83	83	81	13.2996	13.5388	11.4908	12.2418	10.6211	9.59236	12.7764	10.8184	71.2715	94.5712	-0.40808	0.22788	0.86782	FALSE	--	--	--	--	--	--	--	--	--
HZ99_RS01570	NZ_CP008896.1	+	390752	391795	1044	312	255	157	165	166	157	66.3536	73.6089	49.4544	42.0288	36.6856	32.1096	63.139	36.9413	140.862	270.401	-0.94082	0.0029028	0.043598	DOWN	--	--	--	--	--	--	--	--	-//-
HZ99_RS01575	NZ_CP008896.1	+	392119	392670	552	22	11	15	18	9	13	8.84899	6.00544	8.9363	8.67155	3.76177	5.02852	7.93024	5.82061	11.6371	18.0772	-0.63544	0.23133	0.87012	FALSE	GO:0044763//GO:0006032//GO:0016998//GO:1901136//GO:0044237//GO:0006807//GO:0009057//GO:0071554//GO:0046348//GO:0008152//GO:0009987//GO:0044036//GO:1901135//GO:0044248//GO:0071840//GO:0044260//GO:1901575//GO:0006026//GO:0006030//GO:1901072//GO:0071704//GO:0006040//GO:1901564//GO:0044699//GO:1901565//GO:1901071//GO:0008150//GO:0009056//GO:0043170//GO:0006022	single-organism cellular process//chitin catabolic process//cell wall macromolecule catabolic process//carbohydrate derivative catabolic process//cellular metabolic process//nitrogen compound metabolic process//macromolecule catabolic process//cell wall organization or biogenesis//amino sugar catabolic process//metabolic process//cellular process//cell wall macromolecule metabolic process//carboh…	--	--	GO:0004568//GO:0016798//GO:0003824//GO:0003674//GO:0016787//GO:0004553	chitinase activity//hydrolase activity, acting on glycosyl bonds//catalytic activity//molecular_function//hydrolase activity//hydrolase activity, hydrolyzing O-glycosyl compounds	--	--	--
HZ99_RS01580	NZ_CP008896.1	+	392667	393179	513	49	23	42	47	42	49	21.2075	13.5114	26.9239	24.3637	18.8895	20.3946	20.5476	21.2159	39.7965	43.4487	-0.12667	0.77733	1	FALSE	--	--	--	--	GO:0016740//GO:0016746//GO:0003824//GO:0003674//GO:0016755	transferase activity//transferase activity, transferring acyl groups//catalytic activity//molecular_function//transferase activity, transferring amino-acyl groups	--	--	--
HZ99_RS01585	NZ_CP008896.1	+	393879	394403	525	233	199	186	288	258	314	98.5387	114.231	116.509	145.88	113.383	127.705	109.76	128.989	247.822	235.427	0.074029	0.81365	1	FALSE	GO:0090304//GO:0065007//GO:0006139//GO:0007165//GO:0031326//GO:0010556//GO:0050794//GO:0044260//GO:0051252//GO:1901360//GO:0044238//GO:0032774//GO:0023052//GO:0008152//GO:0009987//GO:0060255//GO:0007154//GO:0044763//GO:0034645//GO:0044237//GO:0006807//GO:0010468//GO:0044271//GO:0044249//GO:0006355//GO:0016070//GO:0008150//GO:0051716//GO:0050789//GO:0043170//GO:0009059//GO:0006725//GO:0044699//GO:…	nucleic acid metabolic process//biological regulation//nucleobase-containing compound metabolic process//signal transduction//regulation of cellular biosynthetic process//regulation of macromolecule biosynthetic process//regulation of cellular process//cellular macromolecule metabolic process//regulation of RNA metabolic process//organic cyclic compound metabolic process//primary metabolic proces…	--	--	GO:1901363//GO:0036094//GO:0032559//GO:0005488//GO:0097159//GO:0017076//GO:0043167//GO:0060089//GO:0032555//GO:0005524//GO:0032550//GO:0000166//GO:0003677//GO:0003700//GO:0004871//GO:0032549//GO:0000156//GO:0001883//GO:0030554//GO:0003676//GO:0043168//GO:1901265//GO:0035639//GO:0001882//GO:0032553//GO:0001071//GO:0003674	heterocyclic compound binding//small molecule binding//adenyl ribonucleotide binding//binding//organic cyclic compound binding//purine nucleotide binding//ion binding//molecular transducer activity//purine ribonucleotide binding//ATP binding//purine ribonucleoside binding//nucleotide binding//DNA binding//transcription factor activity, sequence-specific DNA binding//signal transducer activity//ri…	--	--	--
HZ99_RS01590	NZ_CP008896.1	-	394805	395830	1026	60	43	43	56	64	55	12.9842	12.6303	13.7825	14.5146	14.392	11.4459	13.1323	13.4508	50.4612	55.2719	-0.13137	0.73121	1	FALSE	GO:0055114//GO:0044710//GO:0008152//GO:0008150	oxidation-reduction process//single-organism metabolic process//metabolic process//biological_process	--	--	GO:0005488//GO:0097159//GO:0036094//GO:0051287//GO:1901363//GO:0000166//GO:0050662//GO:0003824//GO:0003674//GO:0048037//GO:0008641//GO:1901265	binding//organic cyclic compound binding//small molecule binding//NAD binding//heterocyclic compound binding//nucleotide binding//coenzyme binding//catalytic activity//molecular_function//cofactor binding//small protein activating enzyme activity//nucleoside phosphate binding	--	--	--
HZ99_RS01595	NZ_CP008896.1	+	395994	396905	912	166	125	104	136	204	201	40.4132	41.3053	37.5011	39.6558	51.6088	47.0584	39.7399	46.1077	154.932	148.698	0.059253	0.88407	1	FALSE	GO:0009987//GO:0008152//GO:0032774//GO:0044238//GO:0060255//GO:0010468//GO:0034645//GO:0006807//GO:0044237//GO:0031326//GO:0006139//GO:0065007//GO:0090304//GO:0010556//GO:0044260//GO:0050794//GO:1901360//GO:0051252//GO:0031323//GO:1901362//GO:0006351//GO:1901576//GO:0034641//GO:0080090//GO:0046483//GO:0034654//GO:0019438//GO:0009889//GO:0009058//GO:0019219//GO:0019222//GO:0071704//GO:0018130//GO:…	cellular process//metabolic process//RNA biosynthetic process//primary metabolic process//regulation of macromolecule metabolic process//regulation of gene expression//cellular macromolecule biosynthetic process//nitrogen compound metabolic process//cellular metabolic process//regulation of cellular biosynthetic process//nucleobase-containing compound metabolic process//biological regulation//nuc…	--	--	GO:0003674//GO:0001071//GO:0003700	molecular_function//nucleic acid binding transcription factor activity//transcription factor activity, sequence-specific DNA binding	--	--	--
HZ99_RS01600	NZ_CP008896.1	-	397412	398329	918	71	49	59	63	84	102	17.1722	16.0859	21.1356	18.2499	21.1118	23.7243	18.1312	21.0287	71.2256	68.2338	0.061909	0.84918	1	FALSE	GO:0043170//GO:0009059//GO:0050789//GO:0044249//GO:0016070//GO:0006355//GO:0008150//GO:0044271//GO:0051171//GO:2001141//GO:0010467//GO:2000112//GO:0006725//GO:1901576//GO:0034641//GO:0080090//GO:0046483//GO:1901362//GO:0006351//GO:0031323//GO:0071704//GO:0019219//GO:0009058//GO:0019222//GO:0018130//GO:0019438//GO:0034654//GO:0009889//GO:0010556//GO:0006139//GO:0031326//GO:0090304//GO:0065007//GO:…	macromolecule metabolic process//macromolecule biosynthetic process//regulation of biological process//cellular biosynthetic process//RNA metabolic process//regulation of transcription, DNA-templated//biological_process//cellular nitrogen compound biosynthetic process//regulation of nitrogen compound metabolic process//regulation of RNA biosynthetic process//gene expression//regulation of cellula…	--	--	GO:0003700//GO:0003674//GO:0001071	transcription factor activity, sequence-specific DNA binding//molecular_function//nucleic acid binding transcription factor activity	--	--	--
HZ99_RS01605	NZ_CP008896.1	+	398396	399013	618	9	9	7	16	8	15	3.23344	4.38879	3.7249	6.88485	2.98669	5.18249	3.78238	5.01801	11.2918	9.52325	0.24574	0.74565	1	FALSE	GO:0071702//GO:0071705//GO:0051179//GO:0046942//GO:0006865//GO:0006820//GO:0015849//GO:0044765//GO:0051234//GO:0044699//GO:0015711//GO:0008150//GO:0006810//GO:0006811	organic substance transport//nitrogen compound transport//localization//carboxylic acid transport//amino acid transport//anion transport//organic acid transport//single-organism transport//establishment of localization//single-organism process//organic anion transport//biological_process//transport//ion transport	GO:0031224//GO:0044425//GO:0005575//GO:0016020//GO:0016021	intrinsic component of membrane//membrane part//cellular_component//membrane//integral component of membrane	--	--	--	--	--
HZ99_RS01610	NZ_CP008896.1	+	399583	400191	609	129	152	92	247	246	224	47.0308	75.2172	49.6794	107.856	93.1979	78.5356	57.3091	93.1964	207.122	141.784	0.54678	0.099513	0.60774	FALSE	GO:0046942//GO:0051179//GO:0071705//GO:0071702//GO:0008150//GO:0015711//GO:0006811//GO:0006820//GO:0015849//GO:0044765//GO:0006810//GO:0051234//GO:0044699//GO:0006865	carboxylic acid transport//localization//nitrogen compound transport//organic substance transport//biological_process//organic anion transport//ion transport//anion transport//organic acid transport//single-organism transport//transport//establishment of localization//single-organism process//amino acid transport	GO:0005575//GO:0016020	cellular_component//membrane	--	--	--	--	--
HZ99_RS01615	NZ_CP008896.1	+	400381	400827	447	84	79	73	97	121	143	41.7236	53.2611	53.7057	57.7068	62.4549	68.3069	49.5635	62.8229	103.427	90.3036	0.19575	0.5468	0.98565	FALSE	--	--	--	--	GO:0005515//GO:0008083//GO:0003674//GO:0005488//GO:0005102	protein binding//growth factor activity//molecular_function//binding//receptor binding	--	--	--
HZ99_RS01620	NZ_CP008896.1	-	401139	401483	345	14	17	19	17	21	24	9.00988	14.8498	18.1109	13.1037	14.0439	14.8535	13.9902	14.0004	17.7755	19.5385	-0.13643	0.90157	1	FALSE	--	--	--	--	--	--	--	--	--
HZ99_RS01625	NZ_CP008896.1	-	401480	402430	951	7	5	8	10	6	19	1.63428	1.58446	2.7664	2.79629	1.45566	4.26588	1.99505	2.83928	9.9902	7.75072	0.36618	0.58269	0.99183	FALSE	GO:0055114//GO:0044710//GO:0008152//GO:0008150	oxidation-reduction process//single-organism metabolic process//metabolic process//biological_process	--	--	GO:0046914//GO:0046906//GO:0097159//GO:0005488//GO:0020037//GO:1901363//GO:0043167//GO:0016705//GO:0005506//GO:0003824//GO:0003674//GO:0046872//GO:0016491//GO:0043169	transition metal ion binding//tetrapyrrole binding//organic cyclic compound binding//binding//heme binding//heterocyclic compound binding//ion binding//oxidoreductase activity, acting on paired donors, with incorporation or reduction of molecular oxygen//iron ion binding//catalytic activity//molecular_function//metal ion binding//oxidoreductase activity//cation binding	--	--	--
HZ99_RS01630	NZ_CP008896.1	+	402715	403485	771	71	74	68	88	110	102	20.4463	28.9247	29.0041	30.3523	32.9175	28.2476	26.125	30.5058	86.2653	81.8997	0.074923	0.79812	1	FALSE	GO:0010556//GO:0090304//GO:0065007//GO:0006139//GO:0031326//GO:0051252//GO:1901360//GO:0050794//GO:0044260//GO:0060255//GO:0044238//GO:0032774//GO:0008152//GO:0009987//GO:0034645//GO:0044237//GO:0006807//GO:0010468//GO:0050789//GO:0043170//GO:0009059//GO:0044271//GO:0044249//GO:0006355//GO:0016070//GO:0008150//GO:2000112//GO:0051171//GO:0010467//GO:2001141//GO:0006725//GO:0080090//GO:0046483//GO:…	regulation of macromolecule biosynthetic process//nucleic acid metabolic process//biological regulation//nucleobase-containing compound metabolic process//regulation of cellular biosynthetic process//regulation of RNA metabolic process//organic cyclic compound metabolic process//regulation of cellular process//cellular macromolecule metabolic process//regulation of macromolecule metabolic process…	--	--	GO:0005488//GO:0097159//GO:1901363//GO:0003677//GO:0003700//GO:0003676//GO:0001071//GO:0003674	binding//organic cyclic compound binding//heterocyclic compound binding//DNA binding//transcription factor activity, sequence-specific DNA binding//nucleic acid binding//nucleic acid binding transcription factor activity//molecular_function	--	--	--
HZ99_RS01635	NZ_CP008896.1	-	403965	404204	240	5	7	5	15	15	18	4.62561	8.78977	6.85116	16.6205	14.4201	16.0139	6.75551	15.6848	13.8052	6.55555	1.0744	0.092695	0.58526	FALSE	--	--	--	--	--	--	--	--	--
HZ99_RS01640	NZ_CP008896.1	+	404484	405158	675	19	11	11	18	23	33	6.24971	4.91111	5.35913	7.0914	7.86163	10.4387	5.50665	8.46391	21.1266	15.3377	0.46198	0.39345	0.96072	FALSE	GO:0006725//GO:2000112//GO:0044699//GO:2001141//GO:0010467//GO:0051171//GO:0044271//GO:0051716//GO:0008150//GO:0006355//GO:0016070//GO:0044249//GO:0050789//GO:0009059//GO:0043170//GO:0009889//GO:0034654//GO:0019438//GO:0018130//GO:0000160//GO:0044700//GO:0019222//GO:0009058//GO:0019219//GO:0071704//GO:0031323//GO:1901362//GO:0006351//GO:0046483//GO:0080090//GO:0050896//GO:0034641//GO:1901576//GO:…	cellular aromatic compound metabolic process//regulation of cellular macromolecule biosynthetic process//single-organism process//regulation of RNA biosynthetic process//gene expression//regulation of nitrogen compound metabolic process//cellular nitrogen compound biosynthetic process//cellular response to stimulus//biological_process//regulation of transcription, DNA-templated//RNA metabolic pro…	--	--	GO:0003677//GO:0003674//GO:0003676//GO:1901363//GO:0097159//GO:0005488	DNA binding//molecular_function//nucleic acid binding//heterocyclic compound binding//organic cyclic compound binding//binding	--	--	--
HZ99_RS01645	NZ_CP008896.1	+	405151	406470	1320	28	19	15	25	28	27	4.70971	4.33781	3.737	5.0365	4.8941	4.36743	4.26151	4.76601	23.0377	23.1561	-0.0073997	0.97572	1	FALSE	GO:0023052//GO:0009987//GO:0007154//GO:0044763//GO:0065007//GO:0007165//GO:0050794//GO:0050896//GO:0044700//GO:0050789//GO:0008150//GO:0051716//GO:0044699	signaling//cellular process//cell communication//single-organism cellular process//biological regulation//signal transduction//regulation of cellular process//response to stimulus//single organism signaling//regulation of biological process//biological_process//cellular response to stimulus//single-organism process	GO:0031224//GO:0005575//GO:0016020//GO:0044425//GO:0016021	intrinsic component of membrane//cellular_component//membrane//membrane part//integral component of membrane	GO:0004872//GO:0038023//GO:0004673//GO:0016772//GO:0016775//GO:0004672//GO:0060089//GO:0000155//GO:0016301//GO:0016773//GO:0003824//GO:0003674//GO:0004871//GO:0016740	receptor activity//signaling receptor activity//protein histidine kinase activity//transferase activity, transferring phosphorus-containing groups//phosphotransferase activity, nitrogenous group as acceptor//protein kinase activity//molecular transducer activity//phosphorelay sensor kinase activity//kinase activity//phosphotransferase activity, alcohol group as acceptor//catalytic activity//molec…	--	--	--
HZ99_RS01650	NZ_CP008896.1	+	406665	407453	789	32	40	31	41	39	46	9.00499	15.2783	12.9208	13.8188	11.4045	12.4485	12.4014	12.5573	36.2843	39.651	-0.12802	0.81537	1	FALSE	--	--	--	--	--	--	--	--	--
HZ99_RS01655	NZ_CP008896.1	+	407522	407878	357	30	19	23	44	42	53	18.6579	16.039	21.1868	32.7754	27.1437	31.6989	18.6279	30.5393	39.9807	27.3222	0.54923	0.20227	0.8294	FALSE	--	--	--	--	--	--	--	--	--
HZ99_RS01660	NZ_CP008896.1	+	407937	408377	441	23	14	30	17	25	14	11.5798	9.5671	22.3711	10.2512	13.0795	6.77837	14.506	10.0363	16.1634	26.1522	-0.6942	0.22656	0.86702	FALSE	GO:0044699//GO:0006313//GO:0043170//GO:0071704//GO:0032196//GO:0046483//GO:0034641//GO:0044260//GO:0006259//GO:0090304//GO:0006139//GO:0044237//GO:0006310//GO:0008152//GO:0006725//GO:0008150//GO:1901360//GO:0006807//GO:0044763//GO:0044238//GO:0009987	single-organism process//transposition, DNA-mediated//macromolecule metabolic process//organic substance metabolic process//transposition//heterocycle metabolic process//cellular nitrogen compound metabolic process//cellular macromolecule metabolic process//DNA metabolic process//nucleic acid metabolic process//nucleobase-containing compound metabolic process//cellular metabolic process//DNA reco…	--	--	GO:0003677//GO:0004803//GO:0003824//GO:0003674//GO:0003676//GO:0097159//GO:1901363//GO:0005488	DNA binding//transposase activity//catalytic activity//molecular_function//nucleic acid binding//organic cyclic compound binding//heterocyclic compound binding//binding	--	--	--
HZ99_RS01665	NZ_CP008896.1	+	409225	409623	399	182	151	140	180	192	169	101.277	114.05	115.388	119.967	111.024	90.4378	110.238	107.143	156.149	179.849	-0.20386	0.53633	0.98543	FALSE	--	--	--	--	--	--	--	--	--
HZ99_RS01670	NZ_CP008896.1	-	410016	410327	312	20	15	24	31	26	34	14.2326	14.4886	25.2966	26.4223	19.2268	23.2681	18.006	22.9724	26.2264	22.924	0.19417	0.64583	0.99931	FALSE	GO:0016032//GO:0006725//GO:0008150//GO:0016070//GO:1901360//GO:0051704//GO:0006807//GO:0044419//GO:0044238//GO:0009987//GO:0044764//GO:0043170//GO:0071704//GO:0046483//GO:0034641//GO:0044260//GO:0090304//GO:0006139//GO:0044237//GO:0044403//GO:0008152	viral process//cellular aromatic compound metabolic process//biological_process//RNA metabolic process//organic cyclic compound metabolic process//multi-organism process//nitrogen compound metabolic process//interspecies interaction between organisms//primary metabolic process//cellular process//multi-organism cellular process//macromolecule metabolic process//organic substance metabolic process/…	GO:0005575//GO:0019012	cellular_component//virion	--	--	--	--	--
HZ99_RS01675	NZ_CP008896.1	-	410790	410876	87	4	6	1	6	2	7	10.2082	20.7837	3.77995	18.3398	5.30395	17.1797	11.5906	13.6078	4.32792	4.08379	0.083766	1	1	FALSE	--	--	--	--	--	--	--	--	--
HZ99_RS01680	NZ_CP008896.1	+	411240	412445	1206	503	101	133	23	27	27	92.6042	25.2386	36.2668	5.07158	5.16541	4.78027	51.3699	5.00575	22.142	262.702	-3.5686	0.0081559	0.10251	FALSE	GO:0008150//GO:0055114//GO:0008152//GO:0044710	biological_process//oxidation-reduction process//metabolic process//single-organism metabolic process	--	--	GO:0016491//GO:0003674//GO:0003824	oxidoreductase activity//molecular_function//catalytic activity	--	--	--
HZ99_RS01685	NZ_CP008896.1	+	412473	412847	375	50	20	12	6	6	7	29.6039	16.0727	10.5234	4.25484	3.69155	3.98568	18.7333	3.97736	5.46706	29.4496	-2.4294	0.0069554	0.089294	FALSE	--	--	--	--	--	--	--	--	--
HZ99_RS01690	NZ_CP008896.1	+	412869	413687	819	238	84	101	35	38	34	64.5213	30.9091	40.5549	11.3644	10.705	8.86403	45.3284	10.3112	30.8655	155.077	-2.3289	0.00049759	0.0094471	DOWN	GO:0008152//GO:0009987//GO:0044238//GO:0034660//GO:0036211//GO:0044237//GO:0006807//GO:0032259//GO:0006139//GO:0006400//GO:0090304//GO:0044267//GO:1901360//GO:0044260//GO:0034641//GO:0006464//GO:0046483//GO:0071704//GO:0034470//GO:0008033//GO:0019538//GO:0009451//GO:0043170//GO:0006396//GO:0008150//GO:0043412//GO:0016070//GO:0010467//GO:0006725//GO:0006399	metabolic process//cellular process//primary metabolic process//ncRNA metabolic process//protein modification process//cellular metabolic process//nitrogen compound metabolic process//methylation//nucleobase-containing compound metabolic process//tRNA modification//nucleic acid metabolic process//cellular protein metabolic process//organic cyclic compound metabolic process//cellular macromolecule…	--	--	GO:0042054//GO:0008176//GO:0016279//GO:0016423//GO:0008170//GO:0010340//GO:0008175//GO:0008173//GO:0008276//GO:0016278//GO:0008171//GO:0008757//GO:0016741//GO:0008168//GO:0003674//GO:0003824//GO:0051998//GO:0004719//GO:0016740//GO:0018024	histone methyltransferase activity//tRNA (guanine-N7-)-methyltransferase activity//protein-lysine N-methyltransferase activity//tRNA (guanine) methyltransferase activity//N-methyltransferase activity//carboxyl-O-methyltransferase activity//tRNA methyltransferase activity//RNA methyltransferase activity//protein methyltransferase activity//lysine N-methyltransferase activity//O-methyltransferase a…	tam; trans-aconitate 2-methyltransferase (EC:2.1.1.144); K00598 trans-aconitate 2-methyltransferase [EC:2.1.1.144]	http://www.genome.jp/dbget-bin/www_bget?pfs:PFLU5494	gnl|BL_ORD_ID|454236 sp|A6V4P3|TAM_PSEA7 Trans-aconitate 2-methyltransferase OS=Pseudomonas aeruginosa (strain PA7) GN=tam PE=3 SV=1//6.77064e-128
HZ99_RS01695	NZ_CP008896.1	-	413718	414329	612	104	109	136	189	227	230	37.7305	53.6742	73.0791	82.1246	85.5781	80.244	54.8279	82.6489	185.648	136.168	0.44718	0.13883	0.70214	FALSE	GO:0044271//GO:0006355//GO:0016070//GO:0044249//GO:0008150//GO:0050789//GO:0009059//GO:0043170//GO:0006725//GO:2000112//GO:0051171//GO:2001141//GO:0010467//GO:1901362//GO:0006351//GO:0031323//GO:0046483//GO:0080090//GO:0034641//GO:1901576//GO:0009889//GO:0019438//GO:0034654//GO:0018130//GO:0071704//GO:0019222//GO:0009058//GO:0019219//GO:0090304//GO:0065007//GO:0006139//GO:0031326//GO:0010556//GO:…	cellular nitrogen compound biosynthetic process//regulation of transcription, DNA-templated//RNA metabolic process//cellular biosynthetic process//biological_process//regulation of biological process//macromolecule biosynthetic process//macromolecule metabolic process//cellular aromatic compound metabolic process//regulation of cellular macromolecule biosynthetic process//regulation of nitrogen c…	--	--	GO:0003677//GO:0003676//GO:0003674//GO:1901363//GO:0005488//GO:0097159	DNA binding//nucleic acid binding//molecular_function//heterocyclic compound binding//binding//organic cyclic compound binding	--	--	--
HZ99_RS01700	NZ_CP008896.1	-	414345	415565	1221	194	233	224	328	282	349	35.2774	57.5084	60.3306	71.4367	53.2871	61.0303	51.0388	61.918	276.503	252.513	0.13094	0.61367	0.99851	FALSE	GO:0008150//GO:0044765//GO:0051179//GO:0044763//GO:0009987//GO:0044699//GO:0051234//GO:0006810//GO:0055085	biological_process//single-organism transport//localization//single-organism cellular process//cellular process//single-organism process//establishment of localization//transport//transmembrane transport	GO:0044425//GO:0005575//GO:0031224//GO:0016021//GO:0016020	membrane part//cellular_component//intrinsic component of membrane//integral component of membrane//membrane	GO:0022857//GO:0005215//GO:0003674	transmembrane transporter activity//transporter activity//molecular_function	--	--	--
HZ99_RS01705	NZ_CP008896.1	+	415828	417888	2061	38	35	36	59	61	51	4.0937	5.11777	5.74421	7.61267	6.82873	5.28358	4.98523	6.57499	49.4226	41.8704	0.23924	0.53653	0.98543	FALSE	GO:0051179//GO:0051234//GO:0006810//GO:0008150	localization//establishment of localization//transport//biological_process	GO:0016020//GO:0005575	membrane//cellular_component	GO:0004872//GO:0003674	receptor activity//molecular_function	--	--	--
HZ99_RS01710	NZ_CP008896.1	+	418196	418690	495	6	2	5	9	3	4	2.69126	1.21763	3.32178	4.83504	1.39831	1.7254	2.41022	2.65292	4.70357	4.94028	-0.070835	1	1	FALSE	GO:0022610//GO:0007155//GO:0008150//GO:0044699//GO:0009987//GO:0044763	biological adhesion//cell adhesion//biological_process//single-organism process//cellular process//single-organism cellular process	GO:0005623//GO:0009289//GO:0042995//GO:0005575//GO:0044464	cell//pilus//cell projection//cellular_component//cell part	--	--	--	--	--
HZ99_RS01715	NZ_CP008896.1	+	418751	419440	690	3	11	11	14	10	15	0.965345	4.80435	5.24263	5.39563	3.34379	4.64171	3.67077	4.46038	11.2505	10.0862	0.15761	0.73723	1	FALSE	GO:0009987//GO:0071554//GO:0044763//GO:0071555//GO:0071840//GO:0008150//GO:0045229//GO:0016043//GO:0044699	cellular process//cell wall organization or biogenesis//single-organism cellular process//cell wall organization//cellular component organization or biogenesis//biological_process//external encapsulating structure organization//cellular component organization//single-organism process	GO:0005575//GO:0044464//GO:0044462//GO:0042597//GO:0071944//GO:0005623//GO:0030312//GO:0030313//GO:0031975//GO:0030288	cellular_component//cell part//external encapsulating structure part//periplasmic space//cell periphery//cell//external encapsulating structure//cell envelope//envelope//outer membrane-bounded periplasmic space	--	--	--	--	--
HZ99_RS01720	NZ_CP008896.1	+	419600	422059	2460	17	17	17	20	18	18	1.53435	2.08259	2.27258	2.16201	1.68821	1.56233	1.96317	1.80418	16.1866	19.6457	-0.27941	0.63359	0.99931	FALSE	GO:0051179//GO:0008150//GO:0006810//GO:0051234	localization//biological_process//transport//establishment of localization	GO:0016020//GO:0005575	membrane//cellular_component	GO:0005488//GO:0005215//GO:0005515//GO:0003674	binding//transporter activity//protein binding//molecular_function	--	--	--
HZ99_RS01725	NZ_CP008896.1	+	422056	423111	1056	1	6	8	5	3	5	0.210255	1.71229	2.49133	1.25913	0.655459	1.01098	1.47129	0.975188	3.75704	6.1701	-0.7157	0.5653	0.99015	FALSE	GO:0008150//GO:0044249//GO:0043170//GO:0009059//GO:0007155//GO:0010467//GO:0044699//GO:1901576//GO:0019538//GO:0022610//GO:0009058//GO:0071704//GO:0044260//GO:0044267//GO:0008152//GO:0009987//GO:0044238//GO:0044763//GO:0006412//GO:0034645//GO:0044237	biological_process//cellular biosynthetic process//macromolecule metabolic process//macromolecule biosynthetic process//cell adhesion//gene expression//single-organism process//organic substance biosynthetic process//protein metabolic process//biological adhesion//biosynthetic process//organic substance metabolic process//cellular macromolecule metabolic process//cellular protein metabolic proces…	GO:0044424//GO:0005622//GO:0005840//GO:0005737//GO:0043228//GO:0032991//GO:0005575//GO:0043232//GO:0042995//GO:0044464//GO:0044444//GO:0043226//GO:0030529//GO:0043229//GO:0005623//GO:0009289	intracellular part//intracellular//ribosome//cytoplasm//non-membrane-bounded organelle//macromolecular complex//cellular_component//intracellular non-membrane-bounded organelle//cell projection//cell part//cytoplasmic part//organelle//ribonucleoprotein complex//intracellular organelle//cell//pilus	GO:0003674//GO:0003735//GO:0005198	molecular_function//structural constituent of ribosome//structural molecule activity	--	--	--
HZ99_RS01730	NZ_CP008896.1	+	423140	424312	1173	6	3	5	7	2	6	1.1357	0.770751	1.40177	1.58695	0.393387	1.09217	1.10274	1.02417	4.35821	5.32897	-0.29012	0.80522	1	FALSE	--	--	--	--	--	--	--	--	--
HZ99_RS01735	NZ_CP008896.1	+	424457	425083	627	157	58	72	12	10	17	55.5958	27.8773	37.7633	5.08952	3.67977	5.78919	40.4122	4.85283	11.1899	105.662	-3.2392	5.24e-06	0.00017753	DOWN	GO:0044238//GO:0032774//GO:0009987//GO:0010468//GO:0006807//GO:0007154//GO:0044763//GO:0010556//GO:0065007//GO:0031326//GO:1901360//GO:0050794//GO:0080090//GO:0031323//GO:1901362//GO:0000160//GO:0044700//GO:0009889//GO:0034654//GO:0050789//GO:0009059//GO:0044271//GO:0008150//GO:0051716//GO:0044249//GO:0016070//GO:0006355//GO:2000112//GO:0010467//GO:0051171//GO:0006725//GO:0060255//GO:0008152//GO:…	primary metabolic process//RNA biosynthetic process//cellular process//regulation of gene expression//nitrogen compound metabolic process//cell communication//single-organism cellular process//regulation of macromolecule biosynthetic process//biological regulation//regulation of cellular biosynthetic process//organic cyclic compound metabolic process//regulation of cellular process//regulation of…	--	--	--	--	putative LuxR family regulatory protein	http://www.genome.jp/dbget-bin/www_bget?pfs:PFLU2180	gnl|BL_ORD_ID|46129 sp|P0A4H2|BVGA_BORPE Virulence factors putative positive transcription regulator BvgA OS=Bordetella pertussis (strain Tohama I / ATCC BAA-589 / NCTC 13251) GN=bvgA PE=1 SV=1//4.51309e-66
HZ99_RS01740	NZ_CP008896.1	+	425083	427241	2159	105	57	67	53	39	53	10.7981	7.95634	10.2053	6.52809	4.16774	5.24154	9.65326	5.31246	41.8751	86.0126	-1.0385	0.0044088	0.061746	FALSE	GO:0050794//GO:1901360//GO:0031326//GO:0065007//GO:0010556//GO:0007154//GO:0044763//GO:0010468//GO:0006807//GO:0009987//GO:0032774//GO:0044238//GO:0006725//GO:0010467//GO:0051171//GO:2000112//GO:0008150//GO:0051716//GO:0044249//GO:0016070//GO:0006355//GO:0044271//GO:0009059//GO:0050789//GO:0034654//GO:0009889//GO:0044700//GO:0000160//GO:0031323//GO:1901362//GO:0080090//GO:0044260//GO:0051252//GO:…	regulation of cellular process//organic cyclic compound metabolic process//regulation of cellular biosynthetic process//biological regulation//regulation of macromolecule biosynthetic process//cell communication//single-organism cellular process//regulation of gene expression//nitrogen compound metabolic process//cellular process//RNA biosynthetic process//primary metabolic process//cellular arom…	--	--	GO:0043167//GO:0004672//GO:0005488//GO:0004872//GO:0016740//GO:0004871//GO:0016301//GO:0060089//GO:0016775//GO:0016772//GO:0004673//GO:0038023//GO:0046914//GO:0008270//GO:0043169//GO:0003674//GO:0046872//GO:0016773//GO:0003824//GO:0000155	ion binding//protein kinase activity//binding//receptor activity//transferase activity//signal transducer activity//kinase activity//molecular transducer activity//phosphotransferase activity, nitrogenous group as acceptor//transferase activity, transferring phosphorus-containing groups//protein histidine kinase activity//signaling receptor activity//transition metal ion binding//zinc ion binding…	--	--	--
HZ99_RS01745	NZ_CP008896.1	+	427397	428611	1215	37	19	18	29	21	32	6.76138	4.71268	4.87194	6.34724	3.98778	5.62354	5.44867	5.31952	23.6414	27.4262	-0.21424	0.59404	0.9954	FALSE	GO:0044700//GO:0000160//GO:0050896//GO:0044699//GO:0050789//GO:0008150//GO:0051716//GO:0007154//GO:0044763//GO:0023052//GO:0009987//GO:0050794//GO:0007165//GO:0065007	single organism signaling//phosphorelay signal transduction system//response to stimulus//single-organism process//regulation of biological process//biological_process//cellular response to stimulus//cell communication//single-organism cellular process//signaling//cellular process//regulation of cellular process//signal transduction//biological regulation	--	--	--	--	--	--	--
HZ99_RS01755	NZ_CP008896.1	-	429126	429932	807	51	49	55	95	90	106	14.0316	18.2984	22.4127	31.305	25.731	28.0458	18.2476	28.3606	83.808	59.9146	0.48418	0.16326	0.7635	FALSE	--	--	--	--	--	--	--	--	--
HZ99_RS01760	NZ_CP008896.1	+	430190	431317	1128	354	225	221	286	378	310	69.6794	60.1124	64.4301	67.4249	77.3163	58.6798	64.7406	67.807	280.285	300.602	-0.10096	0.71334	1	FALSE	--	--	--	--	--	--	--	--	--
HZ99_RS01765	NZ_CP008896.1	-	431320	433506	2187	214	199	160	374	377	414	21.7258	27.4218	24.0589	45.4764	39.7723	40.4192	24.4022	41.8893	335.49	217.784	0.62337	0.051474	0.41176	FALSE	GO:0050896//GO:0044699//GO:0023052//GO:0007165//GO:0000160//GO:0044700//GO:0051716//GO:0008150//GO:0050789//GO:0044763//GO:0007154//GO:0009987//GO:0050794//GO:0065007	response to stimulus//single-organism process//signaling//signal transduction//phosphorelay signal transduction system//single organism signaling//cellular response to stimulus//biological_process//regulation of biological process//single-organism cellular process//cell communication//cellular process//regulation of cellular process//biological regulation	--	--	GO:0016773//GO:0003824//GO:0003674//GO:0000155//GO:0005515//GO:0038023//GO:0060089//GO:0016772//GO:0016775//GO:0004673//GO:0016301//GO:0016740//GO:0004871//GO:0004872//GO:0004672//GO:0005488	phosphotransferase activity, alcohol group as acceptor//catalytic activity//molecular_function//phosphorelay sensor kinase activity//protein binding//signaling receptor activity//molecular transducer activity//transferase activity, transferring phosphorus-containing groups//phosphotransferase activity, nitrogenous group as acceptor//protein histidine kinase activity//kinase activity//transferase …	--	--	--
HZ99_RS01770	NZ_CP008896.1	-	433592	434443	852	149	118	135	249	302	316	38.8291	41.7382	52.1074	77.7182	81.7816	79.1924	44.2249	79.5641	248.992	153.997	0.6932	0.030037	0.28248	FALSE	--	--	--	--	--	--	--	--	--
HZ99_RS01775	NZ_CP008896.1	-	434524	435852	1329	15	2	13	13	7	10	2.50597	0.453519	3.2168	2.60125	1.21524	1.60661	2.05876	1.8077	8.71511	11.4039	-0.38794	0.62512	0.99931	FALSE	GO:0051179//GO:0044763//GO:0009987//GO:0044699//GO:0051234//GO:0006810//GO:0008150//GO:0044765//GO:0055085	localization//single-organism cellular process//cellular process//single-organism process//establishment of localization//transport//biological_process//single-organism transport//transmembrane transport	GO:0044425//GO:0005575//GO:0016020//GO:0031224//GO:0016021	membrane part//cellular_component//membrane//intrinsic component of membrane//integral component of membrane	GO:0005215//GO:0022857//GO:0003674	transporter activity//transmembrane transporter activity//molecular_function	--	--	--
HZ99_RS01780	NZ_CP008896.1	-	436037	437230	1194	14	9	15	16	13	17	2.60336	2.27159	4.13135	3.56352	2.51204	3.04005	3.0021	3.03854	13.2659	14.674	-0.14554	0.87033	1	FALSE	GO:0044710//GO:0046148//GO:0044238//GO:0008152//GO:0009987//GO:0008610//GO:0055114//GO:0006629//GO:0016108//GO:0042440//GO:0044237//GO:0006091//GO:0016109//GO:0009060//GO:0015980//GO:0044255//GO:0006099//GO:1901576//GO:0008299//GO:0016117//GO:0045333//GO:0071704//GO:0009058//GO:0016116//GO:0044249//GO:0008150//GO:0006721//GO:0006720//GO:0016114	single-organism metabolic process//pigment biosynthetic process//primary metabolic process//metabolic process//cellular process//lipid biosynthetic process//oxidation-reduction process//lipid metabolic process//tetraterpenoid metabolic process//pigment metabolic process//cellular metabolic process//generation of precursor metabolites and energy//tetraterpenoid biosynthetic process//aerobic respir…	--	--	GO:0050662//GO:0000166//GO:0016615//GO:1901363//GO:0036094//GO:0005488//GO:0097159//GO:0071949//GO:0043167//GO:0016705//GO:0048037//GO:0043168//GO:1901265//GO:0003824//GO:0050660//GO:0003674//GO:0016614//GO:0016491//GO:0008924//GO:0016901	coenzyme binding//nucleotide binding//malate dehydrogenase activity//heterocyclic compound binding//small molecule binding//binding//organic cyclic compound binding//FAD binding//ion binding//oxidoreductase activity, acting on paired donors, with incorporation or reduction of molecular oxygen//cofactor binding//anion binding//nucleoside phosphate binding//catalytic activity//flavin adenine dinucl…	--	--	--
HZ99_RS01785	NZ_CP008896.1	-	437343	438053	711	138	155	116	154	155	183	43.0943	65.6981	53.653	57.5989	50.298	54.9563	54.1485	54.2844	141.523	156.433	-0.14451	0.69661	1	FALSE	GO:0046483//GO:0080090//GO:0034641//GO:1901576//GO:0031323//GO:1901362//GO:0006351//GO:0018130//GO:0019222//GO:0009058//GO:0019219//GO:0071704//GO:0009889//GO:0034654//GO:0019438//GO:0050789//GO:0009059//GO:0043170//GO:0044271//GO:0008150//GO:0006355//GO:0016070//GO:0044249//GO:2000112//GO:2001141//GO:0010467//GO:0051171//GO:0006725//GO:0060255//GO:0032774//GO:0044238//GO:0009987//GO:0008152//GO:…	heterocycle metabolic process//regulation of primary metabolic process//cellular nitrogen compound metabolic process//organic substance biosynthetic process//regulation of cellular metabolic process//organic cyclic compound biosynthetic process//transcription, DNA-templated//heterocycle biosynthetic process//regulation of metabolic process//biosynthetic process//regulation of nucleobase-containin…	GO:0005622//GO:0005623//GO:0005575//GO:0044464	intracellular//cell//cellular_component//cell part	GO:0003676//GO:0001071//GO:0003674//GO:0003700//GO:0003677//GO:0097159//GO:0005488//GO:1901363	nucleic acid binding//nucleic acid binding transcription factor activity//molecular_function//transcription factor activity, sequence-specific DNA binding//DNA binding//organic cyclic compound binding//binding//heterocyclic compound binding	--	--	--
HZ99_RS01790	NZ_CP008896.1	-	438108	439328	1221	15	16	26	26	33	27	2.72763	3.94907	7.00266	5.66266	6.23572	4.72155	4.55979	5.53998	24.767	22.549	0.13536	0.69837	1	FALSE	GO:0009987//GO:0044763//GO:0051179//GO:0044765//GO:0008150//GO:0055085//GO:0006810//GO:0044699//GO:0051234	cellular process//single-organism cellular process//localization//single-organism transport//biological_process//transmembrane transport//transport//single-organism process//establishment of localization	GO:0031224//GO:0005575//GO:0044425//GO:0016020//GO:0016021	intrinsic component of membrane//cellular_component//membrane part//membrane//integral component of membrane	--	--	--	--	--
HZ99_RS01795	NZ_CP008896.1	+	439448	440353	906	23	26	40	42	52	45	5.6365	8.64841	14.519	12.3278	13.2423	10.6052	9.60131	12.0584	40.0167	35.2037	0.18488	0.56296	0.99015	FALSE	GO:1901360//GO:0050794//GO:0010556//GO:0065007//GO:0031326//GO:0010468//GO:0006807//GO:0044238//GO:0032774//GO:0009987//GO:2000112//GO:0010467//GO:0051171//GO:0006725//GO:0050789//GO:0009059//GO:0044271//GO:0008150//GO:0044249//GO:0016070//GO:0006355//GO:0009889//GO:0034654//GO:0080090//GO:0031323//GO:1901362//GO:0051252//GO:0044260//GO:0090304//GO:0006139//GO:0034645//GO:0044237//GO:0060255//GO:…	organic cyclic compound metabolic process//regulation of cellular process//regulation of macromolecule biosynthetic process//biological regulation//regulation of cellular biosynthetic process//regulation of gene expression//nitrogen compound metabolic process//primary metabolic process//RNA biosynthetic process//cellular process//regulation of cellular macromolecule biosynthetic process//gene exp…	--	--	GO:0005488//GO:0003700//GO:0001071//GO:0097159//GO:1901363//GO:0003677//GO:0003674//GO:0043565//GO:0003676	binding//transcription factor activity, sequence-specific DNA binding//nucleic acid binding transcription factor activity//organic cyclic compound binding//heterocyclic compound binding//DNA binding//molecular_function//sequence-specific DNA binding//nucleic acid binding	--	--	--
HZ99_RS01800	NZ_CP008896.1	+	440381	441064	684	91	89	80	127	124	137	29.539	39.2125	38.4627	49.3754	41.8267	42.7662	35.7381	44.6561	111.793	99.5591	0.1672	0.61068	0.99789	FALSE	--	--	--	--	GO:0003824//GO:0008080//GO:0003674//GO:0016740//GO:0016746//GO:0016747//GO:0016407//GO:0016410	catalytic activity//N-acetyltransferase activity//molecular_function//transferase activity//transferase activity, transferring acyl groups//transferase activity, transferring acyl groups other than amino-acyl groups//acetyltransferase activity//N-acyltransferase activity	--	--	--
HZ99_RS01805	NZ_CP008896.1	-	441139	441537	399	35	38	31	42	50	38	19.4763	28.7013	25.5502	27.9924	28.9125	20.3351	24.5759	25.7467	37.5213	39.8583	-0.087171	0.87399	1	FALSE	--	--	--	--	--	--	--	--	--
HZ99_RS01810	NZ_CP008896.1	-	441570	442826	1257	179	197	163	259	319	308	31.6175	47.2304	42.644	54.7933	58.5523	52.318	40.4973	55.2212	254.687	206.835	0.30024	0.32514	0.94305	FALSE	--	--	--	--	GO:0016765//GO:0003674//GO:0003824//GO:0016740	transferase activity, transferring alkyl or aryl (other than methyl) groups//molecular_function//catalytic activity//transferase activity	--	--	--
HZ99_RS01815	NZ_CP008896.1	-	442928	443485	558	87	58	55	66	96	90	34.6175	31.3245	32.4141	31.4538	39.694	34.4385	32.7854	35.1954	72.2578	75.2288	-0.058133	0.86184	1	FALSE	--	--	--	--	--	--	--	--	--
HZ99_RS01820	NZ_CP008896.1	-	443570	444262	693	32	12	9	9	10	3	10.2524	5.21842	4.27085	3.4536	3.32932	0.924324	6.58057	2.56908	6.42194	19.1159	-1.5737	0.035789	0.32163	FALSE	--	--	GO:0071944//GO:0016021//GO:0031224//GO:0005623//GO:0005886//GO:0005575//GO:0016020//GO:0044425//GO:0044464	cell periphery//integral component of membrane//intrinsic component of membrane//cell//plasma membrane//cellular_component//membrane//membrane part//cell part	--	--	--	--	--
HZ99_RS01825	NZ_CP008896.1	-	444259	444798	540	47	24	25	5	7	10	19.3248	13.3939	15.2248	2.46229	2.99084	3.95405	15.9812	3.13573	6.2718	35.7229	-2.5099	1.19e-06	4.49e-05	DOWN	GO:0010468//GO:0006807//GO:0044419//GO:0044238//GO:0032774//GO:0048610//GO:0009987//GO:1901360//GO:0071840//GO:0050794//GO:0051704//GO:0010556//GO:0065007//GO:0031326//GO:0009889//GO:0034654//GO:0019058//GO:0080090//GO:0031323//GO:0022607//GO:1901362//GO:0016032//GO:2000112//GO:0010467//GO:0051171//GO:0006725//GO:0050789//GO:0009059//GO:0006352//GO:0044271//GO:0008150//GO:0016070//GO:0006355//GO:…	regulation of gene expression//nitrogen compound metabolic process//interspecies interaction between organisms//primary metabolic process//RNA biosynthetic process//obsolete cellular process involved in reproduction//cellular process//organic cyclic compound metabolic process//cellular component organization or biogenesis//regulation of cellular process//multi-organism process//regulation of macr…	--	--	GO:0000988//GO:0005524//GO:0032555//GO:0000996//GO:0043167//GO:0017076//GO:0005488//GO:0032559//GO:0001071//GO:0043168//GO:1901265//GO:0035639//GO:0016987//GO:0032549//GO:0003700//GO:0000166//GO:0032550//GO:0097159//GO:0036094//GO:1901363//GO:0032553//GO:0003674//GO:0001882//GO:0030554//GO:0003676//GO:0001883//GO:0000990//GO:0003677	transcription factor activity, protein binding//ATP binding//purine ribonucleotide binding//core DNA-dependent RNA polymerase binding promoter specificity activity//ion binding//purine nucleotide binding//binding//adenyl ribonucleotide binding//nucleic acid binding transcription factor activity//anion binding//nucleoside phosphate binding//purine ribonucleoside triphosphate binding//sigma factor …	RNA polymerase sigma factor; K03088 RNA polymerase sigma-70 factor, ECF subfamily	http://www.genome.jp/dbget-bin/www_bget?pfs:PFLU2725	gnl|BL_ORD_ID|425744 sp|A0PNM4|SIGK_MYCUA ECF RNA polymerase sigma factor SigK OS=Mycobacterium ulcerans (strain Agy99) GN=sigK PE=3 SV=1//4.93558e-23
HZ99_RS01830	NZ_CP008896.1	-	444890	445411	522	24	29	38	18	25	27	10.2082	16.7424	23.9397	9.16991	11.0499	11.0441	16.9635	10.4213	20.0454	35.8206	-0.83752	0.085242	0.5584	FALSE	--	--	--	--	--	--	--	--	--
HZ99_RS01835	NZ_CP008896.1	+	445615	446400	786	112	128	115	187	115	174	31.6378	49.077	48.115	63.2677	33.757	47.2675	42.9433	48.0974	137.734	136.966	0.0080694	0.94467	1	FALSE	--	--	GO:0031224//GO:0016020//GO:0005575//GO:0044425//GO:0016021	intrinsic component of membrane//membrane//cellular_component//membrane part//integral component of membrane	--	--	--	--	--
HZ99_RS01840	NZ_CP008896.1	-	446550	447269	720	608	300	308	134	208	213	187.491	125.568	140.677	49.492	66.6529	63.166	151.246	59.7703	158.762	451.291	-1.5072	5.55e-05	0.0013534	DOWN	GO:0009150//GO:0044255//GO:1901362//GO:0006753//GO:0044765//GO:0006796//GO:0034654//GO:0044271//GO:0044249//GO:0008150//GO:0046034//GO:0042455//GO:0006811//GO:0015992//GO:0009152//GO:0009144//GO:0006754//GO:0006725//GO:1901564//GO:0044238//GO:0009987//GO:0090407//GO:0009199//GO:0008654//GO:1901135//GO:0044763//GO:0009201//GO:0006629//GO:0009142//GO:0006807//GO:0009141//GO:1901659//GO:0019637//GO:…	purine ribonucleotide metabolic process//cellular lipid metabolic process//organic cyclic compound biosynthetic process//nucleoside phosphate metabolic process//single-organism transport//phosphate-containing compound metabolic process//nucleobase-containing compound biosynthetic process//cellular nitrogen compound biosynthetic process//cellular biosynthetic process//biological_process//ATP metab…	GO:0032991//GO:0031966//GO:0005739//GO:0045263//GO:0031967//GO:0044422//GO:0019866//GO:0016469//GO:0005575//GO:0043234//GO:0043227//GO:0044425//GO:0031090//GO:0044429//GO:0033177//GO:0044464//GO:0043226//GO:0005743//GO:0045259//GO:0005737//GO:0005753//GO:0043231//GO:0031975//GO:0044424//GO:0005622//GO:0005740//GO:0000276//GO:0044455//GO:0043229//GO:0005623//GO:0016020//GO:0044444//GO:0044446	macromolecular complex//mitochondrial membrane//mitochondrion//proton-transporting ATP synthase complex, coupling factor F(o)//organelle envelope//organelle part//organelle inner membrane//proton-transporting two-sector ATPase complex//cellular_component//protein complex//membrane-bounded organelle//membrane part//organelle membrane//mitochondrial part//proton-transporting two-sector ATPase compl…	GO:0015077//GO:0022892//GO:0015078//GO:0022857//GO:0016780//GO:0016740//GO:0022890//GO:0022891//GO:0005215//GO:0003824//GO:0003674//GO:0015075//GO:0016772//GO:0008324	monovalent inorganic cation transmembrane transporter activity//substrate-specific transporter activity//hydrogen ion transmembrane transporter activity//transmembrane transporter activity//phosphotransferase activity, for other substituted phosphate groups//transferase activity//inorganic cation transmembrane transporter activity//substrate-specific transmembrane transporter activity//transporte…	putative transmembrane phosphatidylcholine synthase (EC:2.7.8.24); K01004 phosphatidylcholine synthase [EC:2.7.8.24]	http://www.genome.jp/dbget-bin/www_bget?pfs:PFLU2780	gnl|BL_ORD_ID|287982 sp|Q9HXE9|PCS_PSEAE Phosphatidylcholine synthase OS=Pseudomonas aeruginosa (strain ATCC 15692 / PAO1 / 1C / PRS 101 / LMG 12228) GN=pcs PE=1 SV=1//7.18932e-91
HZ99_RS01845	NZ_CP008896.1	-	447421	448359	939	14	17	21	31	23	29	3.31034	5.456	7.3546	8.77929	5.65133	6.5943	5.37365	7.0083	23.9965	20.4159	0.23313	0.58216	0.99183	FALSE	GO:0010467//GO:0016072//GO:0031167//GO:0006725//GO:0042254//GO:0006396//GO:0043170//GO:0016070//GO:0043412//GO:0008150//GO:0071704//GO:0034470//GO:0009451//GO:0000154//GO:0034641//GO:0046483//GO:0001510//GO:0043414//GO:0044085//GO:0006364//GO:1901360//GO:0044260//GO:0071840//GO:0022613//GO:0006139//GO:0090304//GO:0006807//GO:0044237//GO:0032259//GO:0009987//GO:0008152//GO:0034660//GO:0044238	gene expression//rRNA metabolic process//rRNA methylation//cellular aromatic compound metabolic process//ribosome biogenesis//RNA processing//macromolecule metabolic process//RNA metabolic process//macromolecule modification//biological_process//organic substance metabolic process//ncRNA processing//RNA modification//rRNA modification//cellular nitrogen compound metabolic process//heterocycle met…	--	--	GO:0016740//GO:0008168//GO:0003674//GO:0003824//GO:0016741	transferase activity//methyltransferase activity//molecular_function//catalytic activity//transferase activity, transferring one-carbon groups	--	--	--
HZ99_RS01850	NZ_CP008896.1	+	448552	451230	2679	1544	1155	1558	2136	1766	2760	127.963	129.927	191.249	212.027	152.092	219.975	149.713	194.698	1914.64	1639.23	0.22405	0.41562	0.96736	FALSE	GO:0008152//GO:0008150	metabolic process//biological_process	--	--	GO:0003824//GO:0003674	catalytic activity//molecular_function	--	--	--
HZ99_RS01855	NZ_CP008896.1	-	451378	451866	489	85	95	89	110	103	110	38.594	58.5471	59.8531	59.8201	48.5978	48.0308	52.3314	52.1496	93.1919	103.87	-0.15651	0.71088	1	FALSE	GO:0007165//GO:0023052//GO:0044699//GO:0050896//GO:0035556//GO:0065007//GO:0050794//GO:0009987//GO:0007154//GO:0044763//GO:0050789//GO:0008150//GO:0051716//GO:0044700	signal transduction//signaling//single-organism process//response to stimulus//intracellular signal transduction//biological regulation//regulation of cellular process//cellular process//cell communication//single-organism cellular process//regulation of biological process//biological_process//cellular response to stimulus//single organism signaling	--	--	--	--	--	--	--
HZ99_RS01860	NZ_CP008896.1	-	451903	452793	891	82	102	90	131	116	137	20.4337	34.4995	33.2178	39.0982	30.0378	32.8306	29.3837	33.9889	110.736	106.045	0.062445	0.80165	1	FALSE	GO:0044260//GO:0050794//GO:1901360//GO:0051252//GO:0031326//GO:0006139//GO:0065007//GO:0090304//GO:0010556//GO:0010468//GO:0044237//GO:0006807//GO:0034645//GO:0008152//GO:0009987//GO:0044238//GO:0032774//GO:0060255//GO:0006725//GO:0010467//GO:2001141//GO:0051171//GO:2000112//GO:0008150//GO:0016070//GO:0006355//GO:0044249//GO:0044271//GO:0009059//GO:0043170//GO:0050789//GO:0034654//GO:0019438//GO:…	cellular macromolecule metabolic process//regulation of cellular process//organic cyclic compound metabolic process//regulation of RNA metabolic process//regulation of cellular biosynthetic process//nucleobase-containing compound metabolic process//biological regulation//nucleic acid metabolic process//regulation of macromolecule biosynthetic process//regulation of gene expression//cellular metab…	--	--	GO:0003700//GO:0003674//GO:0001071	transcription factor activity, sequence-specific DNA binding//molecular_function//nucleic acid binding transcription factor activity	--	--	--
HZ99_RS01865	NZ_CP008896.1	+	452906	453916	1011	46	26	30	43	50	50	10.1022	7.7502	9.75833	11.3105	11.4106	10.5598	9.20359	11.0936	41.1282	38.3656	0.10031	0.85414	1	FALSE	GO:0044765//GO:0030001//GO:0044699//GO:0051234//GO:0006811//GO:0006810//GO:0008150//GO:0055114//GO:0008152//GO:0044710//GO:0051179//GO:0006812//GO:0015672//GO:0006813	single-organism transport//metal ion transport//single-organism process//establishment of localization//ion transport//transport//biological_process//oxidation-reduction process//metabolic process//single-organism metabolic process//localization//cation transport//monovalent inorganic cation transport//potassium ion transport	--	--	GO:0003674//GO:0003824//GO:0048037//GO:0050662//GO:0005488	molecular_function//catalytic activity//cofactor binding//coenzyme binding//binding	--	--	--
HZ99_RS01870	NZ_CP008896.1	+	454000	454299	300	27	36	21	63	63	38	19.9826	36.1636	23.0199	55.8448	48.4515	27.0457	26.3887	43.7807	47.6372	32.068	0.57095	0.16903	0.77435	FALSE	--	--	--	--	--	--	--	--	--
HZ99_RS01875	NZ_CP008896.1	-	454407	455657	1251	72	46	64	99	80	145	12.7787	11.0813	16.824	21.0446	14.7544	24.7484	13.5613	20.1825	92.9117	69.5895	0.41699	0.22957	0.87012	FALSE	GO:0046483//GO:0006753//GO:0006796//GO:0034641//GO:0071704//GO:0008150//GO:0009132//GO:0006725//GO:0055114//GO:0044710//GO:0044238//GO:0009987//GO:0008152//GO:0009186//GO:0006807//GO:0044237//GO:0006793//GO:0044281//GO:0019637//GO:0006139//GO:1901360//GO:0055086	heterocycle metabolic process//nucleoside phosphate metabolic process//phosphate-containing compound metabolic process//cellular nitrogen compound metabolic process//organic substance metabolic process//biological_process//nucleoside diphosphate metabolic process//cellular aromatic compound metabolic process//oxidation-reduction process//single-organism metabolic process//primary metabolic proces…	--	--	--	--	--	--	--
HZ99_RS01880	NZ_CP008896.1	-	455992	456858	867	5	0	6	1	2	1	1.28045	0	2.27582	0.306721	0.53223	0.246273	1.18542	0.361741	1.15011	4.27337	-1.8936	0.22736	0.8676	FALSE	GO:0008150//GO:0051179//GO:0006810//GO:0051234	biological_process//localization//transport//establishment of localization	GO:0005575//GO:0016020	cellular_component//membrane	GO:0004872//GO:0003674	receptor activity//molecular_function	--	--	--
HZ99_RS01885	NZ_CP008896.1	-	456871	458022	1152	22	23	21	26	15	25	4.24014	6.01681	5.99477	6.00183	3.00419	4.63365	5.41724	4.54656	19.0906	25.3739	-0.41048	0.41758	0.96896	FALSE	GO:0044710//GO:0008152//GO:0008150//GO:0055114	single-organism metabolic process//metabolic process//biological_process//oxidation-reduction process	--	--	GO:0003824//GO:0003674//GO:0016705//GO:0016491	catalytic activity//molecular_function//oxidoreductase activity, acting on paired donors, with incorporation or reduction of molecular oxygen//oxidoreductase activity	--	--	--
HZ99_RS01890	NZ_CP008896.1	+	458432	458851	420	3	1	5	5	6	1	1.58592	0.717533	3.91495	3.1658	3.29602	0.508378	2.0728	2.3234	3.5109	3.56691	-0.022836	1	1	FALSE	GO:0051179//GO:0015980//GO:0006812//GO:0009060//GO:0006091//GO:0044237//GO:0055114//GO:0008152//GO:0009987//GO:0044710//GO:0044699//GO:0051234//GO:0006811//GO:0006810//GO:0008150//GO:0045333//GO:0044765	localization//energy derivation by oxidation of organic compounds//cation transport//aerobic respiration//generation of precursor metabolites and energy//cellular metabolic process//oxidation-reduction process//metabolic process//cellular process//single-organism metabolic process//single-organism process//establishment of localization//ion transport//transport//biological_process//cellular respi…	GO:0044425//GO:0016020//GO:0005575//GO:0031224//GO:0016021	membrane part//membrane//cellular_component//intrinsic component of membrane//integral component of membrane	GO:0043167//GO:0008324//GO:0005215//GO:0009055//GO:0097159//GO:0005488//GO:1901363//GO:0020037//GO:0046906//GO:0022891//GO:0015002//GO:0022890//GO:0015075//GO:0046914//GO:0004129//GO:0043169//GO:0016676//GO:0016491//GO:0022857//GO:0016675//GO:0015078//GO:0022892//GO:0003674//GO:0046872//GO:0005506//GO:0003824//GO:0015077	ion binding//cation transmembrane transporter activity//transporter activity//electron carrier activity//organic cyclic compound binding//binding//heterocyclic compound binding//heme binding//tetrapyrrole binding//substrate-specific transmembrane transporter activity//heme-copper terminal oxidase activity//inorganic cation transmembrane transporter activity//ion transmembrane transporter activity…	--	--	--
HZ99_RS01895	NZ_CP008896.1	+	459280	460467	1188	236	236	328	453	368	665	44.1068	59.8669	90.7952	101.402	71.4693	119.52	64.923	97.4637	426.111	313.09	0.44465	0.17143	0.77678	FALSE	--	--	--	--	--	--	--	--	--
HZ99_RS01900	NZ_CP008896.1	+	460478	460915	438	25	17	17	31	39	39	12.6729	11.6968	12.7638	18.8213	20.5437	19.0119	12.3778	19.459	31.3043	22.2715	0.49116	0.29274	0.91057	FALSE	--	--	--	--	--	--	--	--	--
HZ99_RS01905	NZ_CP008896.1	+	460915	461127	213	0	0	0	1	1	2	0	0	0	1.24849	1.0832	2.00487	0	1.44552	1.14045	0	Inf	0.39366	0.96072	FALSE	--	--	--	--	--	--	--	--	--
HZ99_RS01910	NZ_CP008896.1	+	461251	462768	1518	129	84	132	188	153	214	18.8681	16.6763	28.5962	32.9344	23.2546	30.1008	21.3802	28.7632	159.866	132.901	0.26651	0.39088	0.95907	FALSE	GO:1901362//GO:0006351//GO:0031323//GO:0046483//GO:0080090//GO:0034641//GO:1901576//GO:0009889//GO:0019438//GO:0034654//GO:0018130//GO:0071704//GO:0019222//GO:0019219//GO:0009058//GO:0044271//GO:0006355//GO:0016070//GO:0044249//GO:0008150//GO:0050789//GO:0009059//GO:0043170//GO:0006725//GO:2000112//GO:0051171//GO:2001141//GO:0010467//GO:0032774//GO:0044238//GO:0009987//GO:0008152//GO:0060255//GO:…	organic cyclic compound biosynthetic process//transcription, DNA-templated//regulation of cellular metabolic process//heterocycle metabolic process//regulation of primary metabolic process//cellular nitrogen compound metabolic process//organic substance biosynthetic process//regulation of biosynthetic process//aromatic compound biosynthetic process//nucleobase-containing compound biosynthetic pro…	--	--	GO:0016787//GO:0030554//GO:0003676//GO:0043565//GO:0035639//GO:0043168//GO:1901265//GO:0001882//GO:0003824//GO:0032553//GO:0003674//GO:0003677//GO:0017111//GO:0032549//GO:0008134//GO:0005515//GO:0001883//GO:0016887//GO:0016817//GO:0032555//GO:0032550//GO:0005524//GO:0016462//GO:0000166//GO:0032559//GO:0036094//GO:1901363//GO:0005488//GO:0097159//GO:0016818//GO:0017076//GO:0043167	hydrolase activity//adenyl nucleotide binding//nucleic acid binding//sequence-specific DNA binding//purine ribonucleoside triphosphate binding//anion binding//nucleoside phosphate binding//nucleoside binding//catalytic activity//ribonucleotide binding//molecular_function//DNA binding//nucleoside-triphosphatase activity//ribonucleoside binding//transcription factor binding//protein binding//purine…	--	--	--
HZ99_RS01915	NZ_CP008896.1	+	462869	463516	648	286	581	851	1057	573	1519	97.9944	270.204	431.877	433.774	204.018	500.517	266.692	379.436	903.917	693.048	0.38324	0.43023	0.97304	FALSE	GO:0008152//GO:0044710//GO:0055114//GO:0008150	metabolic process//single-organism metabolic process//oxidation-reduction process//biological_process	--	--	GO:1901363//GO:0036094//GO:0010181//GO:0097159//GO:0005488//GO:0043167//GO:0050662//GO:0000166//GO:0016638//GO:0016491//GO:0004733//GO:0016641//GO:1901265//GO:0043168//GO:0048037//GO:0003674//GO:0032553//GO:0003824	heterocyclic compound binding//small molecule binding//FMN binding//organic cyclic compound binding//binding//ion binding//coenzyme binding//nucleotide binding//oxidoreductase activity, acting on the CH-NH2 group of donors//oxidoreductase activity//pyridoxamine-phosphate oxidase activity//oxidoreductase activity, acting on the CH-NH2 group of donors, oxygen as acceptor//nucleoside phosphate bindi…	--	--	--
HZ99_RS01920	NZ_CP008896.1	+	463609	464163	555	155	274	356	503	278	775	62.0082	148.781	210.942	241.012	115.569	298.157	140.577	218.246	446.014	313.559	0.50836	0.30498	0.92775	FALSE	--	--	GO:0043229//GO:0005623//GO:0043226//GO:0044464//GO:0005575//GO:0043227//GO:0043231//GO:0005634//GO:0044424//GO:0005622	intracellular organelle//cell//organelle//cell part//cellular_component//membrane-bounded organelle//intracellular membrane-bounded organelle//nucleus//intracellular part//intracellular	GO:0046914//GO:0043167//GO:0005488//GO:0003674//GO:0046872//GO:0008270//GO:0043169	transition metal ion binding//ion binding//binding//molecular_function//metal ion binding//zinc ion binding//cation binding	--	--	--
HZ99_RS01925	NZ_CP008896.1	+	464160	465395	1236	552	1091	1659	1973	956	2962	99.1587	266.01	441.401	424.494	178.455	511.685	268.856	371.545	1689.75	1333.07	0.34206	0.50069	0.98474	FALSE	GO:0043170//GO:0006732//GO:2001141//GO:0032324//GO:0034641//GO:1901576//GO:0046483//GO:0006351//GO:0019222//GO:0009058//GO:0019219//GO:0071704//GO:0018130//GO:0019538//GO:0019438//GO:0006139//GO:0043545//GO:0090304//GO:0044267//GO:0051252//GO:0044260//GO:0051186//GO:0060255//GO:0051189//GO:0008152//GO:1901566//GO:0051188//GO:0044237//GO:0034645//GO:0006793//GO:0009059//GO:0050789//GO:0008150//GO:…	macromolecule metabolic process//coenzyme metabolic process//regulation of RNA biosynthetic process//molybdopterin cofactor biosynthetic process//cellular nitrogen compound metabolic process//organic substance biosynthetic process//heterocycle metabolic process//transcription, DNA-templated//regulation of metabolic process//biosynthetic process//regulation of nucleobase-containing compound metabo…	GO:0044421//GO:0043657//GO:0043656//GO:0033643//GO:0044217//GO:0044215//GO:0042025//GO:0005576//GO:0033647//GO:0033646//GO:0005575//GO:0018995//GO:0044216//GO:0043245//GO:0033648	extracellular region part//host cell//intracellular region of host//host cell part//other organism part//other organism//host cell nucleus//extracellular region//host intracellular organelle//host intracellular part//cellular_component//host//other organism cell//extraorganismal space//host intracellular membrane-bounded organelle	GO:0003674//GO:0003700//GO:0001071	molecular_function//transcription factor activity, sequence-specific DNA binding//nucleic acid binding transcription factor activity	--	--	--
HZ99_RS01930	NZ_CP008896.1	+	465561	466556	996	327	735	876	1161	669	1740	72.8951	222.392	289.235	309.982	154.973	373.015	194.841	279.323	1023.82	777.332	0.39736	0.39483	0.96072	FALSE	GO:0044238//GO:0008152//GO:0008150//GO:0043170//GO:0006508//GO:0019538//GO:0071704	primary metabolic process//metabolic process//biological_process//macromolecule metabolic process//proteolysis//protein metabolic process//organic substance metabolic process	--	--	GO:0008233//GO:0016787//GO:0003824//GO:0003674	peptidase activity//hydrolase activity//catalytic activity//molecular_function	--	--	--
HZ99_RS01935	NZ_CP008896.1	+	466567	467457	891	343	615	824	1106	656	1646	85.4725	208.012	304.127	330.096	169.869	394.447	199.204	298.137	977.46	713.127	0.45488	0.32763	0.94317	FALSE	GO:0008152//GO:0044238//GO:0008150//GO:0043170//GO:0006508//GO:0019538//GO:0071704	metabolic process//primary metabolic process//biological_process//macromolecule metabolic process//proteolysis//protein metabolic process//organic substance metabolic process	--	--	GO:0008233//GO:0016787//GO:0003674//GO:0003824	peptidase activity//hydrolase activity//molecular_function//catalytic activity	--	--	--
HZ99_RS01940	NZ_CP008896.1	+	467451	467918	468	182	346	559	665	319	927	86.3447	222.803	392.8	377.867	157.265	422.931	233.983	319.355	548.986	439.465	0.32102	0.51787	0.98543	FALSE	--	--	--	--	--	--	--	--	--
HZ99_RS01945	NZ_CP008896.1	-	468002	469144	1143	318	183	208	327	321	301	61.7719	48.2498	59.8443	76.079	64.7958	56.2285	56.622	65.7011	274.098	266.758	0.039163	0.95541	1	FALSE	--	--	--	--	--	--	--	--	--
HZ99_RS01950	NZ_CP008896.1	+	469275	470156	882	15	44	51	72	44	102	3.77601	15.034	19.0155	21.7084	11.5099	24.6926	12.6085	19.3036	62.583	44.4003	0.4952	0.30616	0.92846	FALSE	GO:0051252//GO:1901360//GO:0044260//GO:0050794//GO:0010556//GO:0006139//GO:0031326//GO:0090304//GO:0065007//GO:0044237//GO:0006807//GO:0034645//GO:0010468//GO:0060255//GO:0008152//GO:0009987//GO:0044238//GO:0032774//GO:0051171//GO:0010467//GO:2001141//GO:2000112//GO:0006725//GO:0009059//GO:0043170//GO:0050789//GO:0016070//GO:0006355//GO:0044249//GO:0008150//GO:0044271//GO:0071704//GO:0019222//GO:…	regulation of RNA metabolic process//organic cyclic compound metabolic process//cellular macromolecule metabolic process//regulation of cellular process//regulation of macromolecule biosynthetic process//nucleobase-containing compound metabolic process//regulation of cellular biosynthetic process//nucleic acid metabolic process//biological regulation//cellular metabolic process//nitrogen compound…	--	--	GO:0003700//GO:0003674//GO:0001071	transcription factor activity, sequence-specific DNA binding//molecular_function//nucleic acid binding transcription factor activity	--	--	--
HZ99_RS01955	NZ_CP008896.1	-	470224	471111	888	916	744	691	1057	1581	1708	229.03	252.494	255.9	316.537	410.778	410.687	245.808	379.334	1242.98	892.991	0.47708	0.11425	0.64985	FALSE	GO:0009056//GO:0043170//GO:1901361//GO:0008150//GO:1901564//GO:1901565//GO:0046700//GO:0006508//GO:0006725//GO:0046483//GO:0051187//GO:0019439//GO:0034641//GO:0015996//GO:0015994//GO:0006787//GO:0006778//GO:0071704//GO:0019538//GO:1901360//GO:0046149//GO:0033015//GO:0044248//GO:0051186//GO:1901575//GO:0033013//GO:0044238//GO:0044710//GO:0009987//GO:0044270//GO:0008152//GO:0006807//GO:0044237//GO:…	catabolic process//macromolecule metabolic process//organic cyclic compound catabolic process//biological_process//organonitrogen compound metabolic process//organonitrogen compound catabolic process//heterocycle catabolic process//proteolysis//cellular aromatic compound metabolic process//heterocycle metabolic process//cofactor catabolic process//aromatic compound catabolic process//cellular nit…	GO:0005575//GO:0005576	cellular_component//extracellular region	GO:0008233//GO:0016788//GO:0016787//GO:0008236//GO:0052689//GO:0003824//GO:0003674//GO:0017171//GO:0070011//GO:0047746	peptidase activity//hydrolase activity, acting on ester bonds//hydrolase activity//serine-type peptidase activity//carboxylic ester hydrolase activity//catalytic activity//molecular_function//serine hydrolase activity//peptidase activity, acting on L-amino acid peptides//chlorophyllase activity	--	--	--
HZ99_RS01960	NZ_CP008896.1	-	471157	471651	495	49	51	48	61	115	70	21.9787	31.0496	31.889	32.7708	53.602	30.1946	28.3058	38.8558	70.6391	56.9646	0.3104	0.37373	0.95874	FALSE	--	--	--	--	--	--	--	--	--
HZ99_RS01965	NZ_CP008896.1	-	471704	472594	891	10	1	6	9	3	8	2.49191	0.338231	2.21452	2.68614	0.776841	1.91712	1.68155	1.79336	5.80407	6.30317	-0.11901	0.90545	1	FALSE	GO:1901269//GO:0044255//GO:0006796//GO:0044765//GO:0008150//GO:0044249//GO:0046493//GO:0006629//GO:0044763//GO:0090407//GO:0009987//GO:0044238//GO:0008654//GO:1901135//GO:0051179//GO:0006643//GO:0009312//GO:0019637//GO:0006664//GO:0046467//GO:0009058//GO:0071704//GO:0009245//GO:0055085//GO:0009311//GO:1901576//GO:0051234//GO:0044699//GO:0005975//GO:0006810//GO:0006793//GO:0044237//GO:0008152//GO:…	lipooligosaccharide metabolic process//cellular lipid metabolic process//phosphate-containing compound metabolic process//single-organism transport//biological_process//cellular biosynthetic process//lipid A metabolic process//lipid metabolic process//single-organism cellular process//organophosphate biosynthetic process//cellular process//primary metabolic process//phospholipid biosynthetic proc…	GO:0031224//GO:0044425//GO:0005575//GO:0016021//GO:0016020	intrinsic component of membrane//membrane part//cellular_component//integral component of membrane//membrane	GO:0016758//GO:0008915//GO:0016740//GO:0008194//GO:0003674//GO:0003824//GO:0016757	transferase activity, transferring hexosyl groups//lipid-A-disaccharide synthase activity//transferase activity//UDP-glycosyltransferase activity//molecular_function//catalytic activity//transferase activity, transferring glycosyl groups	--	--	--
HZ99_RS01970	NZ_CP008896.1	+	472685	474016	1332	41	40	34	54	72	57	6.83423	9.04996	8.39422	10.7808	12.4714	9.13706	8.0928	10.7964	52.6789	43.9212	0.26231	0.49883	0.98474	FALSE	GO:0009059//GO:0043170//GO:0060255//GO:0034641//GO:1901576//GO:0046483//GO:0010556//GO:0080090//GO:0050789//GO:0031326//GO:0008150//GO:0031323//GO:1901362//GO:0006355//GO:0016070//GO:0006351//GO:0044249//GO:0006139//GO:0009987//GO:0008152//GO:0065007//GO:0032774//GO:0044238//GO:0044271//GO:0090304//GO:0019222//GO:0019219//GO:0009058//GO:2001141//GO:0010467//GO:0071704//GO:0051171//GO:0018130//GO:…	macromolecule biosynthetic process//macromolecule metabolic process//regulation of macromolecule metabolic process//cellular nitrogen compound metabolic process//organic substance biosynthetic process//heterocycle metabolic process//regulation of macromolecule biosynthetic process//regulation of primary metabolic process//regulation of biological process//regulation of cellular biosynthetic proce…	--	--	GO:0043168//GO:0048037//GO:0005488//GO:0003700//GO:0043167//GO:0030170//GO:0003674//GO:0001071	anion binding//cofactor binding//binding//transcription factor activity, sequence-specific DNA binding//ion binding//pyridoxal phosphate binding//molecular_function//nucleic acid binding transcription factor activity	--	--	--
HZ99_RS01975	NZ_CP008896.1	+	474383	475360	978	0	0	0	0	0	1	0	0	0	0	0	0.218322	0	0.072774	0.275124	0	Inf	1	1	FALSE	GO:0032196//GO:0071704//GO:0046483//GO:0034641//GO:0006313//GO:0006725//GO:0044699//GO:0008150//GO:0043170//GO:0044763//GO:0006310//GO:0006807//GO:0044237//GO:0044238//GO:0044710//GO:0009987//GO:0008152//GO:0055114//GO:0044260//GO:1901360//GO:0090304//GO:0006139//GO:0006259	transposition//organic substance metabolic process//heterocycle metabolic process//cellular nitrogen compound metabolic process//transposition, DNA-mediated//cellular aromatic compound metabolic process//single-organism process//biological_process//macromolecule metabolic process//single-organism cellular process//DNA recombination//nitrogen compound metabolic process//cellular metabolic process/…	--	--	GO:0003824//GO:0003674//GO:0003676//GO:0016667//GO:0004803//GO:0003677//GO:0016491//GO:0016668//GO:0016651//GO:1901363//GO:0097159//GO:0005488//GO:0047134	catalytic activity//molecular_function//nucleic acid binding//oxidoreductase activity, acting on a sulfur group of donors//transposase activity//DNA binding//oxidoreductase activity//oxidoreductase activity, acting on a sulfur group of donors, NAD(P) as acceptor//oxidoreductase activity, acting on NAD(P)H//heterocyclic compound binding//organic cyclic compound binding//binding//protein-disulfide …	--	--	--
HZ99_RS01980	NZ_CP008896.1	-	475494	480137	4644	63	35	36	63	57	68	3.01202	2.27126	2.54927	3.60754	2.83185	3.12646	2.61085	3.18862	54.1822	50.076	0.1137	0.83923	1	FALSE	--	--	--	--	GO:0003824//GO:0003674//GO:0016757//GO:0016740	catalytic activity//molecular_function//transferase activity, transferring glycosyl groups//transferase activity	--	--	--
HZ99_RS01985	NZ_CP008896.1	-	480460	482808	2349	13	5	4	13	9	10	1.22877	0.641472	0.559993	1.47171	0.883991	0.908977	0.810078	1.08823	9.28468	7.96521	0.22114	0.90116	1	FALSE	GO:0051179//GO:0006810//GO:0008150//GO:0051234	localization//transport//biological_process//establishment of localization	GO:0005575//GO:0016020//GO:0019867	cellular_component//membrane//outer membrane	GO:0004872//GO:0003674	receptor activity//molecular_function	--	--	--
HZ99_RS01990	NZ_CP008896.1	-	482937	483875	939	3	4	9	15	7	6	0.709359	1.28376	3.15197	4.24804	1.71997	1.36434	1.71503	2.44412	8.22544	6.48785	0.34235	0.66185	1	FALSE	--	--	--	--	--	--	--	--	--
HZ99_RS01995	NZ_CP008896.1	-	483872	484387	516	15	13	13	18	21	21	6.45434	7.5925	8.28513	9.27654	9.38983	8.68972	7.44399	9.1187	17.2555	15.6796	0.13817	0.814	1	FALSE	GO:0008152//GO:0060255//GO:0034645//GO:0044237//GO:0006139//GO:0090304//GO:0044260//GO:0051252//GO:0006351//GO:1901576//GO:0034641//GO:0046483//GO:0019438//GO:0071704//GO:0019219//GO:0009058//GO:0019222//GO:0018130//GO:0043170//GO:2001141//GO:0009987//GO:0044238//GO:0032774//GO:0006807//GO:0010468//GO:0031326//GO:0065007//GO:0010556//GO:0050794//GO:1901360//GO:1901362//GO:0031323//GO:0080090//GO:…	metabolic process//regulation of macromolecule metabolic process//cellular macromolecule biosynthetic process//cellular metabolic process//nucleobase-containing compound metabolic process//nucleic acid metabolic process//cellular macromolecule metabolic process//regulation of RNA metabolic process//transcription, DNA-templated//organic substance biosynthetic process//cellular nitrogen compound me…	--	--	GO:1901363//GO:0097159//GO:0003676//GO:0043565//GO:0003674//GO:0003677//GO:0000990//GO:0000996//GO:0000988//GO:0005488//GO:0016987//GO:0001071//GO:0003700	heterocyclic compound binding//organic cyclic compound binding//nucleic acid binding//sequence-specific DNA binding//molecular_function//DNA binding//transcription factor activity, core RNA polymerase binding//core DNA-dependent RNA polymerase binding promoter specificity activity//transcription factor activity, protein binding//binding//sigma factor activity//nucleic acid binding transcription f…	--	--	--
HZ99_RS02000	NZ_CP008896.1	+	485053	486462	1410	57	24	25	33	61	44	8.97565	5.12959	5.83078	6.22383	9.98157	6.663	6.64534	7.6228	39.556	39.0051	0.020231	0.9749	1	FALSE	GO:0008150//GO:0044249//GO:0006082//GO:0016116//GO:0044271//GO:0019354//GO:0046156//GO:0006725//GO:0006721//GO:0016114//GO:0006720//GO:0006631//GO:1901564//GO:0006779//GO:1901362//GO:0044255//GO:0043436//GO:1901576//GO:0034641//GO:0046483//GO:0019438//GO:0009058//GO:0006783//GO:0071704//GO:0016117//GO:0006778//GO:0018130//GO:0008299//GO:0016109//GO:0044281//GO:0051186//GO:1901360//GO:0008152//GO:…	biological_process//cellular biosynthetic process//organic acid metabolic process//carotenoid metabolic process//cellular nitrogen compound biosynthetic process//siroheme biosynthetic process//siroheme metabolic process//cellular aromatic compound metabolic process//terpenoid metabolic process//terpenoid biosynthetic process//isoprenoid metabolic process//fatty acid metabolic process//organonitro…	--	--	GO:0016627//GO:0003857//GO:0016491//GO:0016616//GO:0016705//GO:0016614//GO:0003674//GO:0003824//GO:0016628//GO:0043115	oxidoreductase activity, acting on the CH-CH group of donors//3-hydroxyacyl-CoA dehydrogenase activity//oxidoreductase activity//oxidoreductase activity, acting on the CH-OH group of donors, NAD or NADP as acceptor//oxidoreductase activity, acting on paired donors, with incorporation or reduction of molecular oxygen//oxidoreductase activity, acting on CH-OH group of donors//molecular_function//ca…	--	--	--
HZ99_RS02005	NZ_CP008896.1	+	486449	487687	1239	82	33	39	62	87	65	14.6944	8.02664	10.3514	13.3071	16.2008	11.2015	11.0242	13.5698	61.595	56.8509	0.11563	0.8668	1	FALSE	GO:0010467//GO:0006725//GO:0006399//GO:0044249//GO:0016070//GO:0008150//GO:0016116//GO:0034470//GO:0016117//GO:0008033//GO:0044255//GO:1901360//GO:0042440//GO:0016108//GO:0006807//GO:0006629//GO:0055114//GO:0009987//GO:0046148//GO:0034660//GO:0044238//GO:0006720//GO:0016114//GO:0006721//GO:0006396//GO:0043170//GO:0071704//GO:0009058//GO:0008299//GO:1901576//GO:0034641//GO:0046483//GO:0044260//GO:…	gene expression//cellular aromatic compound metabolic process//tRNA metabolic process//cellular biosynthetic process//RNA metabolic process//biological_process//carotenoid metabolic process//ncRNA processing//carotenoid biosynthetic process//tRNA processing//cellular lipid metabolic process//organic cyclic compound metabolic process//pigment metabolic process//tetraterpenoid metabolic process//ni…	--	--	GO:0016491//GO:0050660//GO:0043168//GO:1901265//GO:0043167//GO:0005488//GO:0003674//GO:0003824//GO:0048037//GO:0016705//GO:0071949//GO:0097159//GO:1901363//GO:0036094//GO:0000166//GO:0050662	oxidoreductase activity//flavin adenine dinucleotide binding//anion binding//nucleoside phosphate binding//ion binding//binding//molecular_function//catalytic activity//cofactor binding//oxidoreductase activity, acting on paired donors, with incorporation or reduction of molecular oxygen//FAD binding//organic cyclic compound binding//heterocyclic compound binding//small molecule binding//nucleoti…	--	--	--
HZ99_RS02010	NZ_CP008896.1	+	487713	489128	1416	170	100	84	163	260	190	26.6561	21.2827	19.5084	30.6117	42.3641	28.6501	22.4824	33.8753	176.1	131.519	0.42112	0.24408	0.88189	FALSE	GO:0044260//GO:0044267//GO:0008152//GO:0044237//GO:0005975//GO:0006810//GO:0043170//GO:0051234//GO:0044699//GO:0015698//GO:0019538//GO:0071704//GO:0006817//GO:0051179//GO:0044238//GO:0009987//GO:0008150//GO:0006811//GO:0006820//GO:0006457//GO:0044765	cellular macromolecule metabolic process//cellular protein metabolic process//metabolic process//cellular metabolic process//carbohydrate metabolic process//transport//macromolecule metabolic process//establishment of localization//single-organism process//inorganic anion transport//protein metabolic process//organic substance metabolic process//phosphate ion transport//localization//primary meta…	GO:0016020//GO:0005623//GO:0044424//GO:0005622//GO:0005737//GO:0005575//GO:0044464	membrane//cell//intracellular part//intracellular//cytoplasm//cellular_component//cell part	GO:0016772//GO:0005515//GO:0016773//GO:0003824//GO:0003674//GO:0005488//GO:0005315//GO:0005215//GO:1901677//GO:0022804//GO:0051082//GO:0015291//GO:0022857//GO:0016740	transferase activity, transferring phosphorus-containing groups//protein binding//phosphotransferase activity, alcohol group as acceptor//catalytic activity//molecular_function//binding//inorganic phosphate transmembrane transporter activity//transporter activity//phosphate transmembrane transporter activity//active transmembrane transporter activity//unfolded protein binding//secondary active tr…	--	--	--
HZ99_RS02015	NZ_CP008896.1	-	489133	489912	780	65	34	30	43	92	54	18.5024	13.1364	12.6483	14.6601	27.2133	14.7821	14.7624	18.8852	54.1897	47.7114	0.18368	0.74761	1	FALSE	GO:0045892//GO:0006139//GO:0031324//GO:0031326//GO:0090304//GO:0010629//GO:0065007//GO:2000113//GO:0010556//GO:0044260//GO:0050794//GO:0051252//GO:1901360//GO:0008152//GO:0009987//GO:0044238//GO:0032774//GO:0060255//GO:0051172//GO:0034645//GO:0048519//GO:0044237//GO:0006807//GO:0010468//GO:0009892//GO:0044249//GO:0006355//GO:0016070//GO:0009890//GO:0008150//GO:0044271//GO:0048523//GO:0006352//GO:…	negative regulation of transcription, DNA-templated//nucleobase-containing compound metabolic process//negative regulation of cellular metabolic process//regulation of cellular biosynthetic process//nucleic acid metabolic process//negative regulation of gene expression//biological regulation//negative regulation of cellular macromolecule biosynthetic process//regulation of macromolecule biosynthe…	GO:0005575//GO:0044464//GO:0005623//GO:0044424//GO:0005622//GO:0005737	cellular_component//cell part//cell//intracellular part//intracellular//cytoplasm	GO:1901363//GO:0005488//GO:0097159//GO:0000996//GO:0000988//GO:0003677//GO:0000990//GO:0003700//GO:0003676//GO:0016987//GO:0043565//GO:0003674//GO:0001071	heterocyclic compound binding//binding//organic cyclic compound binding//core DNA-dependent RNA polymerase binding promoter specificity activity//transcription factor activity, protein binding//DNA binding//transcription factor activity, core RNA polymerase binding//transcription factor activity, sequence-specific DNA binding//nucleic acid binding//sigma factor activity//sequence-specific DNA bin…	--	--	--
HZ99_RS02020	NZ_CP008896.1	+	490299	491543	1245	133	150	101	180	230	258	23.7188	36.3089	26.6783	38.4473	42.6233	44.2473	28.902	41.7726	191.457	146.268	0.38841	0.22863	0.86816	FALSE	GO:0071705//GO:0015695//GO:0071702//GO:0015850//GO:0015837//GO:0051179//GO:0006812//GO:0044765//GO:0034229//GO:0006811//GO:0006810//GO:0008150//GO:0044699//GO:0051234	nitrogen compound transport//organic cation transport//organic substance transport//organic hydroxy compound transport//amine transport//localization//cation transport//single-organism transport//ethanolamine transport//ion transport//transport//biological_process//single-organism process//establishment of localization	GO:0031224//GO:0016020//GO:0005575//GO:0044425//GO:0016021	intrinsic component of membrane//membrane//cellular_component//membrane part//integral component of membrane	GO:0015075//GO:0022891//GO:1901618//GO:0022804//GO:0008324//GO:0005215//GO:0005275//GO:0034228//GO:0022892//GO:0003674//GO:0022857//GO:0015665	ion transmembrane transporter activity//substrate-specific transmembrane transporter activity//organic hydroxy compound transmembrane transporter activity//active transmembrane transporter activity//cation transmembrane transporter activity//transporter activity//amine transmembrane transporter activity//ethanolamine transmembrane transporter activity//substrate-specific transporter activity//mol…	--	--	--
HZ99_RS02025	NZ_CP008896.1	+	491600	491956	357	44	51	35	75	62	102	27.365	43.052	32.2408	55.8671	40.0693	61.0054	34.2192	52.3139	68.6253	49.6202	0.46781	0.20704	0.83783	FALSE	--	--	--	--	--	--	--	--	--
HZ99_RS02030	NZ_CP008896.1	-	492147	493028	882	27	37	13	31	36	25	6.79681	12.6422	4.84708	9.34665	9.41721	6.05212	8.09538	8.27199	26.5982	28.9471	-0.12209	0.77045	1	FALSE	GO:0009059//GO:0043170//GO:0050789//GO:0016070//GO:0006355//GO:0044249//GO:0008150//GO:0044271//GO:0051171//GO:0010467//GO:2001141//GO:2000112//GO:0006725//GO:0034641//GO:1901576//GO:0046483//GO:0080090//GO:0006351//GO:1901362//GO:0031323//GO:0071704//GO:0019222//GO:0009058//GO:0019219//GO:0018130//GO:0019438//GO:0034654//GO:0009889//GO:0010556//GO:0006139//GO:0031326//GO:0090304//GO:0065007//GO:…	macromolecule biosynthetic process//macromolecule metabolic process//regulation of biological process//RNA metabolic process//regulation of transcription, DNA-templated//cellular biosynthetic process//biological_process//cellular nitrogen compound biosynthetic process//regulation of nitrogen compound metabolic process//gene expression//regulation of RNA biosynthetic process//regulation of cellula…	--	--	GO:0003700//GO:0003674//GO:0001071	transcription factor activity, sequence-specific DNA binding//molecular_function//nucleic acid binding transcription factor activity	--	--	--
HZ99_RS02035	NZ_CP008896.1	+	493171	493806	636	7	5	7	8	1	2	2.44372	2.36921	3.61948	3.345	0.36277	0.671443	2.8108	1.45974	3.27834	7.31201	-1.1573	0.17625	0.78244	FALSE	--	--	--	--	GO:0003674//GO:0005515//GO:0005488	molecular_function//protein binding//binding	--	--	--
HZ99_RS02040	NZ_CP008896.1	+	493830	494855	1026	14	10	6	11	11	15	3.02964	2.93727	1.92313	2.85107	2.47362	3.12162	2.63001	2.81544	10.619	11.1143	-0.065769	0.9214	1	FALSE	GO:0055114//GO:0008152//GO:0044710//GO:0008150	oxidation-reduction process//metabolic process//single-organism metabolic process//biological_process	--	--	GO:0016491//GO:0003674//GO:0003824//GO:0016705	oxidoreductase activity//molecular_function//catalytic activity//oxidoreductase activity, acting on paired donors, with incorporation or reduction of molecular oxygen	--	--	--
HZ99_RS02045	NZ_CP008896.1	+	494931	495437	507	2	1	2	1	3	5	0.875855	0.594406	1.29726	0.524512	1.36522	2.10571	0.922507	1.33181	2.53539	1.92256	0.39918	0.85184	1	FALSE	GO:0046483//GO:0080090//GO:0045595//GO:0034641//GO:1901576//GO:0032502//GO:0031323//GO:0022603//GO:0044767//GO:0006351//GO:1901362//GO:0018130//GO:0019222//GO:0009058//GO:0019219//GO:0071704//GO:0009889//GO:0034654//GO:0019438//GO:0050789//GO:0009059//GO:0043170//GO:0006352//GO:0044271//GO:0008150//GO:0016070//GO:0006355//GO:0044249//GO:0044699//GO:2000112//GO:0010467//GO:2001141//GO:0051171//GO:…	heterocycle metabolic process//regulation of primary metabolic process//regulation of cell differentiation//cellular nitrogen compound metabolic process//organic substance biosynthetic process//developmental process//regulation of cellular metabolic process//regulation of anatomical structure morphogenesis//single-organism developmental process//transcription, DNA-templated//organic cyclic compou…	GO:0005737//GO:0005622//GO:0044424//GO:0005623//GO:0005575//GO:0044464	cytoplasm//intracellular//intracellular part//cell//cellular_component//cell part	GO:0016987//GO:0003676//GO:0001071//GO:0003674//GO:0046872//GO:0000990//GO:0003700//GO:0003677//GO:0005509//GO:0043169//GO:0000996//GO:0000988//GO:0097159//GO:0005488//GO:1901363//GO:0043167	sigma factor activity//nucleic acid binding//nucleic acid binding transcription factor activity//molecular_function//metal ion binding//transcription factor activity, core RNA polymerase binding//transcription factor activity, sequence-specific DNA binding//DNA binding//calcium ion binding//cation binding//core DNA-dependent RNA polymerase binding promoter specificity activity//transcription fact…	--	--	--
HZ99_RS02050	NZ_CP008896.1	+	495434	496399	966	19	15	23	22	15	11	4.36704	4.67956	7.8299	6.05632	3.58263	2.43137	5.6255	4.02344	14.0172	22.157	-0.66056	0.21441	0.84635	FALSE	--	--	--	--	--	--	--	--	--
HZ99_RS02055	NZ_CP008896.1	+	496496	499333	2838	25	13	19	23	10	17	1.95586	1.38045	2.20164	2.15516	0.812973	1.27901	1.84599	1.41571	14.5495	21.5941	-0.56967	0.25579	0.89604	FALSE	GO:0051234//GO:0006810//GO:0008150//GO:0051179	establishment of localization//transport//biological_process//localization	GO:0019867//GO:0016020//GO:0005575	outer membrane//membrane//cellular_component	GO:0003674//GO:0004872	molecular_function//receptor activity	--	--	--
HZ99_RS02060	NZ_CP008896.1	-	499320	500153	834	21	18	17	33	32	38	5.59066	6.50425	6.70329	10.5223	8.85263	9.72867	6.26607	9.7012	29.6465	21.3473	0.47381	0.3057	0.9283	FALSE	--	--	--	--	GO:0005488//GO:0003677//GO:0043565//GO:0003676//GO:0003674//GO:0097159//GO:1901363	binding//DNA binding//sequence-specific DNA binding//nucleic acid binding//molecular_function//organic cyclic compound binding//heterocyclic compound binding	--	--	--
HZ99_RS02065	NZ_CP008896.1	+	500266	500577	312	4	1	3	3	0	6	2.84653	0.965909	3.16207	2.55699	0	4.10613	2.32484	2.22104	2.56699	3.01771	-0.23338	0.9513	1	FALSE	--	--	--	--	--	--	--	--	--
HZ99_RS02070	NZ_CP008896.1	+	500574	501011	438	8	8	3	11	14	13	4.05533	5.50436	2.25244	6.67854	7.37466	6.33732	3.93737	6.79684	10.9231	7.05149	0.63139	0.39574	0.96072	FALSE	--	--	--	--	--	--	--	--	--
HZ99_RS02075	NZ_CP008896.1	+	501223	501951	729	1480	900	822	663	753	776	450.759	372.054	370.809	241.852	238.317	227.285	397.874	235.818	630.428	1196.22	-0.92407	0.002114	0.033625	DOWN	--	--	--	--	--	--	hypothetical protein	http://www.genome.jp/dbget-bin/www_bget?pfs:PFLU2953	-//-
HZ99_RS02080	NZ_CP008896.1	-	502014	502742	729	484	57	68	158	2047	2792	147.41	23.5634	30.6752	57.6358	647.856	817.756	67.2163	507.749	1399.36	210.847	2.7305	0.048311	0.39528	FALSE	--	--	--	--	--	--	--	--	--
HZ99_RS02085	NZ_CP008896.1	-	502869	505583	2715	1671	280	307	688	8973	12062	136.652	31.0799	37.1855	67.3879	762.529	948.605	68.3059	592.841	6084.05	791.977	2.9415	0.034152	0.31084	FALSE	--	--	--	--	GO:0043169//GO:0003674//GO:0046872//GO:1901265//GO:0043167//GO:0097159//GO:0005488//GO:0036094//GO:1901363//GO:0000166	cation binding//molecular_function//metal ion binding//nucleoside phosphate binding//ion binding//organic cyclic compound binding//binding//small molecule binding//heterocyclic compound binding//nucleotide binding	--	--	--
HZ99_RS02090	NZ_CP008896.1	+	505801	506046	246	17	7	2	10	1	6	15.3435	8.57539	2.67362	10.8101	0.937893	5.20777	8.86417	5.65191	4.98966	9.17807	-0.87925	0.34208	0.94968	FALSE	--	--	--	--	--	--	--	--	--
HZ99_RS02095	NZ_CP008896.1	-	506386	506997	612	49	24	34	60	55	84	17.7769	11.8182	18.2698	26.0713	20.7348	29.3065	15.9549	25.3709	57.0984	40.3278	0.50168	0.2104	0.844	FALSE	GO:0006810//GO:0006811//GO:0008150//GO:0015711//GO:0044699//GO:0051234//GO:0015849//GO:0044765//GO:0006820//GO:0006865//GO:0046942//GO:0051179//GO:0071705//GO:0071702	transport//ion transport//biological_process//organic anion transport//single-organism process//establishment of localization//organic acid transport//single-organism transport//anion transport//amino acid transport//carboxylic acid transport//localization//nitrogen compound transport//organic substance transport	GO:0005575//GO:0016020	cellular_component//membrane	--	--	--	--	--
HZ99_RS02100	NZ_CP008896.1	-	507233	508516	1284	23	15	15	31	25	29	3.97716	3.5206	3.84177	6.42037	4.49224	4.82246	3.77985	5.24502	24.566	19.9602	0.29954	0.57749	0.99183	FALSE	GO:0030001//GO:0055085//GO:0015698//GO:0006814//GO:0006810//GO:0044699//GO:0051234//GO:0044765//GO:0006820//GO:0015700//GO:0006811//GO:0008150//GO:0009987//GO:0044763//GO:0006812//GO:0015672//GO:0051179	metal ion transport//transmembrane transport//inorganic anion transport//sodium ion transport//transport//single-organism process//establishment of localization//single-organism transport//anion transport//arsenite transport//ion transport//biological_process//cellular process//single-organism cellular process//cation transport//monovalent inorganic cation transport//localization	GO:0016021//GO:0016020//GO:0031224//GO:0005575//GO:0044425	integral component of membrane//membrane//intrinsic component of membrane//cellular_component//membrane part	GO:0003674//GO:0015075//GO:0022892//GO:0015103//GO:0022857//GO:0008509//GO:0015105//GO:0022891//GO:0005215	molecular_function//ion transmembrane transporter activity//substrate-specific transporter activity//inorganic anion transmembrane transporter activity//transmembrane transporter activity//anion transmembrane transporter activity//arsenite transmembrane transporter activity//substrate-specific transmembrane transporter activity//transporter activity	--	--	--
HZ99_RS02105	NZ_CP008896.1	+	508659	508874	216	15	20	18	28	19	28	15.4187	27.904	27.4046	34.4721	20.295	27.6784	23.5758	27.4818	21.666	20.5941	0.073201	0.86443	1	FALSE	GO:0007010//GO:0065008//GO:0032507//GO:0033036//GO:0000226//GO:0070727//GO:0016043//GO:0007059//GO:0045185//GO:0044699//GO:0051235//GO:0009987//GO:0007017//GO:0034613//GO:0044763//GO:0008608//GO:0008104//GO:0051651//GO:0065007//GO:0071840//GO:0051179//GO:0051641//GO:0006996//GO:0008150//GO:0034453	cytoskeleton organization//regulation of biological quality//maintenance of protein location in cell//macromolecule localization//microtubule cytoskeleton organization//cellular macromolecule localization//cellular component organization//chromosome segregation//maintenance of protein location//single-organism process//maintenance of location//cellular process//microtubule-based process//cellular…	GO:0043229//GO:0005623//GO:0000775//GO:0031974//GO:0043232//GO:0000778//GO:0044444//GO:0044446//GO:0005694//GO:0000942//GO:0005819//GO:0000777//GO:0005783//GO:0043231//GO:0044428//GO:0005737//GO:0000776//GO:0000228//GO:0031981//GO:0044424//GO:0005622//GO:0000940//GO:0070013//GO:0044422//GO:0000794//GO:0042729//GO:0005575//GO:0044427//GO:0043233//GO:0043234//GO:0043227//GO:0015630//GO:0043226//GO:…	intracellular organelle//cell//chromosome, centromeric region//membrane-enclosed lumen//intracellular non-membrane-bounded organelle//condensed nuclear chromosome kinetochore//cytoplasmic part//intracellular organelle part//chromosome//condensed nuclear chromosome outer kinetochore//spindle//condensed chromosome kinetochore//endoplasmic reticulum//intracellular membrane-bounded organelle//nuclear…	GO:0000166//GO:0036094//GO:1901363//GO:0097159//GO:0060590//GO:0030554//GO:0000774//GO:0003674//GO:0030234//GO:0060589//GO:0005488//GO:0017076//GO:1901265	nucleotide binding//small molecule binding//heterocyclic compound binding//organic cyclic compound binding//ATPase regulator activity//adenyl nucleotide binding//adenyl-nucleotide exchange factor activity//molecular_function//enzyme regulator activity//nucleoside-triphosphatase regulator activity//binding//purine nucleotide binding//nucleoside phosphate binding	--	--	--
HZ99_RS02110	NZ_CP008896.1	+	509004	509699	696	330	252	184	275	454	353	105.272	109.114	86.9389	105.072	150.499	108.293	100.442	121.288	310.4	286.988	0.11314	0.76738	1	FALSE	GO:0008152//GO:0009058//GO:0008150	metabolic process//biosynthetic process//biological_process	--	--	GO:0016787//GO:0003674//GO:0003824//GO:0016788	hydrolase activity//molecular_function//catalytic activity//hydrolase activity, acting on ester bonds	--	--	--
HZ99_RS02115	NZ_CP008896.1	+	509817	510512	696	61	39	33	77	54	91	19.4595	16.8868	15.5923	29.4201	17.9008	27.917	17.3128	25.0793	63.9315	49.6582	0.3645	0.38044	0.95874	FALSE	--	--	--	--	--	--	--	--	--
HZ99_RS02120	NZ_CP008896.1	+	510509	510820	312	11	5	4	14	16	17	7.82795	4.82955	4.2161	11.9326	11.8319	11.634	5.62453	11.7995	13.5095	7.30877	0.88627	0.19889	0.82306	FALSE	--	--	--	--	--	--	--	--	--
HZ99_RS02125	NZ_CP008896.1	+	510903	511256	354	58	53	58	127	91	132	36.3777	45.1194	53.8803	95.4033	59.3098	79.6172	45.1258	78.1101	101.019	65.0831	0.63428	0.068734	0.49451	FALSE	--	--	--	--	--	--	--	--	--
HZ99_RS02130	NZ_CP008896.1	-	511381	512085	705	215	148	183	272	330	376	67.711	63.265	85.3626	102.599	107.997	113.877	72.1129	108.158	280.498	208.379	0.42878	0.17119	0.77678	FALSE	--	--	--	--	--	--	--	--	--
HZ99_RS02135	NZ_CP008896.1	-	512166	513800	1635	47	23	33	46	52	65	6.38249	4.23937	6.63746	7.48175	7.33794	8.48851	5.7531	7.7694	46.7409	38.8439	0.267	0.52781	0.98543	FALSE	GO:0071704//GO:0034641//GO:0046483//GO:0006725//GO:0008150//GO:0006807//GO:0044237//GO:0009987//GO:0008152//GO:0044238//GO:1901360//GO:0006139	organic substance metabolic process//cellular nitrogen compound metabolic process//heterocycle metabolic process//cellular aromatic compound metabolic process//biological_process//nitrogen compound metabolic process//cellular metabolic process//cellular process//metabolic process//primary metabolic process//organic cyclic compound metabolic process//nucleobase-containing compound metabolic process	--	--	GO:0005525//GO:0032561//GO:0003674//GO:0032553//GO:0003824//GO:0001882//GO:0035639//GO:0043168//GO:1901265//GO:0016301//GO:0003676//GO:0019001//GO:0016787//GO:0030554//GO:0016887//GO:0016740//GO:0001883//GO:0032549//GO:0004386//GO:0017111//GO:0019201//GO:0000166//GO:0005524//GO:0032550//GO:0016462//GO:0003924//GO:0003724//GO:0032555//GO:0019205//GO:0016817//GO:0043167//GO:0017076//GO:0004127//GO:…	GTP binding//guanyl ribonucleotide binding//molecular_function//ribonucleotide binding//catalytic activity//nucleoside binding//purine ribonucleoside triphosphate binding//anion binding//nucleoside phosphate binding//kinase activity//nucleic acid binding//guanyl nucleotide binding//hydrolase activity//adenyl nucleotide binding//ATPase activity//transferase activity//purine nucleoside binding//rib…	--	--	--
HZ99_RS02140	NZ_CP008896.1	-	513968	514972	1005	10	6	11	9	20	7	2.20925	1.79919	3.59942	2.38144	4.59148	1.4872	2.53595	2.82004	10.3703	10.4402	-0.0096969	1	1	FALSE	GO:0006725//GO:0008150//GO:0006265//GO:0043170//GO:0071704//GO:0034641//GO:0046483//GO:0044260//GO:1901360//GO:0006139//GO:0090304//GO:0006259//GO:0044237//GO:0006807//GO:0008152//GO:0009987//GO:0044238//GO:0071103	cellular aromatic compound metabolic process//biological_process//DNA topological change//macromolecule metabolic process//organic substance metabolic process//cellular nitrogen compound metabolic process//heterocycle metabolic process//cellular macromolecule metabolic process//organic cyclic compound metabolic process//nucleobase-containing compound metabolic process//nucleic acid metabolic proc…	--	--	GO:0016887//GO:0042623//GO:0017111//GO:0003677//GO:0003674//GO:0003824//GO:0003918//GO:0061505//GO:0003676//GO:0016787//GO:0003916//GO:0008094//GO:1901363//GO:0016818//GO:0097159//GO:0005488//GO:0016462//GO:0016817//GO:0016853	ATPase activity//ATPase activity, coupled//nucleoside-triphosphatase activity//DNA binding//molecular_function//catalytic activity//DNA topoisomerase type II (ATP-hydrolyzing) activity//DNA topoisomerase II activity//nucleic acid binding//hydrolase activity//DNA topoisomerase activity//DNA-dependent ATPase activity//heterocyclic compound binding//hydrolase activity, acting on acid anhydrides, in …	--	--	--
HZ99_RS02145	NZ_CP008896.1	-	515039	516118	1080	77	73	52	69	112	85	15.8299	20.37	15.8338	16.9898	23.9267	16.8047	17.3445	19.2404	76.355	76.461	-0.0020018	1	1	FALSE	GO:0009058//GO:0071704//GO:1901576//GO:0006488//GO:1901137//GO:0008152//GO:0008150//GO:1901135	biosynthetic process//organic substance metabolic process//organic substance biosynthetic process//dolichol-linked oligosaccharide biosynthetic process//carbohydrate derivative biosynthetic process//metabolic process//biological_process//carbohydrate derivative metabolic process	GO:0005783//GO:0043231//GO:0005737//GO:0044432//GO:0005622//GO:0044424//GO:0005623//GO:0043229//GO:0044444//GO:0044446//GO:0016020//GO:0012505//GO:0005789//GO:0044422//GO:0043226//GO:0044464//GO:0044425//GO:0031090//GO:0042175//GO:0043227//GO:0005575	endoplasmic reticulum//intracellular membrane-bounded organelle//cytoplasm//endoplasmic reticulum part//intracellular//intracellular part//cell//intracellular organelle//cytoplasmic part//intracellular organelle part//membrane//endomembrane system//endoplasmic reticulum membrane//organelle part//organelle//cell part//membrane part//organelle membrane//nuclear outer membrane-endoplasmic reticulum …	GO:0032553//GO:0003824//GO:0003674//GO:0001882//GO:0030554//GO:0016787//GO:0001883//GO:0016887//GO:0046527//GO:0000166//GO:0032550//GO:0016757//GO:0097159//GO:0016818//GO:0036094//GO:1901363//GO:0016758//GO:0043168//GO:1901265//GO:0035639//GO:0004583//GO:0016740//GO:0032549//GO:0017111//GO:0016462//GO:0005524//GO:0032555//GO:0016817//GO:0043167//GO:0017076//GO:0005488//GO:0032559	ribonucleotide binding//catalytic activity//molecular_function//nucleoside binding//adenyl nucleotide binding//hydrolase activity//purine nucleoside binding//ATPase activity//glucosyltransferase activity//nucleotide binding//purine ribonucleoside binding//transferase activity, transferring glycosyl groups//organic cyclic compound binding//hydrolase activity, acting on acid anhydrides, in phosphor…	--	--	--
HZ99_RS02150	NZ_CP008896.1	-	516124	516804	681	29	18	23	29	46	33	9.45499	7.96556	11.1067	11.3244	15.5847	10.3467	9.50909	12.4186	31.0362	26.6053	0.22224	0.63019	0.99931	FALSE	GO:0051179//GO:0051234//GO:0008150//GO:0006810	localization//establishment of localization//biological_process//transport	GO:0005575//GO:0016020	cellular_component//membrane	--	--	--	--	--
HZ99_RS02155	NZ_CP008896.1	-	516805	517572	768	302	157	178	210	322	279	87.3084	61.6069	76.2192	72.7145	96.7349	77.5674	75.0448	82.3389	232.597	238.239	-0.034576	0.8687	1	FALSE	GO:0051179//GO:0008150//GO:0006810//GO:0051234	localization//biological_process//transport//establishment of localization	--	--	GO:0005215//GO:0003674	transporter activity//molecular_function	--	--	--
HZ99_RS02160	NZ_CP008896.1	+	517847	521602	3756	214	191	191	239	324	358	12.6502	15.3249	16.723	16.9214	19.9025	20.3514	14.8994	19.0584	263.758	228.274	0.20845	0.47944	0.97891	FALSE	GO:0009058//GO:0071704//GO:0046483//GO:0050896//GO:0034641//GO:1901576//GO:0006974//GO:0044699//GO:0006725//GO:0009059//GO:0043170//GO:0051716//GO:0008150//GO:0044249//GO:0044237//GO:0006807//GO:0034645//GO:0006281//GO:0044763//GO:0033554//GO:0006260//GO:0044238//GO:0008152//GO:0009987//GO:1901360//GO:0044260//GO:0006259//GO:0090304//GO:0006950//GO:0006139	biosynthetic process//organic substance metabolic process//heterocycle metabolic process//response to stimulus//cellular nitrogen compound metabolic process//organic substance biosynthetic process//cellular response to DNA damage stimulus//single-organism process//cellular aromatic compound metabolic process//macromolecule biosynthetic process//macromolecule metabolic process//cellular response t…	--	--	GO:0003824//GO:0003674//GO:0016886//GO:0003909//GO:0003911//GO:0016874	catalytic activity//molecular_function//ligase activity, forming phosphoric ester bonds//DNA ligase activity//DNA ligase (NAD+) activity//ligase activity	--	--	--
HZ99_RS02165	NZ_CP008896.1	-	521599	522669	1071	326	274	250	388	505	444	67.5831	77.0996	76.7637	96.3397	108.79	88.5176	73.8155	97.8825	384.472	323.181	0.25053	0.42308	0.9706	FALSE	GO:0009064//GO:0050789//GO:0009059//GO:0043170//GO:0044271//GO:0006082//GO:0016070//GO:0006355//GO:0044249//GO:0008150//GO:2000112//GO:0006537//GO:0006051//GO:1901564//GO:0051171//GO:0000105//GO:0010467//GO:2001141//GO:0006040//GO:0006547//GO:0006725//GO:0050896//GO:0046483//GO:0080090//GO:0009607//GO:0034641//GO:0043436//GO:1901576//GO:0044711//GO:0006351//GO:1901362//GO:0043648//GO:0006520//GO:…	glutamine family amino acid metabolic process//regulation of biological process//macromolecule biosynthetic process//macromolecule metabolic process//cellular nitrogen compound biosynthetic process//organic acid metabolic process//RNA metabolic process//regulation of transcription, DNA-templated//cellular biosynthetic process//biological_process//regulation of cellular macromolecule biosynthetic …	GO:0005622//GO:0044424//GO:0005737//GO:0005575//GO:0044464//GO:0005623	intracellular//intracellular part//cytoplasm//cellular_component//cell part//cell	GO:0016491//GO:0047465//GO:0016627//GO:0003824//GO:0016703//GO:0015930//GO:0003674//GO:0004497//GO:0016701//GO:0016853//GO:0016854//GO:0016638//GO:0016857//GO:0018580	oxidoreductase activity//N-acylglucosamine-6-phosphate 2-epimerase activity//oxidoreductase activity, acting on the CH-CH group of donors//catalytic activity//oxidoreductase activity, acting on single donors with incorporation of molecular oxygen, incorporation of one atom of oxygen (internal monooxygenases or internal mixed function oxidases)//glutamate synthase activity//molecular_function//mon…	--	--	--
HZ99_RS02170	NZ_CP008896.1	-	522752	523828	1077	57	85	65	103	91	109	11.7509	23.7845	19.8474	25.4322	19.4946	21.6096	18.4609	22.1788	87.3615	80.2642	0.12224	0.67597	1	FALSE	GO:0008152//GO:0060255//GO:0044237//GO:0034645//GO:0090304//GO:0006139//GO:0006259//GO:0044260//GO:0051252//GO:0006351//GO:0050896//GO:0046483//GO:0034641//GO:1901576//GO:0019438//GO:0018130//GO:0071704//GO:0019222//GO:0019219//GO:0009058//GO:0043170//GO:0044699//GO:2001141//GO:0044238//GO:0032774//GO:0009987//GO:0033554//GO:0044763//GO:0006807//GO:0010468//GO:0006281//GO:0065007//GO:0031326//GO:…	metabolic process//regulation of macromolecule metabolic process//cellular metabolic process//cellular macromolecule biosynthetic process//nucleic acid metabolic process//nucleobase-containing compound metabolic process//DNA metabolic process//cellular macromolecule metabolic process//regulation of RNA metabolic process//transcription, DNA-templated//response to stimulus//heterocycle metabolic pr…	--	--	GO:0046914//GO:1901363//GO:0097159//GO:0003676//GO:0043565//GO:0003824//GO:0046872//GO:0003674//GO:0008168//GO:0003677//GO:0008270//GO:0043169//GO:0003908//GO:0005488//GO:0008172//GO:0043167//GO:0016741//GO:0001071//GO:0003700//GO:0016740	transition metal ion binding//heterocyclic compound binding//organic cyclic compound binding//nucleic acid binding//sequence-specific DNA binding//catalytic activity//metal ion binding//molecular_function//methyltransferase activity//DNA binding//zinc ion binding//cation binding//methylated-DNA-[protein]-cysteine S-methyltransferase activity//binding//S-methyltransferase activity//ion binding//tr…	--	--	--
HZ99_RS02175	NZ_CP008896.1	-	523916	524584	669	146	101	99	141	178	174	48.4548	45.4974	48.6648	56.0475	61.3878	55.534	47.539	57.6564	141.627	130.611	0.11681	0.75094	1	FALSE	--	--	--	--	--	--	--	--	--
HZ99_RS02180	NZ_CP008896.1	-	524814	525116	303	137	141	125	133	171	189	100.389	140.239	135.667	116.727	130.209	133.185	125.432	126.707	141.317	154.612	-0.12972	0.75166	1	FALSE	--	--	--	--	--	--	--	--	--
HZ99_RS02185	NZ_CP008896.1	+	525331	525681	351	297	311	296	352	397	409	187.871	267.02	277.326	266.685	260.959	248.801	244.072	258.815	333.091	348.225	-0.064105	0.90193	1	FALSE	--	--	--	--	--	--	--	--	--
HZ99_RS02190	NZ_CP008896.1	+	525863	526513	651	41	45	35	48	83	74	13.9834	20.8316	17.6804	19.6075	29.4161	24.271	17.4985	24.4315	58.6562	46.3034	0.34117	0.35531	0.95587	FALSE	--	--	--	--	GO:0003674//GO:0046906//GO:1901363//GO:0020037//GO:0009055//GO:0097159//GO:0005488	molecular_function//tetrapyrrole binding//heterocyclic compound binding//heme binding//electron carrier activity//organic cyclic compound binding//binding	--	--	--
HZ99_RS02195	NZ_CP008896.1	+	526510	527433	924	76	53	60	69	88	68	18.2621	17.286	21.3543	19.8582	21.9735	15.7135	18.9675	19.1817	64.843	71.8685	-0.14841	0.69691	1	FALSE	--	--	--	--	GO:0003674//GO:1901363//GO:0020037//GO:0097159//GO:0009055//GO:0005488//GO:0046906	molecular_function//heterocyclic compound binding//heme binding//organic cyclic compound binding//electron carrier activity//binding//tetrapyrrole binding	--	--	--
HZ99_RS02200	NZ_CP008896.1	+	527507	527737	231	35	22	27	28	38	24	33.6408	28.7013	38.4377	32.2336	37.9542	22.1838	33.5933	30.7905	25.9764	31.8843	-0.29565	0.51035	0.98543	FALSE	--	--	--	--	GO:0003824//GO:0003674//GO:0016787	catalytic activity//molecular_function//hydrolase activity	--	--	--
HZ99_RS02205	NZ_CP008896.1	-	527747	528028	282	34	25	32	41	34	37	26.7695	26.7166	37.317	38.6632	27.8175	28.0149	30.2677	31.4985	32.3842	34.9157	-0.10859	0.83988	1	FALSE	--	--	--	--	--	--	--	--	--
HZ99_RS02210	NZ_CP008896.1	-	528195	528659	465	6	3	8	4	7	7	2.86489	1.94428	5.65773	2.28755	3.47323	3.21426	3.48897	2.99168	5.14102	6.64511	-0.37024	0.75576	1	FALSE	GO:0009987//GO:0044763//GO:0022610//GO:0008150//GO:0007155//GO:0044699	cellular process//single-organism cellular process//biological adhesion//biological_process//cell adhesion//single-organism process	GO:0005623//GO:0009289//GO:0005575//GO:0042995//GO:0044464	cell//pilus//cellular_component//cell projection//cell part	--	--	--	--	--
HZ99_RS02215	NZ_CP008896.1	-	529367	529552	186	48	59	35	56	71	70	57.2979	95.5939	61.8815	80.0642	88.0712	80.3565	71.5911	82.8306	56.5815	54.0427	0.066232	0.86589	1	FALSE	--	--	--	--	--	--	--	--	--
HZ99_RS02220	NZ_CP008896.1	+	529861	530700	840	1857	1524	1295	1569	2102	2337	490.843	546.76	506.986	496.714	577.353	594.04	514.863	556.036	1720.78	1770.01	-0.040701	0.89638	1	FALSE	GO:0009058//GO:0008150//GO:0008152	biosynthetic process//biological_process//metabolic process	--	--	GO:0003674//GO:0003824//GO:0016779//GO:0016740//GO:0016772	molecular_function//catalytic activity//nucleotidyltransferase activity//transferase activity//transferase activity, transferring phosphorus-containing groups	--	--	--
HZ99_RS02225	NZ_CP008896.1	+	530802	532160	1359	863	844	891	1144	1203	1274	140.994	187.16	215.607	223.856	204.237	200.164	181.254	209.419	1042.5	1002.21	0.056862	0.79037	1	FALSE	GO:0008610//GO:0044710//GO:0033014//GO:0008152//GO:0044237//GO:0051188//GO:1901566//GO:0065008//GO:0090304//GO:0006139//GO:0016109//GO:0051186//GO:0045454//GO:0044260//GO:0046483//GO:1901576//GO:0034641//GO:0008299//GO:0018130//GO:0006783//GO:0071704//GO:0009058//GO:0019438//GO:0006396//GO:0043170//GO:0044699//GO:0006720//GO:0016114//GO:0019725//GO:0006721//GO:0033013//GO:0055114//GO:0042168//GO:…	lipid biosynthetic process//single-organism metabolic process//tetrapyrrole biosynthetic process//metabolic process//cellular metabolic process//cofactor biosynthetic process//organonitrogen compound biosynthetic process//regulation of biological quality//nucleic acid metabolic process//nucleobase-containing compound metabolic process//tetraterpenoid biosynthetic process//cofactor metabolic proce…	--	--	GO:0050662//GO:0000166//GO:0097159//GO:0043115//GO:1901363//GO:0036094//GO:0048037//GO:0016705//GO:0003824//GO:0003674//GO:0005488//GO:0051287//GO:0043167//GO:1901265//GO:0043168//GO:0016628//GO:0050660//GO:0016491//GO:0016627	coenzyme binding//nucleotide binding//organic cyclic compound binding//precorrin-2 dehydrogenase activity//heterocyclic compound binding//small molecule binding//cofactor binding//oxidoreductase activity, acting on paired donors, with incorporation or reduction of molecular oxygen//catalytic activity//molecular_function//binding//NAD binding//ion binding//nucleoside phosphate binding//anion bindi…	--	--	--
HZ99_RS02230	NZ_CP008896.1	-	532162	533169	1008	305	207	205	312	295	339	67.1815	61.8872	66.8804	82.3109	67.5227	71.8084	65.3163	73.8807	272.568	270.504	0.010965	1	1	FALSE	--	--	--	--	--	--	--	--	--
HZ99_RS02235	NZ_CP008896.1	+	533367	534299	933	98	62	51	108	113	123	23.3214	20.0263	17.976	30.7826	27.9438	28.1488	20.4412	28.9584	99.0056	78.6392	0.33226	0.39605	0.96072	FALSE	GO:0034641//GO:0046483//GO:0071704//GO:0043170//GO:0015074//GO:0008150//GO:0006725//GO:0009987//GO:0008152//GO:0044238//GO:0006807//GO:0044237//GO:0006310//GO:0006259//GO:0006139//GO:0090304//GO:1901360//GO:0044260	cellular nitrogen compound metabolic process//heterocycle metabolic process//organic substance metabolic process//macromolecule metabolic process//DNA integration//biological_process//cellular aromatic compound metabolic process//cellular process//metabolic process//primary metabolic process//nitrogen compound metabolic process//cellular metabolic process//DNA recombination//DNA metabolic process…	--	--	GO:0003676//GO:0003674//GO:0003677//GO:0005488//GO:0097159//GO:1901363	nucleic acid binding//molecular_function//DNA binding//binding//organic cyclic compound binding//heterocyclic compound binding	--	--	--
HZ99_RS02240	NZ_CP008896.1	+	534432	534995	564	4809	2738	3016	2182	2370	3019	1893.15	1463	1758.56	1028.82	969.522	1142.93	1704.91	1047.09	2171.95	3965.82	-0.86863	0.0038106	0.05407	FALSE	GO:0008150//GO:0055114//GO:0008152//GO:0044710	biological_process//oxidation-reduction process//metabolic process//single-organism metabolic process	--	--	GO:0016491//GO:0016209//GO:0016705//GO:0003674//GO:0003824//GO:0051920	oxidoreductase activity//antioxidant activity//oxidoreductase activity, acting on paired donors, with incorporation or reduction of molecular oxygen//molecular_function//catalytic activity//peroxiredoxin activity	--	--	--
HZ99_RS02245	NZ_CP008896.1	+	535122	536675	1554	301	178	179	173	217	200	43.0057	34.5191	37.8798	29.6045	32.2179	27.4799	38.4682	29.7674	169.66	246.512	-0.53902	0.084571	0.5578	FALSE	GO:1901564//GO:0010467//GO:0007610//GO:0006399//GO:0006725//GO:0044562//GO:0050789//GO:0046156//GO:0019354//GO:0044271//GO:0016070//GO:0044249//GO:0008150//GO:0006778//GO:0035737//GO:0034470//GO:0008033//GO:1901362//GO:0006779//GO:1901360//GO:0051704//GO:0050794//GO:0042592//GO:0065007//GO:0044560//GO:0006807//GO:0042440//GO:0044763//GO:0033013//GO:0055114//GO:0042168//GO:0044238//GO:0034660//GO:…	organonitrogen compound metabolic process//gene expression//behavior//tRNA metabolic process//cellular aromatic compound metabolic process//envenomation resulting in negative regulation of voltage-gated potassium channel activity in other organism//regulation of biological process//siroheme metabolic process//siroheme biosynthetic process//cellular nitrogen compound biosynthetic process//RNA meta…	--	--	GO:0050661//GO:0016491//GO:0016627//GO:0015035//GO:0016628//GO:0050660//GO:0043168//GO:1901265//GO:0016667//GO:0004499//GO:0043167//GO:0005488//GO:0015036//GO:0009055//GO:0016709//GO:0003824//GO:0003674//GO:0048037//GO:0016705//GO:0043115//GO:0097159//GO:0071949//GO:0004497//GO:0036094//GO:1901363//GO:0000166//GO:0050662	NADP binding//oxidoreductase activity//oxidoreductase activity, acting on the CH-CH group of donors//protein disulfide oxidoreductase activity//oxidoreductase activity, acting on the CH-CH group of donors, NAD or NADP as acceptor//flavin adenine dinucleotide binding//anion binding//nucleoside phosphate binding//oxidoreductase activity, acting on a sulfur group of donors//N,N-dimethylaniline monoo…	--	--	--
HZ99_RS02250	NZ_CP008896.1	-	536799	537320	522	225	207	186	356	515	469	95.7023	119.506	117.178	181.36	227.628	191.84	110.796	200.276	384.424	235.911	0.70446	0.024649	0.24455	FALSE	--	--	--	--	--	--	--	--	--
HZ99_RS02255	NZ_CP008896.1	+	537513	538049	537	26	40	40	70	62	50	10.75	22.4479	24.4958	34.6647	26.6383	19.8807	19.2312	27.0612	52.7918	41.6301	0.34269	0.33455	0.94646	FALSE	--	--	--	--	--	--	--	--	--
HZ99_RS02260	NZ_CP008896.1	-	538249	538614	366	4319	2941	1802	2666	4796	2717	2620.07	2421.61	1619.12	1937.06	3023.34	1585.06	2220.27	2181.82	2927.57	3351.31	-0.19502	0.52582	0.98543	FALSE	GO:0032774//GO:0044238//GO:0009987//GO:0008152//GO:0060255//GO:0010468//GO:0034645//GO:0006807//GO:0044237//GO:0065007//GO:0090304//GO:0031326//GO:0006139//GO:0010556//GO:0050794//GO:0044260//GO:1901360//GO:0051252//GO:0031323//GO:1901362//GO:0006351//GO:0080090//GO:0046483//GO:1901576//GO:0034641//GO:0009889//GO:0034654//GO:0019438//GO:0018130//GO:0009058//GO:0019219//GO:0019222//GO:0071704//GO:…	RNA biosynthetic process//primary metabolic process//cellular process//metabolic process//regulation of macromolecule metabolic process//regulation of gene expression//cellular macromolecule biosynthetic process//nitrogen compound metabolic process//cellular metabolic process//biological regulation//nucleic acid metabolic process//regulation of cellular biosynthetic process//nucleobase-containing…	GO:0005623//GO:0005575//GO:0044464//GO:0005622	cell//cellular_component//cell part//intracellular	GO:1901363//GO:0097159//GO:0005488//GO:0003676//GO:0003674//GO:0003677	heterocyclic compound binding//organic cyclic compound binding//binding//nucleic acid binding//molecular_function//DNA binding	--	--	--
HZ99_RS02265	NZ_CP008896.1	-	538813	540354	1542	216	109	71	49	50	47	31.1014	21.3026	15.1419	8.45035	7.48125	6.50803	22.5153	7.47988	42.1353	144.412	-1.7771	0.0014645	0.024298	DOWN	--	--	--	--	--	--	putative EAL domain-containing signaling protein	http://www.genome.jp/dbget-bin/www_bget?pfs:PFLU2994	gnl|BL_ORD_ID|530601 sp|P75995|YCGG_ECOLI Uncharacterized protein YcgG OS=Escherichia coli (strain K12) GN=ycgG PE=1 SV=2//6.04643e-73
HZ99_RS02270	NZ_CP008896.1	-	540580	541455	876	62	47	34	47	70	66	15.7144	16.1691	12.7638	14.2678	18.4367	16.087	14.8824	16.2638	52.4475	53.5347	-0.029599	0.91965	1	FALSE	GO:0018130//GO:0009058//GO:0019219//GO:0019222//GO:0071704//GO:0009889//GO:0034654//GO:0019438//GO:0080090//GO:0046483//GO:1901576//GO:0034641//GO:0031323//GO:1901362//GO:0006351//GO:2000112//GO:2001141//GO:0010467//GO:0051171//GO:0006725//GO:0050789//GO:0043170//GO:0009059//GO:0044271//GO:0008150//GO:0044249//GO:0015074//GO:0016070//GO:0006355//GO:0010468//GO:0034645//GO:0006807//GO:0044237//GO:…	heterocycle biosynthetic process//biosynthetic process//regulation of nucleobase-containing compound metabolic process//regulation of metabolic process//organic substance metabolic process//regulation of biosynthetic process//nucleobase-containing compound biosynthetic process//aromatic compound biosynthetic process//regulation of primary metabolic process//heterocycle metabolic process//organic …	--	--	GO:0001071//GO:0003674//GO:0003676//GO:0003677//GO:0003700//GO:0097159//GO:0005488//GO:1901363	nucleic acid binding transcription factor activity//molecular_function//nucleic acid binding//DNA binding//transcription factor activity, sequence-specific DNA binding//organic cyclic compound binding//binding//heterocyclic compound binding	--	--	--
HZ99_RS02275	NZ_CP008896.1	+	541533	542462	930	31	13	28	25	20	25	7.40098	4.21261	9.90103	7.14859	4.96176	5.73975	7.17154	5.95003	20.2091	27.5118	-0.44504	0.35623	0.95587	FALSE	GO:0051179//GO:0051234//GO:0008150//GO:0006810	localization//establishment of localization//biological_process//transport	GO:0044425//GO:0005575//GO:0016020//GO:0031224//GO:0016021	membrane part//cellular_component//membrane//intrinsic component of membrane//integral component of membrane	--	--	--	--	--
HZ99_RS02280	NZ_CP008896.1	+	542732	543808	1077	47438	19751	15072	21222	39906	37239	9779.59	5526.68	4602.15	5240.03	8548.91	7382.75	6636.14	7057.23	28091.4	29859.6	-0.088063	0.75321	1	FALSE	GO:0050896//GO:0000160//GO:0044700//GO:0051716//GO:0008150//GO:0050789//GO:0044699//GO:0009987//GO:0023052//GO:0044763//GO:0007154//GO:0065007//GO:0007165//GO:0050794	response to stimulus//phosphorelay signal transduction system//single organism signaling//cellular response to stimulus//biological_process//regulation of biological process//single-organism process//cellular process//signaling//single-organism cellular process//cell communication//biological regulation//signal transduction//regulation of cellular process	--	--	GO:0016741//GO:0003824//GO:0003674//GO:0008168//GO:0004871//GO:0016740//GO:0060089	transferase activity, transferring one-carbon groups//catalytic activity//molecular_function//methyltransferase activity//signal transducer activity//transferase activity//molecular transducer activity	--	--	--
HZ99_RS02285	NZ_CP008896.1	+	544283	545266	984	83	61	64	78	97	117	18.7281	18.6821	21.389	21.0796	22.7439	25.3879	19.5997	23.0705	83.6359	79.0304	0.081714	0.81518	1	FALSE	--	--	--	--	--	--	--	--	--
HZ99_RS02290	NZ_CP008896.1	-	545317	546201	885	73	55	85	107	113	107	18.3143	18.7288	31.585	32.1517	29.4594	25.8153	22.876	29.1421	94.2982	82.6289	0.19058	0.53652	0.98543	FALSE	--	--	GO:0031224//GO:0005575//GO:0016020//GO:0044425//GO:0016021	intrinsic component of membrane//cellular_component//membrane//membrane part//integral component of membrane	--	--	--	--	--
HZ99_RS02295	NZ_CP008896.1	+	546335	546811	477	26	23	12	26	14	21	12.1022	14.5312	8.2731	14.495	6.7717	9.4002	11.6355	10.2223	17.7053	22.7383	-0.36094	0.42636	0.97134	FALSE	GO:0031323//GO:0006351//GO:1901362//GO:0034641//GO:1901576//GO:0046483//GO:0080090//GO:0034654//GO:0019538//GO:0019438//GO:0009889//GO:0019222//GO:0009058//GO:0019219//GO:0071704//GO:0018130//GO:0008150//GO:0006355//GO:0016070//GO:0044249//GO:0044271//GO:0009059//GO:0043170//GO:0050789//GO:0006725//GO:0006508//GO:0010467//GO:2001141//GO:0051171//GO:0006276//GO:0044699//GO:2000112//GO:0008152//GO:…	regulation of cellular metabolic process//transcription, DNA-templated//organic cyclic compound biosynthetic process//cellular nitrogen compound metabolic process//organic substance biosynthetic process//heterocycle metabolic process//regulation of primary metabolic process//nucleobase-containing compound biosynthetic process//protein metabolic process//aromatic compound biosynthetic process//reg…	--	--	GO:0003676//GO:0008236//GO:0016787//GO:0043565//GO:0003674//GO:0001071//GO:0003824//GO:0004175//GO:0003700//GO:0003677//GO:0008233//GO:0070011//GO:0017171//GO:1901363//GO:0004252//GO:0097159//GO:0005488	nucleic acid binding//serine-type peptidase activity//hydrolase activity//sequence-specific DNA binding//molecular_function//nucleic acid binding transcription factor activity//catalytic activity//endopeptidase activity//transcription factor activity, sequence-specific DNA binding//DNA binding//peptidase activity//peptidase activity, acting on L-amino acid peptides//serine hydrolase activity//het…	--	--	--
HZ99_RS02300	NZ_CP008896.1	-	546840	547850	1011	170	155	117	223	257	216	37.3343	46.2031	38.0575	58.6566	58.6503	45.6183	40.5316	54.3084	200.724	167.375	0.26213	0.43891	0.97448	FALSE	--	--	--	--	--	--	--	--	--
HZ99_RS02305	NZ_CP008896.1	-	547905	549077	1173	18	14	14	32	19	13	3.4071	3.59684	3.92496	7.25463	3.73718	2.36636	3.64297	4.45272	18.7607	17.4917	0.10105	0.91723	1	FALSE	GO:0008150//GO:0055114//GO:0044710//GO:0008152	biological_process//oxidation-reduction process//single-organism metabolic process//metabolic process	--	--	GO:0016491//GO:0003995//GO:0016627//GO:0043168//GO:1901265//GO:0050660//GO:0005488//GO:0043167//GO:0048037//GO:0003824//GO:0003674//GO:0097159//GO:1901363//GO:0036094//GO:0050662//GO:0000166	oxidoreductase activity//acyl-CoA dehydrogenase activity//oxidoreductase activity, acting on the CH-CH group of donors//anion binding//nucleoside phosphate binding//flavin adenine dinucleotide binding//binding//ion binding//cofactor binding//catalytic activity//molecular_function//organic cyclic compound binding//heterocyclic compound binding//small molecule binding//coenzyme binding//nucleotide …	--	--	--
HZ99_RS02310	NZ_CP008896.1	-	549086	550726	1641	39	21	23	13	11	15	5.27675	3.85657	4.60919	2.10668	1.54658	1.95173	4.58084	1.86833	11.2299	31.0536	-1.4674	0.0023859	0.036844	DOWN	GO:1901566//GO:0051188//GO:0006807//GO:0044237//GO:0071702//GO:0006793//GO:0071705//GO:0051189//GO:0090407//GO:0009987//GO:0008152//GO:0009308//GO:0044238//GO:0051179//GO:0009108//GO:0044267//GO:1901360//GO:0044260//GO:0051186//GO:0044106//GO:0015833//GO:0043545//GO:0019637//GO:0009058//GO:0071704//GO:0018130//GO:0019538//GO:0044765//GO:0006777//GO:0006796//GO:1901576//GO:0034641//GO:0046483//GO:…	organonitrogen compound biosynthetic process//cofactor biosynthetic process//nitrogen compound metabolic process//cellular metabolic process//organic substance transport//phosphorus metabolic process//nitrogen compound transport//prosthetic group metabolic process//organophosphate biosynthetic process//cellular process//metabolic process//amine metabolic process//primary metabolic process//locali…	--	--	GO:0000166//GO:0005524//GO:0032550//GO:0016462//GO:0003924//GO:0032555//GO:0043531//GO:0016817//GO:0043167//GO:0017076//GO:0051536//GO:0009055//GO:0016818//GO:0097159//GO:0005488//GO:1901363//GO:0032559//GO:0036094//GO:0016772//GO:0005525//GO:0051540//GO:0003674//GO:0032561//GO:0032553//GO:0003824//GO:0001882//GO:0035639//GO:1901265//GO:0043168//GO:0003676//GO:0016301//GO:0019001//GO:0016787//GO:…	nucleotide binding//ATP binding//purine ribonucleoside binding//pyrophosphatase activity//GTPase activity//purine ribonucleotide binding//ADP binding//hydrolase activity, acting on acid anhydrides//ion binding//purine nucleotide binding//iron-sulfur cluster binding//electron carrier activity//hydrolase activity, acting on acid anhydrides, in phosphorus-containing anhydrides//organic cyclic compou…	putative ABC transporter ATP-binding protein; K02031 peptide/nickel transport system ATP-binding protein K02032 peptide/nickel transport system ATP-binding protein	http://www.genome.jp/dbget-bin/www_bget?pfs:PFLU2223	gnl|BL_ORD_ID|158715 sp|Q6D3A9|GSIA_PECAS Glutathione import ATP-binding protein GsiA OS=Pectobacterium atrosepticum (strain SCRI 1043 / ATCC BAA-672) GN=gsiA PE=3 SV=2//1.09303e-112
HZ99_RS02315	NZ_CP008896.1	-	550723	551574	852	9	10	9	14	17	24	2.34538	3.53713	3.47383	4.3697	4.6036	6.01461	3.11878	4.99597	15.7201	10.7894	0.543	0.332	0.9448	FALSE	GO:0006810//GO:0051234//GO:0051179//GO:0008150	transport//establishment of localization//localization//biological_process	GO:0016020//GO:0005575	membrane//cellular_component	--	--	--	--	--
HZ99_RS02320	NZ_CP008896.1	-	551571	552899	1329	28	32	22	31	37	38	4.67782	7.25631	5.44381	6.20297	6.4234	6.10513	5.79265	6.24383	30.4596	31.2802	-0.038353	0.97431	1	FALSE	GO:0008150//GO:0008152//GO:0044710//GO:0055114	biological_process//metabolic process//single-organism metabolic process//oxidation-reduction process	--	--	GO:0016746//GO:0016491//GO:0016740//GO:0016705//GO:0003674//GO:0003824//GO:0008080//GO:0016407//GO:0016410//GO:0016747	transferase activity, transferring acyl groups//oxidoreductase activity//transferase activity//oxidoreductase activity, acting on paired donors, with incorporation or reduction of molecular oxygen//molecular_function//catalytic activity//N-acetyltransferase activity//acetyltransferase activity//N-acyltransferase activity//transferase activity, transferring acyl groups other than amino-acyl groups	--	--	--
HZ99_RS02325	NZ_CP008896.1	-	552926	554167	1242	20	6	6	4	6	7	3.57535	1.45586	1.58868	0.856449	1.1146	1.20341	2.20663	1.05815	4.85623	11.5289	-1.2473	0.095373	0.59566	FALSE	GO:0008150//GO:0008152//GO:0044710//GO:0055114	biological_process//metabolic process//single-organism metabolic process//oxidation-reduction process	--	--	GO:0003995//GO:0016627//GO:0016491//GO:0043168//GO:1901265//GO:0048037//GO:0003674//GO:0050660//GO:0003824//GO:0036094//GO:1901363//GO:0097159//GO:0005488//GO:0043167//GO:0050662//GO:0000166	acyl-CoA dehydrogenase activity//oxidoreductase activity, acting on the CH-CH group of donors//oxidoreductase activity//anion binding//nucleoside phosphate binding//cofactor binding//molecular_function//flavin adenine dinucleotide binding//catalytic activity//small molecule binding//heterocyclic compound binding//organic cyclic compound binding//binding//ion binding//coenzyme binding//nucleotide …	--	--	--
HZ99_RS02330	NZ_CP008896.1	-	554352	555275	924	7	8	3	6	1	2	1.68204	2.60921	1.06771	1.7268	0.249699	0.462162	1.78632	0.812887	2.66751	6.72327	-1.3337	0.12943	0.68487	FALSE	GO:0071704//GO:0046483//GO:0034641//GO:0051234//GO:0006725//GO:0016070//GO:0008150//GO:0006810//GO:0043170//GO:0006807//GO:0044237//GO:0044238//GO:0009987//GO:0008152//GO:0044260//GO:1901360//GO:0051179//GO:0090304//GO:0006139	organic substance metabolic process//heterocycle metabolic process//cellular nitrogen compound metabolic process//establishment of localization//cellular aromatic compound metabolic process//RNA metabolic process//biological_process//transport//macromolecule metabolic process//nitrogen compound metabolic process//cellular metabolic process//primary metabolic process//cellular process//metabolic p…	GO:0005575//GO:0016020	cellular_component//membrane	--	--	--	--	--
HZ99_RS02335	NZ_CP008896.1	-	555272	556984	1713	6	6	8	9	5	4	0.777686	1.05556	1.53581	1.39717	0.673443	0.498584	1.12302	0.856398	5.27314	7.8112	-0.56688	0.51296	0.98543	FALSE	--	--	--	--	--	--	--	--	--
HZ99_RS02340	NZ_CP008896.1	-	557001	559109	2109	34	17	19	10	10	8	3.57942	2.4292	2.96266	1.26092	1.09399	0.809934	2.99043	1.05495	8.10297	26.1029	-1.6877	0.0011795	0.02019	DOWN	GO:0051179//GO:0051234//GO:0006810//GO:0008150	localization//establishment of localization//transport//biological_process	GO:0005575//GO:0016020	cellular_component//membrane	GO:0004872//GO:0003674	receptor activity//molecular_function	putative tonB-dependent receptor; K02014 iron complex outermembrane recepter protein	http://www.genome.jp/dbget-bin/www_bget?pfs:PFLU3750	gnl|BL_ORD_ID|539323 sp|P76115|YNCD_ECOLI Probable TonB-dependent receptor YncD OS=Escherichia coli (strain K12) GN=yncD PE=3 SV=1//9.90708e-08
HZ99_RS02345	NZ_CP008896.1	-	559504	560346	843	114	113	88	119	156	157	30.0253	40.3963	34.329	37.539	42.6958	39.7657	34.9169	40.0002	123.965	119.947	0.047541	0.8784	1	FALSE	--	--	--	--	--	--	--	--	--
HZ99_RS02350	NZ_CP008896.1	-	560521	561831	1311	189	239	179	309	377	429	32.0088	54.9397	44.901	62.6785	66.3479	69.87	43.9498	66.2988	319.765	233.462	0.45382	0.13494	0.69828	FALSE	GO:0008150//GO:0006810//GO:0051234//GO:0044699//GO:0055085//GO:0044765//GO:0051179//GO:0009987//GO:0044763	biological_process//transport//establishment of localization//single-organism process//transmembrane transport//single-organism transport//localization//cellular process//single-organism cellular process	GO:0016021//GO:0005575//GO:0016020//GO:0044425//GO:0031224	integral component of membrane//cellular_component//membrane//membrane part//intrinsic component of membrane	--	--	--	--	--
HZ99_RS02355	NZ_CP008896.1	+	562002	563102	1101	106	109	111	168	155	198	21.3761	29.8353	33.1544	40.5775	32.4812	38.3985	28.1219	37.1524	149.926	125.856	0.25247	0.40938	0.96627	FALSE	--	--	--	--	GO:0003677//GO:0005515//GO:0003674//GO:0003676//GO:0043565//GO:1901363//GO:0097159//GO:0005488	DNA binding//protein binding//molecular_function//nucleic acid binding//sequence-specific DNA binding//heterocyclic compound binding//organic cyclic compound binding//binding	--	--	--
HZ99_RS02360	NZ_CP008896.1	+	563241	564377	1137	58	59	51	81	75	97	11.326	15.638	14.7508	18.9447	15.2191	18.2158	13.905	17.4599	72.7844	64.3443	0.17782	0.61058	0.99789	FALSE	GO:0008152//GO:0009987//GO:0006082//GO:0008150//GO:0044710//GO:0044281//GO:0006796//GO:0006793//GO:0031388//GO:0016310//GO:0071704//GO:0044237	metabolic process//cellular process//organic acid metabolic process//biological_process//single-organism metabolic process//small molecule metabolic process//phosphate-containing compound metabolic process//phosphorus metabolic process//organic acid phosphorylation//phosphorylation//organic substance metabolic process//cellular metabolic process	--	--	GO:0016772//GO:0016301//GO:0016740//GO:0003674//GO:0003824//GO:0016773//GO:0008887	transferase activity, transferring phosphorus-containing groups//kinase activity//transferase activity//molecular_function//catalytic activity//phosphotransferase activity, alcohol group as acceptor//glycerate kinase activity	--	--	--
HZ99_RS02365	NZ_CP008896.1	+	564438	564950	513	216	253	336	420	329	521	93.486	148.626	215.391	217.718	147.968	216.848	152.501	194.178	365.307	316.643	0.20625	0.44889	0.97584	FALSE	--	--	GO:0005623//GO:0030312//GO:0044464//GO:0030313//GO:0005575//GO:0042597//GO:0031975//GO:0044462//GO:0030288//GO:0071944	cell//external encapsulating structure//cell part//cell envelope//cellular_component//periplasmic space//envelope//external encapsulating structure part//outer membrane-bounded periplasmic space//cell periphery	GO:0016747//GO:0016407//GO:0016410//GO:0003674//GO:0003824//GO:0008080//GO:0016740//GO:0016746	transferase activity, transferring acyl groups other than amino-acyl groups//acetyltransferase activity//N-acyltransferase activity//molecular_function//catalytic activity//N-acetyltransferase activity//transferase activity//transferase activity, transferring acyl groups	--	--	--
HZ99_RS02370	NZ_CP008896.1	-	564938	565639	702	181	145	127	228	241	228	57.2469	62.2475	59.4938	86.3696	79.2079	69.348	59.6627	78.3085	200.996	171.486	0.22908	0.50147	0.98474	FALSE	GO:0044238//GO:0044710//GO:0009987//GO:0015939//GO:0008152//GO:0044283//GO:0006767//GO:0043603//GO:0019752//GO:0006807//GO:0044237//GO:1901566//GO:0051188//GO:0044281//GO:0043604//GO:0051186//GO:0006766//GO:0042398//GO:0046394//GO:0009108//GO:0006520//GO:0044711//GO:0034641//GO:1901576//GO:0043436//GO:0008652//GO:0016053//GO:0015940//GO:0042364//GO:0009058//GO:0071704//GO:0006732//GO:0044271//GO:…	primary metabolic process//single-organism metabolic process//cellular process//pantothenate metabolic process//metabolic process//small molecule biosynthetic process//water-soluble vitamin metabolic process//cellular amide metabolic process//carboxylic acid metabolic process//nitrogen compound metabolic process//cellular metabolic process//organonitrogen compound biosynthetic process//cofactor b…	--	--	GO:0016853//GO:0016854//GO:0016855//GO:0016741//GO:0003864//GO:0003824//GO:0003674//GO:0036361//GO:0016742//GO:0016740	isomerase activity//racemase and epimerase activity//racemase and epimerase activity, acting on amino acids and derivatives//transferase activity, transferring one-carbon groups//3-methyl-2-oxobutanoate hydroxymethyltransferase activity//catalytic activity//molecular_function//racemase activity, acting on amino acids and derivatives//hydroxymethyl-, formyl- and related transferase activity//trans…	--	--	--
HZ99_RS02375	NZ_CP008896.1	-	565824	566045	222	1	0	2	2	0	0	1.00013	0	2.96266	2.39574	0	0	1.32093	0.798581	0.610826	1.20564	-0.98097	0.8315	1	FALSE	--	--	--	--	--	--	--	--	--
HZ99_RS02380	NZ_CP008896.1	-	566045	567472	1428	27	7	15	18	8	14	4.19803	1.47727	3.45437	3.35203	1.29256	2.09332	3.04322	2.24597	11.6275	18.1635	-0.64351	0.26795	0.89954	FALSE	GO:0044237//GO:0008152//GO:0009987//GO:0044710//GO:0055114//GO:0009060//GO:0015980//GO:0006091//GO:0045333//GO:0008150	cellular metabolic process//metabolic process//cellular process//single-organism metabolic process//oxidation-reduction process//aerobic respiration//energy derivation by oxidation of organic compounds//generation of precursor metabolites and energy//cellular respiration//biological_process	GO:0031224//GO:0044425//GO:0016020//GO:0005575//GO:0016021	intrinsic component of membrane//membrane part//membrane//cellular_component//integral component of membrane	GO:0015002//GO:0022891//GO:0022890//GO:0046906//GO:0004129//GO:0046914//GO:0015075//GO:0008324//GO:0005215//GO:0043167//GO:1901363//GO:0020037//GO:0009055//GO:0005488//GO:0097159//GO:0046872//GO:0003674//GO:0003824//GO:0005506//GO:0016675//GO:0022892//GO:0015078//GO:0015077//GO:0016676//GO:0043169//GO:0016491//GO:0022857	heme-copper terminal oxidase activity//substrate-specific transmembrane transporter activity//inorganic cation transmembrane transporter activity//tetrapyrrole binding//cytochrome-c oxidase activity//transition metal ion binding//ion transmembrane transporter activity//cation transmembrane transporter activity//transporter activity//ion binding//heterocyclic compound binding//heme binding//electr…	--	--	--
HZ99_RS02385	NZ_CP008896.1	+	567712	569382	1671	64	44	55	55	74	74	8.50381	7.93537	10.8241	8.75285	10.2175	9.45565	9.08776	9.47532	58.231	62.238	-0.096008	0.83906	1	FALSE	GO:0008152//GO:0044710//GO:0008150//GO:0055114	metabolic process//single-organism metabolic process//biological_process//oxidation-reduction process	--	--	GO:0051540//GO:0003674//GO:0003824//GO:0051536//GO:0097159//GO:1901363//GO:0020037//GO:0016491//GO:0005488//GO:0046906	metal cluster binding//molecular_function//catalytic activity//iron-sulfur cluster binding//organic cyclic compound binding//heterocyclic compound binding//heme binding//oxidoreductase activity//binding//tetrapyrrole binding	--	--	--
HZ99_RS02390	NZ_CP008896.1	+	569379	569873	495	11	10	12	22	24	19	4.93398	6.08815	7.97226	11.819	11.1865	8.19567	6.33147	10.4004	18.7813	12.7619	0.55745	0.29333	0.91057	FALSE	--	--	--	--	--	--	--	--	--
HZ99_RS02395	NZ_CP008896.1	-	569899	572202	2304	130	110	74	107	121	98	12.5277	14.388	10.5622	12.3499	12.1169	9.08196	12.4926	11.1829	94.1003	117.89	-0.32517	0.31572	0.93934	FALSE	GO:0071704//GO:0046483//GO:0034641//GO:0006725//GO:0006265//GO:0008150//GO:0043170//GO:0044237//GO:0006807//GO:0044238//GO:0044710//GO:0008152//GO:0009987//GO:0071103//GO:0055114//GO:0044260//GO:1901360//GO:0090304//GO:0006139//GO:0006259	organic substance metabolic process//heterocycle metabolic process//cellular nitrogen compound metabolic process//cellular aromatic compound metabolic process//DNA topological change//biological_process//macromolecule metabolic process//cellular metabolic process//nitrogen compound metabolic process//primary metabolic process//single-organism metabolic process//metabolic process//cellular process…	GO:0043228//GO:0042597//GO:0005694//GO:0044424//GO:0005622//GO:0043229//GO:0005623//GO:0043226//GO:0044464//GO:0005575//GO:0043232	non-membrane-bounded organelle//periplasmic space//chromosome//intracellular part//intracellular//intracellular organelle//cell//organelle//cell part//cellular_component//intracellular non-membrane-bounded organelle	GO:0003824//GO:0003674//GO:0003918//GO:0016787//GO:0061505//GO:0003676//GO:0042623//GO:0016887//GO:0003677//GO:0017111//GO:0016491//GO:0005515//GO:0016462//GO:0046906//GO:0042802//GO:0016817//GO:0016853//GO:0016661//GO:0003916//GO:0020037//GO:0008094//GO:1901363//GO:0097159//GO:0005488//GO:0042279//GO:0016662//GO:0016818//GO:0009055	catalytic activity//molecular_function//DNA topoisomerase type II (ATP-hydrolyzing) activity//hydrolase activity//DNA topoisomerase II activity//nucleic acid binding//ATPase activity, coupled//ATPase activity//DNA binding//nucleoside-triphosphatase activity//oxidoreductase activity//protein binding//pyrophosphatase activity//tetrapyrrole binding//identical protein binding//hydrolase activity, act…	--	--	--
HZ99_RS02400	NZ_CP008896.1	+	572396	573067	672	5998	3005	2385	702	1033	851	1981.74	1347.62	1167.14	277.799	354.666	270.394	1498.83	300.953	742.713	4183.03	-2.4937	3.52e-06	0.00012254	DOWN	--	--	--	--	--	--	hypothetical protein	http://www.genome.jp/dbget-bin/www_bget?pfs:PFLU3014	gnl|BL_ORD_ID|531784 sp|P64451|YDCL_ECOLI Uncharacterized lipoprotein YdcL OS=Escherichia coli (strain K12) GN=ydcL PE=3 SV=1//3.05942e-48
HZ99_RS02405	NZ_CP008896.1	-	573106	575595	2490	821	452	292	67	83	80	73.2072	54.7054	38.5646	7.15548	7.69072	6.86004	55.4924	7.23541	66.1098	573.265	-3.1163	3.62e-07	1.56e-05	DOWN	GO:0006810//GO:0008150//GO:0044699//GO:0051234//GO:0044765//GO:0055085//GO:0051179//GO:0009987//GO:0044763	transport//biological_process//single-organism process//establishment of localization//single-organism transport//transmembrane transport//localization//cellular process//single-organism cellular process	GO:0016021//GO:0005575//GO:0016020//GO:0044425//GO:0031224	integral component of membrane//cellular_component//membrane//membrane part//intrinsic component of membrane	--	--	--	--	gnl|BL_ORD_ID|431285 sp|Q82XD4|SPEE_NITEU Polyamine aminopropyl transferase OS=Nitrosomonas europaea (strain ATCC 19718 / NBRC 14298) GN=speE PE=3 SV=1//1.59238e-15
HZ99_RS02410	NZ_CP008896.1	-	575719	577299	1581	6713	2926	2046	194	214	195	942.747	557.742	425.578	32.6312	31.2299	26.3353	642.022	30.0655	173.843	4238.28	-4.6076	6e-07	2.49e-05	DOWN	GO:0007276//GO:0008150//GO:0044699//GO:0019953//GO:0032501//GO:0007283//GO:0000003//GO:0048609//GO:0022414//GO:0044702//GO:0055114//GO:0048232//GO:0044710//GO:0008152//GO:0032504	gamete generation//biological_process//single-organism process//sexual reproduction//multicellular organismal process//spermatogenesis//reproduction//multicellular organismal reproductive process//reproductive process//single organism reproductive process//oxidation-reduction process//male gamete generation//single-organism metabolic process//metabolic process//multicellular organism reproduction	GO:0000786//GO:0005622//GO:0044424//GO:0005634//GO:0032993//GO:0005694//GO:0032991//GO:0043228//GO:0043231//GO:0043227//GO:0043232//GO:0005575//GO:0044427//GO:0044464//GO:0043226//GO:0044446//GO:0000785//GO:0005623//GO:0043229//GO:0044422	nucleosome//intracellular//intracellular part//nucleus//protein-DNA complex//chromosome//macromolecular complex//non-membrane-bounded organelle//intracellular membrane-bounded organelle//membrane-bounded organelle//intracellular non-membrane-bounded organelle//cellular_component//chromosomal part//cell part//organelle//intracellular organelle part//chromatin//cell//intracellular organelle//organe…	GO:0016491//GO:0003677//GO:0016788//GO:0016787//GO:0003676//GO:0016903//GO:0003824//GO:0003674//GO:0005488//GO:0097159//GO:1901363//GO:0008484	oxidoreductase activity//DNA binding//hydrolase activity, acting on ester bonds//hydrolase activity//nucleic acid binding//oxidoreductase activity, acting on the aldehyde or oxo group of donors//catalytic activity//molecular_function//binding//organic cyclic compound binding//heterocyclic compound binding//sulfuric ester hydrolase activity	atsA; arylsulfatase (EC:3.1.6.1); K01130 arylsulfatase [EC:3.1.6.1]	http://www.genome.jp/dbget-bin/www_bget?pfs:PFLU0198	gnl|BL_ORD_ID|27483 sp|P25549|ASLA_ECOLI Arylsulfatase OS=Escherichia coli (strain K12) GN=aslA PE=3 SV=2//7.75646e-49
HZ99_RS02415	NZ_CP008896.1	-	577376	578377	1002	515	245	180	9	8	9	114.117	73.6867	59.0759	2.38857	1.84209	1.91783	82.2931	2.0495	7.50311	343.233	-5.5156	1.22e-10	1.1e-08	DOWN	--	--	--	--	--	--	--	--	-//-
HZ99_RS02420	NZ_CP008896.1	-	578374	579429	1056	79	44	23	15	7	2	16.6101	12.5568	7.16258	3.77738	1.5294	0.404392	12.1098	1.90372	7.12494	53.1225	-2.8984	9.09e-05	0.0020761	DOWN	--	--	--	--	--	--	hypothetical protein	http://www.genome.jp/dbget-bin/www_bget?pfs:PFLU3511	-//-
HZ99_RS02425	NZ_CP008896.1	-	579422	580933	1512	74	35	18	9	11	15	10.8665	6.97601	3.91495	1.5829	1.67853	2.11824	7.25249	1.79322	10.0082	45.7896	-2.1938	0.0053759	0.072286	FALSE	GO:0050789//GO:0043170//GO:0009059//GO:0044271//GO:0044249//GO:0016070//GO:0006355//GO:0008150//GO:2000112//GO:0051171//GO:0010467//GO:2001141//GO:0006725//GO:0080090//GO:0046483//GO:1901576//GO:0034641//GO:0006351//GO:1901362//GO:0031323//GO:0018130//GO:0071704//GO:0019219//GO:0009058//GO:0019222//GO:0009889//GO:0019438//GO:0034654//GO:0010556//GO:0090304//GO:0065007//GO:0006139//GO:0031326//GO:…	regulation of biological process//macromolecule metabolic process//macromolecule biosynthetic process//cellular nitrogen compound biosynthetic process//cellular biosynthetic process//RNA metabolic process//regulation of transcription, DNA-templated//biological_process//regulation of cellular macromolecule biosynthetic process//regulation of nitrogen compound metabolic process//gene expression//re…	GO:0044421//GO:0043657//GO:0033646//GO:0033647//GO:0043656//GO:0033643//GO:0044217//GO:0005575//GO:0044215//GO:0005576//GO:0042025//GO:0044216//GO:0043245//GO:0018995//GO:0033648	extracellular region part//host cell//host intracellular part//host intracellular organelle//intracellular region of host//host cell part//other organism part//cellular_component//other organism//extracellular region//host cell nucleus//other organism cell//extraorganismal space//host//host intracellular membrane-bounded organelle	GO:0005515//GO:0003700//GO:0001071//GO:0003674//GO:0005488	protein binding//transcription factor activity, sequence-specific DNA binding//nucleic acid binding transcription factor activity//molecular_function//binding	--	--	--
HZ99_RS02430	NZ_CP008896.1	-	580914	581915	1002	31	10	11	6	4	0	6.86917	3.00762	3.61019	1.59238	0.921045	0	4.49566	0.837808	2.97162	18.8877	-2.6681	0.0026559	0.040601	DOWN	GO:1901360//GO:0051252//GO:0044260//GO:0050794//GO:0006259//GO:0010556//GO:0031326//GO:0006950//GO:0006139//GO:0065007//GO:0090304//GO:0006281//GO:0010468//GO:0044237//GO:0006807//GO:0034645//GO:0044763//GO:0006289//GO:0033554//GO:0060255//GO:0008152//GO:0009987//GO:0044238//GO:0032774//GO:0010467//GO:2001141//GO:0051171//GO:2000112//GO:0044699//GO:0006725//GO:0009059//GO:0043170//GO:0050789//GO:…	organic cyclic compound metabolic process//regulation of RNA metabolic process//cellular macromolecule metabolic process//regulation of cellular process//DNA metabolic process//regulation of macromolecule biosynthetic process//regulation of cellular biosynthetic process//response to stress//nucleobase-containing compound metabolic process//biological regulation//nucleic acid metabolic process//DN…	GO:0044446//GO:0043226//GO:0044464//GO:0032806//GO:0043227//GO:0043234//GO:0005575//GO:0044422//GO:0005623//GO:0043229//GO:0000439//GO:0005634//GO:0005622//GO:0044424//GO:0032991//GO:0043231//GO:0044428	intracellular organelle part//organelle//cell part//carboxy-terminal domain protein kinase complex//membrane-bounded organelle//protein complex//cellular_component//organelle part//cell//intracellular organelle//core TFIIH complex//nucleus//intracellular//intracellular part//macromolecular complex//intracellular membrane-bounded organelle//nuclear part	--	--	hypothetical protein; K07114 Ca-activated chloride channel homolog	http://www.genome.jp/dbget-bin/www_bget?pfs:PFLU3509	gnl|BL_ORD_ID|509907 sp|O51195|Y173_BORBU Uncharacterized protein BB_0173 OS=Borrelia burgdorferi (strain ATCC 35210 / B31 / CIP 102532 / DSM 4680) GN=BB_0173 PE=3 SV=1//6.58826e-10
HZ99_RS02435	NZ_CP008896.1	-	581902	582372	471	28	18	9	3	1	1	13.1992	11.5171	6.28387	1.69381	0.489855	0.453331	10.3334	0.878997	1.47615	20.1352	-3.7698	9.82e-07	3.89e-05	DOWN	--	--	--	--	--	--	--	--	-//-
HZ99_RS02440	NZ_CP008896.1	-	582369	583292	924	198	110	83	13	14	19	47.5777	35.8766	29.5401	3.7414	3.49578	4.39054	37.6648	3.87591	13.1847	144.158	-3.4507	1.78e-10	1.52e-08	DOWN	GO:0051704//GO:0009405//GO:0008150	multi-organism process//pathogenesis//biological_process	--	--	GO:0005198//GO:0003674	structural molecule activity//molecular_function	hypothetical protein	http://www.genome.jp/dbget-bin/www_bget?pfs:PFLU3507	gnl|BL_ORD_ID|508111 sp|P64854|Y1516_MYCBO Uncharacterized protein Mb1516 OS=Mycobacterium bovis (strain ATCC BAA-935 / AF2122/97) GN=Mb1516 PE=4 SV=1//4.01116e-15
HZ99_RS02445	NZ_CP008896.1	-	583289	584263	975	287	138	93	14	15	16	65.3563	42.6546	31.3678	3.81844	3.54956	3.5039	46.4595	3.62397	12.9495	188.64	-3.8647	1.03e-06	4.04e-05	DOWN	GO:0032774//GO:0044238//GO:0009987//GO:0008152//GO:0006260//GO:0060255//GO:0044763//GO:0033554//GO:0006310//GO:0010468//GO:0034645//GO:0006807//GO:0044237//GO:0006281//GO:0065007//GO:0090304//GO:0006950//GO:0031326//GO:0006139//GO:0010556//GO:0006259//GO:0050794//GO:0044260//GO:1901360//GO:0051252//GO:0031323//GO:0006974//GO:1901362//GO:0006351//GO:0080090//GO:0046483//GO:0050896//GO:1901576//GO:…	RNA biosynthetic process//primary metabolic process//cellular process//metabolic process//DNA replication//regulation of macromolecule metabolic process//single-organism cellular process//cellular response to stress//DNA recombination//regulation of gene expression//cellular macromolecule biosynthetic process//nitrogen compound metabolic process//cellular metabolic process//DNA repair//biological…	--	--	GO:0016817//GO:0032555//GO:0000166//GO:0032550//GO:0005524//GO:0016462//GO:0009378//GO:1901363//GO:0032559//GO:0036094//GO:0097159//GO:0005488//GO:0016818//GO:0017076//GO:0043167//GO:0016787//GO:0030554//GO:0003676//GO:0035639//GO:0043168//GO:1901265//GO:0001882//GO:0032553//GO:0003824//GO:0003674//GO:0003677//GO:0017111//GO:0004386//GO:0032549//GO:0008134//GO:0005515//GO:0001883//GO:0016887//GO:…	hydrolase activity, acting on acid anhydrides//purine ribonucleotide binding//nucleotide binding//purine ribonucleoside binding//ATP binding//pyrophosphatase activity//four-way junction helicase activity//heterocyclic compound binding//adenyl ribonucleotide binding//small molecule binding//organic cyclic compound binding//binding//hydrolase activity, acting on acid anhydrides, in phosphorus-conta…	hypothetical protein; K03924 MoxR-like ATPase [EC:3.6.3.-]	http://www.genome.jp/dbget-bin/www_bget?pfs:PFLU3506	gnl|BL_ORD_ID|532360 sp|P94474|YEAC_BACSU Uncharacterized protein YeaC OS=Bacillus subtilis (strain 168) GN=yeaC PE=3 SV=2//1.41889e-63
HZ99_RS02450	NZ_CP008896.1	-	584288	584830	543	78	17	15	5	8	0	31.8937	9.43496	9.08441	2.44869	3.39921	0	16.8044	1.9493	3.80534	38.7898	-3.3496	0.023086	0.23265	FALSE	--	--	--	--	--	--	--	--	--
HZ99_RS02455	NZ_CP008896.1	-	584827	585567	741	177	93	80	7	11	7	53.0353	37.823	35.504	2.51213	3.42502	2.01705	42.1208	2.6514	7.19639	129.341	-4.1678	2.69e-13	4.4e-11	DOWN	--	--	--	--	--	--	--	--	-//-
HZ99_RS02460	NZ_CP008896.1	-	585588	586493	906	1131	524	350	53	65	87	277.169	174.299	127.041	15.5565	16.5529	20.5035	192.836	17.5376	58.6337	728.445	-3.635	7.44e-06	0.00024022	DOWN	--	--	--	--	--	--	hypothetical protein	http://www.genome.jp/dbget-bin/www_bget?pfs:PFLU3007	-//-
HZ99_RS02465	NZ_CP008896.1	-	586536	587936	1401	816	398	208	37	37	25	129.319	85.6122	48.8237	7.02306	6.09329	3.81011	87.9183	5.64216	28.7154	513.782	-4.1613	1.14e-05	0.00033958	DOWN	GO:0051704//GO:0008150//GO:0009405	multi-organism process//biological_process//pathogenesis	--	--	--	--	putative cell envelope protein	http://www.genome.jp/dbget-bin/www_bget?pfs:PFLU3015	-//-
HZ99_RS02470	NZ_CP008896.1	-	587962	589413	1452	1162	461	304	12	5	11	177.685	95.6809	68.8513	2.19775	0.794496	1.61757	114.072	1.5366	8.11525	693.951	-6.4181	1.47e-07	6.9e-06	DOWN	--	--	--	--	--	--	putative cell envelope protein	http://www.genome.jp/dbget-bin/www_bget?pfs:PFLU3015	-//-
HZ99_RS02475	NZ_CP008896.1	-	589425	590186	762	345	146	103	5	5	2	100.525	57.7416	44.4516	1.74493	1.51392	0.560417	67.5728	1.27309	3.50124	215.173	-5.9415	3.5e-08	1.82e-06	DOWN	--	--	--	--	--	--	--	--	-//-
HZ99_RS02480	NZ_CP008896.1	-	590497	590859	363	61	40	48	35	52	35	37.3107	33.2081	43.4851	25.6404	33.051	20.5872	38.0013	26.4262	35.1276	56.6275	-0.6889	0.082154	0.54959	FALSE	GO:0000160//GO:0044700//GO:0050896//GO:0044699//GO:0051716//GO:0008150//GO:0050789//GO:0044763//GO:0007154//GO:0009987//GO:0023052//GO:0050794//GO:0065007//GO:0007165	phosphorelay signal transduction system//single organism signaling//response to stimulus//single-organism process//cellular response to stimulus//biological_process//regulation of biological process//single-organism cellular process//cell communication//cellular process//signaling//regulation of cellular process//biological regulation//signal transduction	--	--	GO:0003824//GO:0016829//GO:0003674//GO:0016830//GO:0016831	catalytic activity//lyase activity//molecular_function//carbon-carbon lyase activity//carboxy-lyase activity	--	--	--
HZ99_RS02485	NZ_CP008896.1	+	591083	594583	3501	357	402	273	502	474	485	22.6405	34.6039	25.6434	38.1307	31.2374	29.5791	27.6293	32.9824	421.741	393.2	0.10109	0.74574	1	FALSE	GO:1901071//GO:0008150//GO:0031325//GO:0051716//GO:0050789//GO:0006810//GO:0009056//GO:0043170//GO:0006022//GO:0006811//GO:0015992//GO:0051234//GO:0046907//GO:0006040//GO:0009894//GO:1901564//GO:0044699//GO:1901565//GO:0055085//GO:0009893//GO:0031323//GO:0050896//GO:0044765//GO:0006030//GO:0031331//GO:0048193//GO:0034220//GO:1901072//GO:0000160//GO:0044700//GO:0051649//GO:0006914//GO:0019222//GO:…	glucosamine-containing compound metabolic process//biological_process//positive regulation of cellular metabolic process//cellular response to stimulus//regulation of biological process//transport//catabolic process//macromolecule metabolic process//aminoglycan metabolic process//ion transport//proton transport//establishment of localization//intracellular transport//amino sugar metabolic process…	GO:0044424//GO:0005622//GO:0016021//GO:0005737//GO:0032991//GO:0019898//GO:0005575//GO:0033179//GO:0016020//GO:0043234//GO:0044425//GO:0044464//GO:0033177//GO:0031224//GO:0005623//GO:0016469//GO:0033176	intracellular part//intracellular//integral component of membrane//cytoplasm//macromolecular complex//extrinsic component of membrane//cellular_component//proton-transporting V-type ATPase, V0 domain//membrane//protein complex//membrane part//cell part//proton-transporting two-sector ATPase complex, proton-transporting domain//intrinsic component of membrane//cell//proton-transporting two-sector …	GO:0004871//GO:0022857//GO:0004529//GO:0005515//GO:0016740//GO:0016788//GO:0016895//GO:0016787//GO:0004553//GO:0015077//GO:0016301//GO:0000155//GO:0016798//GO:0016773//GO:0003824//GO:0003674//GO:0015078//GO:0022892//GO:0004518//GO:0004672//GO:0016772//GO:0016775//GO:0004536//GO:0005488//GO:0016796//GO:0004673//GO:0005215//GO:0004568//GO:0008324//GO:0008855//GO:0060089//GO:0008092//GO:0015075//GO:…	signal transducer activity//transmembrane transporter activity//exodeoxyribonuclease activity//protein binding//transferase activity//hydrolase activity, acting on ester bonds//exodeoxyribonuclease activity, producing 5'-phosphomonoesters//hydrolase activity//hydrolase activity, hydrolyzing O-glycosyl compounds//monovalent inorganic cation transmembrane transporter activity//kinase activity//phos…	--	--	--
HZ99_RS02490	NZ_CP008896.1	+	594599	595414	816	59	54	38	74	104	65	16.0536	19.9432	15.3144	24.116	29.4057	17.0082	17.1037	23.51	70.1013	57.0258	0.29783	0.44855	0.97584	FALSE	--	--	--	--	--	--	--	--	--
HZ99_RS02495	NZ_CP008896.1	+	595411	596016	606	48	45	38	38	38	43	17.5865	22.3785	20.6213	16.6753	14.4677	15.1507	20.1954	15.4312	34.2579	49.917	-0.5431	0.18358	0.79755	FALSE	GO:0023052//GO:0042221//GO:0007165//GO:0042330//GO:0050896//GO:0044699//GO:0009987//GO:0007154//GO:0044763//GO:0065007//GO:0009605//GO:0050794//GO:0040011//GO:0006935//GO:0000160//GO:0044700//GO:0008150//GO:0051716//GO:0050789	signaling//response to chemical//signal transduction//taxis//response to stimulus//single-organism process//cellular process//cell communication//single-organism cellular process//biological regulation//response to external stimulus//regulation of cellular process//locomotion//chemotaxis//phosphorelay signal transduction system//single organism signaling//biological_process//cellular response to …	GO:0005623//GO:0005737//GO:0044424//GO:0005622//GO:0005575//GO:0044464	cell//cytoplasm//intracellular part//intracellular//cellular_component//cell part	GO:0051723//GO:0060089//GO:0016787//GO:0003674//GO:0003824//GO:0052689//GO:0008984//GO:0004871//GO:0000156//GO:0016788	protein methylesterase activity//molecular transducer activity//hydrolase activity//molecular_function//catalytic activity//carboxylic ester hydrolase activity//protein-glutamate methylesterase activity//signal transducer activity//phosphorelay response regulator activity//hydrolase activity, acting on ester bonds	--	--	--
HZ99_RS02500	NZ_CP008896.1	+	596010	597209	1200	198	135	100	145	136	144	36.6348	33.9034	27.4046	32.1329	26.1485	25.6223	32.6476	27.9679	122.634	161.333	-0.39569	0.19905	0.82306	FALSE	GO:0051716//GO:0008150//GO:0016043//GO:0043933//GO:0071822//GO:0007049//GO:0030474//GO:0050789//GO:0006461//GO:0031023//GO:0044699//GO:0022607//GO:0044085//GO:0051300//GO:0065003//GO:0050896//GO:0000226//GO:0006996//GO:0044700//GO:0000160//GO:0007165//GO:0065007//GO:0070271//GO:0050794//GO:0071840//GO:0009987//GO:0023052//GO:0007017//GO:0022402//GO:0007010//GO:0044763//GO:0007154	cellular response to stimulus//biological_process//cellular component organization//macromolecular complex subunit organization//protein complex subunit organization//cell cycle//spindle pole body duplication//regulation of biological process//protein complex assembly//microtubule organizing center organization//single-organism process//cellular component assembly//cellular component biogenesis//…	GO:0044424//GO:0005815//GO:0005622//GO:0005856//GO:0005823//GO:0044430//GO:0005819//GO:0005737//GO:0043228//GO:0032991//GO:0043232//GO:0005575//GO:0000922//GO:0043234//GO:0005816//GO:0015630//GO:0044446//GO:0043226//GO:0044444//GO:0044464//GO:0044450//GO:0043229//GO:0005623//GO:0044422	intracellular part//microtubule organizing center//intracellular//cytoskeleton//central plaque of spindle pole body//cytoskeletal part//spindle//cytoplasm//non-membrane-bounded organelle//macromolecular complex//intracellular non-membrane-bounded organelle//cellular_component//spindle pole//protein complex//spindle pole body//microtubule cytoskeleton//intracellular organelle part//organelle//cyto…	GO:0004871//GO:0016740//GO:0016301//GO:0005200//GO:0000155//GO:0003674//GO:0016773//GO:0003824//GO:0016775//GO:0016772//GO:0004672//GO:0004673//GO:0060089//GO:0004872//GO:0038023//GO:0005198	signal transducer activity//transferase activity//kinase activity//structural constituent of cytoskeleton//phosphorelay sensor kinase activity//molecular_function//phosphotransferase activity, alcohol group as acceptor//catalytic activity//phosphotransferase activity, nitrogenous group as acceptor//transferase activity, transferring phosphorus-containing groups//protein kinase activity//protein h…	--	--	--
HZ99_RS02505	NZ_CP008896.1	+	597281	597658	378	67	55	45	74	47	54	39.3544	43.8492	39.1495	52.0599	28.6876	30.5027	40.7844	37.0834	50.8422	63.1112	-0.31187	0.38573	0.95874	FALSE	GO:0044699//GO:0051716//GO:0008150//GO:0050789//GO:0000160//GO:0044700//GO:0050896//GO:0050794//GO:0007165//GO:0065007//GO:0044763//GO:0007154//GO:0023052//GO:0009987	single-organism process//cellular response to stimulus//biological_process//regulation of biological process//phosphorelay signal transduction system//single organism signaling//response to stimulus//regulation of cellular process//signal transduction//biological regulation//single-organism cellular process//cell communication//signaling//cellular process	--	--	--	--	--	--	--
HZ99_RS02510	NZ_CP008896.1	+	597848	601903	4056	198	146	150	179	201	227	10.8387	10.8479	12.1618	11.7359	11.4337	11.9499	11.2828	11.7065	174.364	187.544	-0.10513	0.75768	1	FALSE	GO:0008150//GO:0009405//GO:0051704	biological_process//pathogenesis//multi-organism process	--	--	GO:0016787//GO:0003824//GO:0003674//GO:0004175//GO:0008233//GO:0008234//GO:0070011//GO:0004197	hydrolase activity//catalytic activity//molecular_function//endopeptidase activity//peptidase activity//cysteine-type peptidase activity//peptidase activity, acting on L-amino acid peptides//cysteine-type endopeptidase activity	--	--	--
HZ99_RS02515	NZ_CP008896.1	-	601909	603591	1683	37	35	31	40	45	43	4.88121	6.26722	6.05735	6.32032	6.16903	5.45532	5.73526	5.98156	36.8622	39.3487	-0.094173	0.85668	1	FALSE	GO:0044699//GO:0050789//GO:0008150//GO:0051716//GO:0044700//GO:0000160//GO:0050896//GO:0050794//GO:0007165//GO:0065007//GO:0007154//GO:0044763//GO:0023052//GO:0009987	single-organism process//regulation of biological process//biological_process//cellular response to stimulus//single organism signaling//phosphorelay signal transduction system//response to stimulus//regulation of cellular process//signal transduction//biological regulation//cell communication//single-organism cellular process//signaling//cellular process	--	--	GO:0016740//GO:0004871//GO:0003674//GO:0003824//GO:0016773//GO:0000155//GO:0016301//GO:0060089//GO:0004673//GO:0004672//GO:0016772//GO:0016775//GO:0038023//GO:0004872	transferase activity//signal transducer activity//molecular_function//catalytic activity//phosphotransferase activity, alcohol group as acceptor//phosphorelay sensor kinase activity//kinase activity//molecular transducer activity//protein histidine kinase activity//protein kinase activity//transferase activity, transferring phosphorus-containing groups//phosphotransferase activity, nitrogenous gr…	--	--	--
HZ99_RS02520	NZ_CP008896.1	-	603588	605090	1503	69	68	41	65	80	82	10.193	13.6346	8.97078	11.5005	12.2806	11.6491	10.9328	11.8101	65.1948	67.0659	-0.040822	0.9047	1	FALSE	GO:0044699//GO:2000112//GO:0010467//GO:2001141//GO:0051171//GO:0051234//GO:0006725//GO:0050789//GO:0031668//GO:0006810//GO:0009059//GO:0043170//GO:0009991//GO:0044271//GO:0051716//GO:0008150//GO:0016070//GO:0006355//GO:0044249//GO:0018130//GO:0019222//GO:0009058//GO:0019219//GO:0071704//GO:0009889//GO:0034654//GO:0019438//GO:0046483//GO:0080090//GO:0050896//GO:0034641//GO:1901576//GO:0009432//GO:…	single-organism process//regulation of cellular macromolecule biosynthetic process//gene expression//regulation of RNA biosynthetic process//regulation of nitrogen compound metabolic process//establishment of localization//cellular aromatic compound metabolic process//regulation of biological process//cellular response to extracellular stimulus//transport//macromolecule biosynthetic process//macr…	GO:0005622//GO:0033588//GO:0044424//GO:0032991//GO:0044464//GO:0043234//GO:0005575//GO:0005623	intracellular//Elongator holoenzyme complex//intracellular part//macromolecular complex//cell part//protein complex//cellular_component//cell	GO:0003678//GO:0001883//GO:0016887//GO:0004386//GO:0008134//GO:0032549//GO:0005515//GO:0003677//GO:0017111//GO:0032553//GO:0003824//GO:0003674//GO:1901265//GO:0043168//GO:0035639//GO:0043566//GO:0001882//GO:0030554//GO:0016787//GO:0003676//GO:0043167//GO:0017076//GO:0097159//GO:0005488//GO:0016818//GO:0036094//GO:0032559//GO:1901363//GO:0000166//GO:0003697//GO:0016462//GO:0005524//GO:0032550//GO:…	DNA helicase activity//purine nucleoside binding//ATPase activity//helicase activity//transcription factor binding//ribonucleoside binding//protein binding//DNA binding//nucleoside-triphosphatase activity//ribonucleotide binding//catalytic activity//molecular_function//nucleoside phosphate binding//anion binding//purine ribonucleoside triphosphate binding//structure-specific DNA binding//nucleosi…	--	--	--
HZ99_RS02525	NZ_CP008896.1	-	605223	606281	1059	196	166	134	182	249	177	41.0932	47.2393	41.6116	45.7023	54.249	35.6873	43.3147	45.2129	175.194	187.643	-0.099037	0.74929	1	FALSE	--	--	--	--	GO:0005488//GO:0003674//GO:0046983//GO:0005515	binding//molecular_function//protein dimerization activity//protein binding	--	--	--
HZ99_RS02530	NZ_CP008896.1	-	606357	607250	894	43	23	35	36	18	16	10.6793	7.7532	12.8747	10.7085	4.6454	3.82137	10.4357	6.39175	20.523	38.4084	-0.90418	0.035739	0.32163	FALSE	--	--	--	--	--	--	--	--	--
HZ99_RS02535	NZ_CP008896.1	+	607533	609185	1653	1677	1328	958	1761	5368	2386	225.253	242.112	190.589	283.302	749.252	308.201	219.318	446.918	2723	1486.9	0.87289	0.19924	0.82322	FALSE	GO:0008152//GO:0008150	metabolic process//biological_process	GO:0016020//GO:0044423//GO:0005575//GO:0044425//GO:0031224//GO:0019012//GO:0019028//GO:0016021//GO:0019013	membrane//virion part//cellular_component//membrane part//intrinsic component of membrane//virion//viral capsid//integral component of membrane//viral nucleocapsid	GO:0003674//GO:0003824	molecular_function//catalytic activity	--	--	--
HZ99_RS02540	NZ_CP008896.1	+	609207	609974	768	620	495	383	681	1440	882	179.242	194.238	164	235.803	432.603	245.213	179.16	304.54	860.736	563.929	0.61006	0.12658	0.68184	FALSE	GO:0044281//GO:0006629//GO:0019752//GO:0032787//GO:0044237//GO:0009987//GO:0008152//GO:0044710//GO:0044238//GO:0055114//GO:0006631//GO:0008150//GO:0006082//GO:0071704//GO:0044255//GO:0043436	small molecule metabolic process//lipid metabolic process//carboxylic acid metabolic process//monocarboxylic acid metabolic process//cellular metabolic process//cellular process//metabolic process//single-organism metabolic process//primary metabolic process//oxidation-reduction process//fatty acid metabolic process//biological_process//organic acid metabolic process//organic substance metabolic …	GO:0005575//GO:0005576	cellular_component//extracellular region	GO:0005488//GO:0005179//GO:0005102//GO:0016616//GO:0003857//GO:0016491//GO:0005515//GO:0016614//GO:0003674//GO:0003824	binding//hormone activity//receptor binding//oxidoreductase activity, acting on the CH-OH group of donors, NAD or NADP as acceptor//3-hydroxyacyl-CoA dehydrogenase activity//oxidoreductase activity//protein binding//oxidoreductase activity, acting on CH-OH group of donors//molecular_function//catalytic activity	--	--	--
HZ99_RS02545	NZ_CP008896.1	+	609987	611180	1194	2177	1601	1512	2678	5396	3699	404.822	404.09	416.44	596.444	1042.69	661.479	408.451	766.871	3372.28	2000.17	0.7536	0.034562	0.3132	FALSE	GO:0008150//GO:0008152	biological_process//metabolic process	--	--	GO:0016740//GO:0016746//GO:0003674//GO:0003824//GO:0016747	transferase activity//transferase activity, transferring acyl groups//molecular_function//catalytic activity//transferase activity, transferring acyl groups other than amino-acyl groups	--	--	--
HZ99_RS02550	NZ_CP008896.1	+	611190	612317	1128	1647	1174	1077	2020	4016	2537	324.186	313.653	313.987	476.217	821.435	480.228	317.276	592.627	2458.62	1469.4	0.74262	0.049362	0.40084	FALSE	GO:0008152//GO:0044710//GO:0055114//GO:0008150	metabolic process//single-organism metabolic process//oxidation-reduction process//biological_process	--	--	GO:0097159//GO:1901363//GO:0036094//GO:0000166//GO:0050662//GO:0003674//GO:0003824//GO:0048037//GO:0043167//GO:0005488//GO:0016491//GO:0003995//GO:0016627//GO:0050660//GO:0043168//GO:1901265	organic cyclic compound binding//heterocyclic compound binding//small molecule binding//nucleotide binding//coenzyme binding//molecular_function//catalytic activity//cofactor binding//ion binding//binding//oxidoreductase activity//acyl-CoA dehydrogenase activity//oxidoreductase activity, acting on the CH-CH group of donors//flavin adenine dinucleotide binding//anion binding//nucleoside phosphate …	--	--	--
HZ99_RS02555	NZ_CP008896.1	+	612332	613105	774	2956	2196	2054	3475	7000	4743	847.957	855.032	872.7	1193.92	2086.63	1308.42	858.563	1529.66	4359.72	2724.91	0.67802	0.053976	0.42241	FALSE	GO:0008150//GO:0008152	biological_process//metabolic process	--	--	GO:0003824//GO:0003674//GO:0016829//GO:0016836//GO:0016835	catalytic activity//molecular_function//lyase activity//hydro-lyase activity//carbon-oxygen lyase activity	--	--	--
HZ99_RS02560	NZ_CP008896.1	+	613274	613468	195	258	231	238	276	409	396	293.762	357	401.373	376.39	483.924	433.607	350.711	431.307	309.72	278.884	0.1513	0.58852	0.99295	FALSE	GO:0044238//GO:0008152//GO:0030436//GO:0043934//GO:0019954//GO:0032502//GO:0044767//GO:0000003//GO:0071704//GO:0019538//GO:0043170//GO:0008150//GO:0044699//GO:0006508	primary metabolic process//metabolic process//asexual sporulation//sporulation//asexual reproduction//developmental process//single-organism developmental process//reproduction//organic substance metabolic process//protein metabolic process//macromolecule metabolic process//biological_process//single-organism process//proteolysis	--	--	GO:0070011//GO:0004190//GO:0016787//GO:0004175//GO:0003824//GO:0003674//GO:0070001//GO:0008233	peptidase activity, acting on L-amino acid peptides//aspartic-type endopeptidase activity//hydrolase activity//endopeptidase activity//catalytic activity//molecular_function//aspartic-type peptidase activity//peptidase activity	--	--	--
HZ99_RS02565	NZ_CP008896.1	-	613458	613847	390	30	17	13	11	18	23	17.0792	13.1364	10.9619	7.50052	10.6487	12.5921	13.7258	10.2471	14.8135	22.1577	-0.5809	0.23046	0.87012	FALSE	GO:0060255//GO:0032774//GO:0044238//GO:0009987//GO:0008152//GO:0010468//GO:0034645//GO:0006807//GO:0044237//GO:0010556//GO:0065007//GO:0090304//GO:0031326//GO:0006139//GO:1901360//GO:0051252//GO:0050794//GO:0044260//GO:0080090//GO:0046483//GO:1901576//GO:0034641//GO:0031323//GO:1901362//GO:0006351//GO:0018130//GO:0019219//GO:0009058//GO:0019222//GO:0071704//GO:0009889//GO:0034654//GO:0019438//GO:…	regulation of macromolecule metabolic process//RNA biosynthetic process//primary metabolic process//cellular process//metabolic process//regulation of gene expression//cellular macromolecule biosynthetic process//nitrogen compound metabolic process//cellular metabolic process//regulation of macromolecule biosynthetic process//biological regulation//nucleic acid metabolic process//regulation of ce…	--	--	GO:0001071//GO:0003674//GO:0003700	nucleic acid binding transcription factor activity//molecular_function//transcription factor activity, sequence-specific DNA binding	--	--	--
HZ99_RS02570	NZ_CP008896.1	+	614099	616393	2295	49	31	21	47	54	51	4.74049	4.07071	3.00914	5.44601	5.42874	4.74486	3.94011	5.20654	43.7641	37.3454	0.22882	0.66233	1	FALSE	GO:0044249//GO:0008150//GO:0017144//GO:0009058//GO:0016999//GO:0051704//GO:0009405//GO:0008152//GO:0009987//GO:0044237//GO:0017000	cellular biosynthetic process//biological_process//drug metabolic process//biosynthetic process//antibiotic metabolic process//multi-organism process//pathogenesis//metabolic process//cellular process//cellular metabolic process//antibiotic biosynthetic process	GO:0005575//GO:0005576	cellular_component//extracellular region	GO:0008200//GO:0019870//GO:0016787//GO:0003674//GO:0003824//GO:0016247//GO:0015459//GO:0016248	ion channel inhibitor activity//potassium channel inhibitor activity//hydrolase activity//molecular_function//catalytic activity//channel regulator activity//potassium channel regulator activity//channel inhibitor activity	--	--	--
HZ99_RS02575	NZ_CP008896.1	-	616466	616993	528	20	50	45	66	23	84	8.4102	28.5382	28.0275	33.2409	10.0504	33.9689	21.6586	25.7534	49.8178	45.7413	0.12316	0.76543	1	FALSE	--	--	--	--	--	--	--	--	--
HZ99_RS02580	NZ_CP008896.1	-	616990	617553	564	33	86	53	147	56	199	12.9911	45.9526	30.9031	69.3109	22.9085	75.3373	29.9489	55.8522	115.593	67.511	0.77586	0.20775	0.83783	FALSE	GO:0051179//GO:0071702//GO:0015931//GO:0071705//GO:0051234//GO:0015858//GO:0044699//GO:0008150//GO:1901264//GO:0006810//GO:0034258//GO:0044765	localization//organic substance transport//nucleobase-containing compound transport//nitrogen compound transport//establishment of localization//nucleoside transport//single-organism process//biological_process//carbohydrate derivative transport//transport//nicotinamide riboside transport//single-organism transport	GO:0016020//GO:0005575	membrane//cellular_component	GO:0005215//GO:0005337//GO:0022891//GO:0015932//GO:1901505//GO:0034257//GO:0022857//GO:0003674//GO:0022892	transporter activity//nucleoside transmembrane transporter activity//substrate-specific transmembrane transporter activity//nucleobase-containing compound transmembrane transporter activity//carbohydrate derivative transporter activity//nicotinamide riboside transmembrane transporter activity//transmembrane transporter activity//molecular_function//substrate-specific transporter activity	--	--	--
HZ99_RS02585	NZ_CP008896.1	-	617719	619353	1635	442	2121	2543	4125	1175	6098	60.0226	390.943	511.486	670.918	165.809	796.353	320.817	544.36	3272.16	2085.14	0.6501	0.35154	0.95554	FALSE	GO:0050794//GO:0071840//GO:0090529//GO:0019954//GO:0065007//GO:0016050//GO:0007165//GO:0044763//GO:0007154//GO:0022402//GO:0043093//GO:0032505//GO:0000910//GO:0009987//GO:0023052//GO:0000917//GO:0032506//GO:0044699//GO:0031412//GO:0051716//GO:0008150//GO:0016043//GO:0007049//GO:0050789//GO:0051301//GO:0006996//GO:0044700//GO:0000003//GO:0044085//GO:0022607//GO:0050896	regulation of cellular process//cellular component organization or biogenesis//cell septum assembly//asexual reproduction//biological regulation//vesicle organization//signal transduction//single-organism cellular process//cell communication//cell cycle process//FtsZ-dependent cytokinesis//reproduction of a single-celled organism//cytokinesis//cellular process//signaling//barrier septum assembly/…	GO:0044425//GO:0043226//GO:0044444//GO:0044464//GO:0031982//GO:0043232//GO:0005575//GO:0016020//GO:0031224//GO:0043229//GO:0005623//GO:0016021//GO:0044424//GO:0031411//GO:0005622//GO:0043228//GO:0005737//GO:0031410	membrane part//organelle//cytoplasmic part//cell part//vesicle//intracellular non-membrane-bounded organelle//cellular_component//membrane//intrinsic component of membrane//intracellular organelle//cell//integral component of membrane//intracellular part//gas vesicle//intracellular//non-membrane-bounded organelle//cytoplasm//cytoplasmic vesicle	GO:0060089//GO:0004871//GO:0003674	molecular transducer activity//signal transducer activity//molecular_function	--	--	--
HZ99_RS02590	NZ_CP008896.1	+	619604	620434	831	56	84	58	84	71	87	14.9623	30.4628	22.9526	26.8807	19.7127	22.354	22.7925	22.9825	69.8102	76.4763	-0.13157	0.77895	1	FALSE	GO:0006796//GO:0008150//GO:0009987//GO:0016311//GO:0008152//GO:0006793//GO:0044237	phosphate-containing compound metabolic process//biological_process//cellular process//dephosphorylation//metabolic process//phosphorus metabolic process//cellular metabolic process	GO:0005575//GO:0016020	cellular_component//membrane	GO:0016817//GO:0016462//GO:0016787//GO:0003674//GO:0003824//GO:0050380//GO:0016818	hydrolase activity, acting on acid anhydrides//pyrophosphatase activity//hydrolase activity//molecular_function//catalytic activity//undecaprenyl-diphosphatase activity//hydrolase activity, acting on acid anhydrides, in phosphorus-containing anhydrides	--	--	--
HZ99_RS02595	NZ_CP008896.1	+	620434	620817	384	47	39	53	71	50	58	27.1755	30.6072	45.3889	49.1689	30.0419	32.2502	34.3905	37.1537	51.8808	53.8373	-0.053406	0.95414	1	FALSE	GO:0008150//GO:0009405//GO:0051704	biological_process//pathogenesis//multi-organism process	GO:0005576//GO:0005575	extracellular region//cellular_component	GO:0016247//GO:0003674//GO:0008200//GO:0016248//GO:0019855//GO:0005246	channel regulator activity//molecular_function//ion channel inhibitor activity//channel inhibitor activity//calcium channel inhibitor activity//calcium channel regulator activity	--	--	--
HZ99_RS02600	NZ_CP008896.1	-	620833	621177	345	64	75	68	121	107	161	41.188	65.5138	64.8179	93.2673	71.5571	99.6421	57.1733	88.1555	111.722	79.9909	0.48201	0.145	0.71659	FALSE	--	--	--	--	--	--	--	--	--
HZ99_RS02605	NZ_CP008896.1	-	621189	622094	906	66	60	56	104	78	100	16.1743	19.9579	20.3266	30.5259	19.8635	23.5672	18.8196	24.6522	81.4886	69.5523	0.2285	0.52589	0.98543	FALSE	GO:0044238//GO:0032774//GO:0009987//GO:0006807//GO:0010468//GO:0065007//GO:0031326//GO:0010556//GO:0050794//GO:1901360//GO:1901362//GO:0031323//GO:0080090//GO:0009889//GO:0034654//GO:0044271//GO:0044249//GO:0006355//GO:0016070//GO:0008150//GO:0050789//GO:0009059//GO:0006725//GO:2000112//GO:0051171//GO:0010467//GO:0008152//GO:0060255//GO:0034645//GO:0044237//GO:0090304//GO:0006139//GO:0044260//GO:…	primary metabolic process//RNA biosynthetic process//cellular process//nitrogen compound metabolic process//regulation of gene expression//biological regulation//regulation of cellular biosynthetic process//regulation of macromolecule biosynthetic process//regulation of cellular process//organic cyclic compound metabolic process//organic cyclic compound biosynthetic process//regulation of cellula…	--	--	GO:0001071//GO:0003700//GO:0003674	nucleic acid binding transcription factor activity//transcription factor activity, sequence-specific DNA binding//molecular_function	--	--	--
HZ99_RS02610	NZ_CP008896.1	+	622221	622832	612	73	47	72	83	67	88	26.4839	23.1439	38.6889	36.0653	25.2587	30.702	29.4389	30.6754	68.6408	73.8161	-0.10487	0.82201	1	FALSE	--	--	--	--	GO:0003674//GO:0003824//GO:0016491	molecular_function//catalytic activity//oxidoreductase activity	--	--	--
HZ99_RS02615	NZ_CP008896.1	+	623034	624071	1038	512	292	333	211	199	300	109.517	84.7767	105.5	54.0565	44.2328	61.7106	99.9313	53.3333	203.652	427.64	-1.0703	0.00071179	0.012836	DOWN	GO:0009056//GO:0043170//GO:1901361//GO:0008150//GO:1901564//GO:1901565//GO:0016042//GO:0006508//GO:0006725//GO:0046700//GO:0051187//GO:0046483//GO:0034641//GO:0019439//GO:0015996//GO:0006787//GO:0015994//GO:0006778//GO:0071704//GO:0019538//GO:1901360//GO:0046149//GO:0051186//GO:0033015//GO:0044248//GO:1901575//GO:0033013//GO:0044238//GO:0044710//GO:0009987//GO:0044270//GO:0008152//GO:0006807//GO:…	catabolic process//macromolecule metabolic process//organic cyclic compound catabolic process//biological_process//organonitrogen compound metabolic process//organonitrogen compound catabolic process//lipid catabolic process//proteolysis//cellular aromatic compound metabolic process//heterocycle catabolic process//cofactor catabolic process//heterocycle metabolic process//cellular nitrogen compou…	--	--	GO:0008233//GO:0016788//GO:0003847//GO:0016787//GO:0008236//GO:0052689//GO:0003824//GO:0003674//GO:0017171//GO:0070011//GO:0047746	peptidase activity//hydrolase activity, acting on ester bonds//1-alkyl-2-acetylglycerophosphocholine esterase activity//hydrolase activity//serine-type peptidase activity//carboxylic ester hydrolase activity//catalytic activity//molecular_function//serine hydrolase activity//peptidase activity, acting on L-amino acid peptides//chlorophyllase activity	hypothetical protein	http://www.genome.jp/dbget-bin/www_bget?pfs:PFLU2814	-//-
HZ99_RS02620	NZ_CP008896.1	-	624065	625237	1173	46	36	30	61	60	70	8.70703	9.24901	8.41063	13.8291	11.8016	12.742	8.78889	12.7909	54.976	42.2526	0.37976	0.35155	0.95554	FALSE	GO:0055085//GO:0006810//GO:0044699//GO:0051234//GO:0009987//GO:0044763//GO:0051179//GO:0044765//GO:0008150	transmembrane transport//transport//single-organism process//establishment of localization//cellular process//single-organism cellular process//localization//single-organism transport//biological_process	GO:0016020//GO:0016021//GO:0031224//GO:0005575//GO:0044425	membrane//integral component of membrane//intrinsic component of membrane//cellular_component//membrane part	--	--	--	--	--
HZ99_RS02625	NZ_CP008896.1	-	625420	626982	1563	142	140	143	167	182	210	20.1716	26.9935	30.0872	28.4132	26.8659	28.6877	25.7508	27.9889	160.611	163.761	-0.02802	1	1	FALSE	GO:0046907//GO:0006725//GO:0006614//GO:1901564//GO:0070972//GO:0006886//GO:0044249//GO:0051716//GO:0008150//GO:0050789//GO:0051276//GO:0016482//GO:0006996//GO:0051649//GO:0044700//GO:1901362//GO:0006576//GO:0045047//GO:0015031//GO:0007264//GO:0006777//GO:0006796//GO:0044765//GO:0050794//GO:0071840//GO:0072594//GO:1901360//GO:0051641//GO:0009108//GO:0051179//GO:0019637//GO:0065007//GO:0035556//GO:…	intracellular transport//cellular aromatic compound metabolic process//SRP-dependent cotranslational protein targeting to membrane//organonitrogen compound metabolic process//protein localization to endoplasmic reticulum//intracellular protein transport//cellular biosynthetic process//cellular response to stimulus//biological_process//regulation of biological process//chromosome organization//cyt…	GO:0009295//GO:0005575	nucleoid//cellular_component	GO:0017111//GO:0032549//GO:0005525//GO:0019001//GO:0035639//GO:0043168//GO:1901265//GO:0017076//GO:0043167//GO:0003723//GO:0032559//GO:0005488//GO:0005524//GO:0016462//GO:0016817//GO:0043531//GO:0032555//GO:0001883//GO:0016887//GO:0003677//GO:0004386//GO:0003824//GO:0032553//GO:0032561//GO:0003674//GO:0016787//GO:0030554//GO:0003676//GO:0001882//GO:0036094//GO:1901363//GO:0097159//GO:0016818//GO:…	nucleoside-triphosphatase activity//ribonucleoside binding//GTP binding//guanyl nucleotide binding//purine ribonucleoside triphosphate binding//anion binding//nucleoside phosphate binding//purine nucleotide binding//ion binding//RNA binding//adenyl ribonucleotide binding//binding//ATP binding//pyrophosphatase activity//hydrolase activity, acting on acid anhydrides//ADP binding//purine ribonucleot…	--	--	--
HZ99_RS02630	NZ_CP008896.1	+	627475	628287	813	512	427	291	559	808	632	139.827	158.281	117.709	182.846	229.303	165.983	138.605	192.71	574.71	461.688	0.31592	0.33843	0.94901	FALSE	GO:0008150//GO:0008152	biological_process//metabolic process	--	--	GO:0016740//GO:0003824//GO:0003674//GO:0008168//GO:0016741	transferase activity//catalytic activity//molecular_function//methyltransferase activity//transferase activity, transferring one-carbon groups	--	--	--
HZ99_RS02635	NZ_CP008896.1	-	628414	628824	411	136	110	86	80	124	109	73.4695	80.6569	68.8117	51.762	69.6095	56.6266	74.3127	59.3327	89.7349	125.124	-0.47962	0.15798	0.74987	FALSE	--	--	--	--	--	--	--	--	--
HZ99_RS02640	NZ_CP008896.1	+	629227	630570	1344	495	293	239	139	119	134	81.7742	65.6991	58.4796	27.5029	20.4285	21.2883	68.6509	23.0732	113.208	381.21	-1.7516	6.22e-08	3.08e-06	DOWN	GO:0033692//GO:0009058//GO:0071704//GO:1901576//GO:0009103//GO:0044255//GO:0000271//GO:0005976//GO:0044264//GO:0043170//GO:0009059//GO:0008150//GO:0044249//GO:0005975//GO:0034645//GO:0044237//GO:0006629//GO:0008610//GO:1901135//GO:1901137//GO:0044710//GO:0044238//GO:0009987//GO:0008152//GO:0044723//GO:0016051//GO:0044260//GO:0008653//GO:0034637//GO:0044262	cellular polysaccharide biosynthetic process//biosynthetic process//organic substance metabolic process//organic substance biosynthetic process//lipopolysaccharide biosynthetic process//cellular lipid metabolic process//polysaccharide biosynthetic process//polysaccharide metabolic process//cellular polysaccharide metabolic process//macromolecule metabolic process//macromolecule biosynthetic proce…	GO:0016021//GO:0071944//GO:0005887//GO:0044459//GO:0005886//GO:0005623//GO:0031224//GO:0044464//GO:0044425//GO:0005575//GO:0031226//GO:0016020	integral component of membrane//cell periphery//integral component of plasma membrane//plasma membrane part//plasma membrane//cell//intrinsic component of membrane//cell part//membrane part//cellular_component//intrinsic component of plasma membrane//membrane	--	--	putative chain length determinant protein	http://www.genome.jp/dbget-bin/www_bget?pfs:PFLU2909	-//-
HZ99_RS02645	NZ_CP008896.1	+	630855	631754	900	376	327	262	390	420	380	92.7589	109.495	95.7336	115.235	107.67	90.1524	99.3293	104.353	343.268	365.458	-0.09037	0.75908	1	FALSE	GO:0008150//GO:0043412//GO:0043170//GO:0006464//GO:0019538//GO:0071704//GO:0044260//GO:0044267//GO:0008152//GO:0009987//GO:0044238//GO:0036211//GO:0044237//GO:0018193	biological_process//macromolecule modification//macromolecule metabolic process//cellular protein modification process//protein metabolic process//organic substance metabolic process//cellular macromolecule metabolic process//cellular protein metabolic process//metabolic process//cellular process//primary metabolic process//protein modification process//cellular metabolic process//peptidyl-amino …	--	--	--	--	--	--	--
HZ99_RS02650	NZ_CP008896.1	+	631912	632229	318	68	75	75	89	87	106	47.478	71.0763	77.5603	74.4262	63.122	71.1729	65.3715	69.5737	81.1212	84.3747	-0.056732	0.95549	1	FALSE	GO:0044706//GO:0007618//GO:0046008//GO:0045297//GO:0050896//GO:0051705//GO:0048609//GO:0022414//GO:0000003//GO:0019098//GO:0045924//GO:0065008//GO:0044703//GO:0008150//GO:0007610//GO:0032501//GO:0007617//GO:0060180//GO:0065007//GO:0051704//GO:0033057//GO:0032504	multi-multicellular organism process//mating//regulation of female receptivity, post-mating//post-mating behavior//response to stimulus//multi-organism behavior//multicellular organismal reproductive process//reproductive process//reproduction//reproductive behavior//regulation of female receptivity//regulation of biological quality//multi-organism reproductive process//biological_process//behavi…	GO:0005576//GO:0005575	extracellular region//cellular_component	GO:0005515//GO:0003674//GO:0005102//GO:0005488//GO:0005179	protein binding//molecular_function//receptor binding//binding//hormone activity	--	--	--
HZ99_RS02655	NZ_CP008896.1	+	632249	633406	1158	282	292	322	429	463	415	54.0693	75.9915	91.4435	98.5171	92.2488	76.5201	73.8348	89.0954	377.054	347.323	0.11849	0.63926	0.99931	FALSE	GO:0008152//GO:0044238//GO:0005975//GO:0008150//GO:0071704	metabolic process//primary metabolic process//carbohydrate metabolic process//biological_process//organic substance metabolic process	--	--	GO:0005488//GO:0048038//GO:0016491//GO:0016901//GO:0048037//GO:0016614//GO:0003674//GO:0003824	binding//quinone binding//oxidoreductase activity//oxidoreductase activity, acting on the CH-OH group of donors, quinone or similar compound as acceptor//cofactor binding//oxidoreductase activity, acting on CH-OH group of donors//molecular_function//catalytic activity	--	--	--
HZ99_RS02660	NZ_CP008896.1	-	633488	633967	480	413	307	192	298	436	294	191.038	192.747	131.542	165.097	209.572	130.78	171.776	168.483	296.066	339.118	-0.19587	0.46678	0.97891	FALSE	--	--	--	--	--	--	--	--	--
HZ99_RS02665	NZ_CP008896.1	-	634007	634570	564	50	16	22	41	42	31	19.6834	8.54932	12.8277	19.3316	17.1814	11.736	13.6868	16.083	33.0117	32.2819	0.032256	0.97021	1	FALSE	GO:0050794//GO:0007166//GO:0065007//GO:0007154//GO:0044763//GO:0007186//GO:0009987//GO:0050789//GO:0007218//GO:0008150//GO:0051716//GO:0044700//GO:0007165//GO:0023052//GO:0044699//GO:0050896	regulation of cellular process//cell surface receptor signaling pathway//biological regulation//cell communication//single-organism cellular process//G-protein coupled receptor signaling pathway//cellular process//regulation of biological process//neuropeptide signaling pathway//biological_process//cellular response to stimulus//single organism signaling//signal transduction//signaling//single-or…	--	--	GO:0005488//GO:0097159//GO:1901363//GO:0003677//GO:0003674//GO:0003676	binding//organic cyclic compound binding//heterocyclic compound binding//DNA binding//molecular_function//nucleic acid binding	--	--	--
HZ99_RS02670	NZ_CP008896.1	+	634695	636038	1344	135	135	119	170	179	174	22.302	30.2709	29.1174	33.6366	30.7286	27.6431	27.2301	30.6694	150.768	148.991	0.017111	0.93861	1	FALSE	--	--	--	--	GO:0003824//GO:0003674	catalytic activity//molecular_function	--	--	--
HZ99_RS02675	NZ_CP008896.1	+	636523	640074	3552	105	60	64	100	75	106	6.56336	5.0906	5.92533	7.48669	4.87166	6.3719	5.85977	6.24342	81.0633	85.8626	-0.08298	0.77435	1	FALSE	--	--	--	--	GO:0005488//GO:0003674//GO:0005515	binding//molecular_function//protein binding	--	--	--
HZ99_RS02680	NZ_CP008896.1	-	640094	641299	1206	86	97	71	119	119	109	15.8329	24.239	19.3605	26.2399	22.7661	19.2981	19.8108	22.768	100.222	97.0792	0.045966	0.89225	1	FALSE	GO:0006810//GO:0051234//GO:0044699//GO:0055085//GO:0051179//GO:0009987//GO:0044763//GO:0008150//GO:0044765	transport//establishment of localization//single-organism process//transmembrane transport//localization//cellular process//single-organism cellular process//biological_process//single-organism transport	GO:0016020//GO:0016021//GO:0005575//GO:0044425//GO:0031224	membrane//integral component of membrane//cellular_component//membrane part//intrinsic component of membrane	GO:0003674//GO:0005215	molecular_function//transporter activity	--	--	--
HZ99_RS02685	NZ_CP008896.1	-	641536	642348	813	131	87	45	119	203	80	35.7759	32.2492	18.2023	38.9242	57.6095	21.0105	28.7425	39.1814	116.165	96.5557	0.26675	0.69483	1	FALSE	--	--	--	--	--	--	--	--	--
HZ99_RS02690	NZ_CP008896.1	-	642376	643659	1284	103	61	40	97	142	99	17.8108	14.3171	10.2447	20.0895	25.5159	16.4629	14.1242	20.6895	97.3018	75.0658	0.37431	0.36475	0.95874	FALSE	GO:0008150//GO:0055114//GO:0008152//GO:0044710	biological_process//oxidation-reduction process//metabolic process//single-organism metabolic process	--	--	GO:0016209//GO:0016491//GO:0016684//GO:0004601//GO:0003674//GO:0003824//GO:0097159//GO:0005488//GO:1901363//GO:0020037//GO:0046906	antioxidant activity//oxidoreductase activity//oxidoreductase activity, acting on peroxide as acceptor//peroxidase activity//molecular_function//catalytic activity//organic cyclic compound binding//binding//heterocyclic compound binding//heme binding//tetrapyrrole binding	--	--	--
HZ99_RS02695	NZ_CP008896.1	-	643674	644870	1197	119	82	56	104	193	154	22.0731	20.6448	15.3851	23.1048	37.2007	27.4703	19.3676	29.2586	129.096	95.4994	0.43488	0.23717	0.8725	FALSE	--	--	--	--	--	--	--	--	--
HZ99_RS02700	NZ_CP008896.1	-	644880	645713	834	75	36	49	50	115	106	19.9667	13.0085	19.3213	15.9429	31.8141	27.1379	17.4321	24.965	77.1841	60.1065	0.36078	0.37977	0.95874	FALSE	GO:0051179//GO:0006812//GO:0006827//GO:0000041//GO:0044763//GO:0009987//GO:0044699//GO:0051234//GO:0006811//GO:0006810//GO:0008150//GO:0006826//GO:0034220//GO:0044765//GO:0030001//GO:0034755//GO:0055085	localization//cation transport//high-affinity iron ion transmembrane transport//transition metal ion transport//single-organism cellular process//cellular process//single-organism process//establishment of localization//ion transport//transport//biological_process//iron ion transport//ion transmembrane transport//single-organism transport//metal ion transport//iron ion transmembrane transport//tr…	GO:0033573//GO:0044464//GO:0044425//GO:0043234//GO:0016020//GO:0005575//GO:0044423//GO:0005886//GO:0044459//GO:0005623//GO:0019028//GO:0019012//GO:0071944//GO:0032991	high-affinity iron permease complex//cell part//membrane part//protein complex//membrane//cellular_component//virion part//plasma membrane//plasma membrane part//cell//viral capsid//virion//cell periphery//macromolecular complex	GO:0008324//GO:0005215//GO:0022891//GO:0022890//GO:0046873//GO:0015075//GO:0022857//GO:0022892//GO:0003674//GO:0046915//GO:0005381	cation transmembrane transporter activity//transporter activity//substrate-specific transmembrane transporter activity//inorganic cation transmembrane transporter activity//metal ion transmembrane transporter activity//ion transmembrane transporter activity//transmembrane transporter activity//substrate-specific transporter activity//molecular_function//transition metal ion transmembrane transpor…	--	--	--
[truncated: 4,921 more rows]
