# Supplementary material for: Combined Transcriptome and Proteome Analysis of RpoS Regulon Reveals Its Role in Spoilage Potential of Pseudomonas fluorescens
Source: Front Microbiol. 2019 Feb 6;10:94. doi: 10.3389/fmicb.2019.00094 (PMC6372562; doi:10.3389/fmicb.2019.00094)
Supplement: Supplementary file 5 [file Table_5.XLSX]

## Sheet: Table title
Supplementary Table S5 MS/MS data of TMT proteome sequencing.

## Sheet: Header
Header line description of worksheet "summary"
Total spectrums	Number of spectrums produced by mass spectrometer
Matched spetrums	Number of spectrums matched with alignment protein
Peptides	Number of peptides whitch spetrums hit
Unique peptides	Number of unique peptides which spectrums hit
Identified proteins	Number of proteins detected by spetrum search analysis
Quantifiable proteins	Number of proteins quantifiable
Header line description of worksheet "Quant"
Protein accession	Protein accession number of database used for search
Protein description	Protein functional description
Gene ID	Gene ID (locus tag) from the transcriptional analysis
MW [kDa]	Protein molecular weight ,unit [kDa]
Score	A simple rule to be used to judge whether a result is significant or not
Coverage [%]	Percent of identified peptdie sequence covering in protein sequence
#Peptides	Number of identified peptides
#PSMs	Number of spectrum which protein matched
#Unique peptides	Number of identified peptides that only come form this protein groups
Header line description of worksheet "pep_quant"
ID	Identified peptide index number
Sequence	Identified peptide amino acid sequence
Protein accession	Protein accession number of database used for search
Protein description	Protein functional description
Charge	Carried charge of peptide
m/z	Mass-to-charge ratio of peptide
mass error [ppm]	Parts per million ratio of peptide mass error between the theory and practice
PEP	The maximal posterior error probability for peptides, which is the probability of each peptide to be a false hit considering identification score and peptide length
Score	A simple rule to be used to judge whether a result is significant or not
Unique [yes/no]	When marked with 'yes', this particular peptide is unique to a single identified protein group

## Sheet: summary
MS/MS spetrum database search analysis summary
Total spectrums	Matched spetrums	Peptides	Unique peptides	Identified proteins	Quantifiable proteins
135890	35804	19399	19345	2730	2559
Differentially expressed protein summary
Compare group	Regulated type	fold change >1.2
rpoS/UK4	up-regulated	72
	down-regulated	140
Filtered whith threshold value of expression fold change and P vlaue < 0.05

## Sheet: Quant
Protein accession	Protein description	Locus tag	MW [kDa]	Score	Coverage [%]	#Peptides	#PSMs	#Unique peptides	UK4_1	UK4_2	UK4_3	rpoS_1	rpoS_2	rpoS_3	rpoS/UK4 Ratio	rpoS/UK4 P value
WP_000136268.1	MULTISPECIES: mercury(II) reductase [Proteobacteria]	HZ99_RS21190	57.455	30.371	7.3	5	6	5	0.986992	1.1969	1.00496	1.04466	0.927071	0.952896	0.91714	0.329589
WP_000735441.1	MULTISPECIES: mercuric transporter periplasmic component [Proteobacteria]	HZ99_RS21180	9.487	28.345	34.1	4	5	4	1.03284	0.918764	1.02918	0.936857	1.09182	0.967094	1.00503	0.938296
WP_000904941.1	MULTISPECIES: TniR protein [Proteobacteria]	HZ99_RS21205	22.056	40.918	31.4	6	7	6	1.05409	1.06433	1.03286	0.95225	0.936732	0.99234	0.914333	0.01605
WP_002553164.1	MULTISPECIES: integration host factor subunit alpha [Pseudomonas]	HZ99_RS07080	11.476	64.94	59	7	14	7	0.930697	0.997653	0.943962	1.0744	1.0556	0.94668	1.07115	0.225772
WP_002553999.1	MULTISPECIES: translation initiation factor IF-1 [Gammaproteobacteria]	HZ99_RS05500	8.3025	60.96	47.2	3	9	3	0.998614	0.933387	0.994249	0.94846	0.979927	1.08225	1.02884	0.580376
WP_002554837.1	MULTISPECIES: cold-shock protein CapB [Pseudomonas]	HZ99_RS23785	7.7266	76.917	72.5	5	14	5	0.971778	0.931271	0.992584	0.955239	0.982209	1.10478	1.05063	0.405646
WP_002555108.1	MULTISPECIES: rod shape-determining protein [Pseudomonas]	HZ99_RS12200	37.003	264.69	53	17	36	17	0.954559	0.985279	0.924163	1.06352	0.991675	0.993462	1.06447	0.11098
WP_002555466.1	MULTISPECIES: 30S ribosomal protein S11 [Pseudomonas]	HZ99_RS13975	13.615	97.073	42.6	6	17	6	1.0123	0.941453	0.998289	1.00311	0.995727	1.06904	1.03924	0.292014
WP_002555479.1	MULTISPECIES: 50S ribosomal protein L14 [Gammaproteobacteria]	HZ99_RS14035	13.41	113.17	71.3	11	43	11	0.99108	0.994271	1.00841	1.02104	0.985129	0.97944	0.997276	0.860652
WP_002555481.1	MULTISPECIES: 50S ribosomal protein L29 [Gammaproteobacteria]	HZ99_RS14045	7.1722	63.879	60.3	3	10	3	0.795918	1.41287	0.691597	1.21066	1.09467	0.83181	1.08163	0.77459
WP_002555486.1	MULTISPECIES: 30S ribosomal protein S19 [Pseudomonas]	HZ99_RS14065	10.334	81.452	47.3	7	15	7	1.05075	0.955525	0.981254	0.969083	0.992941	1.0571	1.01058	0.799169
WP_002555488.1	MULTISPECIES: 50S ribosomal protein L23 [Pseudomonas]	HZ99_RS14075	10.945	100.14	69.7	10	26	10	1.00898	1.01064	0.961155	1.00275	0.935534	1.05121	1.00293	0.942913
WP_002555493.1	MULTISPECIES: 30S ribosomal protein S7 [Pseudomonas]	HZ99_RS14105	17.647	179.53	60.3	14	51	14	1.09498	0.929688	0.987669	0.987213	0.990733	1.03531	1.0003	0.995672
WP_002555494.1	MULTISPECIES: 30S ribosomal protein S12 [Pseudomonas]	HZ99_RS14110	13.725	34.17	35	5	8	5	1.12276	0.876925	0.991001	0.88109	0.9783	1.09321	0.987266	0.899043
WP_002555808.1	MULTISPECIES: nitrogen regulatory protein P-II 1 [Gammaproteobacteria]	HZ99_RS16400	12.33	139.37	59.8	7	23	7	0.980284	1.01445	1.08316	0.992926	0.96784	1.03822	0.974365	0.51704
WP_002555987.1	MULTISPECIES: ATP synthase subunit C [Pseudomonas]	HZ99_RS17385	8.6084	6.952	12.9	1	1	1	1.23227	0.815747	1.08377	1.04425	0.748405	1.03	0.901292	0.545226
WP_003103908.1	MULTISPECIES: 50S ribosomal protein L22 [Gammaproteobacteria]	HZ99_RS14060	11.911	129.52	60	8	20	8	1.0209	0.975959	0.9687	1.05346	0.999696	1.02578	1.03823	0.168856
WP_003108276.1	MULTISPECIES: transcriptional regulator [Proteobacteria]	HZ99_RS21565	8.767	26.421	44.6	3	5	3	1.06739	0.940115	0.966967	0.871043	0.995205	0.885001	0.924955	0.248652
WP_003127475.1	MULTISPECIES: transcriptional regulator [Pseudomonas]	HZ99_RS12990	56.58	225.28	41.2	21	29	21	0.988565	0.94013	0.953682	1.01913	1.00782	1.04926	1.06725	0.0282667
WP_003159185.1	MULTISPECIES: invertase [Proteobacteria]	HZ99_RS21570	20.146	33.879	28.2	4	5	4	0.898082	0.961597	0.954593	1.13142	0.982321	1.04943	1.12397	0.0972183
WP_003159186.1	MULTISPECIES: DNA-binding protein [Proteobacteria]	HZ99_RS21560	13.701	35.59	20.6	2	6	2	0.878413	1.03916	1.00353	1.00302	0.984281	1.02357	1.03073	0.605345
WP_003171107.1	MULTISPECIES: imidazole glycerol phosphate synthase cyclase subunit [Pseudomonas]	HZ99_RS19310	27.128	60.556	19.5	6	8	6	0.992382	1.0127	0.920776	1.01317	1.02445	0.988706	1.03434	0.355443
WP_003171373.1	MULTISPECIES: 30S ribosomal protein S18 [Pseudomonas]	HZ99_RS20290	8.9313	46.545	60.5	6	16	6	1.06422	0.993075	0.997908	0.970059	0.9864	0.995011	0.966048	0.267617
WP_003171376.1	MULTISPECIES: 50S ribosomal protein L9 [Pseudomonas]	HZ99_RS20300	15.497	97.916	32.4	5	14	5	1.07301	0.943916	0.953338	0.989762	0.955764	1.00046	0.991827	0.867457
WP_003171603.1	MULTISPECIES: ribose-phosphate pyrophosphokinase [Pseudomonas]	HZ99_RS22280	34.144	197.12	44.1	12	27	12	0.950285	0.933036	0.945605	1.05818	1.01806	1.05888	1.10824	0.00949466
WP_003171743.1	MULTISPECIES: 30S ribosomal protein S9 [Pseudomonas]	HZ99_RS12270	14.616	60.864	38.5	5	12	5	1.02102	0.986304	0.986946	0.935045	0.945703	1.08483	0.990416	0.863243
WP_003171862.1	MULTISPECIES: phosphoheptose isomerase [Pseudomonas fluorescens group]	HZ99_RS11885	21.293	18.49	9.1	2	3	2	0.918054	1.22125	0.924779	1.03715	0.966988	0.970382	0.970771	0.796044
WP_003171868.1	MULTISPECIES: division/cell wall cluster transcriptional repressor MraZ [Pseudomonas]	HZ99_RS11865	17.062	26.977	17.9	3	5	3	1.00528	1.03093	1.0159	0.991373	0.995054	0.928461	0.95504	0.158611
WP_003172097.1	MULTISPECIES: peroxidase [Pseudomonas]	HZ99_RS11055	21.933	269.89	58	10	59	10	0.898254	0.927912	0.990633	1.02292	1.03809	1.02041	1.09394	0.0781099
WP_003172178.1	MULTISPECIES: ferredoxin--NADP(+) reductase [Pseudomonas]	HZ99_RS10825	29.709	141.02	48.6	10	20	10	0.940778	0.970546	0.88515	1.05813	1.00361	1.0426	1.11009	0.0334957
WP_003172477.1	MULTISPECIES: RNA polymerase sigma factor RpoE [Pseudomonas]	HZ99_RS24455	22.251	29.67	19.7	4	5	4	0.854833	0.944408	0.882331	1.16932	1.05812	0.904517	1.16795	0.181058
WP_003172710.1	MULTISPECIES: hypothetical protein [Pseudomonas]	HZ99_RS26775	8.8268	49.418	32.5	4	24	4	1.24598	0.972236	0.979197	0.64218	0.932746	1.09811	0.835998	0.346095
WP_003173733.1	MULTISPECIES: transporter [Pseudomonas]	HZ99_RS04360	7.6729	9.58	14.1	1	1	1	0.609284	0.618553	0.774326	1.36733	1.1934	1.37339	1.96493	0.00132483
WP_003173824.1	MULTISPECIES: hypothetical protein [Pseudomonas]	HZ99_RS02180	11.384	31.479	35	3	4	3	1.0346	1.11216	0.923302	1.01603	0.980345	0.99142	0.973202	0.668836
WP_003174668.1	MULTISPECIES: hypothetical protein [Pseudomonas]	HZ99_RS08960	6.6297	87.209	82	6	8	6	0.953573	0.937807	1.08273	0.995628	1.06453	1.11752	1.06845	0.310233
WP_003174725.1	MULTISPECIES: NADH-quinone oxidoreductase subunit I [Pseudomonas]	HZ99_RS05630	20.445	108.6	50	9	18	9	0.924741	0.986351	0.990606	1.03361	0.984419	1.04906	1.057	0.129228
WP_003174819.1	MULTISPECIES: transcriptional regulator [Pseudomonas]	HZ99_RS05935	9.0623	113.91	77.8	6	34	6	0.898394	0.951662	0.978903	1.08682	1.07321	1.02766	1.12681	0.0180694
WP_003174972.1	MULTISPECIES: MerR family transcriptional regulator [Pseudomonas]	HZ99_RS07075	13.926	41.973	37.3	3	4	3	1.02076	1.07631	0.988944	1.08891	1.01531	0.82369	0.948767	0.580748
WP_003174975.1	MULTISPECIES: 50S ribosomal protein L20 [Pseudomonas]	HZ99_RS07095	13.356	75.334	30.5	7	19	7	1.04777	0.973909	0.972283	0.964491	0.995149	1.02198	0.995877	0.898206
WP_003175252.1	MULTISPECIES: cell division topological specificity factor [Pseudomonas]	HZ99_RS26180	9.5368	50.057	42.9	4	8	4	0.916752	0.959523	0.951167	1.04948	1.0421	1.0383	1.10697	0.0124438
WP_003175465.1	MULTISPECIES: cytochrome oxidase [Pseudomonas]	HZ99_RS08080	6.7628	6.9121	11.5	1	1	1	1.21317	1.01784	1.4464	0.550909	0.640298	1.12466	0.629752	0.113125
WP_003175895.1	MULTISPECIES: 50S ribosomal protein L19 [Pseudomonas]	HZ99_RS23325	12.969	111.85	62.9	6	25	6	1.0134	0.981964	0.949152	0.980749	0.977661	1.03234	1.0157	0.580611
WP_003175898.1	MULTISPECIES: ribosome maturation factor RimM [Pseudomonas]	HZ99_RS23315	19.926	28.572	27	4	5	4	0.911491	0.983145	0.86678	1.04431	0.989551	1.09214	1.13203	0.0551584
WP_003175899.1	MULTISPECIES: 30S ribosomal protein S16 [Pseudomonas]	HZ99_RS23310	9.2074	65.76	61.4	6	14	6	1.01006	1.02279	0.964104	1.02683	1.01222	0.993578	1.0119	0.597468
WP_003176051.1	MULTISPECIES: 50S ribosomal protein L21 [Pseudomonas]	HZ99_RS12695	11.617	36.04	36.5	4	14	4	1.04585	1.00399	1.01771	1.02756	1.00666	0.976339	0.981419	0.382665
WP_003176102.1	MULTISPECIES: acetolactate synthase small subunit [Pseudomonas]	HZ99_RS21940	17.83	126.31	39.3	4	5	4	0.911555	0.968304	1.01271	1.03063	1.09867	1.02684	1.09112	0.082046
WP_003176136.1	MULTISPECIES: tRNA pseudouridine(55) synthase TruB [Pseudomonas]	HZ99_RS21785	33.376	101.59	37	10	12	10	0.965838	1.00926	0.963662	1.07473	1.00611	0.986157	1.04364	0.254276
WP_003176264.1	MULTISPECIES: AsnC family transcriptional regulator [Pseudomonas]	HZ99_RS13105	18.069	59.257	49.1	7	8	7	0.91013	1.06637	0.968642	1.00076	0.937606	1.06306	1.01911	0.764124
WP_003176323.1	MULTISPECIES: inorganic pyrophosphatase [Pseudomonas]	HZ99_RS13390	19.378	127.93	64	10	46	10	0.974276	0.982548	1.04684	1.02253	0.994597	0.975029	0.996168	0.894353
WP_003176356.1	MULTISPECIES: 6,7-dimethyl-8-ribityllumazine synthase [Pseudomonas]	HZ99_RS13800	16.45	66.677	47.5	6	13	6	1.07918	0.970742	1.02672	0.953625	0.984036	1.00189	0.955443	0.281885
WP_003176403.1	MULTISPECIES: DNA-directed RNA polymerase subunit alpha [Pseudomonas]	HZ99_RS13965	36.645	189.49	38.4	17	41	17	0.964268	1.05978	0.947462	1.02919	0.997225	1.02372	1.02646	0.536652
WP_003176407.1	MULTISPECIES: 50S ribosomal protein L15 [Pseudomonas]	HZ99_RS13990	15.224	164.96	60.7	9	29	9	1.02836	1.0065	0.969911	0.97303	0.976155	1.01981	0.988092	0.628556
WP_003176412.1	MULTISPECIES: 50S ribosomal protein L6 [Pseudomonas]	HZ99_RS14010	19.197	113.66	45.2	9	31	9	1.01484	0.992136	0.958464	0.987582	0.9768	1.02993	1.00974	0.697633
WP_003176414.1	MULTISPECIES: 30S ribosomal protein S14 [Pseudomonas]	HZ99_RS14020	11.434	27.903	29.7	3	9	3	0.958218	0.876099	1.03074	0.8923	1.02476	1.06698	1.04153	0.597096
WP_003176419.1	MULTISPECIES: 30S ribosomal protein S17 [Pseudomonas]	HZ99_RS14040	10.097	50.431	54.5	5	20	5	0.906081	1.00362	0.968143	1.08017	0.949015	1.04221	1.06726	0.258364
WP_003176422.1	MULTISPECIES: 30S ribosomal protein S3 [Pseudomonas]	HZ99_RS14055	25.753	217.39	61	16	41	16	1.11613	0.96362	0.987487	0.979136	0.989945	1.03192	0.978404	0.694828
WP_003176423.1	MULTISPECIES: 50S ribosomal protein L2 [Pseudomonas]	HZ99_RS14070	29.707	156.53	38.3	12	48	12	1.0343	1.0144	1.00773	0.874241	1.0024	1.04501	0.955904	0.474555
WP_003176424.1	MULTISPECIES: 50S ribosomal protein L4 [Pseudomonas]	HZ99_RS14080	22	109.9	41.5	9	20	9	0.9841	0.977926	0.953525	1.04265	0.991027	1.06421	1.06254	0.0910864
WP_003176426.1	MULTISPECIES: elongation factor Tu [Pseudomonas]	HZ99_RS14095	43.563	323.31	84.6	28	200	28	0.984681	1.04378	0.948789	1.02085	0.983827	0.970369	0.99926	0.98285
WP_003176433.1	MULTISPECIES: 50S ribosomal protein L10 [Pseudomonas]	HZ99_RS14130	17.632	131.29	62.7	12	41	12	0.978544	1.02859	0.970388	1.02448	0.963712	0.99782	1.00285	0.916358
WP_003176436.1	MULTISPECIES: transcription termination/antitermination protein NusG [Pseudomonas]	HZ99_RS14145	20.036	151.83	41.2	6	17	6	0.957193	0.95749	0.934894	0.948298	1.01734	0.993175	1.03834	0.206283
WP_003176443.1	MULTISPECIES: iron-sulfur cluster insertion protein ErpA [Pseudomonas]	HZ99_RS14230	12.501	9.5746	13.8	1	2	1	0.693855	1.14321	1.13	1.0099	1.04168	1.01377	1.03313	0.84516
WP_003176825.1	MULTISPECIES: transcription termination factor Rho [Pseudomonas]	HZ99_RS16160	46.954	313.33	53	20	42	20	0.990621	1.07875	0.979116	0.974982	0.998878	0.981366	0.969409	0.428786
WP_003176906.1	MULTISPECIES: 50S ribosomal protein L33 [Pseudomonas]	HZ99_RS16545	6.0811	6.8901	15.7	1	3	1	0.966498	1.01346	0.972868	1.05977	0.95063	1.03796	1.03235	0.451805
WP_003176920.1	MULTISPECIES: DNA-directed RNA polymerase subunit omega [Pseudomonas]	HZ99_RS16615	9.827	25.006	29.9	2	3	2	1.3429	0.908757	0.928408	0.868515	0.971028	0.96415	0.881646	0.471267
WP_003176964.1	MULTISPECIES: DNA-binding response regulator [Pseudomonas]	HZ99_RS16720	25.581	83.027	52	8	9	8	0.850923	1.06169	0.95237	1.14425	1.08278	0.94983	1.10886	0.28199
WP_003176975.1	MULTISPECIES: acyl-CoA thioesterase [Pseudomonas]	HZ99_RS16775	14.444	6.9097	6	1	1	1	0.974266	1.09713	0.944739	1.11081	0.942184	0.947153	0.994698	0.944968
WP_003177061.1	MULTISPECIES: ATP synthase epsilon chain [Pseudomonas]	HZ99_RS17355	14.581	107.53	34.1	4	10	4	0.999064	0.980137	1.08448	1.03763	0.981458	0.955244	0.970835	0.503303
WP_003177875.1	MULTISPECIES: 30S ribosomal protein S15 [Pseudomonas]	HZ99_RS21790	10.119	40.675	49.4	3	5	3	0.979663	1.09619	0.953939	1.04352	0.947357	1.03801	0.999702	0.995829
WP_003178872.1	MULTISPECIES: carbon storage regulator [Pseudomonas]	HZ99_RS09580	6.939	14.752	30.6	2	6	2	0.988137	1.16895	1.04838	0.970762	0.889953	1.04553	0.906656	0.227012
WP_003185785.1	MULTISPECIES: 23S rRNA (pseudouridine(1915)-N(3))-methyltransferase RlmH [Pseudomonas]	HZ99_RS13265	17.706	39.076	27.7	4	4	4	1.00946	1.06082	0.906326	1.08943	1.0384	0.907398	1.01969	0.79643
WP_003186035.1	MULTISPECIES: 30S ribosomal protein S5 [Pseudomonas]	HZ99_RS14000	17.687	112.52	44.6	7	33	7	1.02479	0.944859	0.980891	1.00906	0.991242	1.00046	1.01702	0.547048
WP_003186037.1	MULTISPECIES: 50S ribosomal protein L18 [Pseudomonas]	HZ99_RS14005	12.642	91.266	52.6	8	19	8	1.03441	1.03912	1.01591	1.00638	1.00169	0.99603	0.972375	0.0411025
WP_003186070.1	MULTISPECIES: 30S ribosomal protein S10 [Gammaproteobacteria]	HZ99_RS14090	11.752	146.05	62.1	7	20	7	0.984047	1.00113	0.957103	1.01343	0.984397	0.989654	1.01536	0.395474
WP_003188188.1	MULTISPECIES: acetyl-CoA carboxylase biotin carboxylase subunit [Pseudomonas]	HZ99_RS20665	49.473	323.31	53.6	20	54	19	1.01197	0.932167	0.947348	1.03557	1.02271	1.04033	1.07163	0.099987
WP_003188526.1	MULTISPECIES: cytochrome b [Pseudomonas]	HZ99_RS12260	46.058	34.002	8.9	4	8	4	1.07616	0.941111	0.983697	0.991733	1.00346	0.997477	0.997232	0.951036
WP_003188599.1	MULTISPECIES: ATP phosphoribosyltransferase [Pseudomonas]	HZ99_RS12040	23.113	124.59	44.5	8	9	8	0.970636	1.00898	1.01097	1.05958	0.995616	0.991291	1.01869	0.516761
WP_003188807.1	MULTISPECIES: hypothetical protein [Pseudomonas]	HZ99_RS22595	9.696	39.691	48.8	3	5	3	1.1024	1.28158	1.39381	0.723601	0.744107	0.748067	0.586528	0.0247828
WP_003189131.1	MULTISPECIES: cold-shock protein [Pseudomonas]	HZ99_RS23550	7.7155	69.7	66.7	5	15	4	0.901787	0.812358	0.926604	1.08685	1.14722	1.10006	1.26257	0.00944956
WP_003189235.1	MULTISPECIES: zinc chelation protein SecC [Pseudomonas]	HZ99_RS23810	7.3459	6.4157	15.2	1	1	1	1.17614	0.783211	1.23197	0.824326	0.907877	1.03163	0.866046	0.428461
WP_003190259.1	MULTISPECIES: 6-carboxytetrahydropterin synthase QueD [Pseudomonas]	HZ99_RS06485	13.643	23.888	28.8	4	4	4	0.990741	0.851042	1.07667	1.02806	1.02769	0.948545	1.02941	0.716921
WP_003190728.1	MULTISPECIES: Fe-S biogenesis protein NfuA [Pseudomonas]	HZ99_RS04130	20.974	52.354	30.4	6	10	6	0.997904	1.01469	0.906511	1.00568	0.984121	1.09522	1.05684	0.311865
WP_003192912.1	MULTISPECIES: cobyrinic acid a,c-diamide synthase [Pseudomonas]	HZ99_RS25415	29.717	64.07	19.5	5	10	5	1.03801	1.07309	0.961913	0.967319	0.981234	1.04517	0.974197	0.553979
WP_003194132.1	MULTISPECIES: ketol-acid reductoisomerase [Pseudomonas]	HZ99_RS21945	36.227	256.83	42.9	15	51	15	1.00444	0.994543	0.974433	0.993027	0.983187	1.03619	1.01311	0.532017
WP_003194649.1	MULTISPECIES: 50S ribosomal protein L3 [Pseudomonas]	HZ99_RS14085	22.563	256.47	57.3	13	38	13	1.01576	0.97502	0.964954	1.02287	0.953812	1.03777	1.01986	0.559134
WP_003195829.1	MULTISPECIES: ATP synthase subunit gamma [Pseudomonas]	HZ99_RS17365	31.394	225.33	68.9	16	36	16	0.959892	1.0135	1.03294	1.01953	0.984509	0.952269	0.983361	0.599284
WP_003203624.1	MULTISPECIES: phenylalanine--tRNA ligase subunit alpha [Pseudomonas]	HZ99_RS07090	38.052	94.957	29.3	10	17	10	1.06627	1.04702	0.920179	0.958638	0.971963	1.0367	0.978186	0.698595
WP_003206849.1	MULTISPECIES: AsnC family transcriptional regulator [Pseudomonas]	HZ99_RS16500	18.685	61.472	42.6	8	12	8	0.964348	1.08185	1.05313	0.976199	0.980503	0.917288	0.927293	0.15734
WP_003210056.1	MULTISPECIES: 30S ribosomal protein S4 [Pseudomonas]	HZ99_RS13970	23.076	243.09	56.8	17	60	17	1.02698	1.01228	0.945306	1.00634	0.936707	1.02699	0.995133	0.902543
WP_003210069.1	MULTISPECIES: 50S ribosomal protein L5 [Pseudomonas]	HZ99_RS14025	20.487	160.56	53.1	12	38	12	0.996774	0.984362	0.990062	0.974784	1.00468	1.026	1.01153	0.5255
WP_003210093.1	MULTISPECIES: 50S ribosomal protein L7/L12 [Pseudomonas]	HZ99_RS14125	12.463	76.375	27.3	3	18	3	1.04006	0.97784	0.925699	1.00614	0.981139	1.05673	1.03411	0.454323
WP_003210097.1	MULTISPECIES: 50S ribosomal protein L11 [Pseudomonas]	HZ99_RS14140	14.912	110.72	62.9	10	37	10	0.99131	1.02294	0.94626	1.0473	0.975568	1.00962	1.02431	0.47438
WP_003211975.1	MULTISPECIES: phosphoribosylaminoimidazolesuccinocarboxamide synthase [Pseudomonas]	HZ99_RS24510	26.907	162.39	63.7	17	30	17	0.921805	0.983929	0.982208	1.02587	1.02224	1.01081	1.0592	0.101696
WP_003212997.1	MULTISPECIES: superoxide dismutase [Pseudomonas]	HZ99_RS10040	21.977	72.632	33.8	6	22	6	1.01664	0.981198	0.929427	1.02297	0.977446	1.00055	1.02518	0.452413
WP_003213601.1	MULTISPECIES: glycine--tRNA ligase subunit alpha [Pseudomonas]	HZ99_RS17490	36.233	82.43	29.3	9	21	9	0.94872	1.03907	1.03858	1.0103	0.998566	0.980318	0.987712	0.725197
WP_003213784.1	MULTISPECIES: cell division ATP-binding protein FtsE [Pseudomonas]	HZ99_RS15620	24.569	6.6579	4	1	1	1	1.20301	0.798856	1.06907	1.105	0.799551	0.977192	0.938392	0.694084
WP_003215457.1	MULTISPECIES: hypothetical protein [Pseudomonas]	HZ99_RS13155	12.528	6.9652	9.3	1	1	1
WP_003217491.1	MULTISPECIES: 30S ribosomal protein S6 [Pseudomonas]	HZ99_RS20285	16.3	181.88	63.6	9	37	9	0.980209	1.00766	0.989738	1.03727	0.993615	1.02021	1.02468	0.191462
WP_003218037.1	MULTISPECIES: imidazoleglycerol-phosphate dehydratase [Pseudomonas]	HZ99_RS19290	21.844	66.198	33	7	12	7	1.02198	1.02364	1.00355	0.975432	1.00186	0.977771	0.969139	0.0455298
WP_003218556.1	MULTISPECIES: ATPase AAA [Pseudomonas]	HZ99_RS01060	35.473	76.958	28.8	8	10	8	0.929948	1.00446	0.922154	1.01416	1.01543	1.09584	1.09412	0.0760502
WP_003219273.1	MULTISPECIES: deoxycytidine triphosphate deaminase [Pseudomonas]	HZ99_RS23790	21.312	43.356	22.3	3	9	3	0.934993	1.06681	0.982633	0.994142	1.01422	0.997735	1.00726	0.869532
WP_003219314.1	MULTISPECIES: hypothetical protein [Pseudomonas]	HZ99_RS23670	18.945	163.34	57.5	14	31	14	1.03522	0.98253	1.01847	0.996429	1.00249	0.985754	0.983025	0.386404
WP_003232424.1	MULTISPECIES: 50S ribosomal protein L16 [Pseudomonas]	HZ99_RS14050	15.429	87.634	52.6	8	24	8	1.10467	0.957633	0.949885	0.93324	0.979547	0.975419	0.95884	0.502833
WP_003233235.1	MULTISPECIES: succinate--CoA ligase subunit beta [Pseudomonas]	HZ99_RS25695	41.295	323.31	59.8	22	80	22	1.03216	1.00413	0.952653	1.02229	0.97158	0.994655	0.99986	0.996236
WP_003233786.1	MULTISPECIES: NAD(P) transhydrogenase subunit alpha [Pseudomonas]	HZ99_RS17970	11.369	6.239	6.6	1	1	1	1.08324	0.972931	1.07347	0.849866	0.996227	1.01894	0.91545	0.247895
WP_003282175.1	MULTISPECIES: transposase [Pseudomonas]	HZ99_RS21290	21.288	28.585	19.9	4	4	4	0.990621	1.01717	0.981137	0.996096	0.979407	1.03249	1.00638	0.757072
WP_003365337.1	MULTISPECIES: cold-shock protein [Pseudomonas]	HZ99_RS10225	7.6925	38.782	40	2	15	2	1.01145	0.951494	0.979036	1.0115	0.971279	1.03134	1.02452	0.38619
WP_003395039.1	MULTISPECIES: arsenate reductase [Pseudomonas]	HZ99_RS14700	16.286	69.127	26.3	3	6	3	0.943394	1.08586	0.963972	1.00433	0.99952	0.988479	0.999699	0.995238
WP_003465068.1	MULTISPECIES: transposase [Proteobacteria]	HZ99_RS21220	62.397	45.213	9.1	6	6	6	1.30337	1.35914	1.28264	0.651673	0.726537	0.700289	0.526849	4.00684e-05
WP_003821167.1	MULTISPECIES: hypothetical protein [Proteobacteria]	HZ99_RS18805	6.9147	10.343	15.6	1	1	1	0.944894	0.906629	1.04267	1.18666	0.967282	0.932687	1.06649	0.524652
WP_004574803.1	MULTISPECIES: transcriptional regulator [Gammaproteobacteria]	HZ99_RS21305	21.28	6.4283	7.7	1	1	1
WP_004574804.1	MULTISPECIES: glucose-1-dehydrogenase [Gammaproteobacteria]	HZ99_RS21300	27.667	73.322	36.4	7	9	7	1.02759	1.09863	0.97122	0.968909	0.983399	0.955187	0.938675	0.224361
WP_004574805.1	MULTISPECIES: hypothetical protein [Gammaproteobacteria]	HZ99_RS21295	19.816	24.066	16	3	4	3	1.0354	0.94465	0.961415	1.03752	1.0996	1.00035	1.06664	0.179456
WP_005784088.1	MULTISPECIES: acyl carrier protein [Pseudomonas fluorescens group]	HZ99_RS19870	9.5577	20.232	38.1	3	4	3	0.980104	0.974052	0.938537	1.00158	1.03208	1.06995	1.07291	0.0493899
WP_005786153.1	MULTISPECIES: 3-ketoacyl-CoA thiolase [Pseudomonas]	HZ99_RS07925	41.571	108.94	33.2	8	15	8	1.00712	0.943803	1.03993	0.966886	1.0274	0.941293	0.981519	0.653754
WP_005789104.1	MULTISPECIES: lysogenization protein HflD [Pseudomonas fluorescens group]	HZ99_RS05565	23.103	26.391	15.9	4	4	4	1.04305	0.968445	0.946499	1.02471	1.0809	0.931971	1.0269	0.642468
WP_005789681.1	MULTISPECIES: translation initiation factor IF-3 [Pseudomonas]	HZ99_RS07105	20.035	128.64	52	9	27	9	1.10718	0.984487	0.915205	1.00019	0.956292	1.00944	0.986383	0.834319
WP_005790558.1	MULTISPECIES: 23S rRNA pseudouridine(955/2504/2580) synthase [Pseudomonas]	HZ99_RS08915	35.639	69.041	25.4	9	9	9	0.943105	0.933812	0.939285	1.08391	0.989144	1.08187	1.12028	0.0677682
WP_005790910.1	MULTISPECIES: crossover junction endodeoxyribonuclease RuvC [Pseudomonas]	HZ99_RS10330	18.376	12.234	12.1	2	2	2	0.929484	1.08969	0.95281	1.0558	0.933175	1.05468	1.02412	0.73035
WP_005792259.1	MULTISPECIES: Holliday junction DNA helicase [Pseudomonas]	HZ99_RS15505	16.168	21.438	19.3	3	3	3	1.01557	0.991694	0.902375	0.940032	1.01259	1.13679	1.06178	0.431873
WP_005792605.1	MULTISPECIES: chromosome partitioning protein ParA [Pseudomonas]	HZ99_RS17405	29.024	38.791	17.7	4	7	4	0.989377	0.982253	0.985259	1.06977	0.954503	0.993978	1.02075	0.607028
WP_005892238.1	MULTISPECIES: acyl carrier protein [Pseudomonas]	HZ99_RS08870	8.6284	30.335	41	3	8	3	1.18341	1.04652	1.02875	0.938105	0.864513	0.958521	0.847318	0.0558274
WP_007182527.1	MULTISPECIES: transcriptional regulator [Proteobacteria]	HZ99_RS18620	14.477	38.51	30.8	4	6	4	0.988665	1.03933	0.983263	0.949151	0.960385	0.992756	0.963815	0.182535
WP_007905882.1	MULTISPECIES: cold-shock protein [Pseudomonas]	HZ99_RS07120	7.6705	70.229	70	5	22	5	1.02678	1.00619	1.08541	0.936936	0.977961	1.01324	0.93899	0.122243
WP_007918448.1	MULTISPECIES: 50S ribosomal protein L17 [Pseudomonas]	HZ99_RS13960	14.446	122.77	46.1	8	22	8	1.0542	0.922345	0.952666	1.05028	1.02457	1.04239	1.06419	0.25428
WP_007920377.1	MULTISPECIES: 50S ribosomal protein L28 [Pseudomonas]	HZ99_RS16550	8.9794	74.583	50.6	5	16	5	1.17254	0.956195	0.918805	0.930863	0.945594	1.11966	0.983125	0.872306
WP_007920550.1	MULTISPECIES: carbon storage regulator [Pseudomonas]	HZ99_RS07195	7.01	23.155	28.1	3	5	3	1.08715	0.956809	1.00635	0.934397	0.871368	1.07186	0.943387	0.466435
WP_007933288.1	MULTISPECIES: YajQ family cyclic di-GMP-binding protein [Pseudomonas]	HZ99_RS10390	18.234	103.24	53.4	9	24	9	0.960399	1.00146	0.946833	1.02587	0.967514	1.0249	1.03768	0.224539
WP_008152339.1	MULTISPECIES: 50S ribosomal protein L32 [Pseudomonas]	HZ99_RS08890	6.7425	119.31	81.7	7	22	7	0.858752	0.922332	1.06152	1.07948	0.963613	1.06827	1.09455	0.28442
WP_008437689.1	MULTISPECIES: integration host factor subunit beta [Pseudomonas]	HZ99_RS26535	11.057	49.69	40.8	4	8	4	0.971847	1.004	1.02697	1.07123	0.919368	0.968259	0.98536	0.781672
WP_008439543.1	MULTISPECIES: F0F1 ATP synthase subunit B [Pseudomonas]	HZ99_RS17380	16.829	144.2	55.8	9	20	9	1.03796	1.11868	0.980616	0.976509	0.9532	0.920684	0.908563	0.125946
WP_008603564.1	fapF [Pseudomonas fluorescens]	HZ99_RS03975	46.466	27.132	10.9	4	5	4	1.45602	1.36377	1.3038	0.706078	0.576419	0.64629	0.467744	0.000266171
WP_008786731.1	MULTISPECIES: hypothetical protein [Proteobacteria]	HZ99_RS18730	24.812	15.193	18.1	2	3	2	1.15375	1.00606	0.955234	1.25186	0.833463	1.09673	1.02151	0.880205
WP_008786741.1	MULTISPECIES: transcriptional regulator [Proteobacteria]	HZ99_RS18780	12.854	106.85	39	4	5	4	0.981895	1.00706	0.942987	1.0017	1.07845	0.984469	1.04525	0.278466
WP_008786742.1	MULTISPECIES: ATPase [Proteobacteria]	HZ99_RS18785	86.559	308.41	29.4	19	23	17	0.958971	0.925765	0.904244	1.02319	1.03727	1.0969	1.13208	0.0143675
WP_008786744.1	MULTISPECIES: ferredoxin, 2Fe-2S type, ISC system [Proteobacteria]	HZ99_RS18795	12.288	12.935	14.3	2	2	2	1.02663	0.97359	1.04125	1.023	1.01965	0.910888	0.971089	0.535061
WP_010176165.1	MULTISPECIES: transcriptional regulator CysB [Pseudomonas]	HZ99_RS26810	36.03	112.92	27.5	10	17	10	1.11095	1.09283	1.06628	0.930826	0.908924	0.922061	0.844574	0.00153517
WP_010207684.1	MULTISPECIES: ATP synthase subunit beta [Pseudomonas]	HZ99_RS17360	49.459	323.31	78.4	31	134	31	1.04085	0.975307	1.01171	0.98087	0.947475	0.983403	0.96165	0.171168
WP_010207686.1	MULTISPECIES: ATP synthase subunit alpha [Pseudomonas]	HZ99_RS17370	55.249	323.31	59.3	32	117	32	1.04125	1.02906	1.01813	0.978961	0.946577	0.97493	0.939135	0.0100145
WP_010207689.1	MULTISPECIES: F0F1 ATP synthase subunit delta [Pseudomonas]	HZ99_RS17375	19.401	150.14	44.9	9	14	9	0.983531	1.00755	1.02231	0.974742	0.941021	1.04515	0.982585	0.635927
WP_010210870.1	MULTISPECIES: NAD(+) kinase [Pseudomonas]	HZ99_RS04080	32.286	27.639	13.2	4	4	4	0.864969	0.99854	0.949486	1.03319	1.08783	1.04966	1.12715	0.0762443
WP_010211319.1	MULTISPECIES: succinyl-CoA--3-ketoacid-CoA transferase [Pseudomonas]	HZ99_RS06290	24.977	103.46	30.2	5	16	5	0.961069	0.988288	1.1005	1.0307	0.990408	0.942524	0.971727	0.600548
WP_010211704.1	MULTISPECIES: beta-hydroxydecanoyl-ACP dehydratase [Pseudomonas]	HZ99_RS25775	18.699	107.06	48.5	7	18	7	0.878432	1.02472	0.975567	0.999346	1.04308	1.03152	1.06782	0.265857
WP_010212857.1	MULTISPECIES: hypothetical protein [Pseudomonas]	HZ99_RS11360	33.693	48.321	23.6	7	8	7	1.0092	0.997546	1.12203	0.887029	0.982817	1.03336	0.927902	0.268117
WP_010213607.1	MULTISPECIES: protease modulator HflC [Pseudomonas]	HZ99_RS20235	32.9	241.22	51.7	16	32	16	1.02255	0.941922	1.01888	0.95664	1.01776	1.04338	1.01154	0.770604
WP_010221594.1	MULTISPECIES: RNA-binding protein Hfq [Pseudomonas]	HZ99_RS20220	9.4548	22.045	16.3	2	6	2	1.16474	1.01391	1.05207	0.862222	0.915588	0.919456	0.834882	0.0439389
WP_010562376.1	MULTISPECIES: carboxymuconolactone decarboxylase [Pseudomonas]	HZ99_RS13560	14.146	21.38	9.6	2	2	2	0.851103	1.09128	0.958495	0.96091	1.12452	1.03685	1.07632	0.435516
WP_010562380.1	MULTISPECIES: NADP-dependent oxidoreductase [Pseudomonas]	HZ99_RS13535	36.936	67.331	32	8	17	7	1.01077	0.95805	1.0562	1.02598	0.979712	0.952106	0.977778	0.565745
WP_010562382.1	MULTISPECIES: (2Fe-2S)-binding protein [Pseudomonas]	HZ99_RS13530	16.16	27.119	24.8	3	4	3	1.0926	0.913808	0.981444	0.99741	1.04079	1.0009	1.01715	0.778123
WP_010562383.1	MULTISPECIES: aldehyde dehydrogenase [Pseudomonas]	HZ99_RS13525	78.857	74.637	12.5	8	10	8	0.982329	1.02547	1.07971	0.9055	0.986784	0.922369	0.911625	0.0734391
WP_010562390.1	MULTISPECIES: transcriptional regulator [Pseudomonas]	HZ99_RS13490	11.52	25.612	26.7	4	5	4	0.855682	0.994056	0.956841	1.02854	1.1859	0.984958	1.13996	0.160113
WP_010562393.1	MULTISPECIES: aldehyde dehydrogenase [Pseudomonas]	HZ99_RS13475	54.032	14.193	5.2	2	2	2	0.99439	0.97463	1.04483	0.990599	1.02798	0.963699	0.989523	0.72634
WP_010562501.1	MULTISPECIES: phosphate ABC transporter substrate-binding protein [Pseudomonas]	HZ99_RS13015	31.194	16.026	8	2	2	2	0.800881	1.23206	0.782693	1.00449	1.10955	1.12011	1.14864	0.444646
WP_010565221.1	MULTISPECIES: preprotein translocase subunit YajC [Pseudomonas]	HZ99_RS22985	11.926	45.277	42	4	11	4	1.08835	0.881278	1.00638	0.924145	1.02965	1.03313	1.00367	0.961583
WP_010565230.1	MULTISPECIES: iron-sulfur cluster assembly protein IscA [Pseudomonas]	HZ99_RS23035	11.656	44.827	15.9	2	2	2	1.00542	1.09614	0.964886	0.982371	1.00647	0.963129	0.962666	0.433259
WP_011282522.1	MULTISPECIES: addiction module antitoxin [Pseudomonas]	HZ99_RS21415	10.71	22.739	33.3	3	4	3	1.07708	1.03156	1.05922	0.959273	1.08398	1.02121	0.96736	0.446056
WP_012721550.1	MULTISPECIES: hypothetical protein [Pseudomonas]	HZ99_RS17955	8.3615	8.3338	15.5	1	1	1	0.707221	1.00331	1.20199	1.09493	1.35068	0.655779	1.06485	0.813918
WP_014336076.1	hypothetical protein [Pseudomonas fluorescens]	HZ99_RS19170	32.702	22.183	9.4	3	3	3	0.904624	1.00829	0.980575	0.989698	1.02343	1.09703	1.07488	0.178579
WP_014336078.1	TIGR04255 family protein [Pseudomonas fluorescens]	HZ99_RS19180	31.361	62.082	22.4	6	11	6	1.04956	0.988982	0.947631	1.02294	0.964092	0.961403	0.987361	0.745054
WP_015886061.1	MULTISPECIES: hypothetical protein [Pseudomonas]	HZ99_RS13235	10.312	32.165	40.7	5	8	5	0.952632	1.0776	0.984979	1.04263	0.964451	0.973	0.98835	0.80897
WP_016967023.1	MULTISPECIES: 30S ribosomal protein S20 [Pseudomonas]	HZ99_RS12670	9.9806	37.415	31.5	3	7	3	0.980302	0.887521	0.946128	1.03189	1.02696	1.11838	1.1291	0.0398472
WP_016969656.1	MULTISPECIES: hypothetical protein [Pseudomonas]	HZ99_RS17615	11.734	16.434	24.1	2	2	2	1.02271	0.77751	1.15389	0.89028	0.998317	1.11562	1.01696	0.903905
WP_016974096.1	MULTISPECIES: ATP-dependent Clp protease proteolytic subunit [Pseudomonas fluorescens group]	HZ99_RS05950	23.453	110.88	37	9	23	9	1.07734	0.99129	1.01997	1.01885	1.01906	0.996891	0.982581	0.557298
WP_017134918.1	MULTISPECIES: 4a-hydroxytetrahydrobiopterin dehydratase [Pseudomonas fluorescens group]	HZ99_RS25210	13.365	86.5	45.8	5	18	5	1.01654	0.956123	0.968039	1.04322	0.981511	0.995166	1.02693	0.372231
WP_017136163.1	MULTISPECIES: RNA helicase [Pseudomonas]	HZ99_RS26885	60.607	309.62	39.5	19	28	19	0.968668	1.04433	0.929642	1.08751	0.995114	1.0222	1.05511	0.283655
WP_017335986.1	MULTISPECIES: twitching motility protein PilT [Pseudomonas]	HZ99_RS21545	15.128	13.896	12.5	2	3	2	0.85302	1.08074	1.02021	1.07949	1.08376	1.03789	1.08367	0.34959
WP_017335987.1	MULTISPECIES: hypothetical protein [Pseudomonas]	HZ99_RS21550	8.8007	28.604	41.8	3	4	3	1.01537	0.981734	0.978392	1.02923	1.0134	0.978384	1.0153	0.473879
WP_017341638.1	MULTISPECIES: DNA-binding response regulator [Pseudomonas]	HZ99_RS17175	25.96	16.58	9.5	3	3	3
WP_017528747.1	MULTISPECIES: hypothetical protein [Pseudomonas fluorescens group]	HZ99_RS17810	10.747	49.077	43.8	4	15	4	0.951145	0.955249	0.991616	1.10079	1.02266	1.0526	1.09594	0.0351715
WP_017529674.1	MULTISPECIES: protein-L-isoaspartate O-methyltransferase [Pseudomonas fluorescens group]	HZ99_RS23770	25.093	89.673	42.7	9	11	9	0.905355	1.0387	0.990449	1.08653	0.964773	0.972475	1.03042	0.619657
WP_017529696.1	ribosome recycling factor [Pseudomonas fluorescens]	HZ99_RS23640	20.291	80.023	41.6	11	23	11	0.889887	0.977072	1.0379	1.05127	1.00089	1.05533	1.06976	0.252799
WP_017735064.1	MULTISPECIES: universal stress protein A [Pseudomonas]	HZ99_RS21535	30.942	36.717	13.4	3	4	3	0.871326	1.05994	0.894961	1.05688	0.972878	1.05656	1.09202	0.282386
WP_017736833.1	MULTISPECIES: tRNA guanosine(34) transglycosylase Tgt [Pseudomonas]	HZ99_RS22980	41.44	129.01	40.1	12	18	12	1.12485	1.0482	0.987629	0.94937	0.951245	0.937015	0.897791	0.111522
WP_017738857.1	MULTISPECIES: ATP-dependent protease subunit HslV [Pseudomonas]	HZ99_RS19685	18.704	50.847	27.3	5	12	5	0.977234	1.0316	0.936717	1.01749	1.02822	0.962769	1.02137	0.574962
WP_017739508.1	MULTISPECIES: PrkA family serine protein kinase [Pseudomonas]	HZ99_RS14415	73.796	323.31	45.2	27	56	27	1.52287	1.49317	1.64848	0.160629	0.178542	0.115409	0.0974547	0.000277619
WP_017845016.1	MULTISPECIES: thiazole synthase [Pseudomonas]	HZ99_RS15590	28.307	138.09	37.5	9	17	9	0.931162	0.923758	0.990104	1.0139	1.11391	1.00478	1.10108	0.0928736
WP_017846112.1	MULTISPECIES: molecular chaperone GroES [Pseudomonas]	HZ99_RS10725	10.261	152.52	60.2	6	27	6	0.936893	1.00477	1.03185	1.01143	1.00862	1.04612	1.03116	0.395837
WP_017846179.1	MULTISPECIES: nucleoside-diphosphate kinase [Pseudomonas]	HZ99_RS23060	14.953	128.87	62.4	7	36	7	0.952173	0.990709	0.992865	1.02154	1.02295	1.01105	1.0408	0.084706
WP_017848802.1	MULTISPECIES: 30S ribosomal protein S8 [Pseudomonas]	HZ99_RS14015	14.115	99.508	57.7	10	45	10	1.01088	1.02283	0.953733	1.0356	0.958919	1.01696	1.00804	0.811478
WP_017849542.1	MULTISPECIES: single-stranded DNA-binding protein [Pseudomonas fluorescens group]	HZ99_RS13935	18.989	96.691	56.1	9	27	9	1.08583	0.861903	0.998809	0.865959	0.776271	1.15753	0.950182	0.734812
WP_019334880.1	MULTISPECIES: arsenate reductase (glutaredoxin) [Pseudomonas]	HZ99_RS17270	15.777	37.872	14.8	2	4	2	0.93134	1.04868	1.04161	1.01577	0.944117	0.968897	0.969276	0.525582
WP_019334920.1	MULTISPECIES: hypothetical protein [Pseudomonas]	HZ99_RS17140	45.669	148.35	31.2	11	19	11	1.05668	1.16991	1.08988	0.906823	0.864624	0.905031	0.807027	0.0137463
WP_019334922.1	MULTISPECIES: hypothetical protein [Pseudomonas]	HZ99_RS17130	18.052	27.001	25	4	4	4	1.10307	1.11082	1.04752	0.967167	0.837485	0.912353	0.833076	0.0229805
WP_019692086.1	MULTISPECIES: UMP kinase [Pseudomonas]	HZ99_RS23635	26.592	79.62	32.8	6	11	6	1.09114	0.946871	0.934699	1.01389	0.985221	1.0438	1.02361	0.694948
WP_020301382.1	MULTISPECIES: methyl-accepting chemotaxis protein [Pseudomonas]	HZ99_RS21400	58.942	109.86	30.5	14	17	14	0.984813	0.921783	0.954685	0.99761	1.01248	1.0831	1.08105	0.0814161
WP_020302266.1	MULTISPECIES: transcriptional regulator, TetR family protein [Pseudomonas]	HZ99_RS07645	21.487	7.8424	6.2	1	1	1
WP_020302267.1	MULTISPECIES: hypothetical protein [Pseudomonas]	HZ99_RS07650	14.32	26.538	26.7	4	4	4	0.88426	0.933414	1.21927	1.25617	0.714137	0.971733	0.968752	0.875796
WP_020303033.1	MULTISPECIES: DNA damage-inducible protein [Pseudomonas]	HZ99_RS21420	9.4719	8.795	20.7	1	2	1	1.21356	0.579904	0.990944	1.06272	0.898733	1.16844	1.12408	0.611834
WP_023048079.1	MULTISPECIES: LysR family transcriptional regulator [Pseudomonas]	HZ99_RS03155	33.131	21.541	9.7	3	4	3	0.983522	1.02386	0.983687	1.00445	1.0205	0.952481	0.995442	0.863372
WP_023048080.1	MULTISPECIES: hypothetical protein [Pseudomonas]	HZ99_RS03160	13.334	17.784	19.5	2	3	2
WP_023048085.1	MULTISPECIES: NADPH-dependent F420 reductase [Pseudomonas]	HZ99_RS03180	21.763	7.2185	4.3	1	1	1
WP_023048086.1	MULTISPECIES: LysR family transcriptional regulator [Pseudomonas]	HZ99_RS03185	34.894	12.93	5.4	2	3	2	1.00819	1.20606	0.887159	1.00191	0.977691	0.957204	0.946927	0.615989
WP_023048087.1	MULTISPECIES: tautomerase [Pseudomonas]	HZ99_RS03190	7.0568	12.178	30.8	2	2	2	1.03048	1.04267	1.01879	0.990598	0.971636	0.952719	0.942758	0.0152377
WP_023048089.1	MULTISPECIES: acyl-CoA dehydrogenase [Pseudomonas]	HZ99_RS03200	41.937	123.15	31.8	11	15	11	0.919033	0.952383	1.00205	1.07321	1.00416	1.03775	1.0841	0.0638578
WP_023048090.1	MULTISPECIES: IclR family transcriptional regulator [Pseudomonas]	HZ99_RS03205	31.709	73.775	23.3	7	10	7	0.97714	0.922587	0.966218	1.04739	1.04237	1.05533	1.0974	0.025824
WP_023048102.1	MULTISPECIES: GntR family transcriptional regulator [Pseudomonas]	HZ99_RS03270	27.042	88.918	41.8	10	15	10	1.02846	0.976136	0.912215	1.0803	1.00788	1.00337	1.05991	0.241966
WP_023048104.1	MULTISPECIES: hydroxyglutarate oxidase [Pseudomonas]	HZ99_RS03280	45.419	51.977	21.8	8	8	8	0.950363	1.0736	1.0018	1.02797	1.03948	0.958306	0.999997	0.999952
WP_023048105.1	MULTISPECIES: aspartate aminotransferase family protein [Pseudomonas]	HZ99_RS03285	49.634	48.203	16	6	9	6	0.959474	0.932033	0.991921	0.988133	1.07475	0.930741	1.03822	0.483476
WP_023629248.1	MULTISPECIES: LysR family transcriptional regulator [Pseudomonas]	HZ99_RS03340	33.98	18.667	10.7	3	3	3	0.934097	1.01637	0.947167	1.08344	1.00663	0.883953	1.02637	0.717359
WP_023629250.1	MULTISPECIES: LysR family transcriptional regulator [Pseudomonas]	HZ99_RS03330	34.605	10.608	5.1	2	2	2
WP_023630205.1	MULTISPECIES: salicylaldehyde dehydrogenase [Pseudomonas]	HZ99_RS03315	51.237	10.888	3.9	2	3	2	1.09022	0.938012	0.69584	0.924404	0.964167	0.999058	1.06004	0.683985
WP_024015038.1	MULTISPECIES: ATPase AAA [Pseudomonas]	HZ99_RS21155	36.234	19.009	7.7	2	2	2	1.59535	1.49058	1.76449	0.477261	0.250722	0.244936	0.200585	0.000308983
WP_024074093.1	MULTISPECIES: soluble pyridine nucleotide transhydrogenase [Pseudomonas]	HZ99_RS07850	51.007	169.98	44.2	18	31	18	1.07694	1.04228	0.945265	0.973339	1.00048	0.954202	0.95547	0.369966
WP_024075423.1	MULTISPECIES: NAD-dependent succinate-semialdehyde dehydrogenase [Pseudomonas]	HZ99_RS03290	51.781	59.283	38.1	15	29	7	1.11881	1.08185	1.01643	1.01582	0.978514	0.869865	0.890309	0.0997036
WP_024077676.1	MULTISPECIES: 30S ribosomal protein S13 [Pseudomonas]	HZ99_RS13980	13.294	79.585	44.9	7	21	7	1.04733	0.861605	1.01216	0.991067	1.05719	1.02386	1.0517	0.476011
WP_025130815.1	MULTISPECIES: endoribonuclease [Pseudomonas]	HZ99_RS16625	13.526	108.98	68.3	8	22	8	1.05554	1.04599	0.933957	1.00369	0.933226	1.03282	0.978337	0.679183
WP_025856323.1	MULTISPECIES: hypoxanthine-guanine phosphoribosyltransferase [Pseudomonas]	HZ99_RS12015	20.835	44.986	29.7	5	8	5	0.985742	1.17318	0.986703	1.01342	1.00472	0.936412	0.939256	0.421081
WP_025992777.1	MULTISPECIES: HNH endonuclease [Pseudomonas]	HZ99_RS17145	42.718	222.69	44.6	16	27	16	1.02884	1.09458	1.13674	0.917044	0.939705	0.890033	0.842528	0.0184942
WP_028618134.1	MULTISPECIES: 50S ribosomal protein L1 [Pseudomonas]	HZ99_RS14135	24.065	254.22	60.2	12	38	12	0.992199	0.986044	0.971849	1.00236	1.00231	1.03355	1.02987	0.0867443
WP_028688846.1	MULTISPECIES: hypothetical protein [Pseudomonas]	HZ99_RS03110	9.4678	6.4072	8.4	1	1	1
WP_029289530.1	MULTISPECIES: cell division protein ZapA [Pseudomonas fluorescens group]	HZ99_RS16090	11.663	55.874	43.8	4	6	4	0.929855	0.989183	0.988852	1.0141	1.05276	0.961105	1.04129	0.298115
WP_029289634.1	DNA-binding protein [Pseudomonas fluorescens]	HZ99_RS16330	8.9952	91.87	41.7	3	10	3	0.96774	1.08874	0.88098	1.03226	1.09069	1.01932	1.06973	0.37819
WP_029289638.1	nucleoside diphosphate kinase regulator [Pseudomonas fluorescens]	HZ99_RS16340	14.551	34.175	32.4	4	5	4	0.951574	0.905781	1.01593	1.07897	1.05148	0.927009	1.06409	0.34667
WP_029289761.1	MULTISPECIES: xanthine phosphoribosyltransferase [Pseudomonas fluorescens group]	HZ99_RS16465	20.263	68.403	48.9	8	13	8	1.07024	0.980016	1.01934	0.979377	0.931829	1.0057	0.950257	0.210099
WP_029289772.1	hypothetical protein [Pseudomonas fluorescens]	HZ99_RS16490	12.798	123.27	27.4	3	11	3	0.94606	0.955713	0.963504	1.04344	0.987106	1.05975	1.07853	0.069673
WP_029289808.1	MULTISPECIES: deoxyuridine 5'-triphosphate nucleotidohydrolase [Pseudomonas fluorescens group]	HZ99_RS16570	15.976	45.315	25.8	3	8	3	0.994382	1.02484	1.00047	1.05374	0.991375	1.04176	1.02225	0.371852
WP_029289812.1	MULTISPECIES: acetylglutamate kinase [Pseudomonas fluorescens group]	HZ99_RS16580	31.95	50.796	26.9	7	7	7	0.912317	0.984384	1.00184	0.896829	1.16142	0.999137	1.0548	0.571748
WP_029289816.1	MULTISPECIES: exodeoxyribonuclease III [Pseudomonas fluorescens group]	HZ99_RS16590	29.827	47.802	25.5	6	10	6	0.970831	1.09335	0.901413	1.09071	0.982485	1.03065	1.04662	0.522985
WP_029289838.1	biopolymer transport protein ExbD [Pseudomonas fluorescens]	HZ99_RS16645	15.253	23.368	26.2	3	3	3
WP_029289848.1	MULTISPECIES: helicase [Pseudomonas fluorescens group]	HZ99_RS16670	14.162	38.199	37.6	3	5	3	0.900091	0.890081	1.02505	0.908684	1.15887	1.06115	1.11135	0.299016
WP_029289933.1	MULTISPECIES: phosphate transport system regulatory protein PhoU [Pseudomonas fluorescens group]	HZ99_RS16745	28.614	86.389	34.4	8	15	8	0.742229	1.13062	0.932515	1.1224	1.18646	0.951359	1.16214	0.326746
WP_029289934.1	MULTISPECIES: phosphate ABC transporter ATP-binding protein [Pseudomonas fluorescens group]	HZ99_RS16750	31.022	63.45	33.9	10	13	10	0.756243	0.954973	0.908079	1.05208	1.25926	1.00152	1.26479	0.0846059
WP_029290040.1	MULTISPECIES: transcriptional regulator [Pseudomonas fluorescens group]	HZ99_RS16890	31.136	26.918	10.1	2	2	2	0.940884	1.01026	1.04601	1.00151	1.00114	1.00297	1.00282	0.935562
WP_029290059.1	MULTISPECIES: cell wall assembly protein [Pseudomonas fluorescens group]	HZ99_RS16935	15.564	7.5606	6.7	1	1	1	1.35157	1.14833	1.3583	0.781502	0.736564	0.640834	0.559561	0.00435388
WP_029290189.1	ribonuclease P protein component [Pseudomonas fluorescens]	HZ99_RS17430	15.158	16.089	21.6	2	2	2	1.27377	0.635003	0.920285	0.906351	1.12939	1.06679	1.09666	0.679685
WP_029290193.1	MULTISPECIES: DNA polymerase III subunit beta [Pseudomonas fluorescens group]	HZ99_RS17440	40.63	242.39	58	20	48	20	0.955026	1.00063	1.00323	1.02544	1.01862	0.989308	1.02517	0.272281
WP_029290288.1	DNA-binding protein [Pseudomonas fluorescens]	HZ99_RS17670	9.8602	24.616	38.5	3	4	3	0.912075	0.907718	1.08127	1.26501	0.943485	0.870674	1.06139	0.689103
WP_029291380.1	MULTISPECIES: ribonuclease HI [Pseudomonas fluorescens group]	HZ99_RS04215	16.965	71.376	38	5	8	5	0.985337	0.941559	0.893184	1.02903	1.04212	1.04112	1.10361	0.063888
WP_029291449.1	MULTISPECIES: hypothetical protein [Pseudomonas fluorescens group]	HZ99_RS04065	9.787	27.877	33.7	3	4	3	0.888421	1.02718	0.848141	1.12043	1.04949	1.07362	1.1736	0.083586
WP_029291751.1	uracil phosphoribosyltransferase [Pseudomonas fluorescens]	HZ99_RS12020	23.008	104.51	56.6	9	13	9	0.980042	0.999276	0.913854	1.02777	0.942061	1.01558	1.03188	0.455323
WP_029291769.1	UDP-N-acetylglucosamine 1-carboxyvinyltransferase [Pseudomonas fluorescens]	HZ99_RS12045	44.995	310.74	48	20	46	20	0.995926	0.997125	0.975642	1.00203	1.02876	1.00332	1.02204	0.125485
WP_029291791.1	MULTISPECIES: ABC transporter ATP-binding protein [Pseudomonas fluorescens group]	HZ99_RS12100	26.567	87.938	50.6	10	23	10	0.96085	0.976688	1.00062	0.984521	0.978655	1.01261	1.01281	0.466898
WP_029291815.1	MULTISPECIES: hypothetical protein [Pseudomonas fluorescens group]	HZ99_RS12160	20.15	62.076	48	8	13	8	0.996726	1.06588	0.817318	1.09666	0.959945	1.04604	1.07734	0.441164
WP_029291818.1	protease TldD [Pseudomonas fluorescens]	HZ99_RS12165	50.229	134.48	17.3	6	8	6	1.07452	1.07661	1.0556	0.984512	0.90854	0.957956	0.88907	0.0255316
WP_029291908.1	MULTISPECIES: 50S ribosomal protein L13 [Pseudomonas fluorescens group]	HZ99_RS12275	15.693	123.2	58.5	8	33	8	1.01607	1.02178	0.988074	0.995969	0.977965	1.04738	0.998475	0.951511
WP_029291924.1	MULTISPECIES: chemotaxis protein CheY [Pseudomonas fluorescens group]	HZ99_RS12315	20.585	113.46	37.6	5	15	5	1.01448	0.957242	1.04822	0.995314	1.00959	1.02524	1.00338	0.912434
WP_029291946.1	peptide ABC transporter ATP-binding protein [Pseudomonas fluorescens]	HZ99_RS12375	35.744	60.236	26	8	10	8	0.840633	0.99971	1.13994	1.01588	0.98279	1.05444	1.02444	0.808076
WP_029292014.1	ribosomal large subunit pseudouridine synthase D [Pseudomonas fluorescens]	HZ99_RS12595	35.511	31.117	16.6	5	5	5	1.06244	1.41285	0.648645	0.75477	1.09443	1.10859	0.946815	0.838377
WP_029292050.1	Obg family GTPase CgtA [Pseudomonas fluorescens]	HZ99_RS12685	44.78	84.328	25.6	9	12	9	0.971959	1.06474	0.954671	0.959699	0.939778	1.07866	0.995578	0.940374
WP_029292052.1	MULTISPECIES: 50S ribosomal protein L27 [Pseudomonas fluorescens group]	HZ99_RS12690	9.2356	13.596	16.5	2	4	2	0.75379	1.09137	0.990738	0.819068	1.29484	1.11567	1.13882	0.489734
WP_029292073.1	MULTISPECIES: TIGR00645 family protein [Pseudomonas fluorescens group]	HZ99_RS12720	18.301	11.374	14.2	2	2	2	1.23123	0.993138	1.04763	0.949217	0.900996	0.870812	0.831611	0.114697
WP_029292211.1	AMP nucleosidase [Pseudomonas fluorescens]	HZ99_RS13120	54.411	216.17	33.1	15	29	15	1.0363	0.910047	0.980285	1.05583	1.00656	0.964985	1.03442	0.500789
WP_029292257.1	MULTISPECIES: D-alanyl-D-alanine carboxypeptidase [Pseudomonas fluorescens group]	HZ99_RS13240	42.225	298.34	43.4	14	26	14	1.0306	0.980258	0.934223	0.954549	1.03482	0.979585	1.0081	0.838656
WP_029292498.1	MULTISPECIES: flagellar protein FliS [Pseudomonas fluorescens group]	HZ99_RS25280	14.116	28.185	34.1	4	5	4	1.011	0.690137	0.916366	1.17565	0.954782	0.812115	1.12418	0.489215
WP_029292500.1	MULTISPECIES: flagellar assembly protein FliT [Pseudomonas fluorescens group]	HZ99_RS25285	10.963	47.842	32.7	2	5	2	0.948254	1.01367	0.907235	1.23748	0.947739	0.996036	1.10878	0.367896
WP_029292514.1	flagellar motor switch protein FliG [Pseudomonas fluorescens]	HZ99_RS25315	37.079	74.721	19.2	7	9	7	1.036	1.09546	0.960401	0.971208	0.916454	1.00876	0.936791	0.249787
WP_029292532.1	flagellar motor switch protein FliM [Pseudomonas fluorescens]	HZ99_RS25360	36.129	72.035	19.6	5	6	5	0.982292	1.02135	0.950976	0.993138	0.986879	1.01068	1.01221	0.623396
WP_029292534.1	flagellar motor switch protein [Pseudomonas fluorescens]	HZ99_RS25365	16.557	20.439	16.8	2	5	2	0.832482	1.00864	0.864492	1.13805	1.21341	0.86917	1.19035	0.240644
WP_029292562.1	histidine kinase [Pseudomonas fluorescens]	HZ99_RS25425	14.38	23.386	18	2	3	2	0.980333	0.952532	0.957823	0.997	1.10816	0.951485	1.05741	0.356264
WP_029292564.1	protein phosphatase [Pseudomonas fluorescens]	HZ99_RS25430	29.475	122.49	48.5	13	29	13	1.08493	0.950831	0.948822	1.04224	0.996256	0.982699	1.01227	0.819762
WP_029292578.1	chemotaxis protein CheW [Pseudomonas fluorescens]	HZ99_RS25465	17.929	95.678	56.5	7	14	7	0.98304	0.951273	0.995463	1.0484	1.07208	1.00538	1.06693	0.0580072
WP_029292685.1	succinate--CoA ligase subunit alpha [Pseudomonas fluorescens]	HZ99_RS25700	30.005	297.59	59.7	14	54	14	1.03129	1.00049	0.966863	1.03473	0.950732	1.00042	0.995744	0.896821
WP_029292807.1	MULTISPECIES: hypothetical protein [Pseudomonas fluorescens group]	HZ99_RS26105	13.853	18.48	16.3	2	2	2	0.969706	0.933965	0.985637	0.985845	1.04392	1.07023	1.07292	0.0874698
WP_029292970.1	ABC transporter ATP-binding protein [Pseudomonas fluorescens]	HZ99_RS00700	28.084	13.261	7.4	2	2	2	0.869039	1.02488	0.90638	1.08311	1.08034	1.04449	1.14557	0.0930497
WP_029293368.1	GNAT family acetyltransferase [Pseudomonas fluorescens]	HZ99_RS05580	15.7	15.692	21.4	2	2	2
WP_029293391.1	MULTISPECIES: ATP-dependent Clp protease adaptor ClpS [Pseudomonas fluorescens group]	HZ99_RS05510	13.798	19.522	22.1	3	4	3	0.935902	1.05802	1.04983	0.947569	0.991088	1.0168	0.970991	0.554099
WP_029293572.1	sirohydrochlorin ferrochelatase [Pseudomonas fluorescens]	HZ99_RS05460	50.29	126.68	31.9	13	15	13	0.907129	0.919777	0.945654	1.03805	1.11752	1.0266	1.14774	0.0282127
WP_029293699.1	SCP-2 family sterol carrier protein [Pseudomonas fluorescens]	HZ99_RS05145	11.14	114.27	82.7	7	30	7	0.871774	0.906236	1.00638	1.04363	1.04897	1.04732	1.12769	0.0988609
WP_029293713.1	iditol 2-dehydrogenase [Pseudomonas fluorescens]	HZ99_RS05120	41.204	37.275	13.2	5	6	5	1.02166	1.02532	1.07822	0.949023	1.04688	0.929811	0.936168	0.201315
WP_029293742.1	MULTISPECIES: peptidylprolyl isomerase [Pseudomonas]	HZ99_RS05055	10.137	18.85	27.5	3	3	3	0.845944	0.903982	0.979375	1.17008	0.979486	1.10332	1.19184	0.0695316
WP_029293846.1	anti-anti-sigma factor [Pseudomonas fluorescens]	HZ99_RS07775	17.851	32.124	18.1	3	3	3	0.800678	1.55859	0.886992	1.01181	1.14045	0.713768	0.882871	0.671384
WP_029294484.1	chemotaxis protein [Pseudomonas fluorescens]	HZ99_RS09205	30.86	27.296	12.7	4	5	4	1.04809	1.01161	1.06629	0.980848	0.916296	0.938918	0.907255	0.0185123
WP_029294633.1	MULTISPECIES: hypothetical protein [Pseudomonas fluorescens group]	HZ99_RS02185	12.412	42.582	54.3	5	9	5	1.0814	0.827037	1.03306	0.881298	1.01613	1.13447	1.03073	0.792103
WP_029294645.1	MULTISPECIES: UTP--glucose-1-phosphate uridylyltransferase [Pseudomonas fluorescens group]	HZ99_RS02220	30.891	175.45	38.7	10	23	10	1.06699	0.997158	0.964635	0.980763	0.959081	0.988386	0.966801	0.3841
WP_029295186.1	monothiol glutaredoxin, Grx4 family [Pseudomonas fluorescens]	HZ99_RS11070	12.058	53.294	40.2	4	17	4	0.968904	0.931997	0.98131	1.06792	0.984254	1.03582	1.0714	0.0875777
WP_029295237.1	MULTISPECIES: ribonuclease T [Pseudomonas fluorescens group]	HZ99_RS11050	24.483	22.123	16.6	3	4	3	0.960434	0.906048	0.928596	0.915221	1.06568	1.07361	1.09282	0.230133
WP_029295378.1	MULTISPECIES: DNA-binding response regulator [Pseudomonas fluorescens group]	HZ99_RS10710	25.391	42.556	26	5	5	5	0.957148	1.04539	0.968576	0.957058	1.04138	1.04619	1.02474	0.573913
WP_029295469.1	MULTISPECIES: H-NS histone [Pseudomonas fluorescens group]	HZ99_RS10450	14.006	114.11	55.6	10	24	10	1.03143	0.986212	1.00413	0.957663	0.983903	0.98647	0.968981	0.131651
WP_029295821.1	MULTISPECIES: carbonic anhydrase [Pseudomonas fluorescens group]	HZ99_RS22030	24.391	49.555	32.2	6	10	6	1.06947	1.04998	0.968524	0.962993	0.949342	0.960551	0.930347	0.14385
WP_029295829.1	hypothetical protein [Pseudomonas fluorescens]	HZ99_RS22015	48.699	47.612	14.4	7	8	7	0.896901	1.07046	0.91921	1.10709	1.09589	0.980227	1.10276	0.224928
WP_029295861.1	amino acid transporter [Pseudomonas fluorescens]	HZ99_RS19235	28.172	98.017	45.5	11	17	11	1.01498	1.10507	0.931259	1.03345	0.971309	0.97341	0.976032	0.686986
WP_029295907.1	sulfurtransferase [Pseudomonas fluorescens]	HZ99_RS19350	14.581	62.157	48.2	7	11	7	1.02288	0.943646	0.976749	0.941555	0.985828	1.08962	1.02505	0.653638
WP_029295916.1	type I glutamate--ammonia ligase [Pseudomonas fluorescens]	HZ99_RS19385	51.628	287.71	56.2	21	56	21	0.965325	0.997405	1.01163	1.01398	1.01183	0.973659	1.00844	0.681557
WP_029295922.1	Fe-S oxidoreductase [Pseudomonas fluorescens]	HZ99_RS19400	16.764	6.6455	5.6	1	1	1	0.952346	1.01904	0.883631	1.00616	1.03963	1.10458	1.10345	0.118827
WP_029296001.1	MULTISPECIES: phosphoribosyl-AMP cyclohydrolase [Pseudomonas fluorescens group]	HZ99_RS19580	14.962	24.441	25.4	3	3	3	1.19949	0.905424	0.963275	1.0106	0.914846	0.983218	0.948006	0.621337
WP_029296053.1	MULTISPECIES: 50S ribosomal protein L31 [Pseudomonas fluorescens group]	HZ99_RS19705	8.3284	68.938	72.4	4	11	4	1.00816	0.907949	1.13164	1.00238	0.924855	0.966489	0.949461	0.518136
WP_029296391.1	MULTISPECIES: sugar ABC transporter permease [Pseudomonas fluorescens group]	HZ99_RS10000	33.854	6.5032	2.6	1	1	1	0.988927	1.0554	1.21499	1.05977	0.827945	0.858194	0.842478	0.159278
WP_029296402.1	MULTISPECIES: transcriptional regulator HexR [Pseudomonas]	HZ99_RS09975	31.643	42.447	20.8	5	8	5	1.08823	0.953564	0.923267	0.982773	1.0418	0.947503	1.00237	0.970135
WP_029296579.1	MULTISPECIES: hypothetical protein [Pseudomonas fluorescens group]	HZ99_RS06280	12.656	41.531	29.4	2	5	2	0.791295	0.822982	1.09097	1.01928	1.08956	1.10977	1.18977	0.207718
WP_029296763.1	MULTISPECIES: anthranilate phosphoribosyltransferase [Pseudomonas]	HZ99_RS14290	36.967	55.403	20.1	6	7	6	0.93719	0.969487	1.04682	0.91406	1.13592	1.04305	1.04724	0.56529
WP_029296902.1	MULTISPECIES: acyl-CoA dehydrogenase [Pseudomonas fluorescens group]	HZ99_RS14845	65.33	159.99	27.5	17	31	15	1.06271	1.05743	0.968877	0.950393	0.919884	0.981645	0.923245	0.104614
WP_029297013.1	lipoprotein [Pseudomonas fluorescens]	HZ99_RS24205	22.386	250.86	71.8	14	22	14	1.12153	1.04157	1.14024	0.80037	0.881876	0.932919	0.791676	0.0108142
WP_029297080.1	IclR family transcriptional regulator [Pseudomonas fluorescens]	HZ99_RS24015	30.68	29.817	9.6	2	3	2	0.917105	1.24298	0.87205	0.980669	0.983185	1.05079	0.994231	0.965116
WP_029297111.1	branched-chain amino acid ABC transporter permease [Pseudomonas fluorescens]	HZ99_RS23950	45.532	21.367	7.2	3	5	3	0.886343	0.940694	1.08535	0.971384	1.04157	1.0664	1.05733	0.462592
WP_029297115.1	MULTISPECIES: ABC transporter ATP-binding protein [Pseudomonas fluorescens group]	HZ99_RS23940	25.619	80.914	39.5	8	10	8	0.922613	0.943533	1.06242	0.978403	1.03947	0.976199	1.02237	0.682809
WP_029297142.1	MULTISPECIES: membrane protein [Pseudomonas fluorescens group]	HZ99_RS23880	15.861	73.632	42.2	5	14	5	1.0322	0.878616	1.01379	0.912882	1.09575	1.046	1.04446	0.58493
WP_029297270.1	MULTISPECIES: beta-hydroxyacyl-ACP dehydratase [Pseudomonas fluorescens group]	HZ99_RS23680	16.701	13.457	11	2	2	2	0.752737	0.91238	1.55417	0.710642	1.17981	0.88417	0.861873	0.632416
WP_029297283.1	MULTISPECIES: di-trans,poly-cis-decaprenylcistransferase [Pseudomonas fluorescens group]	HZ99_RS23645	28.303	62.746	30.3	8	12	8	1.03265	1.03196	0.859173	1.06916	1.01146	0.973792	1.04468	0.547163
WP_029297291.1	MULTISPECIES: 30S ribosomal protein S2 [Pseudomonas fluorescens group]	HZ99_RS23625	27.072	243.52	60.6	13	46	13	0.93853	0.965378	0.957174	1.07639	1.00044	0.9693	1.06468	0.186357
WP_029297314.1	dimethylmenaquinone methyltransferase [Pseudomonas fluorescens]	HZ99_RS15160	24.077	175.22	72.7	11	24	11	0.955444	0.918327	1.00043	1.02348	1.02807	1.07617	1.0882	0.0498496
WP_029297347.1	MULTISPECIES: fructose-1,6-bisphosphate aldolase [Pseudomonas fluorescens group]	HZ99_RS15235	38.365	260.93	39.5	14	32	14	0.971802	1.01836	1.05797	0.987158	0.983567	0.978169	0.967445	0.31495
WP_029297473.1	MULTISPECIES: GTPase Era [Pseudomonas]	HZ99_RS11415	33.966	52.546	19.7	8	9	8	1.04324	1.0299	0.967625	1.02279	1.00505	1.04629	1.01098	0.699722
WP_029297476.1	MULTISPECIES: ribonuclease III [Pseudomonas fluorescens group]	HZ99_RS11420	25.385	25.46	15.7	4	4	4	1.05444	1.02695	1.06665	0.946243	1.04924	0.903178	0.92078	0.188856
WP_029297808.1	cell envelope biogenesis protein OmpA [Pseudomonas fluorescens]	HZ99_RS11895	26.604	92.311	30.8	5	9	5	1.26136	0.953705	1.17317	0.730171	0.947397	0.915341	0.765267	0.0858833
WP_029297837.1	MULTISPECIES: cell division protein FtsA [Pseudomonas fluorescens group]	HZ99_RS11800	44.704	218.41	53	18	37	18	0.979793	1.05025	1.01415	1.02291	0.978385	0.986056	0.98133	0.488885
WP_029297839.1	MULTISPECIES: cell division protein FtsZ [Pseudomonas fluorescens group]	HZ99_RS11795	41.573	186.15	46.1	14	24	14	0.962886	0.943946	0.920841	1.07324	0.98827	1.05667	1.10274	0.0471333
WP_029297841.1	MULTISPECIES: UDP-3-O-[3-hydroxymyristoyl] N-acetylglucosamine deacetylase [Pseudomonas fluorescens group]	HZ99_RS11790	33.244	116.05	39.6	10	16	10	1.02775	1.00655	0.953446	0.986243	1.04069	0.97044	1.00322	0.921717
WP_029297972.1	ABC transporter [Pseudomonas fluorescens]	HZ99_RS26755	24.608	64.067	24.7	4	6	4	0.914595	0.930348	0.920205	1.05221	1.02468	1.11718	1.15512	0.0318859
WP_029297976.1	MULTISPECIES: hypothetical protein [Pseudomonas fluorescens group]	HZ99_RS26765	11.311	11.58	14.3	2	2	2	0.972687	1.04306	0.942895	0.975506	1.06495	1.01146	1.03153	0.475481
WP_029297992.1	MULTISPECIES: acetyltransferase [Pseudomonas fluorescens group]	HZ99_RS26780	10.603	12.803	16.1	2	2	2	0.993765	1.01909	1.01624	1.06776	0.934234	0.970244	0.981231	0.684109
WP_029298017.1	elongation factor P [Pseudomonas fluorescens]	HZ99_RS26830	21.246	138.91	35.3	10	21	10	0.999399	1.0203	0.965368	1.01685	0.994674	1.05011	1.02565	0.323965
WP_029298042.1	MULTISPECIES: zinc metalloprotease HtpX [Pseudomonas fluorescens group]	HZ99_RS26900	32.352	56.518	28.8	6	10	6	1.02097	0.954458	1.05363	0.967177	1.08465	1.01407	1.01216	0.798382
WP_029298079.1	MULTISPECIES: membrane protein [Pseudomonas fluorescens group]	HZ99_RS26975	11.402	48.841	25	2	3	2	0.795656	0.926764	0.888889	1.63248	0.723926	0.928608	1.25799	0.501035
WP_029298299.1	MULTISPECIES: methylisocitrate lyase [Pseudomonas fluorescens group]	HZ99_RS08415	32.193	177.79	44.1	10	29	10	1.04243	1.04498	1.02321	0.967126	0.922708	0.971728	0.919935	0.0203404
WP_029298423.1	trigger factor [Pseudomonas fluorescens]	HZ99_RS05955	48.333	323.31	56	23	70	23	0.983235	0.993963	0.992439	1.04656	0.985389	1.00141	1.02146	0.365768
WP_029298540.1	MULTISPECIES: 4-hydroxy-3-methylbut-2-en-1-yl diphosphate synthase [Pseudomonas fluorescens group]	HZ99_RS23080	39.628	180.59	53.7	21	37	21	0.964543	0.968309	0.954415	1.02507	1.0493	1.02557	1.07366	0.00425512
WP_029298551.1	ferredoxin, 2Fe-2S type, ISC system [Pseudomonas fluorescens]	HZ99_RS23050	12.386	43.301	39.8	3	4	3	1.07609	0.975903	0.970781	0.979342	0.893638	1.04366	0.964889	0.559256
WP_029298576.1	hypothetical protein [Pseudomonas fluorescens]	HZ99_RS23000	18.768	16.021	13.3	2	2	2	1.19811	0.880162	0.990957	0.926867	0.945665	1.03182	0.946279	0.623699
WP_029298578.1	preprotein translocase subunit SecF [Pseudomonas fluorescens]	HZ99_RS22995	33.229	17.524	9.2	2	2	2	0.98131	0.993085	0.970798	0.975241	1.00501	1.07384	1.03698	0.33919
WP_029298694.1	MULTISPECIES: 30S ribosomal protein S1 [Pseudomonas fluorescens group]	HZ99_RS26530	62.491	323.31	42.2	27	75	27	1.00245	1.02937	0.911715	1.02314	1.00302	1.06824	1.05125	0.300296
WP_029298704.1	MULTISPECIES: prephenate dehydratase [Pseudomonas fluorescens group]	HZ99_RS26510	40.274	149	43.7	15	26	15	0.943272	0.976547	0.9627	1.03464	0.998365	1.05019	1.06962	0.0283982
WP_029298974.1	MULTISPECIES: ribosome-binding factor A [Pseudomonas fluorescens group]	HZ99_RS21780	14.792	40.542	42.7	4	5	4	0.921845	0.972285	0.946897	1.03507	1.14068	1.03005	1.1284	0.0621399
WP_029298992.1	MULTISPECIES: RNA-binding protein [Pseudomonas]	HZ99_RS21720	11.44	40.917	47.1	6	10	6	0.971815	1.13046	0.963512	1.00116	0.995877	0.92918	0.954474	0.493974
WP_029299012.1	MULTISPECIES: SsrA-binding protein [Pseudomonas fluorescens group]	HZ99_RS21650	18.326	16.384	11.9	2	4	2	1.03376	1.00611	0.913627	1.02759	0.909776	1.00912	0.997628	0.966047
WP_029299202.1	pyruvate dehydrogenase (acetyl-transferring), homodimeric type [Pseudomonas fluorescens]	HZ99_RS19965	99.25	323.31	49.6	46	138	46	1.06894	0.996285	0.969819	0.977946	0.969641	0.985125	0.966284	0.368584
WP_029299388.1	MULTISPECIES: 50S ribosomal protein L24 [Pseudomonas fluorescens group]	HZ99_RS14030	11.299	77.613	29.8	4	10	4	1.11791	0.947929	0.934332	0.930291	1.00768	1.06181	0.999872	0.998646
WP_029299402.1	bacterioferritin [Pseudomonas fluorescens]	HZ99_RS13950	18.192	109.21	66.9	8	16	8	1.18912	0.961285	1.03063	0.92545	0.977127	0.884597	0.876184	0.181412
WP_029299433.1	MULTISPECIES: transcriptional regulator NrdR [Pseudomonas fluorescens group]	HZ99_RS13820	17.814	75.087	60.4	9	11	9	0.878197	0.949915	0.90545	1.14289	1.06286	1.03181	1.18438	0.0182351
WP_029299452.1	exodeoxyribonuclease VII small subunit [Pseudomonas fluorescens]	HZ99_RS13750	8.8787	16.454	15	1	2	1	0.920928	0.98954	1.05578	1.00868	1.01342	1.01107	1.02256	0.624575
WP_029299561.1	MULTISPECIES: amino acid ABC transporter permease [Pseudomonas fluorescens group]	HZ99_RS18905	24.503	11.181	7.2	2	2	2
WP_029299679.1	MULTISPECIES: TetR family transcriptional regulator [Pseudomonas fluorescens group]	HZ99_RS08835	25.497	60.385	27.2	6	8	6	1.04625	1.00243	0.930071	1.03336	1.0112	1.03599	1.03417	0.423413
WP_029299742.1	MULTISPECIES: NAD(P)H-quinone oxidoreductase [Pseudomonas fluorescens group]	HZ99_RS09020	21.249	39.462	34.8	5	8	5	0.984921	0.940723	0.921366	1.0253	1.01816	0.996791	1.06787	0.0578212
WP_029299807.1	peptidoglycan-binding protein LysM [Pseudomonas fluorescens]	HZ99_RS19050	15.475	172.21	61	8	17	8	1.44738	1.28703	1.29011	0.534468	0.687871	0.67136	0.47054	0.000610015
WP_029300047.1	MULTISPECIES: cbb3-type cytochrome c oxidase subunit II [Pseudomonas fluorescens group]	HZ99_RS08075	22.499	57.991	32.7	7	16	4	1.13552	0.923258	0.968176	0.96845	1.20189	0.86866	1.00398	0.974727
WP_029300096.1	MULTISPECIES: repressor LexA [Pseudomonas fluorescens group]	HZ99_RS07895	22.243	73.928	43.1	7	10	7	0.959175	0.961659	1.11033	1.09456	0.961031	0.953031	0.992564	0.917211
WP_029300118.1	2,3,4,5-tetrahydropyridine-2,6-dicarboxylate N-succinyltransferase [Pseudomonas fluorescens]	HZ99_RS23590	36.06	263.66	41	12	22	12	0.939174	1.01175	0.989789	1.0326	1.05056	1.00959	1.0517	0.127531
WP_029300170.1	MULTISPECIES: membrane protein [Pseudomonas fluorescens group]	HZ99_RS23440	48.11	62.288	19.3	9	12	9	1.04386	1.00227	0.92529	1.00606	0.988479	1.04824	1.02402	0.585307
WP_029300208.1	cytochrome ubiquinol oxidase subunit II [Pseudomonas fluorescens]	HZ99_RS22710	34.475	24.757	8	2	2	2	1.16064	1.08598	0.952351	0.917295	0.828952	1.06455	0.878658	0.232612
WP_029300299.1	MULTISPECIES: peptidoglycan-associated lipoprotein [Pseudomonas fluorescens group]	HZ99_RS10290	17.774	117.71	49.4	6	18	6	1.03512	0.879424	0.977361	0.822089	1.08191	1.14205	1.0533	0.669174
WP_029300303.1	protein TolR [Pseudomonas fluorescens]	HZ99_RS10305	16.589	14.925	17	2	3	2	1.12429	0.911046	0.93067	0.858971	1.05245	0.976697	0.97374	0.783874
WP_029300305.1	protein TolQ [Pseudomonas fluorescens]	HZ99_RS10310	25.311	125.59	25.1	4	5	4	0.992018	1.08687	0.922851	1.0523	0.963176	1.02549	1.01307	0.824905
WP_029300317.1	FmdB family transcriptional regulator [Pseudomonas fluorescens]	HZ99_RS10345	7.9441	18.135	28.8	3	3	3	0.829994	0.995248	1.00543	1.16898	0.9901	1.01021	1.11963	0.232096
WP_029300485.1	MULTISPECIES: methionine biosynthesis protein MetW [Pseudomonas fluorescens group]	HZ99_RS15560	23.393	46.65	38.3	6	8	6	0.934827	0.960432	0.873526	0.99969	1.12424	1.04965	1.1462	0.0439676
WP_029300622.1	TetR family transcriptional regulator [Pseudomonas fluorescens]	HZ99_RS15655	25.494	43.693	25.1	5	5	5	0.899675	1.09849	0.929547	1.00295	1.04088	0.968531	1.02891	0.700906
WP_029300750.1	tRNA (guanine(46)-N(7))-methyltransferase [Pseudomonas fluorescens]	HZ99_RS15585	27.106	56.852	29.5	7	8	7	0.916812	0.910803	1.03072	0.996669	0.976263	1.00098	1.04043	0.428415
WP_031634537.1	MULTISPECIES: cyclic nucleotide-binding protein [Pseudomonas]	HZ99_RS12985	33.732	263.56	46.5	14	30	14	0.987442	0.980533	0.983524	1.01936	1.01242	1.01287	1.03156	0.000526346
WP_032856532.1	MULTISPECIES: sulfate ABC transporter permease subunit CysT [Pseudomonas fluorescens group]	HZ99_RS18400	29.554	8.2377	4.4	1	1	1	1.02846	0.946459	0.815481	1.18752	0.974786	1.03477	1.14574	0.200958
WP_032856582.1	MULTISPECIES: DNA-binding response regulator [Pseudomonas fluorescens group]	HZ99_RS18965	27.405	246.77	61.8	14	35	14	0.980727	0.973026	1.00902	1.03694	1.02029	1.00346	1.03305	0.0901243
WP_032856810.1	MULTISPECIES: (p)ppGpp synthetase [Pseudomonas fluorescens group]	HZ99_RS16620	78.61	120.09	17.3	13	15	13	1.02769	1.01091	0.938641	1.00121	1.02029	0.976301	1.00691	0.835571
WP_032857113.1	MULTISPECIES: dodecin flavoprotein [Pseudomonas fluorescens group]	HZ99_RS17620	7.8778	11.423	15.5	1	4	1	1.83015	1.66586	1.78719	0.242264	0.298934	0.275166	0.154521	0.000378365
WP_032857710.1	MULTISPECIES: D-erythro-7,8-dihydroneopterin triphosphate epimerase [Pseudomonas]	HZ99_RS22490	13.902	42.437	35	4	6	4	1.20652	0.921267	0.971757	0.839017	0.905278	1.15609	0.935748	0.638136
WP_032857877.1	MULTISPECIES: glycine cleavage system protein R [Pseudomonas fluorescens group]	HZ99_RS24490	20.579	34.034	26.3	4	6	4	0.988134	1.09777	0.909204	1.05115	1.0317	1.054	1.04733	0.479158
WP_032858908.1	MULTISPECIES: gamma-glutamylputrescine synthetase [Pseudomonas fluorescens group]	HZ99_RS15935	51.03	133.35	24.7	7	17	7	1.04417	1.04491	0.964403	0.979442	0.993664	0.982584	0.967971	0.346306
WP_032859168.1	MULTISPECIES: cation acetate symporter [Pseudomonas fluorescens group]	HZ99_RS25645	58.698	70.538	10.5	6	10	6	1.50503	0.889079	0.920605	0.984577	0.908628	0.780103	0.806496	0.39976
WP_032859171.1	MULTISPECIES: succinate dehydrogenase, cytochrome b556 subunit, partial [Pseudomonas]	HZ99_RS25660	9.0848	32.113	43.5	3	4	3	1.25946	0.856985	0.986857	0.961532	0.996498	0.942329	0.934604	0.627049
WP_032860085.1	MULTISPECIES: ribosomal subunit interface protein [Pseudomonas fluorescens group]	HZ99_RS12110	11.479	147.72	84.2	9	26	9	0.87546	1.0743	0.933139	1.13476	0.994884	1.05692	1.10533	0.239054
WP_032860173.1	MULTISPECIES: ArsR family transcriptional regulator [Pseudomonas fluorescens group]	HZ99_RS06110	18.036	17.105	15.5	2	4	2	0.909548	0.965668	0.983667	1.20016	1.10739	0.969792	1.14637	0.16316
WP_032861155.1	MULTISPECIES: hypothetical protein [Pseudomonas fluorescens group]	HZ99_RS03925	11.474	9.3248	13.2	1	3	1	0.896386	0.554988	1.16628	1.04691	0.895141	1.35426	1.25926	0.370535
WP_032861429.1	MULTISPECIES: peptidylprolyl isomerase [Pseudomonas fluorescens group]	HZ99_RS05005	9.872	122.25	90.3	7	27	7	0.905958	0.944785	1.00292	1.04938	0.981865	1.0608	1.08354	0.102194
WP_032861530.1	MULTISPECIES: biopolymer transporter ExbB [Pseudomonas fluorescens group]	HZ99_RS08975	24.06	13.523	10.9	2	2	2	0.862388	1.35565	0.805036	1.28784	0.822236	0.928907	1.00526	0.982336
WP_032861691.1	MULTISPECIES: ribosome silencing factor RsfS [Pseudomonas fluorescens group]	HZ99_RS13270	17.942	75.905	33.5	6	11	6	1.10013	1.0168	0.946752	0.961461	0.961139	0.917045	0.926872	0.228541
WP_032861885.1	MULTISPECIES: 4-hydroxy-3-methylbut-2-enyl diphosphate reductase [Pseudomonas fluorescens group]	HZ99_RS12640	34.503	69.534	31.7	9	13	9	0.956535	0.962406	0.883306	0.976192	1.08498	1.039	1.10632	0.0731856
WP_032861941.1	MULTISPECIES: ornithine decarboxylase [Pseudomonas fluorescens group]	HZ99_RS12415	43.437	202.51	38.8	14	23	14	1.04977	1.0863	1.00871	0.932308	1.02128	0.99691	0.938222	0.137772
WP_032862008.1	MULTISPECIES: ABC transporter ATP-binding protein [Pseudomonas fluorescens group]	HZ99_RS20380	26.235	17.972	10.1	3	3	3	1.04998	0.877157	1.09867	0.965855	1.03127	0.95426	0.975404	0.755241
WP_032862039.1	MULTISPECIES: 23S rRNA (guanosine(2251)-2'-O)-methyltransferase RlmB [Pseudomonas fluorescens group]	HZ99_RS20280	27.013	84.025	35.5	6	8	6	1.07982	1.03406	0.995137	0.958156	0.924697	0.962313	0.915135	0.0505955
WP_032862246.1	MULTISPECIES: amino acid ABC transporter substrate-binding protein [Pseudomonas fluorescens group]	HZ99_RS19530	29.806	202.2	55.5	13	24	13	0.882187	0.917935	1.02665	1.11139	1.07474	0.989228	1.12331	0.111346
WP_032862264.1	MULTISPECIES: lipocalin [Pseudomonas fluorescens group]	HZ99_RS19430	21.74	11.214	10.1	2	2	2	1.13129	0.970774	0.964895	0.928877	1.20469	0.798461	0.956004	0.756534
WP_032862268.1	MULTISPECIES: fructose-bisphosphatase [Pseudomonas fluorescens group]	HZ99_RS19420	37.231	87.248	29.7	9	13	9	1.02362	0.984001	1.02794	1.00145	1.0207	0.939404	0.975617	0.44323
WP_032862631.1	MULTISPECIES: hypothetical protein [Pseudomonas fluorescens group]	HZ99_RS17710	23.778	6.3233	4.2	1	1	1	1.46069	1.47368	1.36191	0.513007	0.644656	0.622464	0.414342	0.000113329
WP_032862903.1	MULTISPECIES: transcription elongation factor GreA [Pseudomonas fluorescens group]	HZ99_RS21710	17.333	94.763	61.4	10	26	10	0.967239	1.00467	0.994083	1.00213	1.01082	0.998843	1.01544	0.302696
WP_032863287.1	MULTISPECIES: chemotaxis protein CheY [Pseudomonas fluorescens group]	HZ99_RS07780	43.294	22.707	6.6	3	3	3	1.00834	0.930676	0.965983	1.03974	0.984882	1.05645	1.06061	0.13289
WP_032863348.1	MULTISPECIES: transcriptional regulator [Pseudomonas fluorescens group]	HZ99_RS08125	27.225	97.927	30.3	6	9	6	0.950397	0.971515	0.939131	1.12949	1.05566	1.07835	1.14067	0.0141807
WP_032863385.1	MULTISPECIES: transporter [Pseudomonas fluorescens group]	HZ99_RS08325	28.968	89.505	24.5	5	13	5	1.04893	0.964823	0.910381	0.983679	0.932112	1.04422	1.01227	0.828937
WP_032873230.1	MULTISPECIES: ribosome maturation factor [Pseudomonas]	HZ99_RS21765	17.044	46.602	28.3	5	6	5	1.14194	0.976189	1.00058	0.970301	0.844312	0.9954	0.901016	0.214449
WP_032894886.1	MULTISPECIES: transcriptional regulator [Pseudomonas]	HZ99_RS14710	13.222	35.271	44.9	4	4	4	0.938468	1.00903	0.988946	0.985581	0.981477	1.03313	1.02171	0.473637
WP_032902013.1	MULTISPECIES: transcriptional regulator [Pseudomonas]	HZ99_RS13435	9.6691	8.0838	9.1	1	1	1	0.900993	0.955175	1.04493	0.964372	1.15891	0.973289	1.06738	0.446662
WP_032902030.1	MULTISPECIES: TetR family transcriptional regulator [Pseudomonas]	HZ99_RS13565	24.164	48.133	32.4	7	7	7	1.08536	0.983796	0.912945	0.971592	0.980779	0.983607	0.984535	0.787952
WP_032902085.1	MULTISPECIES: nitroreductase [Pseudomonas]	HZ99_RS07615	27.577	6.3867	2.9	1	2	1	0.986059	0.885249	0.998374	0.918909	1.08047	1.11232	1.08434	0.325048
WP_033901804.1	MULTISPECIES: 3-isopropylmalate dehydratase small subunit [Pseudomonas fluorescens group]	HZ99_RS07360	24.239	102.48	50.5	10	12	10	1.04335	0.977536	0.965854	1.05076	0.963815	0.981549	1.00314	0.934769
WP_033902000.1	MULTISPECIES: transposase [Pseudomonas]	HZ99_RS01975	37.13	63.565	18.5	5	8	5	0.935011	1.10524	0.933257	0.880289	1.08437	1.06933	1.02034	0.828271
WP_033902321.1	MULTISPECIES: cytochrome-c peroxidase [Pseudomonas fluorescens group]	HZ99_RS14580	110.86	128.62	12.8	13	15	13	1.11491	0.939618	0.923966	0.950701	0.953156	1.11109	1.01224	0.888159
WP_033902376.1	MULTISPECIES: cytochrome c551 [Pseudomonas]	HZ99_RS21425	30.858	7.2464	3	1	1	1	1.07574	1.0408	0.881519	0.922621	1.10515	0.98441	1.00471	0.956075
WP_033902868.1	MULTISPECIES: hydantoinase [Pseudomonas]	HZ99_RS03255	62.717	128.05	29.3	15	19	15	0.905039	0.938744	0.946834	1.06344	1.04162	1.05298	1.13167	0.0036997
WP_033902869.1	MULTISPECIES: 5-oxoprolinase [Pseudomonas]	HZ99_RS03260	75.297	122.53	23.9	12	17	12	1.01466	0.916979	0.862755	1.00839	1.08428	1.04384	1.12243	0.107328
WP_033902870.1	MULTISPECIES: AraC family transcriptional regulator [Pseudomonas]	HZ99_RS03265	36.922	22.268	14.4	4	4	4	1.01461	1.03162	0.884471	1.06122	1.02454	0.989593	1.04936	0.418522
WP_034105723.1	oligoribonuclease [Pseudomonas fluorescens]	HZ99_RS20180	20.487	62.733	34.4	6	9	6	0.92551	0.957209	1.12666	0.981278	0.911415	1.05616	0.979887	0.803398
WP_034139553.1	integrase [Pseudomonas fluorescens]	HZ99_RS14480	53.898	25.31	6.8	4	4	4	1.03017	0.985381	0.952112	1.00619	0.98593	1.0366	1.02057	0.499137
WP_034139555.1	hypothetical protein [Pseudomonas fluorescens]	HZ99_RS14490	24.947	29.647	18	4	5	4	0.877621	0.924615	0.92111	1.07874	1.01004	1.14687	1.18812	0.0362628
WP_034139560.1	hypothetical protein [Pseudomonas fluorescens]	HZ99_RS14765	23.548	86.707	39.7	8	13	8	0.886846	0.971437	0.995278	1.07636	0.988654	0.971581	1.06414	0.257267
WP_034139977.1	isochorismatase [Pseudomonas fluorescens]	HZ99_RS14625	19.321	69.342	22.8	3	6	3	0.903874	1.05094	0.960536	1.02725	1.05184	1.04357	1.07111	0.245947
WP_034139978.1	hypothetical protein [Pseudomonas fluorescens]	HZ99_RS14620	32.247	27.51	4.1	1	1	1	0.976274	1.04397	1.00533	1.03874	0.953983	0.988755	0.985425	0.665758
WP_038440347.1	metal-dependent hydrolase [Pseudomonas fluorescens]	HZ99_RS00015	35.595	29.966	10.2	4	5	4	1.03073	0.986881	1.0262	0.932754	1.02978	0.992072	0.970694	0.416418
WP_038440348.1	3-ketoacyl-ACP reductase [Pseudomonas fluorescens]	HZ99_RS00020	26.527	52.256	19.8	4	4	4	0.84735	0.936318	0.971922	1.10307	1.04708	0.927285	1.1168	0.174994
WP_038440350.1	aldehyde dehydrogenase [Pseudomonas fluorescens]	HZ99_RS00025	51.279	10.723	4.1	2	2	2	0.913386	1.05211	0.894352	0.939569	1.02945	1.1835	1.10233	0.331103
WP_038440352.1	tartrate dehydrogenase [Pseudomonas fluorescens]	HZ99_RS00030	40.088	12.556	4.1	2	5	2	1.04228	0.945445	0.908662	0.979272	1.03559	1.05575	1.06015	0.290768
WP_038440359.1	glutathione S-transferase [Pseudomonas fluorescens]	HZ99_RS00045	22.943	11.534	9.5	1	1	1
WP_038440361.1	tyrosine--tRNA ligase [Pseudomonas fluorescens]	HZ99_RS00050	19.307	37.371	24.2	5	8	5	1.10726	1.12049	1.17154	0.800941	0.918333	0.938745	0.781936	0.0161054
WP_038440367.1	acetyltransferase [Pseudomonas fluorescens]	HZ99_RS00075	30.375	26.39	13.2	3	3	3	1.48056	1.025	0.745445	0.827967	0.894431	0.846828	0.790287	0.399979
WP_038440370.1	glycosyl transferase family 1 [Pseudomonas fluorescens]	HZ99_RS00085	40.704	15.735	6	2	3	2	1.17909	1.40367	1.16597	0.801724	0.733264	0.783872	0.618572	0.0195475
WP_038440371.1	glycosyl transferase [Pseudomonas fluorescens]	HZ99_RS00090	45.088	7.8357	4.2	1	1	1
WP_038440372.1	beta-xylosidase [Pseudomonas fluorescens]	HZ99_RS00095	50.666	24.845	7	4	4	4	1.38398	1.38175	1.09449	0.747677	0.833402	0.647644	0.577356	0.0143161
WP_038440373.1	glycosyl transferase family 1 [Pseudomonas fluorescens]	HZ99_RS00100	43.261	43.405	16.3	7	7	7	1.26473	1.22641	1.10685	0.8206	0.838068	0.803258	0.684251	0.0125217
WP_038440374.1	LPS biosynthesis protein [Pseudomonas fluorescens]	HZ99_RS00105	73.616	219.79	38.2	25	35	25	1.34814	1.20817	1.17477	0.742905	0.690057	0.76665	0.589539	0.00452497
WP_038440375.1	polysaccharide biosynthesis protein [Pseudomonas fluorescens]	HZ99_RS00110	29.143	14.304	6.2	2	2	2	1.52388	1.1226	1.14635	0.713146	0.731217	0.773063	0.584636	0.05374
WP_038440377.1	glycosyl transferase [Pseudomonas fluorescens]	HZ99_RS00115	33.898	31.034	13.9	5	7	5	1.30634	1.39286	1.23815	0.645516	0.720062	0.703768	0.525568	0.00120337
WP_038440378.1	mannose-1-phosphate guanylyltransferase/mannose-6-phosphate isomerase [Pseudomonas fluorescens]	HZ99_RS00120	53.475	47.751	13.1	6	8	6	1.39491	1.20523	1.14321	0.733613	0.756486	0.729732	0.593007	0.0204589
WP_038440398.1	TetR family transcriptional regulator [Pseudomonas fluorescens]	HZ99_RS00190	21.7	29.721	20.1	4	4	4	0.865209	1.00345	0.964671	1.15315	1.0145	1.00087	1.1183	0.156408
WP_038440420.1	MacB family efflux pump subunit [Pseudomonas fluorescens]	HZ99_RS00270	69.923	12.377	4.1	2	2	2	1.00968	1.02053	0.995234	1.10944	0.96465	0.902428	0.983829	0.815846
WP_038440426.1	methyltransferase [Pseudomonas fluorescens]	HZ99_RS00285	25.185	14.784	6.7	1	1	1
WP_038440427.1	hybrid sensor histidine kinase/response regulator [Pseudomonas fluorescens]	HZ99_RS00295	133.57	6.4932	0.6	1	1	1	0.961169	0.858446	1.21284	1.05085	0.871667	1.01474	0.968607	0.806406
WP_038440436.1	hypothetical protein [Pseudomonas fluorescens]	HZ99_RS00330	55.644	34.555	7.1	5	5	5	0.892628	0.96771	0.925705	1.02553	1.07925	1.10771	1.15307	0.0121412
WP_038440440.1	precorrin-6A synthase (deacetylating) [Pseudomonas fluorescens]	HZ99_RS00340	27.961	21.031	15.5	3	3	3	1.1597	0.921788	1.00065	1.00816	1.16539	0.731943	0.942689	0.710461
WP_038440441.1	hypothetical protein [Pseudomonas fluorescens]	HZ99_RS00345	20.147	29.283	22.7	4	4	4
WP_038440443.1	potassium transporter KefB [Pseudomonas fluorescens]	HZ99_RS00350	65.165	16.114	4	2	2	2	0.968319	1.00204	0.980166	0.995379	1.07138	0.985612	1.03452	0.33839
WP_038440453.1	DNA-binding response regulator [Pseudomonas fluorescens]	HZ99_RS00380	25.151	21.887	11.9	3	3	3	0.990083	0.938653	0.947285	1.02512	1.04161	1.04681	1.08259	0.024968
WP_038440458.1	RpiR family transcriptional regulator [Pseudomonas fluorescens]	HZ99_RS00390	33.798	27.823	13.6	4	5	4	1.01535	1.05003	1.01885	0.891022	0.951537	1.08798	0.950169	0.473289
WP_038440461.1	myo-inosose-2 dehydratase [Pseudomonas fluorescens]	HZ99_RS00400	32.573	7.4784	5.7	1	1	1
WP_038440465.1	inositol 2-dehydrogenase [Pseudomonas fluorescens]	HZ99_RS00415	36.257	13.3	6.2	2	2	2
WP_038440470.1	rhizopine-binding protein [Pseudomonas fluorescens]	HZ99_RS00425	33.169	58.042	22.2	6	8	6	0.991746	0.938141	1.27227	1.06156	0.955785	0.801578	0.880317	0.380264
WP_038440487.1	TonB-dependent receptor [Pseudomonas fluorescens]	HZ99_RS00480	77.662	281.28	33.5	23	35	23	1.00154	0.91111	0.921857	0.774563	1.10148	1.24656	1.10164	0.565025
WP_038440503.1	monovalent cation/H+ antiporter subunit A [Pseudomonas fluorescens]	HZ99_RS00520	105.69	9.8819	1.4	1	2	1	0.885893	1.08497	0.777249	1.37741	1.36577	0.534086	1.19255	0.599389
WP_038440517.1	LysR family transcriptional regulator [Pseudomonas fluorescens]	HZ99_RS00565	35.248	12.295	6.8	2	2	2	0.80117	1.03943	0.878986	1.16038	1.08305	1.04845	1.21044	0.0954321
WP_038440528.1	hydroxyacid dehydrogenase [Pseudomonas fluorescens]	HZ99_RS00625	38.538	35.648	12.4	5	6	5	1.42221	1.58398	1.77101	0.409627	0.388258	0.421886	0.255332	0.00673223
WP_038440538.1	hypothetical protein [Pseudomonas fluorescens]	HZ99_RS00665	62.425	7.038	1.6	1	1	1	0.97362	1.01669	1.06177	1.02018	0.972957	0.957373	0.966724	0.350216
WP_038440542.1	hypothetical protein [Pseudomonas fluorescens]	HZ99_RS00680	15.49	26.541	29.6	4	6	4	0.91124	0.94476	0.999978	1.05765	0.931915	1.06926	1.07103	0.270879
WP_038440543.1	LysR family transcriptional regulator [Pseudomonas fluorescens]	HZ99_RS00685	33.506	12.088	4.7	2	2	2	1.00273	0.982323	0.898016	1.10341	0.964109	1.0443	1.07934	0.216674
WP_038440546.1	ABC transporter ATP-binding protein [Pseudomonas fluorescens]	HZ99_RS00705	25.912	23.983	11.3	3	3	3	0.936094	0.978607	1.00703	1.00501	1.03227	1.03871	1.0528	0.113612
WP_038440547.1	branched chain amino acid ABC transporter substrate-binding protein [Pseudomonas fluorescens]	HZ99_RS00710	39.951	109.36	24.5	7	12	7	0.955307	0.906049	1.01842	1.10204	1.03985	1.03773	1.10412	0.0715755
WP_038440549.1	2-amino-thiazoline-4-carboxylic acid hydrolase [Pseudomonas fluorescens]	HZ99_RS00715	18.324	49.403	40.5	5	7	5	0.846647	1.10275	1.04244	1.12942	1.01485	0.884922	1.01249	0.911111
WP_038440552.1	amidase [Pseudomonas fluorescens]	HZ99_RS00725	48.447	153.32	31.9	12	21	12	0.941962	0.902009	0.940066	1.18874	0.996331	0.982518	1.13777	0.190979
WP_038440553.1	MFS transporter [Pseudomonas fluorescens]	HZ99_RS00730	47.989	13.195	3.8	2	3	2	0.6449	0.778202	1.14341	1.15198	1.19498	1.05395	1.32511	0.196788
WP_038440555.1	LacI family transcriptional regulator [Pseudomonas fluorescens]	HZ99_RS00735	37.264	17.837	8.2	3	3	3	1.03752	1.01579	0.888695	0.903438	1.18759	0.975491	1.04232	0.697092
WP_038440565.1	saccharopine dehydrogenase [Pseudomonas fluorescens]	HZ99_RS00775	45.322	113.57	34.3	11	19	11	1.00838	0.955283	0.958464	1.06381	1.00547	1.0051	1.0521	0.123822
WP_038440566.1	carboxynorspermidine decarboxylase [Pseudomonas fluorescens]	HZ99_RS00780	40.977	103.65	20.3	7	11	7	0.953204	0.943546	0.919492	1.04478	1.00858	1.02312	1.09241	0.00398032
WP_038440570.1	hypothetical protein [Pseudomonas fluorescens]	HZ99_RS00795	20.548	64.111	46.4	7	13	7	0.85346	0.953776	0.938869	1.0959	1.15333	1.08356	1.21364	0.00925482
WP_038440572.1	glutathione S-transferase [Pseudomonas fluorescens]	HZ99_RS00800	23.596	12.607	10	2	2	2	0.968974	1.10355	0.939711	1.16476	1.01667	0.825635	0.998286	0.988538
WP_038440573.1	hypothetical protein [Pseudomonas fluorescens]	HZ99_RS00805	10.44	55.478	23.1	3	5	3	0.863574	1.01291	0.959744	0.993348	1.11462	1.00443	1.09737	0.191
WP_038440574.1	amidase [Pseudomonas fluorescens]	HZ99_RS00810	26.78	40.335	20.9	4	8	4	0.905454	0.935158	0.962721	1.07512	1.03982	1.02776	1.12106	0.00697985
WP_038440583.1	sigma factor sigB regulation protein rsbQ [Pseudomonas fluorescens]	HZ99_RS00840	29.102	12.011	5.5	2	2	2	0.898977	1.13968	0.877534	1.10031	1.02272	0.988538	1.067	0.530071
WP_038440588.1	alkene reductase [Pseudomonas fluorescens]	HZ99_RS00855	39.776	30.418	17.2	5	6	4	0.960724	1.03617	1.01664	1.00213	1.10756	0.987746	1.02784	0.566924
WP_038440589.1	type I secretion target [Pseudomonas fluorescens]	HZ99_RS00860	65.044	15.392	3.7	2	2	2	0.719952	0.806715	0.674368	1.33291	1.18883	1.24767	1.71256	0.000808545
WP_038440591.1	DNA-binding response regulator [Pseudomonas fluorescens]	HZ99_RS00870	21.859	32.572	25	4	6	4	0.854205	0.991774	0.860557	1.06237	1.15311	1.07714	1.21655	0.0283974
WP_038440594.1	hybrid sensor histidine kinase/response regulator [Pseudomonas fluorescens]	HZ99_RS00875	59.461	66.496	16.6	9	9	9	0.992378	1.12309	1.01865	0.900731	1.0086	1.04609	0.942984	0.370881
WP_038440596.1	hypothetical protein [Pseudomonas fluorescens]	HZ99_RS00880	11.556	7.727	11.8	1	1	1	0.964572	0.963485	1.01692	0.872374	0.939019	1.23641	1.03492	0.789591
WP_038440600.1	transporter [Pseudomonas fluorescens]	HZ99_RS00890	16.512	55.314	44.2	5	11	5	0.875749	1.09701	0.934271	1.01819	1.01128	0.976729	1.03412	0.669396
WP_038440603.1	photosynthetic protein synthase I [Pseudomonas fluorescens]	HZ99_RS00895	21.969	59.791	32.8	5	6	5	1.06322	1.05758	0.905814	1.01758	1.00279	0.93582	0.976728	0.710661
WP_038440608.1	coproporphyrinogen III oxidase [Pseudomonas fluorescens]	HZ99_RS00905	49.658	7.0765	2.5	1	1	1
WP_038440610.1	coproporphyrinogen III oxidase [Pseudomonas fluorescens]	HZ99_RS00910	51.915	56.527	12.4	6	8	6	0.934738	1.0168	0.967717	1.16905	0.906089	0.954396	1.03777	0.699582
WP_038440618.1	alpha/beta hydrolase [Pseudomonas fluorescens]	HZ99_RS00930	35.96	49.472	11.4	3	6	3	1.43863	1.25291	1.41073	0.537388	0.673212	0.677261	0.460199	0.00072014
WP_038440622.1	protein activator of alkane oxidation PraA [Pseudomonas fluorescens]	HZ99_RS00940	16.949	8.9307	7.9	1	1	1
WP_038440624.1	protein activator of alkane oxidation PraB [Pseudomonas fluorescens]	HZ99_RS00945	17.018	32.722	10.1	1	3	1	1.23696	1.33212	1.45116	0.612551	0.708683	0.720878	0.507958	0.00223659
WP_038440626.1	membrane protein [Pseudomonas fluorescens]	HZ99_RS00950	51.565	11.714	3.5	2	2	2	1.05197	1.00102	0.926107	0.984529	0.969556	1.06556	1.01361	0.789277
WP_038440640.1	hypothetical protein [Pseudomonas fluorescens]	HZ99_RS00985	36.32	76.509	22.5	6	8	6	0.973117	0.957201	1.03321	0.982679	1.058	0.98078	1.01955	0.604642
WP_038440641.1	RND transporter [Pseudomonas fluorescens]	HZ99_RS00990	87.186	61.978	10.1	9	11	9	0.92245	0.967058	1.05512	0.977266	1.11318	0.933304	1.02687	0.714674
WP_038440644.1	hypothetical protein [Pseudomonas fluorescens]	HZ99_RS01000	180.94	10.287	1.1	2	2	2	0.630421	1.38081	0.616985	0.908966	1.16228	1.38305	1.31431	0.406609
WP_038440648.1	3-carboxymuconate cyclase [Pseudomonas fluorescens]	HZ99_RS01010	42.301	152.03	29.9	10	20	10	0.978612	1.03892	0.988664	1.03121	0.969123	0.983395	0.992527	0.791256
WP_038440656.1	chromosome segregation protein SMC [Pseudomonas fluorescens]	HZ99_RS01025	136.13	25.998	3.8	4	4	4	0.621149	1.95926	1.22188	0.599572	0.814917		0.558015	0.282798
WP_038440659.1	exonuclease sbcCD subunit D [Pseudomonas fluorescens]	HZ99_RS01030	46.214	12.746	5.8	2	2	2
WP_038440662.1	protein BatD [Pseudomonas fluorescens]	HZ99_RS01035	59.799	17.54	4.6	3	3	3	0.939627	1.10806	0.955641	0.932471	0.995591	1.08664	1.00379	0.959403
WP_038440678.1	NAD-glutamate dehydrogenase [Pseudomonas fluorescens]	HZ99_RS01070	181.69	323.31	44.1	68	167	68	0.967231	0.92294	0.997994	1.01673	1.03686	1.04282	1.0721	0.0721919
WP_038440683.1	GntR family transcriptional regulator [Pseudomonas fluorescens]	HZ99_RS01080	25.64	11.469	6.4	2	2	2
WP_038440688.1	3-methyladenine DNA glycosylase [Pseudomonas fluorescens]	HZ99_RS01090	24.045	18.795	12	3	4	3	0.802897	0.932122	0.973924	1.09155	1.16554	1.02793	1.21266	0.0452277
WP_038440691.1	cupin [Pseudomonas fluorescens]	HZ99_RS01095	14.557	24.557	25.9	3	3	3	0.959737	0.983704	0.961276	1.06354	0.997259	0.946805	1.03542	0.418334
WP_038440700.1	short-chain dehydrogenase [Pseudomonas fluorescens]	HZ99_RS01110	26.72	58.346	26.3	7	9	7	0.9634	1.08855	1.03324	1.01307	0.973122	0.949577	0.951569	0.308677
WP_038440704.1	aminoglycoside phosphotransferase [Pseudomonas fluorescens]	HZ99_RS01115	40.523	13.855	6.2	2	3	2	0.918259	0.999887	1.22497	1.00056	1.18805	0.674659	0.910964	0.629229
WP_038440707.1	2-hydroxyacid dehydrogenase [Pseudomonas fluorescens]	HZ99_RS01120	33.838	45.88	22.1	4	6	4	0.854411	1.02209	1.02325	1.03572	1.04417	0.973735	1.05306	0.465997
WP_038440723.1	aconitate hydratase B [Pseudomonas fluorescens]	HZ99_RS01155	94.002	323.31	55.1	41	125	41	1.01904	0.976017	0.935121	1.01472	0.989913	1.03453	1.03719	0.276178
WP_038440731.1	universal stress protein UspA [Pseudomonas fluorescens]	HZ99_RS01165	31.087	275.07	58.2	12	40	12	0.995592	0.95231	1.01104	1.02356	0.999113	1.02628	1.03042	0.225664
WP_038440733.1	tRNA hydroxylase [Pseudomonas fluorescens]	HZ99_RS01170	22.907	22.197	13	3	5	3	0.980259	1.05751	0.973437	1.10523	0.98966	0.959441	1.01432	0.798498
WP_038440742.1	gamma-glutamyltranspeptidase [Pseudomonas fluorescens]	HZ99_RS01200	60.961	110.18	20.7	13	15	13	1.15238	1.27099	1.19879	0.823528	0.839778	0.768553	0.671384	0.00141473
WP_038440744.1	integrase [Pseudomonas fluorescens]	HZ99_RS01210	36.205	10.677	4.9	2	2	2	0.784812	1.07932	1.01319	0.950825	1.03706	1.15419	1.09201	0.46215
WP_038440785.1	transcriptional regulator [Pseudomonas fluorescens]	HZ99_RS01340	26.966	56.682	19.1	5	8	5	0.882406	1.05758	0.915204	1.06736	0.999259	1.00272	1.075	0.317066
WP_038440822.1	hypothetical protein [Pseudomonas fluorescens]	HZ99_RS01495	33.889	6.6171	3.4	1	1	1	0.938604	1.06933	0.909385	1.10044	1.07093	0.926594	1.06192	0.455124
WP_038440824.1	hypothetical protein [Pseudomonas fluorescens]	HZ99_RS01500	10.812	10.974	12.1	1	1	1	0.947996	1.05624	1.07451	0.954096	0.94361	1.03361	0.952117	0.374842
WP_038440845.1	MarR family transcriptional regulator [Pseudomonas fluorescens]	HZ99_RS01585	19.54	6.5416	5.7	1	1	1	1.33134	1.27669	0.844469	1.06717	0.595293	0.920769	0.748221	0.236222
WP_038440847.1	LysR family transcriptional regulator [Pseudomonas fluorescens]	HZ99_RS01600	33.991	6.1023	2.3	1	1	1
WP_038440852.1	hypothetical protein [Pseudomonas fluorescens]	HZ99_RS01615	16.439	6.2802	6.8	1	1	1
WP_038440870.1	hypothetical protein [Pseudomonas fluorescens]	HZ99_RS01665	14.231	12.376	13.6	2	3	2	0.981057	1.1676	0.988431	0.908048	0.889641	0.985742	0.887267	0.183776
WP_038440878.1	TetR family transcriptional regulator [Pseudomonas fluorescens]	HZ99_RS01695	22.756	41.17	24.1	5	8	5	0.920223	0.962482	1.00985	1.02434	1.10696	0.952968	1.06628	0.297331
WP_038440895.1	diguanylate cyclase [Pseudomonas fluorescens]	HZ99_RS01765	79.491	21.01	4	3	3	3	1.0048	1.04263	0.929329	1.08218	1.07554	1.00845	1.06363	0.204297
WP_038440897.1	hypothetical protein [Pseudomonas fluorescens]	HZ99_RS01770	30.423	35.695	24.7	5	6	5	0.950612	0.955064	1.00252	0.982534	0.989358	1.11193	1.06039	0.297978
WP_038440903.1	GntR family transcriptional regulator [Pseudomonas fluorescens]	HZ99_RS01785	25.92	59.953	32.6	6	6	6	0.933261	0.924082	1.28715	1.02784	1.03212	0.782738	0.904024	0.531002
WP_038440906.1	LysR family transcriptional regulator [Pseudomonas fluorescens]	HZ99_RS01795	32.483	12.263	5	2	2	2	0.848284	0.967126	1.00725	1.01127	0.90736	1.25189	1.12324	0.382995
WP_038440910.1	ribosomal protein S3AE [Pseudomonas fluorescens]	HZ99_RS01805	15.204	32.122	29.5	4	4	4	1.07865	0.885745	0.926332	1.05703	0.998444	1.12518	1.1003	0.247893
WP_038440911.1	3-phosphoshikimate 1-carboxyvinyltransferase [Pseudomonas fluorescens]	HZ99_RS01810	44.128	82.063	25.8	9	11	9	0.915168	0.971006	0.931022	1.03415	1.02657	1.01211	1.09074	0.0240764
WP_038440923.1	alpha-ketoglutarate dehydrogenase [Pseudomonas fluorescens]	HZ99_RS01850	98.106	109.82	16.6	15	18	15	0.831937	0.861716	0.968461	1.08514	1.02542	1.09542	1.2043	0.0299853
WP_038440935.1	pyridoxamine 5'-phosphate oxidase [Pseudomonas fluorescens]	HZ99_RS01915	24.433	22.367	18.1	3	3	3	0.981816	0.767082	0.867543	1.13519	0.926899	1.27469	1.27531	0.127141
WP_038440937.1	molybdenum cofactor biosynthesis protein [Pseudomonas fluorescens]	HZ99_RS01920	19.74	136.63	50.5	7	16	7	0.935783	0.924773	0.990491	1.0773	1.06648	1.09348	1.13546	0.0145421
WP_038440939.1	molybdopterin molybdenumtransferase MoeA [Pseudomonas fluorescens]	HZ99_RS01925	43.947	195.79	45.3	13	19	13	0.993677	0.995854	0.953185	1.05235	1.0175	1.01835	1.04944	0.0565177
WP_038440941.1	protease [Pseudomonas fluorescens]	HZ99_RS01930	36.369	36.303	12.7	4	6	4	0.783812	0.831045	0.917337	1.16865	1.10863	1.15856	1.35687	0.00710898
WP_038440946.1	class C beta-lactamase [Pseudomonas fluorescens]	HZ99_RS01945	40.828	64.796	18.7	7	8	7	0.933314	0.97072	0.952857	1.02825	1.06896	1.08044	1.11228	0.00727171
WP_038440948.1	LysR family transcriptional regulator [Pseudomonas fluorescens]	HZ99_RS01950	32.568	24.937	12.6	4	4	4	0.933169	0.971678	0.914976	1.04608	1.02128	1.1087	1.12633	0.0247351
WP_038440950.1	dienelactone hydrolase [Pseudomonas fluorescens]	HZ99_RS01955	32.146	142.38	52.9	12	26	12	0.895307	0.911442	1.04735	1.06502	1.0911	1.02743	1.11543	0.138185
WP_038440952.1	thioesterase [Pseudomonas fluorescens]	HZ99_RS01960	17.947	30.662	16.5	3	4	3	0.735411	0.962343	0.797367	1.11337	1.32719	1.03029	1.39105	0.0468675
WP_038440968.1	glycerol kinase [Pseudomonas fluorescens]	HZ99_RS02010	50.614	29.754	11.3	5	5	5	0.857592	0.97702	1.00063	1.10907	0.960514	1.05796	1.10309	0.191863
WP_038440969.1	DeoR family transcriptional regulator [Pseudomonas fluorescens]	HZ99_RS02015	28.658	89.471	23.6	7	7	7	0.960891	0.948089	0.986177	1.01232	1.0417	1.09962	1.08928	0.0611739
WP_038440989.1	hypothetical protein [Pseudomonas fluorescens]	HZ99_RS02075	24.516	28.131	12	4	5	4	1.20825	1.10605	1.27845	0.819432	0.821156	0.837844	0.689842	0.0166188
WP_038440992.1	hypothetical protein [Pseudomonas fluorescens]	HZ99_RS02080	26.614	17.064	7.4	2	3	2	0.467187	0.647603	1.24377	1.11147	1.65492	0.833611	1.52636	0.286214
WP_038440994.1	magnesium-translocating P-type ATPase [Pseudomonas fluorescens]	HZ99_RS02085	99.712	323.31	34.1	30	69	30	0.528832	0.787025	1.4035	0.991674	1.44865	0.751568	1.17376	0.659655
WP_038441001.1	hydrolase [Pseudomonas fluorescens]	HZ99_RS02110	24.931	33.534	14.7	3	4	3	1.0203	0.868839	1.03859	1.01651	0.997479	1.1265	1.07267	0.354972
WP_038441013.1	molybdate ABC transporter substrate-binding protein [Pseudomonas fluorescens]	HZ99_RS02155	27.141	195.79	32.9	8	15	8	1.01712	0.924978	0.927873	0.983689	1.05519	0.967446	1.04751	0.325457
WP_038441017.1	2-nitropropane dioxygenase [Pseudomonas fluorescens]	HZ99_RS02165	37.777	95.429	36.5	11	13	11	0.960027	0.966054	0.971493	1.01736	1.0694	1.01795	1.07149	0.0525343
WP_038441019.1	alpha-ketoglutarate-dependent dioxygenase AlkB [Pseudomonas fluorescens]	HZ99_RS02175	24.486	15.765	8.6	2	2	2	1.19531	0.724177	1.28616	0.818823	1.20017	0.72742	0.856743	0.537339
WP_038441024.1	cytochrome c [Pseudomonas fluorescens]	HZ99_RS02190	22.184	22.596	15.3	3	3	3	1.02904	1.05409	0.886237	1.02284	1.01793	1.00007	1.02407	0.694388
WP_038441026.1	cytochrome c [Pseudomonas fluorescens]	HZ99_RS02195	33.22	12.545	5.9	2	2	2	0.963849	1.0507	1.06707	0.948385	1.00777	0.972892	0.95049	0.254544
WP_038441040.1	glutathione-disulfide reductase [Pseudomonas fluorescens]	HZ99_RS02225	48.974	161.75	32.3	14	27	14	0.950366	0.959092	0.995921	1.01527	1.02502	1.0014	1.04692	0.0637101
WP_038441042.1	integrase [Pseudomonas fluorescens]	HZ99_RS02230	37.745	42.596	17.6	6	6	6	0.957179	1.04011	0.842255	1.03152	1.00667	1.14201	1.11997	0.191095
WP_038441044.1	recombinase [Pseudomonas fluorescens]	HZ99_RS02235	34.877	12.96	4.8	2	2	2	0.886413	0.944359	0.91562	1.05182	0.963082	1.22838	1.18092	0.162595
WP_038441046.1	peroxiredoxin [Pseudomonas fluorescens]	HZ99_RS02240	20.435	139.23	55.6	9	36	9	1.0697	1.05022	1.20469	0.937281	0.907199	0.845714	0.809176	0.0296456
WP_038441047.1	alkyl hydroperoxide reductase subunit F [Pseudomonas fluorescens]	HZ99_RS02245	55.106	110.86	30.4	14	16	14	0.943752	1.03458	1.06273	1.00922	1.00898	0.981442	0.986378	0.741537
WP_038441049.1	lactoylglutathione lyase [Pseudomonas fluorescens]	HZ99_RS02250	19.571	34.387	23.1	4	9	4	0.929127	0.956316	0.982507	1.0411	1.11626	1.05051	1.11853	0.0213947
WP_038441053.1	transcriptional regulator [Pseudomonas fluorescens]	HZ99_RS02260	13.455	323.31	63.6	9	48	9	1.00115	1.00515	1.04547	0.980414	0.975749	0.992126	0.966092	0.123459
WP_038441060.1	4-hydroxyphenylpyruvate dioxygenase [Pseudomonas fluorescens]	HZ99_RS02280	40.022	310.16	43.3	18	64	18	0.877864	0.950721	1.07225	1.03962	1.05875	0.977255	1.06026	0.421608
WP_038441066.1	NADP-dependent oxidoreductase [Pseudomonas fluorescens]	HZ99_RS02300	37.181	80.213	29.8	9	11	9	0.953371	0.955795	0.901682	1.05079	1.06958	1.02937	1.12057	0.00880546
WP_038441068.1	acyl-CoA dehydrogenase [Pseudomonas fluorescens]	HZ99_RS02305	42.561	13.247	4.9	2	2	2	0.729941	0.920895	0.982208	0.749035	1.31771	1.29987	1.2786	0.322145
WP_038441080.1	hypothetical protein [Pseudomonas fluorescens]	HZ99_RS02345	30.913	13.774	9.6	2	2	2	0.8908	1.04223	1.01759	1.04463	0.991896	1.02179	1.0365	0.530819
WP_038441081.1	MFS transporter permease [Pseudomonas fluorescens]	HZ99_RS02350	47.316	46.239	13.1	5	5	5	0.667214	0.88076	0.954863	1.30628	1.40093	0.78125	1.3938	0.224915
WP_038441082.1	CdaR family transcriptional regulator [Pseudomonas fluorescens]	HZ99_RS02355	40.961	15.071	6.8	2	2	2	1.19809	2.23978	0.778412	0.542871	0.98724	0.488153	0.478683	0.227918
WP_038441085.1	glycerate kinase [Pseudomonas fluorescens]	HZ99_RS02360	38.73	24.358	7.7	3	3	3	0.896918	1.06588	1.03572	1.01034	0.990448	1.08735	1.02989	0.650192
WP_038441086.1	GNAT family acetyltransferase [Pseudomonas fluorescens]	HZ99_RS02365	18.948	64.649	30	6	6	6	0.896256	0.993574	0.939801	1.02571	1.04024	1.04816	1.10053	0.0710231
WP_038441088.1	racemase [Pseudomonas fluorescens]	HZ99_RS02370	24.975	141.73	21.5	5	7	5	0.900426	1.03006	0.974433	1.05293	1.04681	0.945942	1.04846	0.410916
WP_038441099.1	lipoprotein [Pseudomonas fluorescens]	HZ99_RS02400	24.132	82.737	42.2	7	10	7	1.47705	1.21035	1.43432	0.613734	0.553437	0.639978	0.438445	0.00698979
WP_038441102.1	arylsulfatase [Pseudomonas fluorescens]	HZ99_RS02410	58.258	137.67	28.5	14	19	14	1.65221	1.69296	1.821	0.269411	0.236516	0.297323	0.155483	0.000405942
WP_038441119.1	cell envelope protein [Pseudomonas fluorescens]	HZ99_RS02465	51.808	27.549	8.2	4	6	4	1.33516	1.44984	1.41409	0.684137	0.597907	0.59676	0.44743	7.6686e-05
WP_038441121.1	hypothetical protein [Pseudomonas fluorescens]	HZ99_RS02470	54.157	17.802	5.4	3	3	3	1.56228	1.61676	1.5955	0.458517	0.423401	0.439588	0.276781	2.68805e-06
WP_038441125.1	chemotaxis protein CheY [Pseudomonas fluorescens]	HZ99_RS02485	131.04	79.966	8.4	9	9	9	0.915344	0.920135	0.880024	1.14562	0.953763	1.12792	1.18848	0.102664
WP_038441127.1	chemotaxis protein CheR [Pseudomonas fluorescens]	HZ99_RS02490	31.411	8.4866	3.7	1	1	1
WP_038441129.1	hybrid sensor histidine kinase/response regulator [Pseudomonas fluorescens]	HZ99_RS02500	44.566	34.489	12.5	5	7	5	1.03734	1.10792	1.00889	0.929749	1.0605	1.04179	0.961282	0.468203
WP_038441130.1	chemotaxis protein CheY [Pseudomonas fluorescens]	HZ99_RS02505	13.853	6.0967	16	1	1	1
WP_038441134.1	hypothetical protein [Pseudomonas fluorescens]	HZ99_RS02525	39.258	14.803	8	2	2	2	0.950606	0.9881	1.02992	1.0514	1.02256	0.956111	1.0207	0.604372
WP_038441138.1	AMP-binding protein [Pseudomonas fluorescens]	HZ99_RS02535	59.646	195.99	32.2	14	23	14	0.913188	0.912498	0.883192	1.09855	1.08965	1.06759	1.2019	0.000179829
WP_038441140.1	3-hydroxy-2-methylbutyryl-CoA dehydrogenase [Pseudomonas fluorescens]	HZ99_RS02540	25.797	130.67	51.4	8	23	8	0.891321	0.992788	0.981275	1.02465	1.04325	1.01284	1.07516	0.146712
WP_038441142.1	acetyl-CoA acetyltransferase [Pseudomonas fluorescens]	HZ99_RS02545	41.204	250.94	47.1	13	38	13	0.850761	0.903671	0.95129	1.07231	1.08093	1.08122	1.19542	0.0251016
WP_038441143.1	acyl-CoA dehydrogenase [Pseudomonas fluorescens]	HZ99_RS02550	40.547	175.91	46.9	15	35	14	0.904838	1.01262	0.947934	1.05866	1.04394	1.06716	1.10622	0.0774344
WP_038441145.1	enoyl-CoA hydratase [Pseudomonas fluorescens]	HZ99_RS02555	27.625	144.65	42.8	12	38	12	0.867998	0.973246	0.945862	1.08751	1.08303	1.06266	1.16006	0.0359008
WP_038441152.1	acyl-homoserine lactone acylase subunit beta [Pseudomonas fluorescens]	HZ99_RS02570	83.808	10.857	2.1	2	2	2	0.601915	1.30584	1.20643	1.31265	1.13581	0.502229	0.947501	0.87694
WP_038441156.1	chemotaxis protein [Pseudomonas fluorescens]	HZ99_RS02585	58.701	132.83	20	9	16	8	0.927119	0.85559	1.0208	0.959191	1.15952	1.11277	1.15266	0.141867
WP_038441161.1	LysR family transcriptional regulator [Pseudomonas fluorescens]	HZ99_RS02605	33.356	27.772	13.6	4	5	4	1.03148	1.07706	1.01847	0.991481	0.928524	0.965075	0.922636	0.0340187
WP_038441169.1	ABC-F family ATPase [Pseudomonas fluorescens]	HZ99_RS02625	58.091	105.27	22.5	11	13	11	0.993868	1.00657	0.929312	1.00471	1.08876	1.03723	1.06859	0.121937
WP_038441171.1	methylase [Pseudomonas fluorescens]	HZ99_RS02630	29.691	25.339	5.2	1	2	1	0.978926	1.05826	0.936975	0.863425	1.1476	1.03132	1.02292	0.81816
WP_038441173.1	chain-length determining protein [Pseudomonas fluorescens]	HZ99_RS02640	50.119	21.188	6.7	3	4	3	1.18986	1.14259	1.03081	0.89655	0.926889	0.868768	0.800477	0.030402
WP_038441175.1	aspartyl beta-hydroxylase [Pseudomonas fluorescens]	HZ99_RS02645	34.707	47.554	20.4	5	8	5	1.08717	1.00098	0.852216	0.957061	1.10311	1.00885	1.04376	0.628955
WP_038441179.1	oxidoreductase [Pseudomonas fluorescens]	HZ99_RS02655	42.098	104.9	27.3	10	15	10	0.934997	0.993564	0.980274	1.00641	1.0442	1.06448	1.0709	0.0490096
WP_038441180.1	50S ribosomal protein L21 [Pseudomonas fluorescens]	HZ99_RS02660	18.926	57.457	45.9	6	8	6	1.01333	1.03621	0.986984	1.00482	1.05819	1.02884	1.01822	0.429479
WP_038441182.1	phosphatidylserine synthase [Pseudomonas fluorescens]	HZ99_RS02670	50.852	31.463	9.6	5	5	5	1.15793	0.811209	0.928901	0.969238	1.03439	1.06167	1.05771	0.643788
WP_038441191.1	multidrug DMT transporter permease [Pseudomonas fluorescens]	HZ99_RS02695	42.738	6.6366	1.8	1	1	1	0.841736	1.04214	0.87074	1.20766	1.13734	0.912991	1.18274	0.205314
WP_038441194.1	AraC family transcriptional regulator [Pseudomonas fluorescens]	HZ99_RS02705	38.12	22.788	9.5	3	3	3
WP_038441205.1	two-component sensor histidine kinase [Pseudomonas fluorescens]	HZ99_RS02755	51.044	13.366	5.4	2	2	2	1.12401	0.844388	0.846034	1.01183	0.983316	1.15878	1.12062	0.365526
WP_038441207.1	DNA-binding response regulator [Pseudomonas fluorescens]	HZ99_RS02760	24.607	6.2751	3.2	1	1	1
WP_038441209.1	hypothetical protein [Pseudomonas fluorescens]	HZ99_RS02765	9.9373	17.307	25	2	2	2	0.849547	1.01517	1.05381	1.08839	1.08854	0.911359	1.05816	0.546988
WP_038441214.1	glutamine amidotransferase [Pseudomonas fluorescens]	HZ99_RS02790	26.582	57.201	30.1	6	8	6	0.855534	1.07181	0.9141	1.06854	0.996455	1.11281	1.11837	0.221151
WP_038441217.1	AraC family transcriptional regulator [Pseudomonas fluorescens]	HZ99_RS02810	35.406	6.1037	3.5	1	1	1	1.13589	0.992112	0.824932	1.05064	0.971177	1.02073	1.03035	0.774832
WP_038441227.1	peroxidase [Pseudomonas fluorescens]	HZ99_RS02845	33.797	77.689	28	8	9	8	0.922043	0.874474	0.968512	1.03825	0.96071	1.14079	1.13552	0.12336
WP_038441229.1	LysR family transcriptional regulator [Pseudomonas fluorescens]	HZ99_RS02850	33.388	43.039	17.1	4	5	4	0.903825	0.915709	0.960203	1.02479	1.07302	1.01084	1.11833	0.0128521
WP_038441230.1	alcohol dehydrogenase [Pseudomonas fluorescens]	HZ99_RS02855	37.009	86.595	31.2	8	15	8	0.950983	0.938387	0.983097	1.02941	1.04178	1.04812	1.08593	0.0146053
WP_038441232.1	phosphoglucomutase, alpha-D-glucose phosphate-specific [Pseudomonas fluorescens]	HZ99_RS02870	58.674	90.953	20.3	11	14	11	1.02655	0.979548	0.994929	1.01738	0.979831	1.01849	1.00489	0.807647
WP_038441239.1	cupin [Pseudomonas fluorescens]	HZ99_RS02900	12.423	7.2544	13.3	1	1	1	0.7778	1.01178	0.980959	1.15865	0.964426	1.10956	1.16679	0.17931
WP_038441240.1	spermidine/putrescine ABC transporter substrate-binding protein [Pseudomonas fluorescens]	HZ99_RS02905	39.838	6.6673	1.9	1	1	1	1.04608	1.05479	0.871	1.07865	1.06738	0.893198	1.02266	0.804218
WP_038441245.1	D-aminopeptidase [Pseudomonas fluorescens]	HZ99_RS02920	38.341	24.987	10.9	4	5	4	0.818314	0.938691	1.13282	1.19229	1.04285	1.03968	1.13322	0.304426
WP_038441248.1	alkaline proteinase inhibitor [Pseudomonas fluorescens]	HZ99_RS02930	10.839	13.793	11.2	2	2	2	1.0102	0.950681	0.900134	1.06974	1.01376	1.04594	1.09382	0.0879736
WP_038441249.1	HlyD family type I secretion periplasmic adaptor subunit [Pseudomonas fluorescens]	HZ99_RS02940	47.824	110.2	34.3	12	15	12	0.886234	0.856223	0.856057	1.06333	1.13251	1.16446	1.29316	0.00806771
WP_038441251.1	peptidase [Pseudomonas fluorescens]	HZ99_RS02945	49.72	35.447	13.5	5	7	5	0.943404	0.833423	0.670524	0.946753	1.10259	1.24585	1.34643	0.0739593
WP_038441255.1	serine protease [Pseudomonas fluorescens]	HZ99_RS02955	106.95	323.31	29.4	22	47	21	0.799438	0.83611	0.963023	1.03851	1.17065	1.14679	1.29146	0.018253
WP_038441276.1	AsnC family transcriptional regulator [Pseudomonas fluorescens]	HZ99_RS03005	16.57	45.425	39.2	5	6	5	1.01483	1.04078	0.949607	1.05411	1.0368	0.961212	1.01561	0.711511
WP_038441279.1	protease [Pseudomonas fluorescens]	HZ99_RS03015	74.164	100.49	13.8	9	10	9	0.997504	0.947561	0.915635	1.09007	1.08848	0.96751	1.09975	0.129945
WP_038441285.1	endoribonuclease L-PSP [Pseudomonas fluorescens]	HZ99_RS03020	13.601	18.471	18.3	2	4	2	0.906893	0.916163	0.915054	1.13891	0.991644	1.11557	1.18554	0.0651551
WP_038441294.1	AsnC family transcriptional regulator [Pseudomonas fluorescens]	HZ99_RS03065	17.676	13.361	13.4	2	2	2	0.850482	1.01357	0.90893	1.04004	1.03569	1.15669	1.16568	0.0711088
WP_038441320.1	catalase [Pseudomonas fluorescens]	HZ99_RS03375	54.57	111.72	26.9	12	19	12	0.898523	1.09752	1.00383	0.980562	1.05289	1.00674	1.01344	0.84278
WP_038441322.1	4-hydroxy-2-oxovalerate aldolase [Pseudomonas fluorescens]	HZ99_RS03380	27.464	26.743	16.1	4	4	4	0.934332	1.03655	0.805378	1.05505	1.13959	1.0014	1.1512	0.163013
WP_038441324.1	TonB-dependent receptor [Pseudomonas fluorescens]	HZ99_RS03385	78.376	53.552	9.8	8	9	8	0.845474	0.894089	0.908945	0.95497	1.11752	1.22318	1.24435	0.102145
WP_038441326.1	carboxylate--amine ligase [Pseudomonas fluorescens]	HZ99_RS03390	43.692	6.8854	3.8	1	1	1
WP_038441332.1	diaminopimelate decarboxylase [Pseudomonas fluorescens]	HZ99_RS03410	43.725	15.111	4.6	2	2	2
WP_038441352.1	hypothetical protein [Pseudomonas fluorescens]	HZ99_RS03490	29.41	21.151	9.4	3	3	3	0.885797	1.17414	0.876252	0.999007	1.12497	0.977939	1.05644	0.646033
WP_038441353.1	UDP phosphate 4-deoxy-4-formamido-L-arabinose transferase [Pseudomonas fluorescens]	HZ99_RS03495	37.967	56.093	18.9	4	5	4	1.00809	1.02943	0.993984	0.95727	1.08229	0.972995	0.993748	0.889189
WP_038441357.1	4-amino-4-deoxy-L-arabinose lipid A transferase [Pseudomonas fluorescens]	HZ99_RS03510	61.907	27.67	8.7	4	5	4	0.977846	0.991264	0.97947	1.10186	0.935462	1.03013	1.04032	0.497646
WP_038441360.1	UDP-glucose 6-dehydrogenase [Pseudomonas fluorescens]	HZ99_RS03525	50.706	106.89	30	13	17	10	0.975054	1.04442	1.00571	0.975714	0.973228	1.06086	0.994917	0.89178
WP_038441361.1	glycosyl transferase [Pseudomonas fluorescens]	HZ99_RS03530	59.317	6.3491	2.2	1	1	1
WP_038441364.1	crotonase [Pseudomonas fluorescens]	HZ99_RS03545	40.584	76.692	19.3	7	9	7	0.914993	1.02555	0.924119	0.98875	1.12635	1.03928	1.10114	0.146917
WP_038441366.1	acyl-CoA dehydrogenase [Pseudomonas fluorescens]	HZ99_RS03550	41.434	192.59	49.1	14	33	13	0.931812	0.967082	1.02135	1.05633	0.998198	0.959166	1.032	0.463069
WP_038441370.1	metal-binding protein [Pseudomonas fluorescens]	HZ99_RS03560	15.981	7.2619	10.1	1	1	1	0.95678	1.0061	1.03487	0.96765	0.95798	1.0774	1.00176	0.970824
WP_038441372.1	hypothetical protein [Pseudomonas fluorescens]	HZ99_RS03575	17.101	40.356	32.1	4	5	4	0.982589	0.861656	0.90634	1.0449	1.03836	1.09297	1.15474	0.0385173
WP_038441375.1	DNA invertase [Pseudomonas fluorescens]	HZ99_RS03585	20.513	37.248	17.5	3	3	3	1.08077	0.999543	0.917498	0.950633	0.987046	1.06331	1.00106	0.986326
WP_038441388.1	2-hydroxyacid dehydrogenase [Pseudomonas fluorescens]	HZ99_RS03625	34.297	24.816	10.1	3	3	3
WP_038441389.1	starch synthase [Pseudomonas fluorescens]	HZ99_RS03630	56.199	17.029	5.6	3	3	3	0.652468	1.62322	0.435816	0.376504	2.1033		1.37183	0.767451
WP_038441391.1	4-alpha-glucanotransferase [Pseudomonas fluorescens]	HZ99_RS03640	76.057	27.15	5.3	4	4	4	1.16085	1.36829	1.03055	0.900801	0.807734	0.794375	0.703125	0.0574718
WP_038441395.1	hypothetical protein [Pseudomonas fluorescens]	HZ99_RS03650	8.4516	14.098	25	1	1	1	1.60138	1.14918	1.72096	0.448087	0.585331	0.506833	0.344457	0.0254833
WP_038441396.1	glycogen debranching enzyme [Pseudomonas fluorescens]	HZ99_RS03655	80.911	34.967	6.6	5	5	5	1.29381	1.13463	1.01692	0.778865	0.918807	0.877596	0.747458	0.0489422
WP_038441402.1	glycogen-branching enzyme [Pseudomonas fluorescens]	HZ99_RS03670	83.341	7.282	1.2	1	1	1
WP_038441407.1	hypothetical protein [Pseudomonas fluorescens]	HZ99_RS03685	8.6006	29.129	45.6	3	3	3	0.977058	0.942252	0.992976	0.99149	1.0017	1.06549	1.05027	0.163427
WP_038441412.1	GntR family transcriptional regulator [Pseudomonas fluorescens]	HZ99_RS03695	52.164	6.4103	2.1	1	1	1
WP_038441416.1	oxidoreductase [Pseudomonas fluorescens]	HZ99_RS03705	26.177	95.342	54	11	18	11	1.00999	0.939863	0.964013	1.02275	0.967356	1.00199	1.02685	0.378152
WP_038441418.1	histidine kinase [Pseudomonas fluorescens]	HZ99_RS03710	74.488	24.143	4.5	4	4	4	0.827988	0.995708	1.00537	1.05388	1.16037	0.962437	1.12288	0.226554
WP_038441422.1	multidrug transporter [Pseudomonas fluorescens]	HZ99_RS03725	111.38	19.115	2.2	3	3	3	0.896084	0.872931	0.983457	1.00709	1.14257	1.07931	1.17312	0.0381504
WP_038441423.1	secretion protein HlyD [Pseudomonas fluorescens]	HZ99_RS03730	46.381	40.49	13.6	5	5	5	0.965929	0.910657	0.956094	0.994894	1.11729	1.13833	1.1475	0.0747958
WP_038441425.1	2-Cys peroxiredoxin [Pseudomonas fluorescens]	HZ99_RS03735	17.595	81.986	34.3	4	11	4	0.941493	1.01612	1.01132	1.01545	1.03679	1.02985	1.03811	0.254883
WP_038441432.1	sugar ABC transporter substrate-binding protein [Pseudomonas fluorescens]	HZ99_RS03750	47.47	6.11	1.6	1	1	1
WP_038441438.1	ABC transporter ATP-binding protein [Pseudomonas fluorescens]	HZ99_RS03765	39.89	6.1528	2.5	1	1	1	1.1315	0.972602	0.961883	0.944155	0.966441	1.01587	0.954493	0.495046
WP_038441446.1	fructokinase [Pseudomonas fluorescens]	HZ99_RS03780	34.211	6.6289	3.2	1	1	1	1.06014	1.02453	1.03904	0.913236	1.04453	0.924207	0.922614	0.190063
WP_038441452.1	hypothetical protein [Pseudomonas fluorescens]	HZ99_RS03790	9.4186	25.04	41.2	3	5	3	1.31709	1.54392	1.35604	0.569575	0.67233	0.65744	0.450397	0.00280133
WP_038441455.1	ecotin [Pseudomonas fluorescens]	HZ99_RS03795	17.682	166.32	63.8	10	21	10	0.869546	1.01931	0.983431	1.0126	1.08402	1.01301	1.08263	0.217868
WP_038441476.1	NADH pyrophosphatase [Pseudomonas fluorescens]	HZ99_RS03835	31.059	13.146	8.3	2	2	2	1.38457	1.97981	0.709681	0.914634	0.506852	0.670959	0.513602	0.206946
WP_038441478.1	enoyl-CoA hydratase [Pseudomonas fluorescens]	HZ99_RS03840	29.434	26.129	14.8	4	4	4	0.920071	0.921721	1.08535	0.99344	1.1483	0.939695	1.05271	0.570297
WP_038441479.1	two-component sensor histidine kinase [Pseudomonas fluorescens]	HZ99_RS03845	48.907	26.926	8.4	4	4	4	1.03946	1.19051	0.926057	0.87086	1.05487	0.956211	0.913156	0.388904
WP_038441481.1	DNA-binding response regulator [Pseudomonas fluorescens]	HZ99_RS03850	26.127	16.458	10.3	2	4	2	1.06324	1.19442	1.14915	0.725016	1.06063	0.874673	0.780883	0.110135
WP_038441482.1	MexE family multidrug efflux RND transporter periplasmic adaptor subunit [Pseudomonas fluorescens]	HZ99_RS03855	41.169	77.72	17.1	6	6	6	0.84488	1.11013	0.857069	0.928476	1.09287	1.15461	1.12939	0.33419
WP_038441483.1	multidrug efflux RND transporter permease subunit [Pseudomonas fluorescens]	HZ99_RS03860	110.48	43.65	6.4	7	7	7	0.876035	1.08574	0.925489	0.932364	1.17588	1.05532	1.0957	0.385912
WP_038441494.1	lactate dehydrogenase [Pseudomonas fluorescens]	HZ99_RS03930	35.898	13.263	6.1	2	3	2	1.14829	1.23921	0.762397	1.28504	0.750746	0.848391	0.91564	0.707927
WP_038441496.1	peptidase [Pseudomonas fluorescens]	HZ99_RS03940	9.4616	35.221	44.9	4	8	4	0.992078	0.961048	1.01017	1.01759	1.03065	1.0168	1.03433	0.131778
WP_038441497.1	peptide ABC transporter substrate-binding protein [Pseudomonas fluorescens]	HZ99_RS03945	36.888	12.502	4.8	2	2	2	0.947582	1.42243	0.719492	1.16877	0.903208	0.9152	0.966881	0.889915
WP_038441500.1	hypothetical protein [Pseudomonas fluorescens]	HZ99_RS03985	9.9252	42.077	25	3	5	3	0.943285	0.948945	0.976596	1.11678	0.987321	1.10079	1.11714	0.102921
WP_038441503.1	glucose-6-phosphate dehydrogenase [Pseudomonas fluorescens]	HZ99_RS04000	56.333	70.106	25.4	10	11	9	1.07382	1.0251	1.02502	0.990304	0.892863	1.10019	0.955	0.520064
WP_038441504.1	6-phosphogluconate dehydrogenase [Pseudomonas fluorescens]	HZ99_RS04005	35.223	72.763	16.9	4	13	4	1.00448	1.05894	1.01941	0.968583	0.912017	0.964255	0.922807	0.0318408
WP_038441506.1	LysR family transcriptional regulator [Pseudomonas fluorescens]	HZ99_RS04015	34.23	19.83	10.8	3	3	3	1.00373	0.950257	0.955462	0.95311	1.05615	1.07379	1.05967	0.262241
WP_038441509.1	amidohydrolase [Pseudomonas fluorescens]	HZ99_RS04035	69.831	11.917	2.7	2	2	2
WP_038441511.1	GNAT family acetyltransferase [Pseudomonas fluorescens]	HZ99_RS04045	17.707	37.718	19.6	2	3	2	0.91949	1.0491	0.892979	1.03731	1.31788	0.933853	1.14938	0.343941
WP_038441513.1	aminopeptidase N [Pseudomonas fluorescens]	HZ99_RS04055	98.792	323.31	31	29	47	29	1.0108	0.986762	0.964659	1.01689	1.00235	1.03553	1.03124	0.140612
WP_038441514.1	hypothetical protein [Pseudomonas fluorescens]	HZ99_RS04060	30.572	27.267	22.8	4	4	4	0.989149	0.886763	0.95934	1.00212	1.04298	0.949309	1.05614	0.263583
WP_038441519.1	magnesium chelatase [Pseudomonas fluorescens]	HZ99_RS04095	35.411	26.069	10.2	4	5	4	0.990565	1.02886	0.943291	1.00802	1.10356	1.00793	1.05292	0.268794
WP_038441520.1	cobaltochelatase subunit CobN [Pseudomonas fluorescens]	HZ99_RS04100	138.86	10.637	1.7	2	2	2
WP_038441521.1	cobalamin biosynthesis protein CobW [Pseudomonas fluorescens]	HZ99_RS04105	38.333	42.631	16.7	5	9	5	1.01611	0.9881	0.946712	1.06966	0.976213	1.06323	1.05361	0.229417
WP_038441525.1	peptidylprolyl isomerase [Pseudomonas fluorescens]	HZ99_RS04135	86.909	71.436	12.8	11	11	11	0.985629	0.979432	0.953913	1.01009	0.979778	1.01177	1.02832	0.125071
WP_038441526.1	methionine synthase [Pseudomonas fluorescens]	HZ99_RS04140	135.7	203.18	19.5	22	31	22	1.03875	0.95447	0.932597	1.01347	0.99395	1.04901	1.04464	0.316546
WP_038441528.1	LacI family transcriptional regulator [Pseudomonas fluorescens]	HZ99_RS04160	39.812	25.992	11.4	4	4	4	0.985136	1.14291	0.871357	0.986828	1.00837	1.03299	1.0096	0.914791
WP_038441529.1	sulfite reductase [Pseudomonas fluorescens]	HZ99_RS04165	62.141	276.8	41.3	20	29	20	0.962104	0.932934	0.96191	1.08839	1.00523	1.07954	1.11068	0.0440807
WP_038441530.1	oxidoreductase [Pseudomonas fluorescens]	HZ99_RS04170	18.857	48.401	35.4	6	7	6	0.915138	0.893756	0.863639	1.07714	1.14174	1.13625	1.25541	0.00133195
WP_038441531.1	ACP phosphodiesterase [Pseudomonas fluorescens]	HZ99_RS04175	19.687	83.448	25.4	4	4	4	1.37131	1.22704	1.16267	0.765298	0.824705	0.738118	0.619013	0.00821855
WP_038441533.1	LysR family transcriptional regulator [Pseudomonas fluorescens]	HZ99_RS04185	32.407	28.712	18.6	3	3	3	0.866123	0.949859	0.75554	1.19144	1.1303	0.991365	1.28838	0.0390387
WP_038441536.1	DNA polymerase III subunit epsilon [Pseudomonas fluorescens]	HZ99_RS04200	27.036	10.729	6	2	2	2	0.991584	0.950164	0.940784	0.993351	0.974391	1.13977	1.07805	0.285312
WP_038441539.1	hydroxyacylglutathione hydrolase [Pseudomonas fluorescens]	HZ99_RS04225	28.327	39.512	16.5	4	6	4	1.03605	0.988145	1.05071	1.00066	0.970828	1.03973	0.979286	0.482919
WP_038441542.1	hypothetical protein [Pseudomonas fluorescens]	HZ99_RS04240	69.118	80.635	16.7	9	12	9	0.948351	1.02147	0.964293	1.02913	1.04149	0.928846	1.02227	0.636422
WP_038441543.1	microcin ABC transporter permease [Pseudomonas fluorescens]	HZ99_RS04245	39.414	22.304	8.4	3	4	3	0.96428	0.970148	0.935438	0.984964	1.06841	1.07369	1.08962	0.082129
WP_038441545.1	microcin ABC transporter ATP-binding protein [Pseudomonas fluorescens]	HZ99_RS04255	59.157	22.568	6.5	3	4	3	0.925544	1.13328	0.986285	0.927698	1.15209	0.906178	0.98058	0.853759
WP_038441550.1	chemotaxis protein [Pseudomonas fluorescens]	HZ99_RS04285	57.56	247.95	41.4	15	20	14	0.997137	0.985213	0.940752	0.997389	1.00543	1.01124	1.03112	0.214988
WP_038441551.1	anaerobic ribonucleoside-triphosphate reductase activating protein [Pseudomonas fluorescens]	HZ99_RS04290	25.928	37.603	12.1	3	4	3	0.942505	0.962202	0.78332	1.03413	1.01506	1.26	1.23109	0.10642
WP_038441553.1	anaerobic ribonucleoside triphosphate reductase [Pseudomonas fluorescens]	HZ99_RS04300	75.143	48.56	10.4	6	6	6	0.913708	0.884867	0.817018	1.12949	1.04398	1.25648	1.31134	0.0315476
WP_038441555.1	peptidylprolyl isomerase [Pseudomonas fluorescens]	HZ99_RS04310	32.008	6.7573	3.7	1	1	1	0.819536	0.827399	0.797467	1.2172	0.924186	1.38046	1.44078	0.11417
WP_038441556.1	nitrate reductase [Pseudomonas fluorescens]	HZ99_RS04315	24.865	12.003	8.4	2	2	2	1.08495	1.00713	0.987083	0.888139	0.92112	1.11031	0.948169	0.535989
WP_038441558.1	nitrate reductase subunit beta [Pseudomonas fluorescens]	HZ99_RS04325	57.949	109.4	28.5	12	19	12	0.959115	0.933116	1.03391	0.951043	1.02446	0.991288	1.01389	0.734251
WP_038441559.1	nitrate reductase subunit alpha [Pseudomonas fluorescens]	HZ99_RS04330	140.73	323.31	34.7	39	61	39	1.00731	0.94672	0.93583	1.0299	1.00572	1.0107	1.05414	0.132908
WP_038441560.1	nitrate/nitrite transporter NarK [Pseudomonas fluorescens]	HZ99_RS04335	50.575	14.673	4.3	2	2	2	1.02672	0.860129	0.889455	0.969713	1.04669	1.18207	1.15206	0.158087
WP_038441562.1	nitrate/nitrite two-component system sensor histidine kinase [Pseudomonas fluorescens]	HZ99_RS04345	67.577	97.367	25.5	13	14	13	1.05942	0.925156	0.923304	0.989906	1.05181	1.07267	1.07102	0.270359
WP_038441563.1	DNA-binding response regulator [Pseudomonas fluorescens]	HZ99_RS04350	23.851	63.01	40.5	8	8	8	0.922959	1.0209	0.915962	1.12493	0.989787	1.02975	1.09953	0.146875
WP_038441564.1	aminotransferase [Pseudomonas fluorescens]	HZ99_RS04355	42.331	55.277	20.7	7	8	7	1.0649	0.865408	0.837728	1.10825	1.04828	1.06617	1.16425	0.162028
WP_038441567.1	L-rhamnonate dehydratase [Pseudomonas fluorescens]	HZ99_RS04375	43.86	13.218	8.4	2	2	2
WP_038441575.1	arylamine N-acetyltransferase [Pseudomonas fluorescens]	HZ99_RS04430	31.01	26.697	12.6	3	5	3	0.939648	0.895666	0.81819	0.979311	1.18076	1.17289	1.25606	0.0547844
WP_038441577.1	hypothetical protein [Pseudomonas fluorescens]	HZ99_RS04440	19.333	6.0964	4	1	1	1
WP_038441578.1	peroxidase [Pseudomonas fluorescens]	HZ99_RS04445	31.406	36.861	10.4	3	6	3	0.93091	0.984588	1.09078	1.11602	0.962055	0.93643	1.00274	0.971953
WP_038441579.1	aldehyde dehydrogenase [Pseudomonas fluorescens]	HZ99_RS04450	59.832	170.36	27.7	14	17	14	0.974787	0.917464	0.933611	1.02304	1.0285	1.06725	1.10366	0.0124485
WP_038441580.1	TetR family transcriptional regulator [Pseudomonas fluorescens]	HZ99_RS04465	27.777	23.031	12.4	3	4	3	1.04854	1.01975	0.970143	0.894274	1.01602	1.05556	0.976113	0.684196
WP_038441589.1	pyridine nucleotide-disulfide oxidoreductase [Pseudomonas fluorescens]	HZ99_RS04515	51.628	6.8029	2.5	1	1	1	0.775502	1.16002	0.843531	0.992739	1.1973	1.06999	1.17307	0.31459
WP_038441593.1	NADH:flavin oxidoreductase [Pseudomonas fluorescens]	HZ99_RS04540	39.677	51.341	16.8	5	7	5	0.907319	0.962602	0.987447	1.02296	1.08562	1.04348	1.10313	0.0334481
WP_038441594.1	transcriptional regulator [Pseudomonas fluorescens]	HZ99_RS04545	10.984	20.446	25.3	3	3	3	0.866234	1.07554	0.962391	1.02055	0.992895	1.09819	1.07144	0.385042
WP_038441599.1	acyl-CoA synthetase [Pseudomonas fluorescens]	HZ99_RS04570	68.981	189.48	37	17	20	17	0.969299	1.00471	0.943642	1.00718	0.997739	0.989815	1.02642	0.28122
WP_038441601.1	amidohydrolase [Pseudomonas fluorescens]	HZ99_RS04580	41.961	6.2428	2.3	1	1	1	0.814511	1.27408	0.813878	1.26726	0.986384	0.896014	1.08517	0.688436
WP_038441612.1	dTDP-glucose 4,6-dehydratase [Pseudomonas fluorescens]	HZ99_RS04665	72.817	6.5852	1.3	1	1	1	0.575811	1.24382	0.630862	1.49081	0.977319	1.1293	1.46804	0.226641
WP_038441617.1	MarR family transcriptional regulator [Pseudomonas fluorescens]	HZ99_RS04690	18.622	12.95	10	2	2	2	1.03626	0.960815	0.77651	1.05474	0.669344	1.4847	1.15691	0.608217
WP_038441619.1	hypothetical protein [Pseudomonas fluorescens]	HZ99_RS04700	32.005	6.7424	3.1	1	1	1
WP_038441620.1	hypothetical protein [Pseudomonas fluorescens]	HZ99_RS04710	28.388	14.324	8.3	2	2	2	0.959273	1.06846	0.694719	0.761387	0.789239	1.73627	1.20733	0.625146
WP_038441621.1	hypothetical protein [Pseudomonas fluorescens]	HZ99_RS04715	23.288	103.89	48.8	11	18	11	0.942149	1.05083	0.699887	0.991399	0.804386	1.46251	1.20997	0.456719
WP_038441626.1	hydrolase [Pseudomonas fluorescens]	HZ99_RS04755	22.964	145.27	45.7	8	18	8	1.12083	1.05871	1.29655	0.80029	0.842077	0.887057	0.727663	0.0356824
WP_038441629.1	formyl transferase [Pseudomonas fluorescens]	HZ99_RS04785	63.107	205.53	33.4	17	23	17	0.802301	0.83566	0.876462	1.09471	1.13469	1.1992	1.36357	0.00189839
WP_038441630.1	heat-shock protein HtpX [Pseudomonas fluorescens]	HZ99_RS04790	12.89	6.0883	5.7	1	1	1	0.878854	1.02722	1.02245	0.949702	1.02357	1.10607	1.0515	0.491378
WP_038441636.1	NADPH:quinone reductase [Pseudomonas fluorescens]	HZ99_RS04820	32.239	111.36	27	6	27	6	0.85483	0.749359	0.692677	1.30295	1.04394	1.25607	1.56864	0.015134
WP_038441648.1	type VI secretion protein [Pseudomonas fluorescens]	HZ99_RS04900	50.157	6.7712	1.8	1	1	1	1.26973	0.8295	0.933562	0.887617	0.956539	1.08667	0.96638	0.831166
WP_038441652.1	aspartate aminotransferase family protein [Pseudomonas fluorescens]	HZ99_RS04925	50.786	6.9225	2.2	1	1	1
WP_038441659.1	phage-associated protein, BcepMu gp16 family [Pseudomonas fluorescens]	HZ99_RS04990	8.5046	6.7687	10.1	1	1	1	0.924401	0.911292	1.06556	0.985707	1.09401	1.00608	1.06361	0.367389
WP_038441662.1	ABC transporter substrate-binding protein [Pseudomonas fluorescens]	HZ99_RS05010	69.69	10.61	2.4	2	2	2	1.02123	0.779662	1.02675	1.09631	1.04091	0.993657	1.10724	0.342027
WP_038441668.1	3-hydroxybutyrate dehydrogenase [Pseudomonas fluorescens]	HZ99_RS05040	26.604	61.07	24.5	5	7	5	0.749558	1.08789	1.02289	0.978515	1.08072	1.02231	1.07733	0.555846
WP_038441669.1	acetoacetyl-CoA synthetase [Pseudomonas fluorescens]	HZ99_RS05045	72.558	75.429	16.3	11	12	11	0.846989	1.01886	0.920222	1.05772	1.07511	0.986887	1.11976	0.141907
WP_038441670.1	hybrid sensor histidine kinase/response regulator [Pseudomonas fluorescens]	HZ99_RS05050	94.115	20.609	3.5	3	7	3	0.979063	0.943868	0.934381	1.0184	1.02693	1.11013	1.10435	0.0585814
WP_038441671.1	ketodeoxygluconokinase [Pseudomonas fluorescens]	HZ99_RS05060	32.393	11.984	7.3	2	2	2
WP_038441672.1	amino acid deaminase [Pseudomonas fluorescens]	HZ99_RS05065	43.07	57.219	19.4	8	10	8	1.01509	0.983217	0.99392	0.979703	0.99181	1.06731	1.01557	0.636401
WP_038441673.1	endoribonuclease L-PSP [Pseudomonas fluorescens]	HZ99_RS05075	14.074	65.026	51.2	6	15	6	1.03077	0.931342	1.0453	0.997133	1.00268	0.91005	0.967566	0.525831
WP_038441676.1	DNA-binding protein [Pseudomonas fluorescens]	HZ99_RS05090	35.317	28.335	10.4	3	3	3	0.946547	0.993668	0.973061	1.09921	0.987016	1.0133	1.06393	0.200296
WP_038441677.1	ribose-5-phosphate isomerase [Pseudomonas fluorescens]	HZ99_RS05095	16.045	7.9586	12.4	1	1	1
WP_038441680.1	sugar ABC transporter substrate-binding protein [Pseudomonas fluorescens]	HZ99_RS05110	35.936	158.66	44.8	12	21	12	0.998808	1.05376	1.05044	0.949444	1.02111	0.873734	0.916622	0.169191
WP_038441681.1	D-threitol dehydrogenase [Pseudomonas fluorescens]	HZ99_RS05115	26.406	77.195	39.8	9	14	9	0.990842	0.958514	1.08036	0.95739	0.982761	0.904547	0.938933	0.238174
WP_038441682.1	dihydroxyacetone kinase [Pseudomonas fluorescens]	HZ99_RS05125	35.319	47.266	13.2	4	6	4	1.03203	1.03885	1.09054	1.02967	1.05755	0.836332	0.924762	0.373197
WP_038441683.1	dihydroxyacetone kinase subunit L [Pseudomonas fluorescens]	HZ99_RS05130	22.302	40.39	18.6	3	3	3	1.00078	1.10459	1.01952	0.951053	1.07246	0.873759	0.92716	0.331229
WP_038441684.1	protease SohB [Pseudomonas fluorescens]	HZ99_RS05135	37.917	118.2	34.7	11	16	11	1.12634	0.919117	1.00144	0.964929	0.932631	1.05874	0.970268	0.696882
WP_038441687.1	hypothetical protein [Pseudomonas fluorescens]	HZ99_RS05155	9.1572	26.326	27.8	3	7	3	1.17325	0.893507	1.10359	0.930885	1.09467	0.882212	0.917175	0.457649
WP_038441693.1	oxidoreductase [Pseudomonas fluorescens]	HZ99_RS05185	35.731	23.643	9.6	4	4	4	0.893835	0.937327	1.11409	0.926624	1.04574	1.07382	1.03427	0.702324
WP_038441696.1	hypothetical protein [Pseudomonas fluorescens]	HZ99_RS05205	19.302	60.299	25.4	4	7	4	1.02736	0.799653	0.91425	0.937889	1.01187	1.15164	1.13137	0.256921
WP_038441701.1	hydroxyproline-2-epimerase [Pseudomonas fluorescens]	HZ99_RS05235	33.542	47.618	20.1	7	8	7	0.807441	0.935427	0.922684	1.04743	1.17649	1.11326	1.25197	0.0156267
WP_038441702.1	dihydrodipicolinate synthase family protein [Pseudomonas fluorescens]	HZ99_RS05240	34.155	155.28	40.6	13	28	13	0.750297	0.916389	0.916224	1.15721	1.15003	1.06307	1.30485	0.0237032
WP_038441703.1	2,5-dioxovalerate dehydrogenase [Pseudomonas fluorescens]	HZ99_RS05245	54.922	57.792	13.6	7	12	7	0.796332	0.927005	1.04393	1.13055	1.04982	1.07916	1.17789	0.13827
WP_038441704.1	FAD-dependent oxidoreductase [Pseudomonas fluorescens]	HZ99_RS05250	46.803	34.719	13.2	5	5	5	0.90233	1.11504	0.824407	1.06146	1.00838	1.11133	1.11943	0.322456
WP_038441705.1	hypothetical protein [Pseudomonas fluorescens]	HZ99_RS05255	16.227	35.366	31.5	4	6	4	0.776423	0.973226	1.00256	1.13146	1.0696	0.981184	1.15625	0.174916
WP_038441710.1	2,4-dienoyl-CoA reductase [Pseudomonas fluorescens]	HZ99_RS05290	44.96	12.613	3.9	2	2	2
WP_038441712.1	alpha/beta hydrolase [Pseudomonas fluorescens]	HZ99_RS05300	30.413	10.426	5.4	2	2	2	1.3233	1.57999	1.09751	0.604315	0.357923	1.12666	0.52212	0.0878729
WP_038441713.1	hydrolase [Pseudomonas fluorescens]	HZ99_RS05305	25.076	78.518	31.9	7	15	7	0.891935	0.940025	0.955947	0.994966	1.05292	1.08267	1.1229	0.0269735
WP_038441714.1	chaperone protein HchA [Pseudomonas fluorescens]	HZ99_RS05315	32.094	200.86	51.2	15	34	15	1.18836	1.13628	1.12002	0.898749	0.843857	0.836103	0.748609	0.000542074
WP_038441719.1	transposase [Pseudomonas fluorescens]	HZ99_RS05365	58.702	30.393	6.7	4	4	4	0.998825	1.01172	0.838348	1.09751	1.04032	1.12629	1.14575	0.115584
WP_038441725.1	BAX inhibitor protein [Pseudomonas fluorescens]	HZ99_RS05425	24.307	37.284	9.4	2	5	2	0.772221	1.05358	1.13811	0.886535	0.874304	1.0457	0.946906	0.700458
WP_038441726.1	sulfur transfer complex subunit TusD [Pseudomonas fluorescens]	HZ99_RS05430	14.137	13.184	13.1	2	2	2	0.908763	1.20164	1.20238	0.856625	0.8149	1.05079	0.82176	0.187281
WP_038441728.1	sulfur relay protein DsrH [Pseudomonas fluorescens]	HZ99_RS05440	10.391	12.708	23.7	2	2	2	0.716894	1.23587		1.19568		0.935879	1.09156	0.795974
WP_038441730.1	hypothetical protein [Pseudomonas fluorescens]	HZ99_RS05450	37.054	22.428	11.4	3	4	3	0.804319	0.984863	1.05851	1.07715	0.975976	1.09779	1.10648	0.318622
WP_038441731.1	glutathione-dependent reductase [Pseudomonas fluorescens]	HZ99_RS05455	37.751	40.219	15.4	5	5	5	0.943612	1.04563	1.05945	0.948458	1.03069	1.00412	0.978542	0.648659
WP_038441732.1	serine--tRNA ligase [Pseudomonas fluorescens]	HZ99_RS05465	46.956	240.14	46.5	18	36	18	1.04199	0.927122	0.953479	1.03181	1.02056	0.96108	1.03109	0.508986
WP_038441734.1	recombination factor protein RarA [Pseudomonas fluorescens]	HZ99_RS05475	48.858	28.369	8.2	3	3	3	0.934893	1.03572	0.906101	1.10803	0.985086	1.02482	1.08385	0.207373
WP_038441735.1	outer membrane lipoprotein carrier protein LolA [Pseudomonas fluorescens]	HZ99_RS05480	22.683	78.221	28.5	7	11	7	0.921366	1.00066	1.09293	1.03041	0.994367	1.03265	1.01409	0.805141
WP_038441736.1	cell division protein FtsK [Pseudomonas fluorescens]	HZ99_RS05485	87.982	47.096	8.1	6	6	6	0.963217	1.01328	0.953468	1.0463	0.999632	1.00274	1.04052	0.175795
WP_038441739.1	ATP-dependent Clp protease ATP-binding subunit ClpA [Pseudomonas fluorescens]	HZ99_RS05505	83.355	279.05	30.6	22	35	22	1.08638	1.06372	1.09678	0.919147	0.9333	0.878129	0.840986	0.00214664
WP_038441740.1	isocitrate dehydrogenase, NADP-dependent [Pseudomonas fluorescens]	HZ99_RS05525	80.188	323.31	49.8	32	70	32	1.05667	1.00001	0.927286	1.00238	0.947733	1.04761	1.00461	0.927676
WP_038441744.1	NUDIX hydrolase [Pseudomonas fluorescens]	HZ99_RS05555	16.868	20.966	22.3	3	3	3	0.656499	0.947001	1.03914	1.14601	1.18847	1.02195	1.2701	0.163821
WP_038441745.1	tRNA(5-methylaminomethyl-2-thiouridine)-methyltransferase [Pseudomonas fluorescens]	HZ99_RS05560	41.456	30.496	11.8	5	5	5	0.891542	1.03267	0.944109	1.07019	1.01684	1.024	1.08462	0.178571
WP_038441746.1	adenylosuccinate lyase [Pseudomonas fluorescens]	HZ99_RS05570	50.656	123.27	33.3	12	27	12	1.04354	0.967027	0.995384	0.992564	0.949566	1.01545	0.983907	0.614572
WP_038441747.1	cupin [Pseudomonas fluorescens]	HZ99_RS05575	43.999	60.239	18.3	6	7	6	1.01592	0.983298	0.916441	1.03133	0.97796	0.968447	1.02129	0.592721
WP_038441748.1	secretin [Pseudomonas fluorescens]	HZ99_RS05585	26.288	50.633	15.8	3	3	3	1.07956	0.930254	1.16173	0.857113	0.923874	1.03199	0.886942	0.236554
WP_038441749.1	isocitrate lyase [Pseudomonas fluorescens]	HZ99_RS05590	48.488	323.31	58.7	27	70	27	1.16089	1.04371	1.06839	0.91624	0.93438	0.836039	0.820858	0.0146987
WP_038441750.1	NADH-quinone oxidoreductase subunit B [Pseudomonas fluorescens]	HZ99_RS05600	25.414	73.218	37.5	9	17	9	1.02269	0.998944	0.881994	1.02182	1.01007	1.03189	1.05516	0.344079
WP_038441751.1	NADH-quinone oxidoreductase subunit C/D [Pseudomonas fluorescens]	HZ99_RS05605	67.802	230.64	42.4	25	40	25	1.02396	1.00122	0.985521	0.980269	1.02497	0.97853	0.991054	0.660901
WP_038441752.1	NADH-quinone oxidoreductase subunit E [Pseudomonas fluorescens]	HZ99_RS05610	17.96	84.07	35.8	6	10	6	1.01226	1.03449	0.970059	0.953707	1.05643	0.956591	0.983401	0.694131
WP_038441753.1	NADH-quinone oxidoreductase subunit F [Pseudomonas fluorescens]	HZ99_RS05615	48.759	292.89	50.6	22	41	22	1.03793	0.999402	0.962298	1.04149	1.00535	1.00873	1.01865	0.504339
WP_038441754.1	NADH-quinone oxidoreductase subunit G [Pseudomonas fluorescens]	HZ99_RS05620	98.148	323.31	50.7	33	65	33	1.01615	0.973426	0.9389	1.00175	1.03942	1.01539	1.04374	0.187615
WP_038441755.1	NADH-quinone oxidoreductase subunit H [Pseudomonas fluorescens]	HZ99_RS05625	37.508	16.257	5.4	2	2	2	1.25908	0.899951	1.06127	0.845863	1.01457	0.89825	0.856654	0.277521
WP_038441757.1	NADH-quinone oxidoreductase subunit L [Pseudomonas fluorescens]	HZ99_RS05645	66.427	20.477	2.1	1	3	1	0.98494	0.85248	0.977175	1.0114	1.09785	1.06113	1.12641	0.0911061
WP_038441758.1	NADH:ubiquinone oxidoreductase subunit N [Pseudomonas fluorescens]	HZ99_RS05655	51.928	21.828	5.3	3	4	3	1.02697	0.967784	0.999615	1.0017	0.938619	1.04106	0.995662	0.907329
WP_038441759.1	ABC transporter substrate-binding protein [Pseudomonas fluorescens]	HZ99_RS05660	64.887	171.23	34.5	18	24	18	1.16352	1.54757	1.88201	0.513106	0.542011	0.513466	0.341509	0.0396173
WP_038441769.1	cysteine--tRNA ligase [Pseudomonas fluorescens]	HZ99_RS05710	51.701	187.54	41.3	17	34	17	1.09946	0.985082	0.930183	1.0009	0.973259	0.975692	0.97848	0.708733
WP_038441770.1	glutamine--tRNA ligase [Pseudomonas fluorescens]	HZ99_RS05715	64.824	217.77	44.9	23	37	23	0.985403	0.965794	0.984056	0.99769	1.02742	1.02167	1.038	0.0339122
WP_038441771.1	peptidylprolyl isomerase [Pseudomonas fluorescens]	HZ99_RS05720	18.28	179.19	56.9	9	19	9	1.05984	1.035	1.06406	0.977637	0.953793	0.936355	0.907845	0.0037514
WP_038441773.1	UDP-2,3-diacylglucosamine diphosphatase [Pseudomonas fluorescens]	HZ99_RS05725	28.173	30.891	16.1	5	5	5	1.08212	0.921846	1.00507	0.985164	1.10315	0.91668	0.998655	0.98587
WP_038441779.1	hypothetical protein [Pseudomonas fluorescens]	HZ99_RS05745	130.78	16.276	2	3	3	3	0.960032	1.07975	1.04103	1.0214	0.90277	1.00771	0.951657	0.389489
WP_038441780.1	membrane protein [Pseudomonas fluorescens]	HZ99_RS05750	63.291	12.849	3.1	2	2	2
WP_038441783.1	exodeoxyribonuclease III [Pseudomonas fluorescens]	HZ99_RS05760	30.982	101.47	45.9	13	22	13	0.874512	1	1.07926	0.99805	1.00058	0.992412	1.01262	0.854247
WP_038441785.1	acyl-CoA dehydrogenase [Pseudomonas fluorescens]	HZ99_RS05770	45.32	54.08	16.6	7	8	7	0.977376	1.10572	1.00524	0.98339	0.927716	0.950357	0.926538	0.182302
WP_038441786.1	LysR family transcriptional regulator [Pseudomonas fluorescens]	HZ99_RS05775	35.422	45.574	19.9	5	6	5	1.0469	1.07369	1.09007	0.987932	0.988965	0.919635	0.902161	0.0262519
WP_038441787.1	MerR family transcriptional regulator [Pseudomonas fluorescens]	HZ99_RS05780	15.441	30.806	33.8	4	5	4	0.887152	0.903257	0.939689	1.04655	1.00886	1.14391	1.17187	0.0459889
WP_038441788.1	hydroxymethylglutaryl-CoA lyase [Pseudomonas fluorescens]	HZ99_RS05785	31.16	110.59	33.1	8	13	8	0.997354	1.01444	1.01361	1.04738	1.02258	0.981444	1.00859	0.701913
WP_038441789.1	AMP-binding protein [Pseudomonas fluorescens]	HZ99_RS05790	61.962	113.52	28.2	13	21	13	0.931931	0.968376	1.00847	1.06891	1.01804	0.987142	1.05683	0.165703
WP_038441790.1	isovaleryl-CoA dehydrogenase [Pseudomonas fluorescens]	HZ99_RS05795	42.309	129.97	35.4	12	28	12	0.903799	1.03906	1.05861	1.0313	1.04159	0.968544	1.01331	0.821138
WP_038441792.1	methylcrotonoyl-CoA carboxylase [Pseudomonas fluorescens]	HZ99_RS05800	57.646	215.81	34.4	14	27	14	0.887987	0.948685	1.05511	1.01112	1.04134	1.01905	1.06215	0.344326
WP_038441793.1	gamma-carboxygeranoyl-CoA hydratase [Pseudomonas fluorescens]	HZ99_RS05805	29.491	109.58	38.1	11	23	11	0.870644	1.08329	0.99776	1.07083	1.0597	1.0199	1.06733	0.396918
WP_038441794.1	3-methylcrotonyl-CoA carboxylase [Pseudomonas fluorescens]	HZ99_RS05810	69.963	323.31	42.9	23	42	23	0.904096	0.978505	1.0049	1.06366	1.06274	0.997222	1.08177	0.109243
WP_038441795.1	Cro/Cl family transcriptional regulator [Pseudomonas fluorescens]	HZ99_RS05815	23.509	10.88	7.9	2	2	2	0.816867	1.1257	0.98147	0.784426	1.19392	1.13101	1.06338	0.713625
WP_038441798.1	hypothetical protein [Pseudomonas fluorescens]	HZ99_RS05825	43.222	67.46	23.8	9	14	9	0.959809	1.0409	1.0578	1.02774	0.990581	0.940197	0.967306	0.447322
WP_038441802.1	protein kinase [Pseudomonas fluorescens]	HZ99_RS05845	47.493	34.22	13.4	5	5	5	0.97305	0.971658	0.917833	1.11122	1.07971	1.03617	1.12735	0.013675
WP_038441803.1	transcriptional regulator [Pseudomonas fluorescens]	HZ99_RS05850	25.294	154.99	32.3	6	18	6	0.908715	1.04633	0.98959	1.02592	0.977437	1.0009	1.02025	0.676682
WP_038441805.1	LysR family transcriptional regulator [Pseudomonas fluorescens]	HZ99_RS05860	33.742	6.818	3.3	1	1	1	0.828283	1.27602	1.02478	0.978932	0.980191	0.965933	0.934796	0.652125
WP_038441811.1	NADPH-dependent 2,4-dienoyl-CoA reductase [Pseudomonas fluorescens]	HZ99_RS05890	72.985	90.222	13.7	9	10	9	0.827267	1.09351	0.944196	1.12622	1.05453	0.967268	1.09879	0.364525
WP_038441812.1	carbon-nitrogen hydrolase [Pseudomonas fluorescens]	HZ99_RS05895	41.208	50.549	21.3	6	8	6	1.09194	0.938128	1.02838	0.951384	0.983898	1.0258	0.968167	0.560948
WP_038441817.1	lipoprotein [Pseudomonas fluorescens]	HZ99_RS05920	27.526	27.241	8.7	2	2	2	1.05975	0.942846	0.937964	0.905761	1.02175	1.12161	1.03692	0.654642
WP_038441819.1	peptidylprolyl isomerase [Pseudomonas fluorescens]	HZ99_RS05930	68.651	323.31	42.9	24	47	24	1.00007	0.912619	0.952361	1.01327	1.00883	1.07164	1.07982	0.0812808
WP_038441820.1	endopeptidase La [Pseudomonas fluorescens]	HZ99_RS05940	88.872	323.31	49.9	37	54	37	1.01957	0.995642	1.00507	1.00448	1.01225	0.9778	0.991469	0.536214
WP_038441821.1	ATP-dependent Clp protease ATP-binding subunit ClpX [Pseudomonas fluorescens]	HZ99_RS05945	46.939	280.42	53.9	21	53	21	0.986238	0.996748	0.96803	1.05333	1.01001	1.02226	1.04561	0.0522443
WP_038441822.1	bifunctional 5,10-methylene-tetrahydrofolate dehydrogenase/5,10-methylene-tetrahydrofolate cyclohydrolase [Pseudomonas fluorescens]	HZ99_RS05985	30.416	147.1	33.1	10	14	10	1.03518	1.03863	0.97231	0.938443	0.956566	1.00031	0.950491	0.152312
WP_038441825.1	NAD(P)H:quinone oxidoreductase [Pseudomonas fluorescens]	HZ99_RS06000	20.845	52.439	21.6	5	8	5	1.02891	1.05633	1.21883	0.942702	0.921401	0.865264	0.826061	0.0687385
WP_038441828.1	Zn-dependent hydrolase [Pseudomonas fluorescens]	HZ99_RS06020	44.331	110.11	24.6	9	20	9	0.98498	0.980906	1.01777	1.07257	1.02314	0.952124	1.02151	0.610746
WP_038441829.1	dihydropyrimidinase [Pseudomonas fluorescens]	HZ99_RS06030	52.541	141.24	22.3	9	16	9	1.14782	1.20104	1.11874	0.844403	0.793412	0.840477	0.714699	0.000679092
WP_038441830.1	dihydropyrimidine dehydrogenase [Pseudomonas fluorescens]	HZ99_RS06035	49.172	77.938	19.3	6	6	6	0.966252	1.05683	1.25645	0.970927	0.957732	0.767825	0.822217	0.151046
WP_038441831.1	dihydropyrimidine dehydrogenase subunit B [Pseudomonas fluorescens]	HZ99_RS06040	45.946	44.016	8	3	4	3	0.983848	1.20675	1.0292	0.976678	1.01013	0.83313	0.875813	0.203814
WP_038441833.1	hypothetical protein [Pseudomonas fluorescens]	HZ99_RS06050	12.546	115.49	52.1	5	11	5	0.972984	0.986247	0.995446	1.02793	1.00168	1.0887	1.05538	0.16201
WP_038441837.1	membrane protein [Pseudomonas fluorescens]	HZ99_RS06070	51.224	6.7504	2.2	1	1	1
WP_038441841.1	pyridine nucleotide-disulfide oxidoreductase [Pseudomonas fluorescens]	HZ99_RS06095	45.673	11.113	4.3	2	2	2	0.906382	1.02189	0.944665	1.08471	1.06435	0.984681	1.09078	0.130491
WP_038441842.1	transcriptional regulator [Pseudomonas fluorescens]	HZ99_RS06100	12.189	12.621	21.6	2	2	2
WP_038441843.1	MBL fold metallo-hydrolase [Pseudomonas fluorescens]	HZ99_RS06105	31.422	7.7437	4.5	1	1	1	1.03255	1.04815	0.810003	1.39759	0.767502	0.943427	1.07535	0.74696
WP_038441844.1	2-oxoisovalerate dehydrogenase [Pseudomonas fluorescens]	HZ99_RS06115	45.141	186.95	55.5	19	37	19	0.969271	0.958148	0.998333	1.05123	1.01405	1.00863	1.05064	0.0521125
WP_038441845.1	2-oxoisovalerate dehydrogenase [Pseudomonas fluorescens]	HZ99_RS06120	38.613	112.63	47.2	10	24	10	1.03543	0.980606	1.00544	1.01617	1.02031	0.971696	0.9956	0.851589
WP_038441846.1	branched-chain alpha-keto acid dehydrogenase subunit E2 [Pseudomonas fluorescens]	HZ99_RS06125	44.848	212.58	35.2	15	35	15	0.944074	0.956059	1.06036	0.9827	1.04312	0.959891	1.00852	0.860637
WP_038441847.1	dihydrolipoyl dehydrogenase [Pseudomonas fluorescens]	HZ99_RS06130	48.532	323.31	42.9	14	47	14	0.930097	0.97572	1.11151	1.025	1.05345	0.986945	1.01593	0.802957
WP_038441848.1	branched chain amino acid aminotransferase [Pseudomonas fluorescens]	HZ99_RS06135	36.857	323.31	68.4	22	76	22	0.995005	0.976214	1.10944	0.981494	0.990233	0.970487	0.955061	0.383109
WP_038441849.1	amidinotransferase [Pseudomonas fluorescens]	HZ99_RS06150	35.001	49.039	15.3	4	4	4	0.911897	1.04473	0.986187	0.957069	1.09458	1.03437	1.04866	0.436955
WP_038441850.1	ornithine cyclodeaminase [Pseudomonas fluorescens]	HZ99_RS06155	38.231	219.08	49.7	13	54	13	0.916551	0.906508	0.923319	1.18002	0.905042	1.11718	1.16598	0.20893
WP_038441851.1	ABC transporter substrate-binding protein [Pseudomonas fluorescens]	HZ99_RS06160	28.356	268.18	48.6	10	28	10	0.866529	0.968846	1.10357	1.03131	1.05302	1.009	1.05253	0.53343
WP_038441853.1	amino acid ABC transporter permease [Pseudomonas fluorescens]	HZ99_RS06170	26.781	8.3578	4.6	1	1	1	0.868743	1.04205	0.928475	1.117	0.921321	1.12913	1.11559	0.269335
WP_038441854.1	amino acid transporter [Pseudomonas fluorescens]	HZ99_RS06175	30.597	109.81	39.6	11	14	11	0.826498	0.981724	1.08636	0.974972	1.13037	0.979142	1.06561	0.530601
WP_038441855.1	AsnC family transcriptional regulator [Pseudomonas fluorescens]	HZ99_RS06180	18.563	93.079	46.1	6	8	6	0.946994	0.950357	1.02138	0.998342	1.01838	1.0692	1.05728	0.159318
WP_038441858.1	peptidylprolyl isomerase [Pseudomonas fluorescens]	HZ99_RS06195	12.671	7.3275	13.2	1	1	1
WP_038441864.1	MFS transporter [Pseudomonas fluorescens]	HZ99_RS06225	43.897	9.0896	1.7	1	1	1	1.03588	0.870986	1.01129	0.931857	0.991	1.13434	1.04765	0.589963
WP_038441866.1	Cro/Cl family transcriptional regulator [Pseudomonas fluorescens]	HZ99_RS06235	20.498	10.714	11.4	2	2	2
WP_038441867.1	glutamine synthetase [Pseudomonas fluorescens]	HZ99_RS06240	49.856	40.849	11.8	6	7	6	0.963185	1.19226	1.17685	0.976662	0.932181	0.870057	0.83393	0.115294
WP_038441869.1	cysteine protease [Pseudomonas fluorescens]	HZ99_RS06250	69.422	261.24	41.8	22	29	22	1.01793	1.04648	0.996646	0.978616	0.973028	0.978299	0.957168	0.0917558
WP_038441870.1	LysR family transcriptional regulator [Pseudomonas fluorescens]	HZ99_RS06255	33.265	18.178	7.4	3	3	3	0.937868	1.03984	0.936659	1.0399	1.07518	0.980809	1.06229	0.243221
WP_038441871.1	choline dehydrogenase [Pseudomonas fluorescens]	HZ99_RS06260	59.659	92.72	31.4	12	16	12	0.924069	0.99957	1.02835	0.996453	0.959001	1.03273	1.01226	0.766829
WP_038441872.1	MFS transporter [Pseudomonas fluorescens]	HZ99_RS06265	58.785	9.7234	1.8	1	1	1	0.792176	1.0356	0.94129	1.01862	1.06061	1.16294	1.17085	0.144822
WP_038441873.1	DNA topoisomerase III [Pseudomonas fluorescens]	HZ99_RS06270	70.917	7.158	2	1	1	1
WP_038441874.1	histidine kinase [Pseudomonas fluorescens]	HZ99_RS06275	15.887	56.363	45.9	7	12	7	0.93784	0.995581	1.06983	1.03418	0.974916	0.957659	0.987849	0.801607
WP_038441876.1	succinyl-CoA--3-ketoacid-CoA transferase [Pseudomonas fluorescens]	HZ99_RS06295	23.401	62.897	26.9	5	10	5	0.946616	0.881996	1.04812	0.950285	1.01277	1.13083	1.07549	0.370195
WP_038441877.1	acetyl-CoA acetyltransferase [Pseudomonas fluorescens]	HZ99_RS06300	40.354	195.96	38.9	13	27	13	0.996581	1.00653	0.967981	1.01262	0.972836	1.01755	1.01074	0.592898
WP_038441879.1	lipoprotein [Pseudomonas fluorescens]	HZ99_RS06310	28.651	9.4161	3.1	1	1	1	0.835013	0.998795	0.95996	1.06266	1.03173	1.11438	1.14854	0.0893271
WP_038441880.1	lipoprotein [Pseudomonas fluorescens]	HZ99_RS06315	40.188	6.9025	2.5	1	1	1
WP_038441881.1	delta-aminolevulinic acid dehydratase [Pseudomonas fluorescens]	HZ99_RS06320	35.427	136.59	46	13	24	13	0.902209	0.971679	0.950237	1.10371	1.02112	1.00842	1.10946	0.0538544
WP_038441882.1	phenazine biosynthesis protein PhzF [Pseudomonas fluorescens]	HZ99_RS06325	30.031	39.384	21.4	4	4	4	0.982658	1.0811	1.01839	1.00712	0.969784	0.943893	0.94765	0.202546
WP_038441883.1	glutathione S-transferase [Pseudomonas fluorescens]	HZ99_RS06330	25.781	54.325	24.1	6	14	6	1.05203	1.04475	1.00279	0.984071	0.921279	0.912637	0.909155	0.0319003
WP_038441885.1	tRNA 2-selenouridine synthase [Pseudomonas fluorescens]	HZ99_RS06345	41.442	6.7725	1.9	1	1	1	0.93722	1.04578	0.965489	0.965501	1.02936	1.06727	1.03854	0.438527
WP_038441886.1	selenide, water dikinase [Pseudomonas fluorescens]	HZ99_RS06350	36.404	31.009	15.7	5	5	5	0.783378	0.957428	0.948597	1.05667	1.16298	1.09016	1.23069	0.0468048
WP_038441888.1	lipoprotein [Pseudomonas fluorescens]	HZ99_RS06360	8.7777	13.097	19.3	2	2	2	0.83858	1.14112	0.811566	1.20939	1.00167	1.02519	1.15942	0.310752
WP_038441891.1	serine/threonine transporter SstT [Pseudomonas fluorescens]	HZ99_RS06375	41.932	16.668	5.9	2	3	2	1.00615	0.850867	0.915477	0.881193	1.12747	1.17149	1.14704	0.27269
WP_038441892.1	hypothetical protein [Pseudomonas fluorescens]	HZ99_RS06380	18.652	70.153	47.3	7	15	7	1.00871	1.06465	1.03644	0.906501	1.01428	0.924785	0.91503	0.100864
WP_038441893.1	hypothetical protein [Pseudomonas fluorescens]	HZ99_RS06385	23.936	155.63	45.1	8	8	8	0.745242	0.991967	0.898994	1.0819	1.09317	1.13728	1.25648	0.0815093
WP_038441894.1	shikimate 5-dehydrogenase [Pseudomonas fluorescens]	HZ99_RS06390	29.199	72.403	29.3	7	11	7	1.02403	1.02104	1.00441	0.998387	1.08638	0.914805	0.983633	0.769751
WP_038441899.1	U32 family peptidase [Pseudomonas fluorescens]	HZ99_RS06415	49.11	106.39	27.6	11	15	11	0.91665	0.911223	1.00739	1.00135	1.06037	1.03038	1.09059	0.0924449
WP_038441900.1	chemotaxis protein [Pseudomonas fluorescens]	HZ99_RS06420	59.728	130.93	23.3	10	13	9	1.0601	0.937419	0.947868	1.00072	1.00457	1.01513	1.02547	0.590101
WP_038441902.1	chemotaxis protein [Pseudomonas fluorescens]	HZ99_RS06430	76.805	121.52	15.4	10	14	10	1.07624	0.875639	0.977651	0.92869	1.00455	1.06475	1.02337	0.762943
WP_038441905.1	C4-dicarboxylate ABC transporter [Pseudomonas fluorescens]	HZ99_RS06445	33.126	17.91	9.8	3	3	3
WP_038441906.1	histidine kinase [Pseudomonas fluorescens]	HZ99_RS06450	49.23	14.077	4.6	2	2	2	1.03472	1.01373	0.907207	0.917682	1.08305	1.04871	1.03173	0.652221
WP_038441907.1	DNA-binding response regulator [Pseudomonas fluorescens]	HZ99_RS06455	24.957	11.758	9	2	2	2
WP_038441910.1	hypothetical protein [Pseudomonas fluorescens]	HZ99_RS06470	40.048	39.702	16.2	6	7	6	1.04652	1.15854	0.95446	0.94458	0.941922	0.982058	0.90791	0.238759
WP_038441913.1	transcriptional regulator [Pseudomonas fluorescens]	HZ99_RS06495	7.4434	7.2746	23.1	1	1	1
WP_038441914.1	DNA mismatch repair protein MutT [Pseudomonas fluorescens]	HZ99_RS06500	23.117	37.105	17.4	4	5	4	0.924361	0.958548	0.959116	1.07027	1.07028	1.04104	1.11948	0.00186477
WP_038441917.1	cytosine deaminase [Pseudomonas fluorescens]	HZ99_RS06515	45.374	49.649	15.1	6	8	6	1.02111	0.948895	0.852681	1.00129	1.11336	1.02494	1.11227	0.159018
WP_038441927.1	ABC transporter substrate-binding protein [Pseudomonas fluorescens]	HZ99_RS06570	39.911	6.2523	2.5	1	1	1
WP_038441930.1	alkylhydroperoxidase [Pseudomonas fluorescens]	HZ99_RS06590	16.095	21.343	21.4	3	4	3	0.799661	0.9816	0.773234	1.16663	1.16967	1.11221	1.34998	0.0367201
WP_038441932.1	quercetin 2,3-dioxygenase [Pseudomonas fluorescens]	HZ99_RS06600	31.116	105.12	44.1	11	17	11	1.00185	1.01241	0.946793	1.07262	1.02867	0.98673	1.04288	0.259957
WP_038441935.1	glutamate carboxypeptidase [Pseudomonas fluorescens]	HZ99_RS06620	43.778	141.92	35.8	13	16	13	0.920279	1.09633	0.922409	0.978818	1.04932	1.03484	1.04218	0.56166
WP_038441939.1	amidase [Pseudomonas fluorescens]	HZ99_RS06645	50.231	47.435	14.1	6	7	6	0.960208	0.940312	0.955874	1.12949	1.05903	0.988185	1.11214	0.117214
WP_038441944.1	LysR family transcriptional regulator [Pseudomonas fluorescens]	HZ99_RS06670	32.356	11.957	5.2	2	2	2	0.987453	1.20771	0.916713	1.10251	0.901151	0.920374	0.939637	0.597766
WP_038441945.1	LacI family transcriptional regulator [Pseudomonas fluorescens]	HZ99_RS06675	36.815	6.4499	3.3	1	1	1	0.762892	0.951951	0.96132	1.15647	0.962633	1.19678	1.23904	0.0935722
WP_038441946.1	short-chain dehydrogenase [Pseudomonas fluorescens]	HZ99_RS06680	24.715	26.888	15.4	4	5	4	1.01899	1.03883	1.00417	1.05818	1.09547	0.793717	0.962564	0.727049
WP_038441947.1	iditol 2-dehydrogenase [Pseudomonas fluorescens]	HZ99_RS06690	39.207	114.69	25.1	9	11	9	1.13182	1.01227	1.01656	1.04069	0.823195	0.870971	0.865282	0.154278
WP_038441949.1	ribonucleotide-diphosphate reductase subunit alpha [Pseudomonas fluorescens]	HZ99_RS06700	55.026	30.741	8.6	4	4	4	1.11083	1.02297	0.9321	1.05084	1.02259	0.796632	0.936121	0.538124
WP_038441950.1	LacI family transcriptional regulator [Pseudomonas fluorescens]	HZ99_RS06705	32.17	60.495	24.7	6	8	6	1.19576	0.962613	0.891646	1.18553	0.939535	0.753689	0.943848	0.733164
WP_038441953.1	hypothetical protein [Pseudomonas fluorescens]	HZ99_RS06720	52.039	44.633	12.3	5	6	5	1.00358	1.03305	0.984927	1.09484	0.981048	0.927661	0.994039	0.916114
WP_038441955.1	methionine gamma-lyase [Pseudomonas fluorescens]	HZ99_RS06735	44.216	20.035	6.6	2	2	2	1.25028	1.55567	1.30694	0.71525	0.681057	0.585226	0.481786	0.00868554
WP_038441962.1	5-carboxymethyl-2-hydroxymuconate semialdehyde dehydrogenase [Pseudomonas fluorescens]	HZ99_RS06770	52.718	18.328	7.8	3	3	3	0.957727	1.0175	0.874238	0.929902	1.09389	1.13385	1.10815	0.252266
WP_038441965.1	2-oxo-hepta-3-ene-1,7-dioic acid hydratase [Pseudomonas fluorescens]	HZ99_RS06790	29.19	12.822	10.1	2	2	2
WP_038441969.1	hypothetical protein [Pseudomonas fluorescens]	HZ99_RS06810	13.297	29.004	35.5	3	4	3	1.18044	1.25361	1.21288	0.816491	0.840307	0.838021	0.684087	0.00117048
WP_038441975.1	endoribonuclease L-PSP [Pseudomonas fluorescens]	HZ99_RS06845	14.523	33.074	33.1	3	3	3	0.951744	0.819951	0.958136	1.03431	1.09716	1.10788	1.18665	0.0443193
WP_038441979.1	ABC transporter ATP-binding protein [Pseudomonas fluorescens]	HZ99_RS06865	24.827	6.5185	3.1	1	1	1
WP_038441995.1	organic hydroperoxide resistance protein [Pseudomonas fluorescens]	HZ99_RS06960	14.737	8.9226	11.3	1	1	1	0.973391	0.84116	1.24603	0.608781	1.21238	1.0974	0.953599	0.841927
WP_038441999.1	gentisate 1,2-dioxygenase [Pseudomonas fluorescens]	HZ99_RS06985	33.505	8.2276	3.5	1	1	1	0.970606	0.993582	1.051	0.918827	1.11221	0.956725	0.990904	0.89632
WP_038442007.1	cyclase [Pseudomonas fluorescens]	HZ99_RS07035	28.795	7.0844	2.7	1	1	1	1.02633	0.99402	1.0509	0.988807	0.956754	0.980522	0.952732	0.0791562
WP_038442010.1	phenylalanine--tRNA ligase subunit beta [Pseudomonas fluorescens]	HZ99_RS07085	86.669	323.31	37.6	26	44	26	1.02693	1.00364	0.924004	1.00649	1.02936	0.996272	1.02625	0.499599
WP_038442011.1	threonine--tRNA ligase [Pseudomonas fluorescens]	HZ99_RS07110	72.494	239.83	31.1	23	45	23	1.01688	0.95281	0.98069	1.02472	0.962203	0.985097	1.00733	0.795426
WP_038442012.1	hypothetical protein [Pseudomonas fluorescens]	HZ99_RS07115	10.629	76.351	58.3	5	9	5	0.999936	0.931125	1.11151	0.955972	0.987039	1.01921	0.973591	0.669503
WP_038442013.1	lipoprotein [Pseudomonas fluorescens]	HZ99_RS07125	11.316	32.23	42.5	4	9	4	1.1031	0.847378	0.97412	0.767985	1.02011	1.20462	1.02329	0.886031
WP_038442015.1	hypothetical protein [Pseudomonas fluorescens]	HZ99_RS07135	7.5786	10.3	24.3	1	1	1
WP_038442016.1	nucleoside hydrolase [Pseudomonas fluorescens]	HZ99_RS07140	37.038	184.16	35.4	11	23	11	0.97245	0.91337	1.02158	1.00742	1.01497	1.07399	1.065	0.180132
WP_038442017.1	D-ribose pyranase [Pseudomonas fluorescens]	HZ99_RS07145	14.328	7.1655	6	1	2	1	1.05354	1.08405	1.05564	0.944184	0.970486	0.906787	0.883575	0.00919907
WP_038442018.1	ribokinase [Pseudomonas fluorescens]	HZ99_RS07150	30.718	7.6274	2.6	1	2	1	1.01504	0.964479	1.08885	1.00358	0.929056	0.990004	0.952509	0.330007
WP_038442019.1	LacI family transcriptional regulator [Pseudomonas fluorescens]	HZ99_RS07155	36.421	29.481	13.5	4	6	4	0.781688	0.973823	0.910201	1.13394	1.16331	0.903874	1.20085	0.156674
WP_038442020.1	ABC transporter permease [Pseudomonas fluorescens]	HZ99_RS07160	33.344	20.256	9.2	3	4	3	1.14669	0.893609	1.02867	0.886695	1.01202	1.01132	0.948212	0.571375
WP_038442021.1	sugar ABC transporter ATPase [Pseudomonas fluorescens]	HZ99_RS07165	55.284	87.086	28.2	11	13	11	0.989839	1.15432	0.912946	0.972035	1.03632	0.98662	0.979678	0.802312
WP_038442022.1	LacI family transcriptional regulator [Pseudomonas fluorescens]	HZ99_RS07170	33.351	323.31	66.5	20	63	19	0.996496	1.0265	1.04049	0.980424	1.03986	0.962891	0.973783	0.386465
WP_038442024.1	L-asparaginase [Pseudomonas fluorescens]	HZ99_RS07175	38.798	273.18	59.1	19	57	19	0.970026	0.930713	0.973865	1.02071	1.03123	1.00131	1.06215	0.0290418
WP_038442028.1	sporulation protein [Pseudomonas fluorescens]	HZ99_RS07190	12.914	38.169	28.6	5	5	5	1.01747	0.967141	0.910788	0.990265	1.02999	1.09754	1.07681	0.166816
WP_038442031.1	hypothetical protein [Pseudomonas fluorescens]	HZ99_RS07205	9.3698	12.357	28.9	2	2	2	1.00306	0.999196	0.976932	1.00875	1.01311	0.999079	1.01401	0.225948
WP_038442032.1	glycerol-3-phosphatase [Pseudomonas fluorescens]	HZ99_RS07210	23.84	10.825	8.8	2	2	2	0.785659	0.951203	0.666647		0.744681	1.87833	1.63699	0.531723
WP_038442033.1	permease [Pseudomonas fluorescens]	HZ99_RS07220	33.366	23.206	12	4	4	4	1.0823	0.979606	1.1742	0.764296	0.995072	1.00103	0.853001	0.181301
WP_038442034.1	membrane protein [Pseudomonas fluorescens]	HZ99_RS07225	26.179	19.23	13.3	3	3	3	0.768703	0.959425	0.97449	0.83762	1.08892	1.18584	1.15161	0.339478
WP_038442040.1	hypothetical protein [Pseudomonas fluorescens]	HZ99_RS07250	10.507	18.547	28.4	3	3	3	0.867421	0.93946	1.06861	1.05671	1.13096	0.930523	1.0844	0.384828
WP_038442042.1	glutathione S-transferase [Pseudomonas fluorescens]	HZ99_RS07260	39.862	110.08	21.4	7	10	7	0.992252	1.00873	1.05341	0.959678	0.993818	0.916338	0.939576	0.103341
WP_038442043.1	gamma-glutamylputrescine oxidoreductase [Pseudomonas fluorescens]	HZ99_RS07270	46.364	114.76	24.1	9	12	9	0.990053	1.068	1.05856	1.01602	0.935442	0.953354	0.932043	0.111186
WP_038442044.1	oxidoreductase [Pseudomonas fluorescens]	HZ99_RS07290	27.298	39.444	14.7	3	5	3	0.922917	1.03448	0.897832	1.03661	0.946063	0.989509	1.04096	0.482683
WP_038442045.1	O-succinylhomoserine sulfhydrylase [Pseudomonas fluorescens]	HZ99_RS07295	43.166	188.17	45.9	15	26	15	0.985189	0.984589	1.00044	0.939418	1.0347	0.983299	0.995692	0.892156
WP_038442046.1	amidophosphoribosyltransferase [Pseudomonas fluorescens]	HZ99_RS07300	55.348	265.3	40.3	18	31	18	1.00132	1.05999	0.972098	0.979751	0.992539	0.999402	0.979658	0.512075
WP_038442048.1	cell division protein [Pseudomonas fluorescens]	HZ99_RS07310	23.424	19.799	11.9	3	3	3	1.03494	0.859457	0.966557	0.852863	1.04032	1.15389	1.06505	0.58172
WP_038442049.1	folylpolyglutamate synthase [Pseudomonas fluorescens]	HZ99_RS07315	47.343	14.358	4.1	2	2	2	0.901002	1.01379	0.96318	0.990897	1.08562	1.05201	1.08706	0.124656
WP_038442050.1	acetyl-CoA carboxylase subunit beta [Pseudomonas fluorescens]	HZ99_RS07320	33.388	125.39	34	11	18	11	0.985258	1.03226	0.944698	0.991619	1.01993	0.980908	1.01021	0.74281
WP_038442052.1	tRNA pseudouridine synthase A [Pseudomonas fluorescens]	HZ99_RS07330	30.844	7.695	5.5	1	1	1	0.432793	0.555117	0.931582	1.86161	1.51621	0.634972	2.09055	0.187066
WP_038442053.1	peptidoglycan-binding protein [Pseudomonas fluorescens]	HZ99_RS07335	89.511	314.08	30.1	20	32	20	0.937484	0.895749	1.03736	1.00251	1.0372	1.06612	1.08195	0.194461
WP_038442055.1	aspartate-semialdehyde dehydrogenase [Pseudomonas fluorescens]	HZ99_RS07345	40.624	173.82	38.6	13	22	13	0.910029	1.0114	0.98582	1.05498	0.991612	1.00014	1.04798	0.280187
WP_038442056.1	3-isopropylmalate dehydrogenase [Pseudomonas fluorescens]	HZ99_RS07350	38.756	100.93	27.8	10	17	10	1.00244	1.0163	0.995421	1.05745	0.92225	1.03477	1.0001	0.998273
WP_038442058.1	3-isopropylmalate dehydratase large subunit [Pseudomonas fluorescens]	HZ99_RS07365	50.698	191.34	35	18	23	18	1.05704	0.993141	0.922635	1.05951	0.987283	1.02692	1.03394	0.499827
WP_038442059.1	LysR family transcriptional regulator [Pseudomonas fluorescens]	HZ99_RS07370	32.335	16.793	7.1	2	2	2	0.811358	0.983122	0.888823	1.16584	1.07409	1.07714	1.23619	0.0306244
WP_038442065.1	heat-shock protein [Pseudomonas fluorescens]	HZ99_RS07395	16.443	26.002	21.5	4	4	4	0.839164	0.885275	1.0051	1.03508	1.10279	1.11581	1.19203	0.0520896
WP_038442068.1	4-hydroxybenzoyl-CoA thioesterase [Pseudomonas fluorescens]	HZ99_RS07405	16.402	12.731	12.6	2	2	2	0.91053	1.0781	0.968101	1.13823	0.946156	0.972375	1.03383	0.690642
WP_038442070.1	TetR family transcriptional regulator [Pseudomonas fluorescens]	HZ99_RS07415	19.283	14.787	15.6	2	2	2	0.958284	0.931545	1.15851	1.05478	1.04714	0.838275	0.964523	0.738687
WP_038442071.1	glutamate--tRNA ligase [Pseudomonas fluorescens]	HZ99_RS07440	56.093	106.53	17.2	8	14	8	0.972285	1.05474	0.917715	1.08327	1.0537	0.987457	1.06102	0.294235
WP_038442074.1	excinuclease ABC subunit B [Pseudomonas fluorescens]	HZ99_RS07455	75.973	64.955	13	9	10	9	0.951652	1.05587	0.880706	1.12551	1.09576	0.959457	1.10127	0.247774
WP_038442075.1	aromatic amino acid aminotransferase [Pseudomonas fluorescens]	HZ99_RS07460	42.872	323.31	50.8	18	47	18	0.981083	1.03231	0.997025	0.99469	0.985464	0.991383	0.987084	0.483345
WP_038442082.1	oxidase [Pseudomonas fluorescens]	HZ99_RS07490	36.851	40.509	14.1	3	5	3	1.10472	0.832954	0.890131	1.13847	0.969849	1.02276	1.10725	0.366016
WP_038442083.1	hypothetical protein [Pseudomonas fluorescens]	HZ99_RS07495	8.6868	21.371	26	3	3	3	1.04802	1.03216	1.01359	1.05102	0.875875	0.913105	0.917976	0.250992
WP_038442086.1	thioredoxin [Pseudomonas fluorescens]	HZ99_RS07510	8.1702	43.559	28.9	2	6	2	0.945386	1.09604	1.03713	1.04375	0.925653	0.926678	0.940725	0.360037
WP_038442089.1	molybdenum cofactor sulfurase [Pseudomonas fluorescens]	HZ99_RS07520	25.493	54.739	31.6	8	10	8	0.811494	0.925688	0.98386	1.13647	1.05282	1.08198	1.20221	0.0497095
WP_038442092.1	redox-sensitive transcriptional activator SoxR [Pseudomonas fluorescens]	HZ99_RS07535	17.641	23.956	25	4	4	4	0.997893	0.89511	1.17794	1.19514	0.77259	0.933603	0.944769	0.725022
WP_038442115.1	amino acid amidase [Pseudomonas fluorescens]	HZ99_RS07680	27.43	6.2299	4	1	1	1
WP_038442132.1	haloacid dehalogenase [Pseudomonas fluorescens]	HZ99_RS07720	23.625	94.929	55.6	10	15	10	0.867953	1.03021	0.968123	1.04526	1.06784	1.04608	1.10218	0.172114
WP_038442133.1	trans-2-enoyl-CoA reductase [Pseudomonas fluorescens]	HZ99_RS07725	42.998	254.61	51.6	19	38	19	0.998956	1.01388	0.996403	1.00543	0.955077	0.98033	0.97727	0.253328
WP_038442134.1	LOG family protein [Pseudomonas fluorescens]	HZ99_RS07730	50.501	173.19	40	17	26	17	1.06325	1.03075	0.936652	0.998566	0.976278	0.958757	0.967976	0.488752
WP_038442135.1	hypothetical protein [Pseudomonas fluorescens]	HZ99_RS07735	13.146	11.319	16.1	2	2	2
WP_038442136.1	malate:quinone oxidoreductase [Pseudomonas fluorescens]	HZ99_RS07740	60.015	243.31	43.2	19	35	19	1.11494	1.11935	1.03703	0.947458	0.855133	0.922635	0.833066	0.00906919
WP_038442138.1	AP endonuclease [Pseudomonas fluorescens]	HZ99_RS07750	40.519	43.588	12.6	5	5	5	0.996011	1.03776	0.962689	1.06904	0.980216	0.991249	1.0147	0.700767
WP_038442143.1	tRNA dihydrouridine synthase DusA [Pseudomonas fluorescens]	HZ99_RS07765	36.188	31.362	15.2	4	6	4	0.927015	1.09762	0.953966	1.04998	1.16783	0.999617	1.08018	0.335338
WP_038442144.1	transaldolase [Pseudomonas fluorescens]	HZ99_RS07770	33.807	191.46	47.7	16	42	16	0.990972	1.00983	0.955938	0.99465	0.995427	1.04363	1.02603	0.320154
WP_038442146.1	pilus assembly protein [Pseudomonas fluorescens]	HZ99_RS07785	10.923	28.578	23.5	2	5	2	1.01053	0.943515	1.04644	0.990312	1.05348	1.01117	1.01816	0.640267
WP_038442148.1	membrane protein [Pseudomonas fluorescens]	HZ99_RS07790	25.27	65.257	21.9	5	10	5	1.08949	0.749421	1.09846	0.819678	1.02611	0.990597	0.965624	0.813739
WP_038442151.1	chromosome partitioning protein ParA [Pseudomonas fluorescens]	HZ99_RS07800	9.7521	54.194	65.9	7	16	7	0.976745	0.936495	1.02367	1.02429	0.992169	1.00093	1.02741	0.403873
WP_038442152.1	preQ(1) synthase [Pseudomonas fluorescens]	HZ99_RS07805	30.807	69.464	31.9	7	12	7	1.05377	0.898017	1.08463	1.055	0.984725	0.974955	0.992844	0.916403
WP_038442155.1	DNA-binding response regulator [Pseudomonas fluorescens]	HZ99_RS07815	25.522	31.793	15.9	5	5	5	0.921034	1.00864	0.959829	1.05736	1.05961	0.997555	1.07787	0.0852548
WP_038442160.1	lipoprotein releasing system, ATP-binding protein [Pseudomonas fluorescens]	HZ99_RS07830	25.201	26.243	18.5	4	6	4	1.02637	0.975925	0.903748	1.01362	0.96426	1.04541	1.04035	0.419044
WP_038442162.1	cell division protein FtsX [Pseudomonas fluorescens]	HZ99_RS07835	45.409	12.244	6.5	2	2	2	0.994855	0.892083	0.915691	1.04359	1.00878	1.12464	1.13358	0.0549328
WP_038442164.1	pilus assembly protein PilZ [Pseudomonas fluorescens]	HZ99_RS07840	21.723	27.332	17.5	4	5	4	1.15591	0.883833	1.10616	0.940341	0.85072	1.03507	0.898352	0.352771
WP_038442165.1	glycerophosphodiester phosphodiesterase [Pseudomonas fluorescens]	HZ99_RS07845	26.734	77.059	34.2	8	11	8	1.06268	1.14043	1.06318	0.992114	0.945159	0.891112	0.865934	0.0205598
WP_038442170.1	glyceraldehyde-3-phosphate dehydrogenase [Pseudomonas fluorescens]	HZ99_RS07865	53.323	323.31	57.7	23	48	23	1.06495	0.988358	0.958688	0.97959	0.989501	1.01345	0.990221	0.791198
WP_038442172.1	transcription-repair coupling factor [Pseudomonas fluorescens]	HZ99_RS07870	128.43	205.24	22.7	24	28	24	0.985767	0.969895	0.930967	1.031	1.00635	1.07054	1.07665	0.0419086
WP_038442174.1	hypothetical protein [Pseudomonas fluorescens]	HZ99_RS07875	20.634	32.686	27.1	4	5	4	0.978037	0.977838	0.958592	1.05613	1.07468	0.974183	1.06537	0.171368
WP_038442176.1	helicase [Pseudomonas fluorescens]	HZ99_RS07880	101.3	57.359	9.1	8	8	8	0.970518	0.873199	0.890418	1.06176	1.166	1.01886	1.18744	0.0382721
WP_038442178.1	beta-N-acetylhexosaminidase [Pseudomonas fluorescens]	HZ99_RS07885	36.385	109.34	33.9	10	21	10	0.954053	1.01125	0.968134	1.05401	0.981596	1.01079	1.03851	0.240729
WP_038442180.1	TetR family transcriptional regulator [Pseudomonas fluorescens]	HZ99_RS07890	26.073	80.305	32.3	7	7	7	0.993083	1.09853	0.841859	1.03637	1.10119	1.00308	1.07062	0.45996
WP_038442186.1	PasA protein [Pseudomonas fluorescens]	HZ99_RS07910	19.243	17.231	15.6	3	5	3	0.908554	0.840493	1.03483	1.08757	0.945375	1.22461	1.17015	0.192732
WP_038442188.1	DNA topoisomerase I [Pseudomonas fluorescens]	HZ99_RS07915	97.377	300.08	37.8	30	44	30	1.06873	1.02621	1.00602	0.98426	0.977149	0.976148	0.947306	0.0957521
WP_038442190.1	TonB box-like protein [Pseudomonas fluorescens]	HZ99_RS07920	9.0481	24.238	53.8	3	3	3	1.03188	1.14634	0.826961	1.14469	1.13586	0.744353	1.00657	0.969713
WP_038442194.1	multifunctional fatty acid oxidation complex subunit alpha [Pseudomonas fluorescens]	HZ99_RS07930	76.99	323.31	36.5	24	52	24	1.04136	0.969588	0.971092	0.991519	1.00876	1.01704	1.01183	0.675621
WP_038442198.1	universal stress protein UspA [Pseudomonas fluorescens]	HZ99_RS07940	15.911	78.881	44.8	6	23	6	0.93494	0.976758	1.01333	1.06839	1.03964	0.988621	1.05867	0.153335
WP_038442200.1	lytic transglycosylase [Pseudomonas fluorescens]	HZ99_RS07950	73.548	136.34	22	13	19	13	0.996718	1.00455	0.98428	1.00263	0.935949	1.01788	0.99026	0.74043
WP_038442204.1	hypothetical protein [Pseudomonas fluorescens]	HZ99_RS07960	6.3752	26.964	64.9	4	6	4	1.00514	1.16157	1.2743	0.911405	0.807768	0.843236	0.744668	0.0495915
WP_038442206.1	erythronate-4-phosphate dehydrogenase [Pseudomonas fluorescens]	HZ99_RS07965	41.557	93.249	19.7	7	7	7	0.909676	0.943872	0.93936	1.10413	1.03358	1.00776	1.12624	0.0418674
WP_038442210.1	sulfurtransferase TusA [Pseudomonas fluorescens]	HZ99_RS07975	9.3247	12.475	21.7	2	2	2	0.954343	0.961152	1.13752	0.86167	1.03	1.05042	0.963664	0.684897
WP_038442212.1	23S rRNA (cytidine(2498)-2'-O)-methyltransferase RlmM [Pseudomonas fluorescens]	HZ99_RS07980	40.511	24.185	8.7	4	5	4	0.996067	1.07383	0.951709	1.01045	0.996072	0.985707	0.990279	0.811482
WP_038442220.1	aconitate hydratase [Pseudomonas fluorescens]	HZ99_RS07985	98.897	323.31	44.1	38	115	37	1.00129	0.984935	1.01898	1.02194	0.972029	0.997682	0.995491	0.810081
WP_038442232.1	chemotaxis protein [Pseudomonas fluorescens]	HZ99_RS08025	57.182	129.99	18.4	9	16	9	1.03019	0.943589	1.0144	0.935627	0.959226	1.13631	1.01438	0.849622
WP_038442240.1	cytochrome c oxidase, cbb3-type subunit I [Pseudomonas fluorescens]	HZ99_RS08050	52.833	41.492	15	5	12	5	1.10397	0.838608	0.890487	0.919018	1.01012	1.05512	1.05337	0.617585
WP_038442241.1	cbb3-type cytochrome c oxidase subunit II [Pseudomonas fluorescens]	HZ99_RS08055	22.779	90.081	36.1	7	21	4	1.04878	0.805931	0.97462	0.949871	1.10188	1.01146	1.08266	0.417388
WP_038442245.1	cytochrome c oxidase, cbb3-type subunit III [Pseudomonas fluorescens]	HZ99_RS08065	33.328	200.59	42.3	13	54	12	1.04097	0.851697	0.950009	1.06677	1.02419	1.0462	1.10359	0.210179
WP_038442247.1	cytochrome c oxidase, cbb3-type subunit I [Pseudomonas fluorescens]	HZ99_RS08070	53.49	54.876	10.4	3	4	3	1.08432	1.02033	1.02767	0.957647	0.791633	0.971065	0.868479	0.128678
WP_038442248.1	cytochrome c oxidase, cbb3-type subunit III [Pseudomonas fluorescens]	HZ99_RS08085	35.302	94.727	25.2	7	14	6	1.19571	1.02037	1.07228	0.865768	0.916822	0.96462	0.835433	0.053393
WP_038442250.1	cytochrome c oxidase accessory protein CcoG [Pseudomonas fluorescens]	HZ99_RS08090	53.663	111.32	30.1	11	13	11	1.00489	0.785465	0.963587	1.02283	1.03623	1.07255	1.13714	0.198065
WP_038442251.1	membrane protein [Pseudomonas fluorescens]	HZ99_RS08095	20.003	108.52	46.9	10	17	10	1.02276	0.927561	0.965919	0.862023	1.10172	1.12862	1.06039	0.567288
WP_038442252.1	carbonate dehydratase [Pseudomonas fluorescens]	HZ99_RS08100	87.572	75.701	14.5	13	14	11	1.02766	0.919958	0.983249	1.0088	1.01316	1.02972	1.04122	0.325579
WP_038442254.1	cytochrome oxidase maturation protein Cbb3 [Pseudomonas fluorescens]	HZ99_RS08105	8.2723	6.4149	13.3	1	1	1
WP_038442257.1	coproporphyrinogen III oxidase [Pseudomonas fluorescens]	HZ99_RS08115	52.302	165.97	26.5	12	19	12	1.04197	0.954865	0.907392	1.04137	1.07021	0.990801	1.06823	0.237948
WP_038442258.1	hypothetical protein [Pseudomonas fluorescens]	HZ99_RS08120	16.122	52.951	37.2	7	8	7	1.02891	1.00487	0.927134	1.10217	0.894553	1.05796	1.03167	0.687346
WP_038442261.1	adenine phosphoribosyltransferase [Pseudomonas fluorescens]	HZ99_RS08130	19.984	26.966	17.6	3	4	3	0.858746	1.03764	1.07258	1.04504	1.01952	0.975756	1.02403	0.75938
WP_038442263.1	acyl-CoA dehydrogenase [Pseudomonas fluorescens]	HZ99_RS08135	41.314	18.104	6.5	3	3	3	1.07587	1.03859	0.89871	0.903821	1.00392	1.08616	0.993607	0.93624
WP_038442265.1	recombination protein RecR [Pseudomonas fluorescens]	HZ99_RS08140	21.527	17.853	11.5	3	4	3	0.992234	1.00848	1.0483	1.01977	0.883264	1.01499	0.95704	0.438513
WP_038442267.1	NADP-dependent oxidoreductase [Pseudomonas fluorescens]	HZ99_RS08145	36.565	223.81	49.9	12	26	10	0.856842	0.990461	1.04599	1.05463	1.07242	0.987345	1.07642	0.323954
WP_038442269.1	nucleoid-associated protein [Pseudomonas fluorescens]	HZ99_RS08150	11.956	104.13	58.9	6	22	6	0.99718	0.969112	1.02029	1.00529	0.99197	1.0001	1.00361	0.833773
WP_038442270.1	DNA polymerase III subunit gamma/tau [Pseudomonas fluorescens]	HZ99_RS08155	74.244	59.033	11	8	10	8	0.949118	0.999158	0.916741	1.0103	1.11684	0.998899	1.09111	0.13507
WP_038442274.1	GGDEF domain-containing protein [Pseudomonas fluorescens]	HZ99_RS08165	63.489	30.074	7.8	3	3	3	0.841982	0.8304	0.901664	1.07873	1.31107	0.974917	1.30717	0.111363
WP_038442275.1	chemotaxis protein [Pseudomonas fluorescens]	HZ99_RS08170	55.737	102.08	16.9	9	11	9	0.946422	0.897963	0.892764	1.02996	1.03829	1.0904	1.154	0.00544338
WP_038442278.1	DNA ligase (NAD(+)) LigA [Pseudomonas fluorescens]	HZ99_RS08185	85.628	188.71	24.9	20	24	20	0.949362	1.0481	1.03782	0.956236	0.985784	1.04421	0.983842	0.708658
WP_038442279.1	cell division protein ZipA [Pseudomonas fluorescens]	HZ99_RS08190	31.734	166.12	45.6	9	12	9	1.04565	0.896392	1.03701	0.9996	0.99095	1.02887	1.01355	0.809772
WP_038442280.1	chromosome segregation protein SMC [Pseudomonas fluorescens]	HZ99_RS08195	131.5	101.26	11.8	13	14	13	1.01751	1.03044	1.01977	0.980677	0.911955	0.973623	0.934327	0.0868747
WP_038442282.1	GntR family transcriptional regulator [Pseudomonas fluorescens]	HZ99_RS08200	24.727	65.991	43.8	8	9	8	0.96965	1.04585	1.0127	0.934314	1.04602	0.988345	0.980346	0.641656
WP_038442283.1	xanthine dehydrogenase small subunit [Pseudomonas fluorescens]	HZ99_RS08205	52.802	15.258	5	2	2	2	1.11646	1.07205	1.02723	0.82331	0.939198	1.03329	0.86941	0.134024
WP_038442284.1	xanthine dehydrogenase molybdopterin binding subunit [Pseudomonas fluorescens]	HZ99_RS08210	87.631	76.532	13	9	9	9	1.17689	1.06081	0.884702	0.98349	0.894649	1.01454	0.92643	0.473523
WP_038442286.1	guanine deaminase [Pseudomonas fluorescens]	HZ99_RS08220	47.853	82.85	13.1	5	8	5	1.01984	0.98354	0.974248	0.992719	1.01445	0.952111	0.993838	0.804019
WP_038442287.1	GntR family transcriptional regulator [Pseudomonas fluorescens]	HZ99_RS08225	28.173	47.554	25.2	6	8	6	1.04384	0.978715	1.0054	0.985882	0.954014	1.01082	0.974492	0.36318
WP_038442289.1	hypothetical protein [Pseudomonas fluorescens]	HZ99_RS08235	12.744	39.814	30.7	3	6	3	0.917728	0.907917	1.0396	0.984351	1.09916	0.978099	1.06853	0.321177
WP_038442291.1	D-alanyl-D-alanine carboxypeptidase [Pseudomonas fluorescens]	HZ99_RS08240	52.325	62.826	17.3	9	12	9	0.91347	0.967905	0.961164	1.00068	1.02164	1.04252	1.07821	0.0287546
WP_038442292.1	nucleotide cyclase [Pseudomonas fluorescens]	HZ99_RS08245	89.48	16.77	2.9	3	4	3	0.973888	0.923988	1.061	1.03981	0.988345	0.998332	1.02285	0.641648
WP_038442293.1	23S rRNA (guanine(2445)-N(2))/(guanine(2069)-N(7))-methyltransferase [Pseudomonas fluorescens]	HZ99_RS08250	85.231	132.09	20.6	17	21	17	0.980686	1.03422	0.962346	1.03574	1.01615	0.999359	1.02486	0.381785
WP_038442295.1	dihydroorotate dehydrogenase 2 [Pseudomonas fluorescens]	HZ99_RS08255	35.944	69.577	23.8	9	16	9	0.973205	1.0224	0.998902	1.01407	0.920299	1.0879	1.00927	0.869369
WP_038442310.1	porin [Pseudomonas fluorescens]	HZ99_RS08315	34.542	323.31	48.5	16	107	16	1.13291	0.948113	1.06258	0.745983	0.934918	1.06523	0.873564	0.299124
WP_038442311.1	RNA polymerase sigma factor SigX [Pseudomonas fluorescens]	HZ99_RS08320	23.283	11.768	13.3	2	2	2	0.969897	0.879779	0.932801	1.02152	1.15762	1.02043	1.1499	0.07238
WP_038442312.1	hypothetical protein [Pseudomonas fluorescens]	HZ99_RS08330	8.8019	26.732	38.3	3	3	3	1.02668	1.16965	0.994954	1.05343	0.922931	0.861464	0.889244	0.205815
WP_038442316.1	ribonuclease activity regulator protein RraA [Pseudomonas fluorescens]	HZ99_RS08340	17.359	95.281	37.4	5	14	5	0.890504	0.973462	1.01617	1.02493	1.02392	0.963265	1.04582	0.370697
WP_038442317.1	EstX protein [Pseudomonas fluorescens]	HZ99_RS08345	36.242	18.455	9.4	3	3	3	0.835743	1.21656	0.768316	1.04313	1.18421	1.00025	1.14429	0.441672
WP_038442318.1	phosphoenolpyruvate synthase [Pseudomonas fluorescens]	HZ99_RS08350	86.092	323.31	54.6	38	87	38	0.993856	1.00598	0.942456	1.01067	1.03191	0.99211	1.0314	0.260071
WP_038442320.1	phosphoenolpyruvate synthase regulatory protein [Pseudomonas fluorescens]	HZ99_RS08355	30.983	56.257	22.1	5	8	5	1.01395	0.95468	1.11509	0.992272	0.955833	0.981275	0.949951	0.387162
WP_038442322.1	GntR family transcriptional regulator [Pseudomonas fluorescens]	HZ99_RS08360	52.232	99.024	13.1	7	8	7	1.02133	0.989332	0.923334	1.00423	1.12481	0.801019	0.998658	0.990434
WP_038442323.1	multidrug transporter [Pseudomonas fluorescens]	HZ99_RS08365	35.052	12.18	5.4	2	2	2
WP_038442324.1	sulfurylase [Pseudomonas fluorescens]	HZ99_RS08370	68.174	323.31	37.3	20	40	20	0.929878	1.02163	0.988189	1.00426	0.982004	1.05044	1.033	0.39346
WP_038442326.1	cysteine synthase [Pseudomonas fluorescens]	HZ99_RS08375	33.13	100.19	38.8	11	26	11	1.00649	1.0058	0.991643	0.987891	1.02252	0.997464	1.00131	0.915877
WP_038442328.1	serine acetyltransferase [Pseudomonas fluorescens]	HZ99_RS08380	35.834	52.752	22.1	6	7	6	0.967151	0.998113	0.714667	1.10176	1.03379	1.1355	1.22057	0.149338
WP_038442330.1	Ser-tRNA(Ala) deacylase AlaX [Pseudomonas fluorescens]	HZ99_RS08385	26.733	149.15	47.9	10	32	10	0.936481	0.93481	1.00122	1.07251	1.02442	1.04171	1.09265	0.0345273
WP_038442332.1	2-methylcitrate dehydratase [Pseudomonas fluorescens]	HZ99_RS08395	54.939	125.99	33.6	15	20	15	1.01778	0.981193	1.03128	0.970366	1.02622	0.97218	0.979712	0.437048
WP_038442334.1	probable AcnD-accessory protein PrpF [Pseudomonas fluorescens]	HZ99_RS08400	41.223	104.16	25.3	10	16	10	1.03968	1.00631	1.05462	0.999255	0.991517	0.932912	0.942938	0.0893269
WP_038442336.1	Fe/S-dependent 2-methylisocitrate dehydratase AcnD [Pseudomonas fluorescens]	HZ99_RS08405	94.01	323.31	39.1	30	54	29	0.990611	0.977144	1.0553	0.985634	0.992409	0.933447	0.963096	0.293364
WP_038442337.1	citrate synthase/methylcitrate synthase [Pseudomonas fluorescens]	HZ99_RS08410	41.668	246.06	44.3	17	48	17	1.0688	1.01679	0.993635	1.01128	0.944925	0.901435	0.928039	0.139069
WP_038442339.1	GntR family transcriptional regulator [Pseudomonas fluorescens]	HZ99_RS08420	26.888	11.926	6.4	2	3	2	1.01349	1.15726	0.747099	0.939055	1.21907	0.960301	1.06874	0.680829
WP_038442340.1	ATP-dependent zinc protease [Pseudomonas fluorescens]	HZ99_RS08425	19.644	23.638	18.5	3	4	3	0.997024	0.975479	0.889558	1.10206	1.04804	0.983909	1.09502	0.128307
WP_038442341.1	membrane protein [Pseudomonas fluorescens]	HZ99_RS08430	56.778	51.262	11.2	6	7	6	1.09517	0.948795	0.869733	1.0337	1.11206	1.05897	1.09989	0.276954
WP_038442342.1	alpha-L-glutamate ligase-like protein [Pseudomonas fluorescens]	HZ99_RS08435	36.15	56.326	21.3	7	7	7	1.06763	1.00719	0.936688	1.01861	0.970572	0.964282	0.980725	0.675341
WP_038442346.1	phosphoserine phosphatase [Pseudomonas fluorescens]	HZ99_RS08445	23.583	74.913	31.7	4	7	4	0.986911	0.996715	0.951871	1.05931	1.04969	1.0169	1.06486	0.0276144
WP_038442348.1	phosphoadenosine phosphosulfate reductase [Pseudomonas fluorescens]	HZ99_RS08450	27.872	79.772	32	7	11	7	1.00602	1.00185	0.919567	1.06731	0.968131	0.94755	1.01898	0.711952
WP_038442354.1	haloacid dehalogenase [Pseudomonas fluorescens]	HZ99_RS08475	24.901	68.557	37.6	8	11	8	0.995214	1.00387	0.972301	1.00174	0.956222	1.00239	0.996288	0.849621
WP_038442358.1	hypothetical protein [Pseudomonas fluorescens]	HZ99_RS08490	28.571	18.404	11.1	3	3	3	1.45316	1.75679	1.27424	0.650187	0.376804	0.454027	0.330275	0.00712303
WP_038442398.1	transcriptional regulator [Pseudomonas fluorescens]	HZ99_RS08625	12.568	85.502	57.4	5	8	5	0.932264	1.24019	0.954975	1.03591	0.958138	0.896977	0.924408	0.521074
WP_038442415.1	enoyl-CoA hydratase [Pseudomonas fluorescens]	HZ99_RS08680	24.473	126.39	47.2	9	17	9	0.923384	0.969804	1.02163	1.07725	1.01381	0.964213	1.04819	0.341565
WP_038442421.1	amidotransferase [Pseudomonas fluorescens]	HZ99_RS08695	27.03	6.801	3.8	1	2	1	0.891936	1.08991	0.957733	1.13457	0.980152	0.96267	1.04688	0.595908
WP_038442423.1	3-hydroxyacyl-CoA dehydrogenase [Pseudomonas fluorescens]	HZ99_RS08700	76.29	97.115	18.6	13	14	13	0.917678	0.941731	0.983655	0.9879	1.05917	1.06235	1.09369	0.0486527
WP_038442425.1	acetyl-CoA acetyltransferase [Pseudomonas fluorescens]	HZ99_RS08705	42.205	22.975	6.7	3	3	3	0.926101	0.912956	0.988941	1.02684	1.05137	1.07965	1.11664	0.0228129
WP_038442438.1	hypothetical protein [Pseudomonas fluorescens]	HZ99_RS08740	22.366	148.45	44.1	9	17	9	1.23358	1.17109	1.25845	0.800408	0.826295	0.777343	0.656283	0.00064992
WP_038442442.1	translation initiation factor 2 [Pseudomonas fluorescens]	HZ99_RS08750	17.399	6.9507	5.6	1	1	1	0.940754	0.956323	0.940229	1.06354	1.03611	1.05621	1.11227	0.000903452
WP_038442444.1	GntR family transcriptional regulator [Pseudomonas fluorescens]	HZ99_RS08755	53.484	30.511	8.1	5	5	5	1.34435	0.846044	1.19113	0.81151	0.635741	1.12828	0.761648	0.262408
WP_038442446.1	membrane protein [Pseudomonas fluorescens]	HZ99_RS08760	29.519	40.156	18	4	5	4	1.08103	0.887372	0.918387	0.908952	0.978568	1.3198	1.11104	0.504707
WP_038442450.1	ABC transporter substrate-binding protein [Pseudomonas fluorescens]	HZ99_RS08770	29.824	30.189	17.3	4	6	4	0.84716	1.03853	0.857367	1.11027	1.07773	1.04159	1.17737	0.10981
WP_038442454.1	electron transporter RnfB [Pseudomonas fluorescens]	HZ99_RS08780	26.287	276.56	66.3	14	44	14	0.962754	0.996749	0.996223	0.995536	0.985863	1.03588	1.02082	0.346022
WP_038442455.1	electron transfer flavoprotein-ubiquinone oxidoreductase [Pseudomonas fluorescens]	HZ99_RS08785	60.871	323.31	42.8	21	37	21	1.04044	0.985939	0.955577	1.00055	0.999903	0.99198	1.00351	0.901396
WP_038442461.1	transcriptional regulator [Pseudomonas fluorescens]	HZ99_RS08800	29.568	12.139	8.2	2	3	2
WP_038442463.1	GNAT family acetyltransferase [Pseudomonas fluorescens]	HZ99_RS08805	17.882	12.774	11.9	2	2	2	1.00086	0.841562	0.962715	0.962196	1.02961	1.17424	1.12866	0.206454
WP_038442466.1	hypothetical protein [Pseudomonas fluorescens]	HZ99_RS08815	9.2354	20.793	25.9	2	3	2	0.924247	1.15834	0.8588	1.0041	1.04012	1.04653	1.05078	0.640267
WP_038442468.1	proteophosphoglycan precursor [Pseudomonas fluorescens]	HZ99_RS08820	20.943	21.034	17	3	4	3	0.881913	0.925172	0.937568	1.07749	1.09875	1.06888	1.18234	0.00302822
WP_038442470.1	DUF4823 domain-containing protein [Pseudomonas fluorescens]	HZ99_RS08825	22.265	20.25	13.9	2	2	2	1.16588	0.939177	0.96139	0.82876	1.05134	1.04236	0.953044	0.663848
WP_038442474.1	hydrolase TatD [Pseudomonas fluorescens]	HZ99_RS08840	28.538	34.909	23.1	4	4	4	1.01652	1.01849	1.03781	1.00592	0.927449	0.994955	0.952974	0.181931
WP_038442476.1	DNA polymerase III subunit delta' [Pseudomonas fluorescens]	HZ99_RS08845	36.264	6.6455	2.4	1	1	1
WP_038442478.1	dTMP kinase [Pseudomonas fluorescens]	HZ99_RS08850	23.094	37.478	23.3	6	7	6	0.927541	0.985931	0.911504	1.08565	1.01288	1.05753	1.1172	0.0237249
WP_038442480.1	aminodeoxychorismate lyase [Pseudomonas fluorescens]	HZ99_RS08860	29.258	6.3576	4.1	1	1	1
WP_038442482.1	beta-ketoacyl-[acyl-carrier-protein] synthase II [Pseudomonas fluorescens]	HZ99_RS08865	43.359	40.158	14.7	5	6	5	1.00688	1.06412	0.971447	0.921141	0.936497	1.04765	0.954918	0.402868
WP_038442483.1	beta-ketoacyl-ACP reductase [Pseudomonas fluorescens]	HZ99_RS08875	25.673	101.75	33.2	7	17	7	0.920776	1.05227	1.00591	1.03091	0.966882	0.995607	1.00485	0.917696
WP_038442484.1	malonyl CoA-acyl carrier protein transacylase [Pseudomonas fluorescens]	HZ99_RS08880	32.493	74.52	22.4	6	10	6	1.08787	1.01361	0.956295	0.996138	0.959819	0.99643	0.965535	0.458519
WP_038442485.1	phosphate acyltransferase [Pseudomonas fluorescens]	HZ99_RS08885	34.401	35.467	12.3	3	3	3	1.01861	0.942114	0.982807	0.99679	1.05439	1.05103	1.05391	0.143479
WP_038442486.1	metal-binding protein [Pseudomonas fluorescens]	HZ99_RS08895	19.513	128.92	42.6	6	10	6	1.03061	0.938963	0.919028	1.02319	1.01347	1.09228	1.0832	0.138697
WP_038442487.1	septum formation inhibitor Maf [Pseudomonas fluorescens]	HZ99_RS08900	20.809	6.2775	4.7	1	1	1	0.864374	1.05764	1.00116	1.10697	1.07162	0.912275	1.05737	0.537305
WP_038442488.1	peptidase S49 [Pseudomonas fluorescens]	HZ99_RS08905	36.084	83.492	20.7	6	6	6	0.835507	0.849885	0.96642	1.0072	1.03025	1.21222	1.22545	0.0714202
WP_038442489.1	haloacid dehalogenase [Pseudomonas fluorescens]	HZ99_RS08910	24.309	11.108	6.8	1	1	1	0.900098	1.04463	0.823998	1.10351	0.998216	1.13863	1.17034	0.122892
WP_038442490.1	ribonuclease E [Pseudomonas fluorescens]	HZ99_RS08920	117.51	323.31	30.7	28	66	28	1.01586	0.909189	0.958378	0.995002	1.00513	1.03986	1.0543	0.227145
WP_038442492.1	acylaldehyde oxidase [Pseudomonas fluorescens]	HZ99_RS08935	83.479	17.378	3.8	3	3	3	1.07493	1.23412	1.12354	0.954698	0.78744	0.862708	0.758855	0.0150316
WP_038442494.1	UDP-N-acetylenolpyruvoylglucosamine reductase [Pseudomonas fluorescens]	HZ99_RS08945	37.043	30.618	10.3	3	3	3	0.94845	0.85045	0.857857	1.05523	1.0917	1.02026	1.19213	0.0149478
WP_038442495.1	protein-tyrosine-phosphatase [Pseudomonas fluorescens]	HZ99_RS08950	17.158	11.53	13.6	2	3	2	0.933837	1.10077	0.935015	0.934295	1.03187	1.08558	1.02766	0.720196
WP_038442496.1	3-deoxy-manno-octulosonate cytidylyltransferase [Pseudomonas fluorescens]	HZ99_RS08955	27.897	42.981	22.8	5	6	5	0.95368	1.05393	0.991902	1.00029	1.07899	0.98037	1.02005	0.657711
WP_038442497.1	tetraacyldisaccharide 4'-kinase [Pseudomonas fluorescens]	HZ99_RS08965	37.311	7.5252	3.6	1	1	1	0.542547	1.40414	1.04349	1.25655	1.1354	0.702596	1.0349	0.914334
WP_038442498.1	biopolymer transporter ExbD [Pseudomonas fluorescens]	HZ99_RS08970	15.396	45.407	43	5	7	5	1.02238	0.885562	0.922614	0.978833	1.10567	1.10159	1.12561	0.111961
WP_038442500.1	hybrid sensor histidine kinase/response regulator [Pseudomonas fluorescens]	HZ99_RS08990	100.55	36.978	6.7	6	6	6	1.06028	1.13892	1.00647	0.934617	0.87181	1.01015	0.878622	0.0796859
WP_038442501.1	2-hydroxyacid dehydrogenase [Pseudomonas fluorescens]	HZ99_RS08995	35.363	31.727	7	2	3	2	1.16611	0.947962	1.02552	0.864804	0.980001	0.981314	0.900154	0.248291
WP_038442502.1	hypothetical protein [Pseudomonas fluorescens]	HZ99_RS09000	16.091	44.029	29.5	5	7	5	0.917204	1.0352	0.939519	1.00469	1.04066	1.08054	1.0809	0.154252
WP_038442504.1	peroxiredoxin [Pseudomonas fluorescens]	HZ99_RS09010	16.821	81.091	37.9	4	7	4	0.960199	0.893027	0.945071	1.01832	1.09648	1.12027	1.15608	0.0222072
WP_038442505.1	arsenate reductase (glutaredoxin) [Pseudomonas fluorescens]	HZ99_RS09015	12.803	46.774	60.7	6	9	6	0.931143	1.04618	1.06523	1.05504	0.988876	0.987327	0.996283	0.941614
WP_038442507.1	3-methyladenine DNA glycosylase [Pseudomonas fluorescens]	HZ99_RS09030	25.263	17.586	10.3	2	2	2
WP_038442508.1	tRNA 2-thiocytidine(32) synthetase TtcA [Pseudomonas fluorescens]	HZ99_RS09035	31.089	106.64	55.8	14	16	14	0.956681	0.903494	0.983556	1.05918	1.06925	1.01007	1.10365	0.0327436
WP_038442511.1	C4-dicarboxylate transporter [Pseudomonas fluorescens]	HZ99_RS09055	46.866	69.472	10.4	3	4	3	1.24642	0.841634	0.785437	0.918374	1.02882	1.14743	1.07696	0.677654
WP_038442513.1	histidine kinase [Pseudomonas fluorescens]	HZ99_RS09065	50.453	75.667	27.9	11	12	11	0.930006	0.923598	1.06845	0.975248	1.10603	0.993681	1.05233	0.461289
WP_038442514.1	DNA-binding response regulator [Pseudomonas fluorescens]	HZ99_RS09070	25.413	150.93	50.7	9	15	9	0.934035	1.02626	1.05239	0.940501	1.06156	1.01225	1.00054	0.991919
WP_038442515.1	4'-phosphopantetheinyl transferase [Pseudomonas fluorescens]	HZ99_RS09075	26.229	8.6511	6.3	1	1	1
WP_038442517.1	DNA-binding response regulator [Pseudomonas fluorescens]	HZ99_RS09085	27.04	12.486	7.1	2	2	2	0.933734	0.948753	1.01875	1.06821	1.01929	1.00255	1.06508	0.132705
WP_038442518.1	ribonucleotide-diphosphate reductase subunit alpha [Pseudomonas fluorescens]	HZ99_RS09090	107.17	323.31	37.1	30	58	30	1.03762	0.963996	0.980351	1.00421	0.980888	1.03075	1.01136	0.69612
WP_038442521.1	DEAD/DEAH box helicase [Pseudomonas fluorescens]	HZ99_RS09115	116.39	168.93	20.6	20	21	20	1.02989	0.981219	0.945592	0.990479	1.02385	1.02537	1.02807	0.384328
WP_038442522.1	HrgA protein [Pseudomonas fluorescens]	HZ99_RS09120	35.421	8.0995	3.8	1	1	1	0.894015	1.07585	0.818767	0.997504	1.02178	1.2086	1.15751	0.223264
WP_038442523.1	restriction endonuclease HindVIIP subunit M [Pseudomonas fluorescens]	HZ99_RS09130	63.723	147.55	33.5	16	19	16	0.935006	0.98132	0.94903	1.07087	1.04234	1.05061	1.10416	0.00624763
WP_038442529.1	flagellar hook protein FlgE [Pseudomonas fluorescens]	HZ99_RS09185	45.912	100.03	24.8	10	14	10	1.00943	0.975768	0.998873	1.00385	0.903591	1.07325	0.998866	0.983995
WP_038442530.1	flagellar basal body rod modification protein FlgD [Pseudomonas fluorescens]	HZ99_RS09190	25.021	44.281	26.3	6	6	6	1.01683	0.952386	0.960879	0.981528	0.960284	1.02382	1.01213	0.689187
WP_038442532.1	chemotaxis protein CheW [Pseudomonas fluorescens]	HZ99_RS09210	34.547	130.24	51.3	15	24	15	0.967807	1.06704	1.01441	1.00404	0.948434	0.960807	0.955406	0.259974
WP_038442534.1	flagellar biosynthesis anti-sigma factor FlgM [Pseudomonas fluorescens]	HZ99_RS09220	11.231	39.165	38.1	4	4	4	0.821598	1.02831	0.996343	1.22586	0.9405	1.086	1.14269	0.268573
WP_038442536.1	pilus assembly protein PilZ [Pseudomonas fluorescens]	HZ99_RS09230	28.482	102.96	46.2	11	18	11	0.976067	1.01988	0.978722	0.979333	1.01605	1.07243	1.03131	0.384043
WP_038442542.1	MULTISPECIES: dolichol-phosphate mannosyltransferase [Pseudomonas]	HZ99_RS09265	27.479	24.132	18.2	3	3	3	0.973203	1.05612	1.05693	0.986675	1.05378	0.885878	0.948187	0.40899
WP_038442547.1	MULTISPECIES: UDP-4-amino-4-deoxy-L-arabinose--oxoglutarate aminotransferase [Pseudomonas]	HZ99_RS09290	41.842	9.4385	3.1	1	1	1
WP_038442549.1	bifunctional UDP-glucuronic acid oxidase/UDP-4-amino-4-deoxy-L-arabinose formyltransferase [Pseudomonas fluorescens]	HZ99_RS09300	73.879	18.323	5	3	3	3	1.59922	1.81532	1.68863	0.356979	0.36639	0.305614	0.201636	0.00100148
WP_038442554.1	MULTISPECIES: UDP-glucose 6-dehydrogenase [Pseudomonas]	HZ99_RS09325	51.203	35.146	17.5	8	9	5	1.38076	1.43936	1.27756	0.599597	0.614229	0.598599	0.442306	0.00351904
WP_038442562.1	transposase [Pseudomonas fluorescens]	HZ99_RS09370	41.738	10.271	4.1	2	2	2
WP_038442565.1	MULTISPECIES: glycosyl transferase [Pseudomonas]	HZ99_RS09380	31.4	19.623	13	3	3	3	1.08041	1.16588	0.884728	0.902124	1.00475	0.993215	0.926245	0.461051
WP_038442568.1	MULTISPECIES: integrase [Pseudomonas]	HZ99_RS09395	53.007	6.8976	1.9	1	1	1	0.968414	0.7992	0.876286	1.14064	1.00572	1.17141	1.25488	0.033525
WP_038442570.1	MULTISPECIES: hypothetical protein [Pseudomonas]	HZ99_RS09400	7.3904	8.6381	23.2	1	1	1
WP_038442575.1	hypothetical protein [Pseudomonas fluorescens]	HZ99_RS09420	21.014	31.607	20.7	4	4	4	0.964247	1.01211	0.933263	0.850759	0.978906	1.26401	1.06326	0.667543
WP_038442576.1	MULTISPECIES: hypothetical protein [Pseudomonas]	HZ99_RS09425	31.126	111.61	35.6	7	10	7	0.974756	1.06847	1.03599	1.06287	0.945404	0.93386	0.955481	0.415594
WP_038442598.1	MULTISPECIES: hypothetical protein [Pseudomonas]	HZ99_RS09515	24.433	18.269	11.5	3	3	3	1.04098	1.07698	0.925256	1.00464	0.957884	1.00703	0.975797	0.65408
WP_038442613.1	magnesium transporter [Pseudomonas fluorescens]	HZ99_RS09560	53.359	31.56	11.5	4	4	4	0.882246	0.988398	1.06217	1.12121	0.959389	0.889221	1.01262	0.89371
WP_038442619.1	aspartate kinase [Pseudomonas fluorescens]	HZ99_RS09585	44.512	223.52	47	19	36	19	1.00596	1.00661	0.933255	0.998567	1.03401	1.02813	1.039	0.253759
WP_038442622.1	alanine--tRNA ligase [Pseudomonas fluorescens]	HZ99_RS09590	93.965	323.31	44	34	71	34	0.994338	0.95825	0.958489	1.00132	1.01602	1.03213	1.04754	0.0407629
WP_038442624.1	threonine aldolase [Pseudomonas fluorescens]	HZ99_RS09595	35.865	110.93	21.3	7	14	7	0.980744	1.01007	1.02089	1.06234	0.999073	0.979965	1.00985	0.74493
WP_038442627.1	6,7-dimethyl-8-ribityllumazine synthase [Pseudomonas fluorescens]	HZ99_RS09600	18.85	41.732	19.5	4	5	4	0.970255	0.897014	0.916602	1.02247	1.12034	1.01563	1.13455	0.0446568
WP_038442629.1	succinylglutamate desuccinylase [Pseudomonas fluorescens]	HZ99_RS09605	37.131	159.38	39.8	12	22	12	0.886789	0.969381	1.00832	1.02389	1.01428	1.03262	1.07202	0.192685
WP_038442631.1	topoisomerase II [Pseudomonas fluorescens]	HZ99_RS09610	10.617	31.753	35.4	3	8	3	0.793604	1.01347	1.01422	0.997889	1.02872	1.10498	1.10999	0.294785
WP_038442632.1	succinylarginine dihydrolase [Pseudomonas fluorescens]	HZ99_RS09615	48.706	144.11	32.4	11	26	11	0.952142	1.05207	1.0132	1.0251	1.01952	1.02778	1.01823	0.593283
WP_038442633.1	N-succinylglutamate 5-semialdehyde dehydrogenase [Pseudomonas fluorescens]	HZ99_RS09620	51.544	129.67	19.9	9	15	9	0.942666	0.986285	0.997203	1.00551	1.07726	0.993565	1.05132	0.194083
WP_038442635.1	arginine N-succinyltransferase [Pseudomonas fluorescens]	HZ99_RS09625	37.445	180.74	37.5	13	22	13	0.917537	0.96014	0.996389	1.03035	1.08116	1.07033	1.10709	0.02555
WP_038442638.1	arginine/ornithine succinyltransferase subunit alpha [Pseudomonas fluorescens]	HZ99_RS09630	37.01	103.87	26.8	6	7	6	0.967151	1.06016	0.855634	1.01419	1.06013	0.99573	1.0649	0.405335
WP_038442640.1	acetylornithine aminotransferase [Pseudomonas fluorescens]	HZ99_RS09635	43.486	323.31	51.2	17	46	17	0.969979	0.959703	0.968934	1.07308	1.00845	0.999965	1.06309	0.115751
WP_038442642.1	AraC family transcriptional regulator [Pseudomonas fluorescens]	HZ99_RS09645	36.414	47.953	19.9	6	7	6	0.929421	0.957974	1.06424	1.00231	1.04609	0.976016	1.02466	0.633951
WP_038442645.1	amino acid transporter [Pseudomonas fluorescens]	HZ99_RS09650	28.072	117.94	45.3	12	21	12	1.03629	0.933306	1.03623	0.98623	0.979997	0.963943	0.974831	0.540996
WP_038442647.1	peptidase M14 [Pseudomonas fluorescens]	HZ99_RS09655	40.305	68.593	23	6	8	6	0.969603	0.990439	0.963737	0.991008	1.07804	1.06105	1.07057	0.1127
WP_038442649.1	amino acid ABC transporter permease [Pseudomonas fluorescens]	HZ99_RS09660	26.221	11.545	4.7	1	2	1	1.09365	0.944122	1.0214	0.902852	0.993364	1.03326	0.957607	0.497265
WP_038442652.1	ABC transporter substrate-binding protein [Pseudomonas fluorescens]	HZ99_RS09670	28.407	323.31	61.7	14	50	14	0.917012	0.934325	1.02516	1.0619	1.02486	1.02032	1.08016	0.136323
WP_038442654.1	acetyl-coenzyme A synthetase [Pseudomonas fluorescens]	HZ99_RS09675	71.718	323.31	45.3	22	82	22	1.21986	0.996133	0.932602	1.0405	0.922546	0.884182	0.904285	0.383334
WP_038442657.1	hypothetical protein [Pseudomonas fluorescens]	HZ99_RS09680	9.5418	7.5001	11.2	1	1	1	1.01466	0.848605	1.03311	1.14962	0.960675	0.962306	1.06084	0.531694
WP_038442666.1	ribonucleotide-diphosphate reductase subunit beta [Pseudomonas fluorescens]	HZ99_RS09705	47.252	209.11	44.2	17	32	17	0.995026	0.92848	0.959602	1.00217	1.0667	1.05494	1.08349	0.0439884
WP_038442667.1	haloacid dehalogenase [Pseudomonas fluorescens]	HZ99_RS09710	24.983	24.865	15.4	3	3	3	1.07821	1.06352	1.03814	0.928224	0.920107	0.905587	0.866046	0.00143483
WP_038442669.1	hypothetical protein [Pseudomonas fluorescens]	HZ99_RS09715	36.312	12.585	5.4	2	2	2	1.03249	1.02036	0.937477	0.934327	1.07216	1.00913	1.00845	0.874431
WP_038442676.1	TetR family transcriptional regulator [Pseudomonas fluorescens]	HZ99_RS09735	23.155	25.69	15.5	3	3	3	0.953015	1.0562	1.0188	1.06271	1.02603	0.894798	0.985311	0.817342
WP_038442683.1	hypothetical protein [Pseudomonas fluorescens]	HZ99_RS09750	12.184	66.525	30.8	5	10	5	0.905784	0.961801	0.931379	1.06296	1.13433	1.08169	1.1715	0.0049385
WP_038442686.1	glycerophosphodiester phosphodiesterase [Pseudomonas fluorescens]	HZ99_RS09755	40.998	283.79	54.4	22	39	22	0.930463	1.01187	0.992288	1.05452	1.05407	1.03274	1.07044	0.0968106
WP_038442689.1	peptidase M4 [Pseudomonas fluorescens]	HZ99_RS09760	10.722	19.315	21.8	2	2	2	1.042	0.975137	0.860814	1.02406	1.03495	1.05862	1.08328	0.268061
WP_038442696.1	allophanate hydrolase [Pseudomonas fluorescens]	HZ99_RS09780	33.97	18.337	9.9	3	3	3	0.933552	0.709429	1.30299	1.34862	0.411573	1.2205	1.01179	0.974871
WP_038442702.1	LamB/YcsF family protein [Pseudomonas fluorescens]	HZ99_RS09790	27.798	20.922	12.3	3	3	3	1.05398	1.17149	0.856565	0.955983	0.949693	1.04288	0.956688	0.683399
WP_038442708.1	transcriptional regulator [Pseudomonas fluorescens]	HZ99_RS09800	34.327	8.9226	3.9	1	1	1	0.899127	1.15197	1.02805	0.937386	0.971438	1.04178	0.958251	0.630076
WP_038442711.1	short-chain dehydrogenase [Pseudomonas fluorescens]	HZ99_RS09805	26.285	67.998	37.3	6	9	6	0.901365	0.857077	1.04494	1.02238	1.09277	1.06691	1.13508	0.144644
WP_038442717.1	transcriptional regulator [Pseudomonas fluorescens]	HZ99_RS09815	31.299	19.343	8.8	2	2	2	0.83429	0.976044	0.814123	0.958978	1.35938	1.06554	1.28937	0.156982
WP_038442726.1	polyketide cyclase [Pseudomonas fluorescens]	HZ99_RS09825	17.933	46.028	24.7	3	3	3	1.04593	1.3546	1.08156	0.846906	0.888251	0.847028	0.741561	0.088593
WP_038442729.1	dehydrogenase [Pseudomonas fluorescens]	HZ99_RS09830	12.494	21.812	35.1	3	3	3	1.19695	1.15705	1.24369	0.692946	0.869144	0.858217	0.672739	0.0104654
WP_038442733.1	hypothetical protein [Pseudomonas fluorescens]	HZ99_RS09850	41.586	8.6961	4.6	1	1	1	1.43072	0.815588	1.46708	0.27129	0.95392	1.02436	0.605798	0.203017
WP_038442735.1	AraC family transcriptional regulator [Pseudomonas fluorescens]	HZ99_RS09855	17.65	79.039	52.2	8	17	8	1.00549	0.978559	1.05202	0.961392	0.939548	0.979765	0.948826	0.121533
WP_038442736.1	alanine transaminase [Pseudomonas fluorescens]	HZ99_RS09860	44.916	74.761	26.3	9	14	9	1.11919	1.01067	0.929083	0.967254	0.992152	1.02181	0.974591	0.689768
WP_038442740.1	LacI family transcriptional regulator [Pseudomonas fluorescens]	HZ99_RS09875	37.148	30.769	12.9	4	5	4	0.950485	0.950177	0.889548	1.02682	1.03105	1.14392	1.14751	0.0499301
WP_038442742.1	glutathione S-transferase [Pseudomonas fluorescens]	HZ99_RS09880	23.611	11.116	10	2	2	2
WP_038442743.1	epimerase [Pseudomonas fluorescens]	HZ99_RS09885	26.947	46.607	31.8	6	6	6	0.812061	1.18426	0.930066	1.02403	1.11314	0.808458	1.00658	0.966261
WP_038442745.1	hypothetical protein [Pseudomonas fluorescens]	HZ99_RS09890	17.914	8.217	8.4	1	1	1	0.840809	0.993736	0.926283	1.28177	0.986838	0.969204	1.17277	0.254443
WP_038442747.1	pili assembly chaperone [Pseudomonas fluorescens]	HZ99_RS09895	48.693	92.863	11.8	5	5	5	1.52228	1.50028	1.62669	0.437262	0.506074	0.407705	0.290593	4.19955e-05
WP_038442750.1	peptide deformylase [Pseudomonas fluorescens]	HZ99_RS09905	20.066	39.738	15.1	3	8	3	0.954177	1.04267	1.07734	1.04981	0.889894	0.974147	0.947842	0.418476
WP_038442751.1	hypothetical protein [Pseudomonas fluorescens]	HZ99_RS09910	35.335	6.2132	3.8	1	2	1	1.04905	1.02093	0.891439	1.07504	1.15132	0.819291	1.02844	0.818078
WP_038442753.1	hypothetical protein [Pseudomonas fluorescens]	HZ99_RS09915	6.5093	13.814	33.3	2	3	2	0.875661	0.983087	0.920908	1.17856	0.877423	1.15815	1.15631	0.27146
WP_038442754.1	hypothetical protein [Pseudomonas fluorescens]	HZ99_RS09920	14.131	15.019	16	2	4	2	0.984645	0.966798	0.969465	0.98069	1.07298	1.00645	1.04766	0.230477
WP_038442756.1	long-chain-fatty-acid--CoA ligase [Pseudomonas fluorescens]	HZ99_RS09925	61.584	180.12	33	16	30	16	0.972377	0.989045	0.944819	1.04967	1.00655	1.04929	1.06856	0.0265508
WP_038442757.1	long-chain-fatty-acid--CoA ligase [Pseudomonas fluorescens]	HZ99_RS09930	61.645	168.91	34.9	17	29	17	0.961225	1.02323	1.04969	0.99596	1.00797	0.961749	0.977435	0.4969
WP_038442758.1	alpha/beta hydrolase [Pseudomonas fluorescens]	HZ99_RS09935	34.619	30.135	13.4	4	5	4	0.918678	1.14593	1.01445	1.03553	1.05052	0.891438	0.967014	0.705966
WP_038442760.1	3-hydroxybutyryl-CoA dehydratase [Pseudomonas fluorescens]	HZ99_RS09940	17.184	26.352	21.2	3	5	3	1.11681	1.02816	1.19746	0.901998	0.921465	0.842632	0.797652	0.0273179
WP_038442764.1	class V aminotransferase [Pseudomonas fluorescens]	HZ99_RS09955	43.691	24.205	7.4	3	3	3	0.835787	0.998738	0.926047	1.1523	0.997858	1.09018	1.17379	0.0700213
WP_038442766.1	keto-deoxy-phosphogluconate aldolase [Pseudomonas fluorescens]	HZ99_RS09960	23.218	60.705	27.1	4	9	4	1.00193	0.993969	0.969214	1.04331	0.972134	0.967431	1.00599	0.839137
WP_038442768.1	6-phosphogluconolactonase [Pseudomonas fluorescens]	HZ99_RS09965	25.364	160.09	54	10	18	10	0.959748	0.925384	1.05585	1.04931	0.973442	1.00158	1.02834	0.577601
WP_038442769.1	glucose-6-phosphate dehydrogenase [Pseudomonas fluorescens]	HZ99_RS09970	54.868	109.45	25.8	12	15	11	1.05805	1.00969	0.981807	0.977965	1.02106	0.99049	0.980313	0.489605
WP_038442771.1	porin [Pseudomonas fluorescens]	HZ99_RS09985	49.846	158.2	32.1	15	29	15	1.00306	0.851687	1.02839	0.874676	1.01422	1.18474	1.06607	0.585058
WP_038442772.1	sugar ABC transporter ATPase [Pseudomonas fluorescens]	HZ99_RS09990	42.135	109.6	28.1	9	15	9	0.999771	0.970537	1.0781	0.978372	1.00729	0.920414	0.953308	0.314911
WP_038442774.1	sugar ABC transporter substrate-binding protein [Pseudomonas fluorescens]	HZ99_RS10005	45.521	323.31	61	28	61	28	1.01548	1.03334	1.09578	0.967337	1.00826	0.939339	0.926962	0.0744022
WP_038442775.1	sugar isomerase [Pseudomonas fluorescens]	HZ99_RS10010	46.369	103.61	20	6	7	6	0.989406	1.07438	1.00507	0.972852	0.983511	1.03867	0.975945	0.501133
WP_038442776.1	ATPase [Pseudomonas fluorescens]	HZ99_RS10015	30.103	137.91	45.4	12	17	12	0.99557	0.914155	0.940673	1.05439	1.08147	1.04856	1.11718	0.0290617
WP_038442777.1	3-beta hydroxysteroid dehydrogenase [Pseudomonas fluorescens]	HZ99_RS10020	37.411	29.816	12	4	6	4	1.09671	0.90789	0.9853	0.940289	0.975841	1.09606	1.00746	0.923169
WP_038442778.1	transcriptional regulator ArgP [Pseudomonas fluorescens]	HZ99_RS10025	32.501	7.9171	5.1	1	1	1
WP_038442779.1	acetyltransferase [Pseudomonas fluorescens]	HZ99_RS10030	14.188	31.997	31.8	3	3	3	0.749451	0.898837	1.38526	1.12551	1.21778	0.76143	1.02346	0.925576
WP_038442782.1	diguanylate cyclase [Pseudomonas fluorescens]	HZ99_RS10050	76.931	48.537	6.9	6	6	6	1.01881	0.977721	1.05143	0.967792	0.950543	1.01789	0.96334	0.273749
WP_038442785.1	AraC family transcriptional regulator [Pseudomonas fluorescens]	HZ99_RS10065	38.121	11.948	5	2	2	2	0.827259	1.01494	1.00952	1.20759	1.02563	0.919507	1.10556	0.395103
WP_038442791.1	23S rRNA pseudouridylate synthase B [Pseudomonas fluorescens]	HZ99_RS10100	45.845	104.32	33.5	13	16	13	1.09291	1.17003	1.12048	0.927218	0.867065	0.904976	0.797791	0.00170452
WP_038442793.1	SMC-Scp complex subunit ScpB [Pseudomonas fluorescens]	HZ99_RS10110	34.894	48.858	25.6	6	6	6	0.928065	1.14698	1.02722	0.980129	1.00692	1.00342	0.963966	0.61674
WP_038442796.1	threonylcarbamoyl-AMP synthase [Pseudomonas fluorescens]	HZ99_RS10120	22.919	35.653	11	2	2	2	0.964456	1.05743	0.962318	0.987397	0.985836	1.05361	1.01429	0.732606
WP_038442797.1	phosphatase [Pseudomonas fluorescens]	HZ99_RS10125	30.863	7.0683	3.5	1	1	1	0.920374	0.957233	0.89871	0.987226	1.13609	1.09739	1.16006	0.0651427
WP_038442800.1	hypothetical protein [Pseudomonas fluorescens]	HZ99_RS10135	10.396	34.596	33.3	3	4	3	0.815871	0.869808	1.03782	1.10312	1.00992	1.11127	1.18388	0.113507
WP_038442802.1	translation initiation factor 2 [Pseudomonas fluorescens]	HZ99_RS10140	14.978	6.2262	6.7	1	1	1
WP_038442803.1	DNA-binding response regulator [Pseudomonas fluorescens]	HZ99_RS10145	24.94	35.251	24.9	5	5	5	1.00457	0.917927	1.01548	0.965261	1.10321	0.984206	1.03904	0.51502
WP_038442806.1	CoA transferase [Pseudomonas fluorescens]	HZ99_RS10160	48.719	58.011	23.8	7	9	7	0.809007	0.861092	0.964573	1.1025	1.10325	1.11239	1.25942	0.0374247
WP_038442808.1	arginine-ornithine antiporter [Pseudomonas fluorescens]	HZ99_RS10170	51.149	16.376	4.6	2	4	2	1.43249	0.917866	0.665102	0.777408	0.886799	0.684558	0.778909	0.430895
WP_038442810.1	arginine deiminase [Pseudomonas fluorescens]	HZ99_RS10175	46.367	323.31	55.7	20	122	20	1.10137	1.1034	1.10833	0.893408	0.840295	0.905371	0.796558	0.0073373
WP_038442811.1	ornithine carbamoyltransferase [Pseudomonas fluorescens]	HZ99_RS10180	37.828	323.31	74.4	21	151	21	1.06993	1.15244	1.10346	0.926758	0.863112	0.878832	0.802417	0.00242939
WP_038442812.1	carbamate kinase [Pseudomonas fluorescens]	HZ99_RS10185	32.709	165.29	50.8	16	67	16	1.15281	1.1088	1.09093	0.920995	0.850305	0.922129	0.803397	0.00234696
WP_038442813.1	DUF5064 domain-containing protein [Pseudomonas fluorescens]	HZ99_RS10190	13.884	70.921	62.5	8	22	8	1.05435	1.07813	1.12732	0.923783	0.922576	0.875784	0.835065	0.00344445
WP_038442815.1	Fis family transcriptional regulator [Pseudomonas fluorescens]	HZ99_RS10195	54.732	6.5919	2.6	1	1	1	0.997516	0.986493	1.01394	1.01955	0.986508	0.992943	1.00035	0.97971
WP_038442817.1	glycine cleavage system protein H [Pseudomonas fluorescens]	HZ99_RS10205	13.855	42.065	38.6	4	12	4	0.937476	0.927493	1.04837	0.991218	1.01293	0.944173	1.01201	0.806904
WP_038442818.1	L-serine ammonia-lyase [Pseudomonas fluorescens]	HZ99_RS10215	48.868	111.6	26	11	13	11	0.844749	0.971854	0.951163	1.08564	1.15206	1.00851	1.17286	0.0495384
WP_038442819.1	glycine cleavage system aminomethyltransferase T [Pseudomonas fluorescens]	HZ99_RS10220	40.528	136.77	46.8	15	32	15	0.936536	1.01442	0.998753	1.03399	1.04223	0.928164	1.01854	0.701777
WP_038442821.1	quinolinate synthetase [Pseudomonas fluorescens]	HZ99_RS10235	38.295	71.83	20.5	7	7	7	0.899981	0.879466	0.882037	1.09572	1.02665	1.13397	1.22351	0.0206021
WP_038442823.1	alpha-hydroxy-acid oxidizing enzyme [Pseudomonas fluorescens]	HZ99_RS10245	41.197	195.92	50.8	17	36	17	1.08443	1.03362	0.957773	0.899962	0.926236	1.01834	0.924806	0.208098
WP_038442825.1	hypothetical protein [Pseudomonas fluorescens]	HZ99_RS10255	15.341	22.45	19.4	3	3	3	1.02382	1.06183	1.07882	0.96707	0.973583	0.913127	0.901819	0.0153969
WP_038442827.1	7-cyano-7-deazaguanine synthase [Pseudomonas fluorescens]	HZ99_RS10275	24.645	54.234	28.4	6	8	6	0.995111	1.10213	0.995887	1.01752	0.973004	0.983756	0.961574	0.385414
WP_038442828.1	7-carboxy-7-deazaguanine synthase [Pseudomonas fluorescens]	HZ99_RS10280	24.192	10.118	6.5	1	1	1
WP_038442829.1	tol-pal system protein YbgF [Pseudomonas fluorescens]	HZ99_RS10285	28.885	37.464	12.4	3	5	3	0.875334	1.07423	0.961828	1.06059	0.995818	0.917523	1.02148	0.784763
WP_038442830.1	translocation protein TolB [Pseudomonas fluorescens]	HZ99_RS10295	47.444	304.51	51.5	21	37	21	0.972333	1.05723	0.976105	0.995709	0.977007	0.991449	0.98619	0.669599
WP_038442831.1	protein TolA [Pseudomonas fluorescens]	HZ99_RS10300	38.73	14.952	6.2	2	3	2	1.01709	1.03286	0.864812	0.975952	1.04793	1.0689	1.06107	0.398632
WP_038442832.1	tol-pal system-associated acyl-CoA thioesterase [Pseudomonas fluorescens]	HZ99_RS10315	17.04	16.968	16.6	2	2	2	0.877873	1.43038	0.942793	0.901055	1.07717	0.856697	0.872003	0.519657
WP_038442833.1	Holliday junction DNA helicase RuvB [Pseudomonas fluorescens]	HZ99_RS10320	38.942	18.651	8.5	3	3	3	0.920298	1.09229	0.893112	0.937543	1.08442	1.03968	1.05367	0.535827
WP_038442834.1	Holliday junction ATP-dependent DNA helicase RuvA [Pseudomonas fluorescens]	HZ99_RS10325	22.289	29.852	16.3	3	4	3	1.10534	0.957478	0.947032	1.07633	0.909131	1.01987	0.998497	0.984044
WP_038442836.1	hypothetical protein [Pseudomonas fluorescens]	HZ99_RS10335	26.554	135.81	30.2	6	10	6	0.922081	1.04385	0.994174	1.01357	1.02575	1.03449	1.03841	0.396109
WP_038442837.1	aspartate--tRNA ligase [Pseudomonas fluorescens]	HZ99_RS10340	66.377	323.31	50.6	32	66	32	1.02758	0.998346	0.977504	0.989303	0.987478	1.02583	0.999729	0.989396
WP_038442839.1	DNA starvation/stationary phase protection protein [Pseudomonas fluorescens]	HZ99_RS10355	17.734	211.69	60.5	10	50	10	1.13545	1.04991	1.13536	0.852272	0.914238	0.888291	0.799467	0.00489987
WP_038442840.1	cold-shock protein [Pseudomonas fluorescens]	HZ99_RS10360	21.893	44.264	32	6	8	5	0.988089	0.958583	1.11722	0.902209	1.05925	1.05931	0.985925	0.850546
WP_038442842.1	histidine triad (HIT) protein [Pseudomonas fluorescens]	HZ99_RS10370	15.957	40.917	32.6	4	5	4	0.808021	0.983731	0.837011	1.17916	0.990979	1.12369	1.253	0.0466979
WP_038442843.1	porin [Pseudomonas fluorescens]	HZ99_RS10375	46.73	130.48	29.5	10	14	10	1.14775	0.936516	1.1418	0.76881	0.964339	1.00386	0.848405	0.180284
WP_038442844.1	mechanosensitive ion channel protein MscS [Pseudomonas fluorescens]	HZ99_RS10385	30.405	49.044	15	5	10	5	0.947798	0.917927	0.956005	1.0979	0.962841	1.10318	1.12127	0.123521
WP_038442847.1	PAS domain-containing sensor histidine kinase [Pseudomonas fluorescens]	HZ99_RS10400	75.452	11.708	2.1	2	2	2	0.865085	0.920201	1.0958	1.01993	1.02164	1.06459	1.07812	0.394144
WP_038442848.1	ATP--cobalamin adenosyltransferase [Pseudomonas fluorescens]	HZ99_RS10405	20.96	10.47	15.1	2	2	2
WP_038442849.1	hypothetical protein [Pseudomonas fluorescens]	HZ99_RS10410	34.235	43.635	22.3	5	7	5	0.797811	1.05474	1.04669	1.00711	0.983669	1.00358	1.0328	0.74353
WP_038442850.1	bifunctional ornithine acetyltransferase/N-acetylglutamate synthase [Pseudomonas fluorescens]	HZ99_RS10415	42.393	168.98	37.8	11	18	11	0.997391	1.03721	0.955758	0.974095	0.991701	1.06425	1.01327	0.734047
WP_038442851.1	preprotein translocase subunit SecA [Pseudomonas fluorescens]	HZ99_RS10420	102.95	323.31	38.4	30	61	30	0.985981	0.994236	0.978974	1.01946	1.02465	1.00912	1.03178	0.00785611
WP_038442852.1	RNA-binding protein [Pseudomonas fluorescens]	HZ99_RS10425	16.918	6.6414	7.3	1	1	1
WP_038442853.1	chemotaxis protein [Pseudomonas fluorescens]	HZ99_RS10435	67.779	159.55	21.8	12	17	12	0.953489	0.954742	1.0318	0.98902	1.03187	1.03233	1.0385	0.289164
WP_038442855.1	formyltetrahydrofolate deformylase [Pseudomonas fluorescens]	HZ99_RS10445	32.325	71.809	34.8	9	16	9	0.881468	1.04741	0.931102	1.06254	0.961608	1.06266	1.07931	0.281614
WP_038442857.1	exodeoxyribonuclease I [Pseudomonas fluorescens]	HZ99_RS10455	54.728	113.34	26.1	11	14	11	1.05076	1.01229	1.03448	0.982813	0.997167	0.916663	0.935145	0.0974119
WP_038442859.1	hypothetical protein [Pseudomonas fluorescens]	HZ99_RS10475	42.789	11.906	4.9	2	2	2
WP_038442861.1	lipoprotein [Pseudomonas fluorescens]	HZ99_RS10500	14.149	18.711	24.2	3	3	3	1.48494	0.991832	1.12097	0.640517	0.883332	0.869353	0.665195	0.0944085
WP_038442862.1	pyruvate kinase [Pseudomonas fluorescens]	HZ99_RS10505	52.036	245.1	38.7	17	35	17	0.981749	0.990703	0.940659	1.05537	0.986277	1.0213	1.05144	0.123075
WP_038442865.1	fumarate hydratase [Pseudomonas fluorescens]	HZ99_RS10520	54.94	323.31	50.1	23	55	23	0.935543	0.906469	0.931999	1.0694	1.10325	0.971742	1.13352	0.0817059
WP_038442868.1	C4-dicarboxylate ABC transporter [Pseudomonas fluorescens]	HZ99_RS10530	49.274	23.831	9.2	4	4	4	0.755662	1.02124	1.19121	0.897618	1.24289	0.906374	1.02654	0.884986
WP_038442871.1	Asp/Glu/hydantoin racemase [Pseudomonas fluorescens]	HZ99_RS10545	22.943	23.515	13.3	2	3	2	0.913231	0.900087	0.98864	1.03466	1.07572	1.03281	1.12178	0.0355104
WP_038442872.1	hypothetical protein [Pseudomonas fluorescens]	HZ99_RS10550	10.073	34.246	46.2	4	5	4	0.995635	1.0162	0.968498	1.03156	0.983718	1.01629	1.01719	0.435911
WP_038442876.1	glucokinase [Pseudomonas fluorescens]	HZ99_RS10575	33.443	75.902	18.9	5	6	5	0.941393	0.824944	0.993839	1.03037	1.02677	1.11339	1.14867	0.0927314
WP_038442877.1	phosphogluconate dehydratase [Pseudomonas fluorescens]	HZ99_RS10580	65.03	163.68	29.9	16	19	16	0.941411	0.926711	1.0739	1.07463	0.984186	0.991467	1.0368	0.554627
WP_038442879.1	type I glyceraldehyde-3-phosphate dehydrogenase [Pseudomonas fluorescens]	HZ99_RS10585	36.063	237.73	45	16	27	16	1.08099	0.935912	1.04175	1.03649	0.942829	0.99043	0.970933	0.598463
WP_038442883.1	heme oxygenase [Pseudomonas fluorescens]	HZ99_RS10605	21.667	12.58	8.4	2	3	2	1.08539	0.995011	1.12935	0.906195	0.931522	1.00496	0.885637	0.0734289
WP_038442886.1	chemotaxis protein [Pseudomonas fluorescens]	HZ99_RS10615	76.273	25.451	9	5	6	4	0.969865	0.997343	0.958422	1.04433	0.982249	1.06418	1.05644	0.141885
WP_038442887.1	nitroreductase [Pseudomonas fluorescens]	HZ99_RS10620	19.923	31.636	24.1	4	4	4	0.896548	1.17998	0.974805	0.967632	1.03356	0.982309	0.977768	0.81673
WP_038442888.1	thiol oxidoreductase [Pseudomonas fluorescens]	HZ99_RS10625	51.598	6.1023	1.5	1	1	1
WP_038442890.1	imelysin [Pseudomonas fluorescens]	HZ99_RS10630	38.674	109.48	33.6	11	17	11	0.965412	0.937803	0.960903	1.01891	1.07147	1.0902	1.11049	0.025818
WP_038442891.1	lipoprotein [Pseudomonas fluorescens]	HZ99_RS10635	39.94	21.875	9.6	3	3	3	0.723795	1.03378	0.891038	1.28582	1.15247	0.925629	1.27007	0.161184
WP_038442895.1	diguanylate cyclase response regulator [Pseudomonas fluorescens]	HZ99_RS10650	37	60.327	21.6	6	9	6	1.13918	1.11092	1.08677	0.786869	0.9287	0.945068	0.797345	0.037028
WP_038442896.1	chemotaxis response regulator protein-glutamate methylesterase [Pseudomonas fluorescens]	HZ99_RS10655	35.901	13.159	4.2	2	2	2	1.05301	1.28696	1.12507	0.928734	0.853056	0.802961	0.745952	0.0324309
WP_038442897.1	hybrid sensor histidine kinase/response regulator [Pseudomonas fluorescens]	HZ99_RS10660	84.391	78.621	15	11	13	11	1.09823	1.14599	1.06139	0.8257	0.899952	0.874489	0.786585	0.0021034
WP_038442898.1	chemotaxis protein CheW [Pseudomonas fluorescens]	HZ99_RS10665	24.791	12.181	8.2	2	2	2	1.11103	1.46329	1.00242	0.850344	0.724994	0.927193	0.699668	0.108266
WP_038442899.1	chemotaxis protein CheR [Pseudomonas fluorescens]	HZ99_RS10670	46.677	14.486	3.1	1	1	1	1.08092	1.09114	1.11608	1.00716	0.751201	0.962438	0.827461	0.136515
WP_038442901.1	chemotaxis protein CheW [Pseudomonas fluorescens]	HZ99_RS10675	18.756	6.7725	4	1	1	1	1.15319	1.04572	1.20818	0.641272	0.845405	1.11088	0.762397	0.176543
WP_038442902.1	chemotaxis protein [Pseudomonas fluorescens]	HZ99_RS10680	58.813	122.39	26.7	11	14	11	1.13005	1.03302	1.10256	0.843518	0.897192	0.910979	0.811999	0.00606943
WP_038442903.1	hypothetical protein [Pseudomonas fluorescens]	HZ99_RS10685	24.91	81.664	27.1	6	16	6	1.0078	1.02425	1.151	0.970711	0.900795	0.959731	0.889475	0.105313
WP_038442912.1	sulfatase [Pseudomonas fluorescens]	HZ99_RS10715	71.547	112.82	15.4	10	13	10	1.28832	1.20316	1.41409	0.718996	0.716791	0.722374	0.552586	0.0108409
WP_038442913.1	molecular chaperone GroEL [Pseudomonas fluorescens]	HZ99_RS10720	57.08	323.31	68.4	31	161	31	0.945778	0.993722	0.99427	1.04513	0.981708	0.990227	1.02839	0.340916
WP_038442916.1	heme iron utilization protein [Pseudomonas fluorescens]	HZ99_RS10735	26.983	27.305	21.4	4	7	4	0.992953	0.988058	0.833437	1.0244	1.02277	1.12854	1.12836	0.138842
WP_038442917.1	3-ketoacyl-ACP reductase [Pseudomonas fluorescens]	HZ99_RS10740	26.973	52.078	22.6	4	6	4	1.06195	0.956557	1.05784	1.04123	0.913707	0.961604	0.948052	0.35305
WP_038442919.1	peptide chain release factor RF-3 [Pseudomonas fluorescens]	HZ99_RS10745	38.101	24.034	9.9	3	3	3	1.21852	0.881972	1.00162	0.7736	0.987663	1.18447	0.949592	0.752884
WP_038442923.1	proline--tRNA ligase [Pseudomonas fluorescens]	HZ99_RS10760	63.358	323.31	49.6	25	59	25	0.968891	1.00253	0.931403	1.03465	1.00741	1.02828	1.05771	0.0978886
WP_038442925.1	lipoprotein [Pseudomonas fluorescens]	HZ99_RS10765	35.854	56.537	12.3	3	5	3	0.931059	0.96449	0.941908	0.936599	1.00205	1.17635	1.09781	0.324671
WP_038442928.1	membrane protein [Pseudomonas fluorescens]	HZ99_RS10785	96.564	15.296	3.2	2	2	2	1.23075	0.924594	1.1858	0.82983	1.21437	0.604448	0.792736	0.334622
WP_038442929.1	virulence factor family protein [Pseudomonas fluorescens]	HZ99_RS10790	46.262	70.742	24.4	9	10	9	0.982188	0.968715	0.942785	0.953732	0.983362	1.10643	1.05178	0.398359
WP_038442933.1	ribosomal protein S12 methylthiotransferase [Pseudomonas fluorescens]	HZ99_RS10800	49.687	70.472	28.3	10	11	10	1.0452	1.06731	0.902213	0.988681	1.00357	1.0126	0.996723	0.955264
WP_038442934.1	acetyltransferase [Pseudomonas fluorescens]	HZ99_RS10805	18.482	7.5345	6.7	1	1	1	1.16196	1.23173	1.06277	0.743998	0.838693	0.999637	0.747103	0.0383392
WP_038442935.1	RNA-binding protein S4 [Pseudomonas fluorescens]	HZ99_RS10810	26.098	23.963	15.3	3	4	3	1.06933	1.03745	1.01185	0.912812	1.03935	0.937066	0.926443	0.177283
WP_038442936.1	hypothetical protein [Pseudomonas fluorescens]	HZ99_RS10815	17.605	55.231	41.8	6	7	6	1.00406	0.952505	1.10306	0.997919	0.930328	1.0101	0.960363	0.480755
WP_038442939.1	LysR family transcriptional regulator [Pseudomonas fluorescens]	HZ99_RS10830	34.32	11.264	4.9	2	2	2
WP_038442941.1	DNA-binding response regulator [Pseudomonas fluorescens]	HZ99_RS10840	23.531	84.644	29.6	5	8	5	0.962705	1.01754	0.946429	1.00795	0.926846	1.056	1.02191	0.654353
WP_038442944.1	hypothetical protein [Pseudomonas fluorescens]	HZ99_RS10850	15.969	46.724	23.6	6	7	6	0.898563	1.03305	0.993286	1.0602	1.07183	1.00171	1.0714	0.22025
WP_038442945.1	Rossman fold protein, TIGR00730 family [Pseudomonas fluorescens]	HZ99_RS10855	41.355	106.37	28.4	10	21	10	0.959157	0.924331	0.919732	1.0484	1.04508	1.08487	1.13382	0.002174
WP_038442947.1	recombination regulator RecX [Pseudomonas fluorescens]	HZ99_RS10860	17.927	17.211	20	3	3	3	0.887196	0.978417	0.94567	1.1138	0.981489	1.08959	1.13289	0.0723641
WP_038442948.1	DNA recombination/repair protein RecA [Pseudomonas fluorescens]	HZ99_RS10865	37.527	158.25	39.2	12	30	12	0.982704	0.959016	0.920926	1.10304	1.00751	0.996691	1.08544	0.121575
WP_038442950.1	damage-inducible protein CinA [Pseudomonas fluorescens]	HZ99_RS10870	17.617	18.568	16.3	3	3	3	0.792798	1.12199	1.05325	0.985199	1.12793	0.919527	1.02177	0.865319
WP_038442961.1	phage tail protein [Pseudomonas fluorescens]	HZ99_RS10910	18.322	8.5023	4.8	1	1	1	1.01915	1.04099	0.740294	1.17088	1.1656	0.874115	1.14646	0.37724
WP_038442975.1	transcriptional regulator [Pseudomonas fluorescens]	HZ99_RS10970	23.956	24.681	13.6	3	3	3	0.888177	1.03493	1.0002	0.960658	1.08219	1.04463	1.05616	0.393708
WP_038442976.1	DNA mismatch repair protein MutS [Pseudomonas fluorescens]	HZ99_RS10975	95.71	192.75	25.7	22	32	22	1.03607	0.920378	0.929739	1.03118	1.00143	1.07581	1.077	0.176745
WP_038442978.1	ferredoxin [Pseudomonas fluorescens]	HZ99_RS10980	12.149	40.849	22.4	3	8	3	0.89988	0.987763	0.926385	1.07136	1.10357	0.980243	1.12123	0.0725948
WP_038442979.1	ATP-binding protein [Pseudomonas fluorescens]	HZ99_RS10985	38.437	57.638	18.7	5	8	5	0.953818	0.993472	0.909618	0.998274	0.982195	1.17916	1.10596	0.246728
WP_038442980.1	methionine--tRNA ligase [Pseudomonas fluorescens]	HZ99_RS10990	75.731	160.01	26.4	15	25	15	1.00124	0.971955	0.972826	1.00038	1.00757	1.0238	1.0291	0.0799687
WP_038442982.1	electron transporter RnfB [Pseudomonas fluorescens]	HZ99_RS11000	43.727	12.552	5.2	2	2	2	0.947124	1.00195	0.817548	1.10152	1.11937	1.01631	1.17009	0.0836103
WP_038442987.1	endonuclease III [Pseudomonas fluorescens]	HZ99_RS11020	23.639	61.302	35.8	9	11	9	1.08623	1.02952	0.945355	0.947123	0.997308	0.994341	0.960036	0.431697
WP_038442991.1	argininosuccinate synthase [Pseudomonas fluorescens]	HZ99_RS11035	45.436	168.74	42.5	14	29	14	1.0461	1.03954	0.910806	1.03845	0.957337	0.977288	0.992202	0.88653
WP_038442992.1	membrane protein [Pseudomonas fluorescens]	HZ99_RS11040	32.939	30.551	13.2	5	5	5	1.08755	0.89977	1.01227	0.900792	1.0195	1.10247	1.00772	0.927777
WP_038442993.1	dihydroorotase [Pseudomonas fluorescens]	HZ99_RS11045	38.257	138.07	35.6	11	20	11	0.970007	0.959076	0.987907	1.02721	0.991182	1.04304	1.04952	0.068059
WP_038442996.1	bacterioferritin [Pseudomonas fluorescens]	HZ99_RS11065	17.857	98.696	74.4	11	30	11	1.06445	1.24944	0.875032	1.0324	0.928668	0.863984	0.885895	0.387123
WP_038442999.1	ornithine carbamoyltransferase [Pseudomonas fluorescens]	HZ99_RS11080	34.082	49.043	14.7	4	5	4	0.872376	1.56148	0.856597	0.788435	1.18988	0.846095	0.858363	0.596713
WP_038443000.1	iron ABC transporter ATP-binding protein [Pseudomonas fluorescens]	HZ99_RS11085	40.324	19.077	8.9	2	2	2		0.896726			1.24275		1.38588
WP_038443001.1	aminoacyl-tRNA deacylase [Pseudomonas fluorescens]	HZ99_RS11090	16.493	47.738	34.6	5	6	5	0.916143	1.07207	1.00809	0.975977	0.962757	1.05871	1.00038	0.994788
WP_038443003.1	glycerol kinase [Pseudomonas fluorescens]	HZ99_RS11100	55.661	198.66	32.3	18	39	18	0.996366	0.971472	1.01457	1.05001	0.96677	0.976144	1.00353	0.912192
WP_038443004.1	DeoR family transcriptional regulator [Pseudomonas fluorescens]	HZ99_RS11105	27.786	24.718	12.4	3	3	3	0.942582	0.94447	0.96428	1.02084	1.04253	1.04207	1.08912	0.00105628
WP_038443005.1	glycerol-3-phosphate dehydrogenase [Pseudomonas fluorescens]	HZ99_RS11110	56.87	159.52	29.7	14	20	14	1.0937	1.10308	1.008	1.00577	0.878901	0.960565	0.887812	0.0691173
WP_038443006.1	ABC transporter [Pseudomonas fluorescens]	HZ99_RS11115	33.382	323.31	71.8	22	67	22	1.02771	1.03357	1.09854	0.954174	0.988069	0.905273	0.901162	0.0346916
WP_038443007.1	amino acid ABC transporter permease [Pseudomonas fluorescens]	HZ99_RS11120	27.662	10.756	8.1	2	2	2	1.24584	0.887918	0.939351	1.08901	0.944211	0.866845	0.943691	0.683882
WP_038443008.1	amino acid ABC transporter permease [Pseudomonas fluorescens]	HZ99_RS11125	24.636	6.5654	3.6	1	1	1	1.08566	0.996393	1.04947	0.971633	0.952382	0.941427	0.915033	0.0632752
WP_038443010.1	amino acid ABC transporter ATP-binding protein [Pseudomonas fluorescens]	HZ99_RS11130	27.014	109.02	43.9	11	25	11	0.955412	1.051	1.0775	0.93044	0.959	0.943127	0.918499	0.146641
WP_038443012.1	two-component sensor histidine kinase [Pseudomonas fluorescens]	HZ99_RS11135	70.455	21.395	3.9	3	3	3	1.08467	0.980494	1.08715	0.893498	0.954419	0.994346	0.901642	0.0890231
WP_038443014.1	sigma-54-dependent Fis family transcriptional regulator [Pseudomonas fluorescens]	HZ99_RS11140	49.488	26.431	7	3	3	3	1.05805	1.04139	1.02773	1.0293	0.839216	1.00653	0.919377	0.294921
WP_038443017.1	sigma-54-dependent Fis family transcriptional regulator [Pseudomonas fluorescens]	HZ99_RS11150	51.184	92.798	26.5	12	16	12	0.977634	0.962972	0.99761	1.02839	0.986005	1.02339	1.03389	0.123635
WP_038443018.1	two-component sensor histidine kinase [Pseudomonas fluorescens]	HZ99_RS11155	65.192	68.781	16	10	12	10	0.983077	1.05136	0.964316	0.972504	0.999292	1.06533	1.0128	0.754697
WP_038443019.1	hypothetical protein [Pseudomonas fluorescens]	HZ99_RS11160	42.246	86.835	28.3	10	13	10	1.01231	0.994889	0.945779	1.03917	0.951837	1.02125	1.02008	0.586725
WP_038443020.1	alpha/beta hydrolase [Pseudomonas fluorescens]	HZ99_RS11165	31.612	50.943	23.2	6	8	6	1.11382	1.08836	0.833739	1.01213	0.972857	0.928253	0.95959	0.697125
WP_038443022.1	aspartate aminotransferase family protein [Pseudomonas fluorescens]	HZ99_RS11170	52.059	323.31	54.3	25	123	25	0.991302	0.9583	1.02102	0.997885	1.0269	0.999479	1.01806	0.445511
WP_038443024.1	2,3-diketo-5-methylthio-1-phosphopentane phosphatase [Pseudomonas fluorescens]	HZ99_RS11175	25.626	6.6455	3.4	1	1	1	0.859043	1.07932	0.839085	1.07483	0.954359	1.20853	1.16572	0.222786
WP_038443030.1	arginase [Pseudomonas fluorescens]	HZ99_RS11195	34.508	10.597	5.2	2	2	2	0.853895	0.89271	0.957602	1.14029	0.957702	1.17736	1.21121	0.0902052
WP_038443031.1	DSBA oxidoreductase [Pseudomonas fluorescens]	HZ99_RS11200	23.938	150.79	49.3	7	14	7	0.996315	0.984709	0.969237	1.02071	1.01203	0.990477	1.02473	0.112399
WP_038443033.1	XRE family transcriptional regulator [Pseudomonas fluorescens]	HZ99_RS11210	34.04	25.851	9.8	3	4	3	0.927465	0.979116	0.936898	1.10786	1.04835	0.997997	1.10927	0.0631127
WP_038443035.1	DNA mismatch repair protein MutT [Pseudomonas fluorescens]	HZ99_RS11220	14.68	38.173	27.7	3	3	3	0.810621	0.877934	0.87893	1.08654	1.16075	1.1562	1.32561	0.00109197
WP_038443039.1	glutamate synthase [Pseudomonas fluorescens]	HZ99_RS11235	59.117	103	22.4	10	11	10	1.01943	0.899456	0.980633	0.952595	1.00674	1.08954	1.05151	0.4034
WP_038443044.1	D-alanine/D-serine/glycine permease [Pseudomonas fluorescens]	HZ99_RS11250	50.801	6.3703	1.7	1	2	1	1.19175	0.820608	0.720501	0.916493	1.00825	1.30675	1.18246	0.422749
WP_038443051.1	PadR family transcriptional regulator [Pseudomonas fluorescens]	HZ99_RS11290	20.884	65.567	30.5	5	10	5	0.968379	1.03722	0.948188	1.03154	1.01241	0.945963	1.01223	0.763621
WP_038443053.1	NADPH-dependent ferric siderophore reductase [Pseudomonas fluorescens]	HZ99_RS11295	28.366	41.24	21.6	5	8	5	0.909522	1.02598	0.933924	0.960952	0.9279	1.0402	1.02078	0.70392
WP_038443060.1	porin [Pseudomonas fluorescens]	HZ99_RS11315	49.428	8.2672	3.4	1	1	1	1.02535	0.930955	0.972712	0.870149	1.26228	0.93355	1.04676	0.746238
WP_038443062.1	glucose dehydrogenase [Pseudomonas fluorescens]	HZ99_RS11320	85.74	74.435	13.1	10	12	10	1.41314	1.21331	1.46131	0.57177	0.686841	0.664019	0.470338	0.00413502
WP_038443066.1	3-oxoacyl-ACP reductase [Pseudomonas fluorescens]	HZ99_RS11345	25.689	27.04	15.3	4	4	4
WP_038443070.1	GntR family transcriptional regulator [Pseudomonas fluorescens]	HZ99_RS11365	36.511	6.2199	2.7	1	1	1	0.910897	0.976898	0.984208	0.970666	1.04598	1.10975	1.08858	0.159504
WP_038443072.1	endopeptidase La [Pseudomonas fluorescens]	HZ99_RS11370	89.477	239.04	34.2	26	40	26	0.977895	1.0322	0.984689	1.01218	0.963435	0.965402	0.982046	0.485857
WP_038443074.1	peptidase inhibitor [Pseudomonas fluorescens]	HZ99_RS11375	13.586	7.3354	9.2	1	1	1	1.11611	0.886414	1.0856	0.923929	0.785146	1.17413	0.933643	0.643316
WP_038443078.1	tRNA (cmo5U34)-methyltransferase [Pseudomonas fluorescens]	HZ99_RS11385	27.432	16.81	11.3	2	2	2	0.887873	0.869678	1.36733	0.847037	0.925112	1.07876	0.912326	0.644688
WP_038443084.1	copper oxidase [Pseudomonas fluorescens]	HZ99_RS11400	50.832	48.852	13.5	6	7	6	0.804145	0.84106	1.11011	1.02965	1.11625	1.08956	1.17426	0.234552
WP_038443086.1	pyridoxine 5'-phosphate synthase [Pseudomonas fluorescens]	HZ99_RS11405	26.759	167.68	53.8	11	20	11	0.909644	0.913899	1.02924	1.09283	1.06037	1.01655	1.11111	0.096092
WP_038443092.1	signal peptidase I [Pseudomonas fluorescens]	HZ99_RS11425	31.94	47.98	22.2	6	6	6	1.09348	0.906538	0.973123	0.937663	0.990985	1.02502	0.993451	0.921499
WP_038443094.1	elongation factor 4 [Pseudomonas fluorescens]	HZ99_RS11430	66.346	185.04	35.4	17	27	17	1.01374	0.962276	0.960859	1.01569	0.951376	1.05773	1.02994	0.466699
WP_038443096.1	LPS export ABC transporter permease LptG [Pseudomonas fluorescens]	HZ99_RS11435	39.007	9.1628	3.6	1	2	1	0.925031	0.995199	0.933271	0.990021	1.00688	1.15002	1.10283	0.184358
WP_038443098.1	LPS export ABC transporter permease LptF [Pseudomonas fluorescens]	HZ99_RS11440	41.363	33.677	13.7	5	8	5	0.953817	0.939156	0.85099	0.984385	1.02063	1.12505	1.14071	0.076622
WP_038443100.1	leucyl aminopeptidase [Pseudomonas fluorescens]	HZ99_RS11445	52.23	285.04	45.6	21	34	21	0.887928	0.712878	1.27413	0.912893	1.03276	1.08455	1.05401	0.789522
WP_038443104.1	DNA polymerase III subunit chi [Pseudomonas fluorescens]	HZ99_RS11455	14.1	6.0883	5.5	1	1	1
WP_038443106.1	valine--tRNA ligase [Pseudomonas fluorescens]	HZ99_RS11460	107.08	323.31	36.3	29	55	29	1.04023	0.999203	0.992197	0.994366	0.996026	0.99939	0.986197	0.450318
WP_038443108.1	23S rRNA (adenine(1618)-N(6))-methyltransferase [Pseudomonas fluorescens]	HZ99_RS11465	37.864	46.015	15.1	5	6	5	0.943057	0.940532	0.958317	1.03778	0.98596	1.15467	1.11841	0.151964
WP_038443110.1	dipicolinate synthase [Pseudomonas fluorescens]	HZ99_RS11470	9.7632	86.032	49.5	5	23	5	1.04882	1.03876	1.11082	0.97708	0.998094	0.916699	0.904164	0.0373589
WP_038443112.1	nucleoid-associated protein YejK [Pseudomonas fluorescens]	HZ99_RS11475	37.392	73.404	28.7	10	15	10	1.00901	0.939721	0.990133	1.00089	0.983223	1.05339	1.03357	0.327821
WP_038443115.1	glutathione S-transferase [Pseudomonas fluorescens]	HZ99_RS11485	33.794	108.19	40.8	9	12	9	0.93878	0.995947	0.994364	1.03584	1.03295	1.04185	1.06198	0.081716
WP_038443121.1	ketosteroid isomerase [Pseudomonas fluorescens]	HZ99_RS11495	17.784	11.319	9	2	3	2	0.805405	0.950405	1.13606	1.00031	1.05923	0.945286	1.03906	0.739426
WP_038443156.1	amino acid ABC transporter substrate-binding protein [Pseudomonas fluorescens]	HZ99_RS11575	36.813	120.13	37.6	12	17	12	0.958677	0.93707	1.00093	1.03736	1.02314	0.97254	1.04708	0.169894
WP_038443159.1	carboxylesterase [Pseudomonas fluorescens]	HZ99_RS11580	23.907	113.05	29.4	5	10	5	0.943455	0.944221	1.00695	0.961234	1.03284	1.04067	1.0484	0.230784
WP_038443163.1	ATP-dependent RNA helicase RhlB [Pseudomonas fluorescens]	HZ99_RS11585	53.748	102.55	25.3	10	12	10	0.960083	1.02051	0.922501	0.988651	1.00054	1.02361	1.03779	0.329337
WP_038443166.1	FAD-dependent oxidoreductase [Pseudomonas fluorescens]	HZ99_RS11590	41.226	18.529	6.1	3	3	3	0.904111	1.09669	0.926536	1.0853	1.03931	0.968188	1.05652	0.484095
WP_038443169.1	molybdenum cofactor biosynthesis protein MoaE [Pseudomonas fluorescens]	HZ99_RS11595	16.399	6.8329	5.4	1	1	1	0.923865	0.889195	0.9376	1.08395	1.15785	0.99156	1.17548	0.0685308
WP_038443171.1	molybdopterin synthase sulfur carrier subunit [Pseudomonas fluorescens]	HZ99_RS11600	8.5215	38.439	58.8	2	4	2	0.944146	1.05071	0.920047	1.02555	1.04673	0.926509	1.02878	0.635926
WP_038443174.1	cyclic pyranopterin monophosphate synthase accessory protein [Pseudomonas fluorescens]	HZ99_RS11605	16.863	69.697	47.1	6	6	6	1.16335	0.928184	0.904675	1.0073	1.0135	1.01172	1.01212	0.896936
WP_038443177.1	ATPase [Pseudomonas fluorescens]	HZ99_RS11610	51.745	203.6	21.1	7	14	7	1.07414	0.997599	0.937362	1.04078	0.986399	1.01223	1.01007	0.829823
WP_038443180.1	polysaccharide deacetylase [Pseudomonas fluorescens]	HZ99_RS11615	42.264	12.7	4.8	2	2	2	1.14094	0.973851	1.16006	0.858875	0.902301	0.955257	0.829482	0.0694221
WP_038443183.1	hypothetical protein [Pseudomonas fluorescens]	HZ99_RS11620	29.457	95.398	42.5	10	13	10	0.93791	0.995084	0.969388	1.07074	1.06244	1.00119	1.07993	0.052246
WP_038443210.1	alginate O-acetyltransferase [Pseudomonas fluorescens]	HZ99_RS11675	22.75	7.1245	4.1	1	1	1
WP_038443218.1	short-chain dehydrogenase/reductase [Pseudomonas fluorescens]	HZ99_RS11695	28.371	52.706	25.6	7	11	7	0.913824	0.959536	0.963939	1.11008	1.04443	1.0242	1.12033	0.0278951
WP_038443228.1	LysR family transcriptional regulator [Pseudomonas fluorescens]	HZ99_RS11720	35.103	25.697	8.1	3	4	3	1.02779	1.1884	0.901915	0.985022	1.00628	0.92613	0.935643	0.509153
WP_038443231.1	D-glycerate dehydrogenase [Pseudomonas fluorescens]	HZ99_RS11725	35.035	86.047	31.5	9	12	9	0.889681	0.986521	0.994888	1.02845	1.03923	1.05756	1.08852	0.121318
WP_038443234.1	chemotaxis protein CheW [Pseudomonas fluorescens]	HZ99_RS11730	32.02	28.738	13.7	4	5	4	1.07552	1.04448	0.875748	0.980638	0.996255	0.940292	0.973777	0.718699
WP_038443243.1	chemotaxis protein [Pseudomonas fluorescens]	HZ99_RS11745	56.129	16.043	4	2	2	2	0.922314	0.93896	1.05924	1.02216	1.06578	0.982783	1.05143	0.382211
WP_038443257.1	porin [Pseudomonas fluorescens]	HZ99_RS11780	48.058	21.35	6.8	3	4	3	1.20988	1.0307	1.00802	0.922045	0.738002	1.06723	0.839521	0.21422
WP_038443260.1	cell division protein FtsQ [Pseudomonas fluorescens]	HZ99_RS11805	32.295	25.775	12.8	4	6	4	0.952985	1.00974	1.03634	1.22118	0.740858	1.06066	1.00788	0.960906
WP_038443261.1	D-alanine--D-alanine ligase [Pseudomonas fluorescens]	HZ99_RS11810	34.708	62.802	28.4	8	14	8	1.00209	1.01803	0.96141	0.996867	0.983496	1.0337	1.01091	0.656263
WP_038443263.1	UDP-N-acetylmuramate--L-alanine ligase [Pseudomonas fluorescens]	HZ99_RS11815	52.241	84.579	28	11	16	11	1.09267	1.04475	0.944465	1.00083	0.974852	1.01468	0.970303	0.561571
WP_038443265.1	UDP-N-acetylglucosamine--N-acetylmuramyl-(pentapeptide) pyrophosphoryl-undecaprenol N-acetylglucosamine transferase [Pseudomonas fluorescens]	HZ99_RS11820	37.661	38.958	18.3	5	6	5	0.936339	1.0647	0.941257	0.984721	1.0259	1.02546	1.03187	0.541029
WP_038443269.1	UDP-N-acetylmuramoylalanine--D-glutamate ligase [Pseudomonas fluorescens]	HZ99_RS11830	47.665	105.96	31.5	12	16	12	0.970492	0.993593	0.992221	1.02248	0.966054	1.08021	1.03803	0.3736
WP_038443271.1	phospho-N-acetylmuramoyl-pentapeptide-transferase [Pseudomonas fluorescens]	HZ99_RS11835	39.287	8.2089	3.3	1	1	1	1.0824	0.992103	1.07502	0.908579	1.00491	0.935132	0.904461	0.0697301
WP_038443272.1	UDP-N-acetylmuramoyl-tripeptide--D-alanyl-D-alanine ligase [Pseudomonas fluorescens]	HZ99_RS11840	47.297	152.73	18.4	6	9	6	0.985542	0.999359	1.0472	0.91531	1.08544	0.970965	0.980083	0.735617
WP_038443274.1	UDP-N-acetylmuramoyl-L-alanyl-D-glutamate--2,6-diaminopimelate ligase [Pseudomonas fluorescens]	HZ99_RS11845	51.684	102.87	24.8	11	19	11	0.948778	1.06512	0.968328	0.974318	1.00577	1.06706	1.02177	0.65819
WP_038443275.1	cell division protein [Pseudomonas fluorescens]	HZ99_RS11850	63.365	27.197	6.2	3	4	3	0.941459	1.06505	1.01785	0.912379	0.986913	1.08972	0.988313	0.861247
WP_038443277.1	cell division protein FtsL [Pseudomonas fluorescens]	HZ99_RS11855	10.789	6.2281	10.3	1	1	1
WP_038443278.1	16S rRNA (cytosine(1402)-N(4))-methyltransferase [Pseudomonas fluorescens]	HZ99_RS11860	34.483	168.47	38.1	10	19	10	0.989346	1.04125	0.98746	1.01235	1.00205	0.99705	0.997813	0.913623
WP_038443280.1	rRNA (cytidine-2'-O-)-methyltransferase [Pseudomonas fluorescens]	HZ99_RS11870	31.272	38.602	19.7	6	8	6	1.03664	0.972717	1.01052	1.05117	0.904721	1.07055	1.00217	0.97155
WP_038443282.1	lipoprotein [Pseudomonas fluorescens]	HZ99_RS11875	65.032	159.82	21.1	11	23	11	1.06126	0.941911	0.947386	0.971847	1.03385	1.0944	1.05068	0.397279
WP_038443284.1	phospholipid-binding protein [Pseudomonas fluorescens]	HZ99_RS11890	20.46	39.357	24.4	4	14	4	0.964779	0.927202	0.922732	0.900239	1.10092	1.13172	1.11304	0.279756
WP_038443286.1	MBL fold metallo-hydrolase [Pseudomonas fluorescens]	HZ99_RS11900	23.529	108.99	30.4	5	7	5	0.984992	1.00666	0.957676	1.06765	1.04068	0.997757	1.05315	0.11113
WP_038443287.1	protein involved in RimO-mediated beta-methylthiolation of ribosomal protein S12 YcaO [Pseudomonas fluorescens]	HZ99_RS11905	82.093	84.856	13.5	10	13	10	0.93662	0.981826	0.964275	0.988106	1.05564	1.04364	1.071	0.0607223
WP_038443289.1	LuxR family transcriptional regulator [Pseudomonas fluorescens]	HZ99_RS11910	102.14	38.056	5.6	5	5	5	0.893347	1.00734	0.925347	1.04175	1.04702	0.943708	1.07305	0.223069
WP_038443291.1	hypothetical protein [Pseudomonas fluorescens]	HZ99_RS11915	50.628	272.03	59.5	23	49	23	0.975143	1.11296	1.19024	0.929003	0.909796	0.83523	0.815665	0.0673568
WP_038443292.1	type V secretory pathway, adhesin AidA [Pseudomonas fluorescens]	HZ99_RS11920	67.245	93.254	15.2	9	14	7	0.99983	0.934009	1.21853	0.831002	0.939389	1.01898	0.884847	0.311285
WP_038443294.1	long-chain-fatty-acid--CoA ligase [Pseudomonas fluorescens]	HZ99_RS11925	62.019	76.881	16.4	9	14	9	0.870462	0.942953	1.00883	1.00428	1.10563	1.04493	1.11785	0.0951529
WP_038443297.1	glycerate dehydrogenase [Pseudomonas fluorescens]	HZ99_RS11935	34.243	63.712	32.1	6	8	6	1.02366	1.07342	1.17968	0.82291	1.06083	0.97354	0.871984	0.17948
WP_038443299.1	16S rRNA methyltransferase [Pseudomonas fluorescens]	HZ99_RS11940	35.703	43.745	13.3	4	4	4	0.930566	0.90024	0.921142	1.11175	1.17194	0.950579	1.17527	0.132997
WP_038443302.1	peptidase M48 [Pseudomonas fluorescens]	HZ99_RS11950	28.828	182.83	48.3	11	29	11	1.05585	0.878842	0.961328	0.982237	1.03398	1.09212	1.07331	0.316575
WP_038443303.1	chemotaxis protein [Pseudomonas fluorescens]	HZ99_RS11955	76.65	77.588	12.8	8	8	8	1.03201	1.07074	0.913309	0.980541	1.04235	0.97241	0.993118	0.903504
WP_038443304.1	hypothetical protein [Pseudomonas fluorescens]	HZ99_RS11960	23.143	6.1125	6.3	1	1	1	0.93063	1.22055	0.739646	1.19004	1.05836	0.903781	1.09041	0.626325
WP_038443307.1	glycerol acyltransferase [Pseudomonas fluorescens]	HZ99_RS11975	43.86	40.98	12.9	4	5	4	0.884127	0.98872	0.96967	1.03963	1.0412	1.01824	1.09025	0.110468
WP_038443310.1	lipoprotein [Pseudomonas fluorescens]	HZ99_RS11990	20.633	208.62	59	11	27	11	1.04643	0.963771	1.02266	0.924947	0.960277	1.07794	0.97702	0.686946
WP_038443312.1	malate:quinone oxidoreductase [Pseudomonas fluorescens]	HZ99_RS12000	54.549	149.08	33.3	15	20	15	0.981718	0.997299	0.891452	1.09092	1.02218	0.988005	1.08035	0.161607
WP_038443313.1	hypothetical protein [Pseudomonas fluorescens]	HZ99_RS12005	10.97	31.5	46.3	3	7	3	0.842382	0.930483	1.01282	1.07561	1.05569	1.08064	1.15302	0.0986204
WP_038443314.1	cupin [Pseudomonas fluorescens]	HZ99_RS12010	17.225	61.306	34.2	4	6	4	1.01946	1.05899	0.995654	1.04789	0.964774	0.941898	0.961115	0.357593
WP_038443316.1	histidinol-phosphate transaminase [Pseudomonas fluorescens]	HZ99_RS12030	38.554	114.72	39.4	12	19	12	0.991725	0.892589	0.947633	1.07309	1.07135	1.01906	1.11708	0.0398988
WP_038443317.1	histidinol dehydrogenase [Pseudomonas fluorescens]	HZ99_RS12035	46.98	275.91	45.7	16	26	16	0.899097	1.06257	0.975474	1.05465	1.03377	1.00304	1.05254	0.392349
WP_038443318.1	anti-sigma factor antagonist [Pseudomonas fluorescens]	HZ99_RS12055	10.599	24.903	28.7	3	4	3	0.915289	1.20033	0.828168	0.991869	1.08754	1.02854	1.05577	0.678494
WP_038443319.1	toluene tolerance protein [Pseudomonas fluorescens]	HZ99_RS12060	23.869	86.606	50.2	10	24	10	0.948756	1.02061	0.995417	1.03	1.00645	0.967594	1.01324	0.663135
WP_038443320.1	outer membrane lipid asymmetry maintenance protein MlaD [Pseudomonas fluorescens]	HZ99_RS12065	16.314	51.995	41.9	6	10	6	1.00336	0.903887	0.955661	1.01063	1.02357	1.06724	1.08332	0.0908596
WP_038443321.1	ABC transporter permease [Pseudomonas fluorescens]	HZ99_RS12070	28.326	12.951	7.5	2	2	2	0.906758	0.925251	0.984737	0.933299	1.03454	1.20406	1.12609	0.269536
WP_038443322.1	ABC transporter ATP-binding protein [Pseudomonas fluorescens]	HZ99_RS12075	29.419	58.47	27.9	6	12	6	1.00631	0.983989	1.03184	0.980777	1.03209	0.963035	0.984701	0.573993
WP_038443323.1	D-arabinose 5-phosphate isomerase [Pseudomonas fluorescens]	HZ99_RS12080	34.323	85.346	30.6	8	14	8	1.01437	0.954051	1.03449	1.06541	1.0814	1.02067	1.0548	0.149361
WP_038443324.1	3-deoxy-D-manno-octulosonate 8-phosphate phosphatase [Pseudomonas fluorescens]	HZ99_RS12085	18.923	76.753	41.4	7	13	7	0.977569	0.929865	0.92924	1.10323	1.038	1.04265	1.1224	0.0137845
WP_038443326.1	LPS export ABC transporter periplasmic protein LptC [Pseudomonas fluorescens]	HZ99_RS12090	21.395	27.183	13.7	2	2	2	1.1995	0.982025	0.702068	0.986656	0.75059	1.3661	1.07621	0.766697
WP_038443327.1	lipopolysaccharide transport periplasmic protein LptA [Pseudomonas fluorescens]	HZ99_RS12095	18.887	69.772	35.6	7	15	7	0.974412	1.06685	0.983329	0.987019	1.00048	0.987907	0.98374	0.634985
WP_038443328.1	RNA polymerase sigma-54 factor [Pseudomonas fluorescens]	HZ99_RS12105	56.651	91.748	19.9	12	15	12	1.04532	1.06163	0.93516	1.10806	0.942906	1.11889	1.04199	0.576508
WP_038443330.1	PTS IIA-like nitrogen-regulatory protein PtsN [Pseudomonas fluorescens]	HZ99_RS12115	16.78	15.607	12.3	2	2	2	0.897615	1.44301	0.735839	1.06541	0.985592	0.956886	0.977711	0.925131
WP_038443332.1	RNase adaptor protein RapZ [Pseudomonas fluorescens]	HZ99_RS12120	32.126	73.177	31.6	7	9	7	1.03823	1.09785	1.10236	1.03687	0.992057	0.79706	0.872638	0.19659
WP_038443333.1	phosphocarrier protein HPr [Pseudomonas fluorescens]	HZ99_RS12125	9.7332	20.856	33.3	3	4	3	1.2256	0.54454	1.37749	0.945869	0.774416	1.03673	0.875905	0.667904
WP_038443342.1	peptidase PMbA [Pseudomonas fluorescens]	HZ99_RS12155	47.895	173.99	33.3	13	21	13	1.03655	1.05381	1.00417	0.986778	0.98118	0.994936	0.957463	0.0854928
WP_038443344.1	carbon-nitrogen hydrolase [Pseudomonas fluorescens]	HZ99_RS12170	30.362	59.044	26.6	6	7	6	0.937701	0.938514	0.961893	1.04084	1.03218	0.976673	1.07455	0.0573187
WP_038443345.1	TIGR02099 family protein [Pseudomonas fluorescens]	HZ99_RS12175	138.09	30.36	4.3	4	4	4	1.06337	1.01507	0.962323	0.935998	1.02407	1.02095	0.980353	0.652841
WP_038443347.1	ribonuclease G [Pseudomonas fluorescens]	HZ99_RS12180	54.438	32.793	12.4	5	6	5	1.07772	1.0456	1.03489	1.01584	0.870066	0.959597	0.900988	0.123562
WP_038443352.1	rod shape-determining protein MreC [Pseudomonas fluorescens]	HZ99_RS12195	37.556	14.444	5.1	2	3	2	1.09829	0.964117	0.881641	1.00952	0.948217	1.08857	1.03473	0.67714
WP_038443355.1	asparaginyl/glutamyl-tRNA amidotransferase subunit C [Pseudomonas fluorescens]	HZ99_RS12205	10.291	6.7377	7.4	1	1	1	1.08612	1.11923	0.949146	0.93669	1.04916	0.882865	0.909404	0.253754
WP_038443356.1	aspartyl/glutamyl-tRNA amidotransferase subunit A [Pseudomonas fluorescens]	HZ99_RS12210	51.463	175.91	38.3	15	27	15	1.00039	1.00006	0.942684	0.986083	0.993495	1.02724	1.02164	0.415386
WP_038443358.1	aspartyl/glutamyl-tRNA amidotransferase subunit B [Pseudomonas fluorescens]	HZ99_RS12215	52.887	227.72	47	25	43	25	1.00654	0.986558	0.960351	0.991114	0.994654	1.04274	1.02541	0.309174
WP_038443360.1	lipoprotein [Pseudomonas fluorescens]	HZ99_RS12220	13.334	9.5184	8.1	1	1	1	1.00434	0.931747	0.985232	0.938124	0.946029	1.18049	1.04906	0.613975
WP_038443363.1	4-carboxymuconolactone decarboxylase [Pseudomonas fluorescens]	HZ99_RS12230	13.916	42.479	29.9	4	6	4	0.932721	1.05441	1.00824	0.923663	1.02626	1.05541	1.00333	0.95343
WP_038443367.1	phosphatidylcholine-hydrolyzing phospholipase [Pseudomonas fluorescens]	HZ99_RS12240	41.934	20.927	7.8	3	3	3	1.25605	1.12641	0.920112	0.939878	1.0093	0.769294	0.823138	0.18961
WP_038443368.1	stringent starvation protein B [Pseudomonas fluorescens]	HZ99_RS12245	15.164	11.61	10.1	1	2	1	0.984421	1.08522	1.01147	0.88833	1.08011	0.969851	0.953645	0.504704
WP_038443369.1	stringent starvation protein A [Pseudomonas fluorescens]	HZ99_RS12250	23.399	41.321	22.4	4	8	4	1.05328	1.04563	0.923577	0.970117	0.963432	0.977861	0.963249	0.47148
WP_038443371.1	cytochrome c [Pseudomonas fluorescens]	HZ99_RS12255	28.894	191.5	48.3	10	43	10	1.01274	0.868942	0.98348	0.966668	0.998241	1.0927	1.06717	0.331656
WP_038443372.1	ubiquinol-cytochrome c reductase iron-sulfur subunit [Pseudomonas fluorescens]	HZ99_RS12265	21.031	113.94	51.3	10	30	10	0.948211	0.925119	1.00236	0.990485	1.00015	1.06382	1.06217	0.140221
WP_038443374.1	aldo/keto reductase [Pseudomonas fluorescens]	HZ99_RS12280	38.614	152.86	48.6	14	26	14	0.979423	0.97463	1.04248	1.00467	1.00237	1.03533	1.01529	0.575779
WP_038443376.1	acyl-CoA dehydrogenase [Pseudomonas fluorescens]	HZ99_RS12285	41.702	57.807	13.5	5	7	5	1.21625	1.21621	1.20088	0.863719	0.776287	0.821976	0.677608	0.00309163
WP_038443378.1	AraC family transcriptional regulator [Pseudomonas fluorescens]	HZ99_RS12290	37.682	11.379	4.5	2	2	2
WP_038443380.1	AFG1 family ATPase [Pseudomonas fluorescens]	HZ99_RS12295	42.126	100.26	31.3	10	12	10	1.05608	1.02723	0.930758	0.972993	1.0502	1.03327	1.01406	0.769938
WP_038443381.1	tryptophan--tRNA ligase [Pseudomonas fluorescens]	HZ99_RS12300	49.882	174.3	36.9	13	22	13	0.971428	0.984685	0.98681	1.03601	0.986929	1.06711	1.04999	0.165775
WP_038443383.1	alpha/beta hydrolase [Pseudomonas fluorescens]	HZ99_RS12305	22.739	67.353	36.4	6	7	6	0.971939	1.04458	0.973993	0.929128	0.962651	1.01457	0.971857	0.461408
WP_038443385.1	cytochrome D ubiquinol oxidase subunit III [Pseudomonas fluorescens]	HZ99_RS12310	16.315	112.63	52.4	6	11	6	0.935571	0.939685	0.939007	1.02284	1.07624	0.994559	1.09927	0.0598376
WP_038443386.1	histidine kinase [Pseudomonas fluorescens]	HZ99_RS12320	46.778	12.944	5.2	2	2	2
WP_038443388.1	periplasmic/secreted protein [Pseudomonas fluorescens]	HZ99_RS12325	25.53	83.733	33.5	10	17	10	1.46435	1.40675	1.59681	0.516652	0.562507	0.556574	0.366108	0.00217545
WP_038443389.1	peptide ABC transporter substrate-binding protein [Pseudomonas fluorescens]	HZ99_RS12335	59.538	62.779	17.1	9	13	9	0.903439	1.03403	0.966483	1.00317	1.04877	1.00258	1.05185	0.315789
WP_038443391.1	peptide ABC transporter substrate-binding protein [Pseudomonas fluorescens]	HZ99_RS12340	60.483	233.95	39.1	22	48	20	0.767058	0.983305	1.13449	1.00227	1.13315	0.946094	1.06817	0.623233
WP_038443392.1	peptide ABC transporter substrate-binding protein [Pseudomonas fluorescens]	HZ99_RS12345	59.398	94.131	18	10	13	8	0.768734	0.98464	1.10974	1.05111	1.21116	0.904839	1.10618	0.489752
WP_038443394.1	porin [Pseudomonas fluorescens]	HZ99_RS12350	51.25	151.21	31.9	12	19	12	0.869513	0.927405	1.09147	0.878794	1.13426	1.06498	1.06566	0.566568
WP_038443395.1	peptide ABC transporter substrate-binding protein [Pseudomonas fluorescens]	HZ99_RS12355	58.72	130.63	24.3	11	16	11	0.802146	0.895423	1.22055	1.02962	1.10463	0.921927	1.04731	0.76226
WP_038443397.1	peptide ABC transporter permease [Pseudomonas fluorescens]	HZ99_RS12360	37.063	14.533	7.1	2	3	2	0.897222	0.959614	1.05027	0.907471	1.08986	1.1585	1.08556	0.406363
WP_038443399.1	peptide ABC transporter ATP-binding protein [Pseudomonas fluorescens]	HZ99_RS12370	34.886	40.131	14	4	5	4	0.905695	1.04893	0.984387	1.10199	1.07833	0.916284	1.05362	0.507773
WP_038443403.1	peptide chain release factor 3 [Pseudomonas fluorescens]	HZ99_RS12390	59.651	108.04	22.8	11	17	11	0.976683	0.997982	0.947583	1.00973	0.961361	1.05737	1.03635	0.339882
WP_038443409.1	glycine/betaine ABC transporter ATP-binding protein [Pseudomonas fluorescens]	HZ99_RS12410	43.084	38.201	12.7	4	4	4	0.912921	1.00063	0.85086	1.08291	1.13068	1.08378	1.19279	0.042104
WP_038443420.1	1-phosphofructokinase [Pseudomonas fluorescens]	HZ99_RS12450	32.42	13.811	6.1	2	2	2	0.737036	1.18052	1.00014	1.12474	1.22775	0.773164	1.07127	0.731724
WP_038443421.1	PTS fructose transporter subunit IIA [Pseudomonas fluorescens]	HZ99_RS12455	101.06	47.936	8.8	8	8	7	0.984204	1.00457	0.946774	1.02548	1.06178	0.955296	1.03645	0.387791
WP_038443423.1	DNA-binding transcriptional regulator FruR [Pseudomonas fluorescens]	HZ99_RS12460	36.597	171.59	59.2	14	20	14	0.946056	1.04454	0.97859	1.06485	0.975611	0.983743	1.01853	0.675105
WP_038443425.1	chemotaxis protein [Pseudomonas fluorescens]	HZ99_RS12470	73.203	30.902	9.3	5	6	4	0.843797	0.981001	1.06297	1.11566	1.01704	0.97774	1.07711	0.39269
WP_038443427.1	membrane protein [Pseudomonas fluorescens]	HZ99_RS12475	30.908	24.806	10.1	2	3	2	0.773032	1.15225	1.00961	1.28811	1.05884	0.749674	1.05511	0.793437
WP_038443429.1	N-acetyl-anhydromuranmyl-L-alanine amidase [Pseudomonas fluorescens]	HZ99_RS12480	20.56	12.809	9.6	2	2	2	0.889832	1.02652	0.933763	1.03723	0.998207	1.1207	1.10737	0.133344
WP_038443431.1	nicotinate-nucleotide diphosphorylase (carboxylating) [Pseudomonas fluorescens]	HZ99_RS12490	30.295	84.04	34.8	7	10	7	0.976678	0.904406	1.03882	0.972957	1.01829	1.09598	1.0573	0.351562
WP_038443433.1	dephospho-CoA kinase [Pseudomonas fluorescens]	HZ99_RS12495	11.753	47.055	41.6	5	7	5	1.0526	0.950373	1.06582	0.902385	1.02443	0.90647	0.923256	0.221308
WP_038443435.1	prepilin-type N-terminal cleavage/methylation domain-containing protein [Pseudomonas fluorescens]	HZ99_RS12510	13.829	26.554	8.8	1	1	1	0.999229	0.957186	0.916909	1.01549	1.01915	1.08442	1.08552	0.0663772
WP_038443443.1	hypothetical protein [Pseudomonas fluorescens]	HZ99_RS12535	8.0518	34.209	39.4	2	5	2	1.066	0.912425	0.817954	1.09959	0.868389	1.12973	1.10775	0.412609
WP_038443446.1	FAD/FMN-containing dehydrogenase [Pseudomonas fluorescens]	HZ99_RS12545	17.671	34.137	25.2	4	5	4	1.01697	0.998443	1.0033	0.97856	1.03062	0.931454	0.974135	0.460708
WP_038443448.1	hypothetical protein [Pseudomonas fluorescens]	HZ99_RS12550	24.349	6.3775	4.8	1	1	1	0.641454	1.12015	0.945466	1.1723	1.28606	0.869171	1.2292	0.331985
WP_038443451.1	NADH dehydrogenase [Pseudomonas fluorescens]	HZ99_RS12560	46.975	40.592	14.4	5	5	5	0.940913	1.07679	1.06789	0.943554	1.05729	1.08141	0.99892	0.98636
WP_038443453.1	ATP-dependent chaperone ClpB [Pseudomonas fluorescens]	HZ99_RS12585	95.412	323.31	62.8	48	119	48	1.06445	1.00645	0.993883	0.984012	0.963368	0.979348	0.954955	0.160538
WP_038443455.1	laccase [Pseudomonas fluorescens]	HZ99_RS12590	25.875	18.942	14.5	3	3	3	0.970648	0.87932	0.907471	0.976586	1.24829	1.00254	1.17044	0.205543
WP_038443456.1	DNA transporter [Pseudomonas fluorescens]	HZ99_RS12600	38.534	200.04	40.5	11	17	11	1.04857	0.907005	1.02742	0.955498	1.00443	1.04369	1.00691	0.900704
WP_038443460.1	glycine oxidase ThiO [Pseudomonas fluorescens]	HZ99_RS12610	38.635	18.292	9.6	3	4	3	0.998321	1.02328	0.990859	0.99177	1.03099	0.908373	0.973002	0.535935
WP_038443472.1	peptidylprolyl isomerase [Pseudomonas fluorescens]	HZ99_RS12645	16.469	17.636	14.7	2	2	2	0.9679	1.0723	0.938226	1.05453	1.07785	0.90514	1.01984	0.786552
WP_038443476.1	isoleucine--tRNA ligase [Pseudomonas fluorescens]	HZ99_RS12655	105.63	323.31	29.8	27	41	27	1.01263	1.00165	0.98192	0.979549	0.998928	1.05711	1.01314	0.64093
WP_038443477.1	bifunctional riboflavin kinase/FMN adenylyltransferase [Pseudomonas fluorescens]	HZ99_RS12660	34.32	147.74	43.3	12	16	12	0.907006	0.926834	0.899774	1.1252	1.02906	1.01607	1.15975	0.0452504
WP_038443485.1	hypothetical protein [Pseudomonas fluorescens]	HZ99_RS12675	16.829	50.758	48.7	7	10	7	1.16407	1.01736	1.04215	0.966088	0.825156	1.01223	0.869677	0.12789
WP_038443487.1	glutamate 5-kinase [Pseudomonas fluorescens]	HZ99_RS12680	39.704	152.15	32.5	8	14	8	0.972213	1.06268	1.03646	0.993735	0.967011	0.97809	0.956852	0.237412
WP_038443490.1	octaprenyl-diphosphate synthase [Pseudomonas fluorescens]	HZ99_RS12700	34.963	90.269	35.4	9	13	9	1.03249	0.935746	0.911354	1.04985	0.975589	1.04169	1.06513	0.239037
WP_038443492.1	alkylphosphonate utilization protein [Pseudomonas fluorescens]	HZ99_RS12705	12.293	54.137	45.1	5	11	5	0.969691	0.96234	1.02021	0.991343	0.998574	1.04617	1.0284	0.326922
WP_038443496.1	peptidylprolyl isomerase [Pseudomonas fluorescens]	HZ99_RS12715	21.661	172.84	45.4	6	19	6	0.99039	0.978917	0.966593	1.01077	0.968875	1.00968	1.0182	0.333017
WP_038443498.1	lipoprotein [Pseudomonas fluorescens]	HZ99_RS12725	67.499	256.79	26.6	16	25	16	0.998833	0.926415	1.00957	0.995216	1.00345	0.992079	1.01906	0.550222
WP_038443501.1	ATP-dependent protease [Pseudomonas fluorescens]	HZ99_RS12735	89.062	218.31	27.3	20	31	20	1.05431	0.979402	0.969441	0.993819	1.00928	1.03295	1.01096	0.73389
WP_038443502.1	membrane protein [Pseudomonas fluorescens]	HZ99_RS12745	70.194	7.5781	1.5	1	1	1	1.54906	1.00822	1.19529	0.727338	0.650062	0.855895	0.595137	0.0710624
WP_038443504.1	glutamate dehydrogenase [Pseudomonas fluorescens]	HZ99_RS12760	48.474	199.75	39.6	16	22	16	1.17037	0.947661	0.838762	1.04631	0.917337	1.09404	1.03412	0.781116
WP_038443505.1	energy-dependent translational throttle protein EttA [Pseudomonas fluorescens]	HZ99_RS12765	61.488	323.31	50	25	46	25	0.99455	0.941712	0.966793	1.01862	1.02478	1.02501	1.05696	0.0662624
WP_038443506.1	diguanylate phosphodiesterase [Pseudomonas fluorescens]	HZ99_RS12770	145.61	11.992	1.6	2	2	2	1.02976	0.674206	1.04937	1.4071	0.815045	1.02364	1.17885	0.486491
WP_038443507.1	serine hydroxymethyltransferase [Pseudomonas fluorescens]	HZ99_RS12775	44.884	165.39	30.9	17	45	17	1.03744	0.974125	0.964879	1.00949	1.01821	1.0284	1.02676	0.364551
WP_038443508.1	GTP-binding protein [Pseudomonas fluorescens]	HZ99_RS12780	35.618	64.026	23.8	7	8	7	0.994921	1.03072	0.90783	1.00881	1.0454	0.96702	1.02992	0.539997
WP_038443510.1	carbon starvation protein A [Pseudomonas fluorescens]	HZ99_RS12790	74.022	30.681	6.4	4	7	4	1.15525	0.979941	1.00589	0.868416	0.983282	0.946609	0.890874	0.164115
WP_038443512.1	DNA repair protein RadA [Pseudomonas fluorescens]	HZ99_RS12800	48.724	76.379	24.6	11	12	11	0.971995	1.01214	1.03258	1.04272	1.06621	0.964601	1.01883	0.628457
WP_038443514.1	large-conductance mechanosensitive channel [Pseudomonas fluorescens]	HZ99_RS12815	14.507	29.204	15.9	2	3	2	1.31574	0.979485	1.19635	0.745528	0.861773	0.890694	0.715435	0.0603657
WP_038443515.1	ferredoxin--NADP(+) reductase [Pseudomonas fluorescens]	HZ99_RS12820	29.366	43.293	22.9	5	5	5	0.937954	1.02023	0.925225	1.05032	1.04144	0.998771	1.07183	0.131707
WP_038443517.1	50S rRNA methyltransferase [Pseudomonas fluorescens]	HZ99_RS12830	40.603	29.181	9.9	4	4	4	0.981556	1.1142	0.961674	1.03664	1.01204	0.915822	0.969603	0.63683
WP_038443521.1	DUF4879 domain-containing protein [Pseudomonas fluorescens]	HZ99_RS12850	15.768	7.8915	14.2	1	1	1	1.0007	0.909886	0.89414	1.0129	1.23742	0.934603	1.13556	0.296164
WP_038443522.1	tRNA (uracil-5-)-methyltransferase [Pseudomonas fluorescens]	HZ99_RS12860	40.856	46.505	17.5	6	7	6	1.06761	1.19017	1.00816	0.877785	0.89914	0.885477	0.815203	0.0623419
WP_038443527.1	TetR family transcriptional regulator [Pseudomonas fluorescens]	HZ99_RS12885	26.096	6.2767	6.7	1	1	1	0.818892	0.862341	0.969302	1.23188	1.05358	1.04038	1.25478	0.046993
WP_038443531.1	hypothetical protein [Pseudomonas fluorescens]	HZ99_RS12905	14.522	14.58	9.5	1	1	1	1.02976	0.961324	1.0664	1.02593	0.980054	0.928036	0.959618	0.380997
WP_038443532.1	metallopeptidase [Pseudomonas fluorescens]	HZ99_RS12910	31.988	60.389	18	5	7	5	0.985837	1.14752	1.09341	0.949007	0.858943	0.892719	0.836957	0.0456605
WP_038443535.1	acyl-CoA thioesterase II [Pseudomonas fluorescens]	HZ99_RS12925	32.424	48.861	21.8	5	7	5	0.966506	1.02803	0.856942	1.08064	0.861154	1.02639	1.04093	0.664707
WP_038443536.1	GNAT family acetyltransferase [Pseudomonas fluorescens]	HZ99_RS12930	21.379	6.2029	4.8	1	1	1	0.839153	0.899819	1.03716	1.10283	1.10461	1.00196	1.15607	0.116756
WP_038443537.1	NAD(FAD)-utilizing dehydrogenase [Pseudomonas fluorescens]	HZ99_RS12940	43.707	18.539	6.6	3	3	3	0.992112	1.03553	1.03636	0.958665	0.960054	1.02326	0.960176	0.199555
WP_038443538.1	DEAD/DEAH box helicase [Pseudomonas fluorescens]	HZ99_RS12945	48.362	104.89	27.5	10	11	10	1.00755	1.03532	0.987197	1.0213	1.03343	0.995659	1.00671	0.724347
WP_038443540.1	AsnC family transcriptional regulator [Pseudomonas fluorescens]	HZ99_RS12955	16.353	13.181	14.5	2	2	2	0.920011	1.04019	0.900225	0.999904	0.988799	1.1593	1.10053	0.247959
WP_038443543.1	ABC transporter substrate-binding protein [Pseudomonas fluorescens]	HZ99_RS12970	25.079	92.926	14.3	2	2	2	0.979635	0.909735	0.903444	1.10504	1.0238	1.06151	1.14235	0.017406
WP_038443545.1	endonuclease [Pseudomonas fluorescens]	HZ99_RS12980	40.807	24.456	9.9	4	4	4	1.04078	0.805503	0.914995	1.52713	0.876422	0.790538	1.15674	0.604096
WP_038443546.1	ATP-dependent helicase HrpB [Pseudomonas fluorescens]	HZ99_RS13085	92.294	17.789	4.1	3	3	3	0.948035	1.03324	0.962532	1.00368	0.980222	1.07872	1.04036	0.375568
WP_038443549.1	hypothetical protein [Pseudomonas fluorescens]	HZ99_RS13100	36.472	20.335	9.7	3	3	3	0.874987	0.945669	0.981366	1.059	1.00781	1.12244	1.1382	0.0473988
WP_038443551.1	acyl-CoA dehydrogenase [Pseudomonas fluorescens]	HZ99_RS13125	59.742	78.779	20.1	9	9	9	1.25132	1.22367	1.18715	0.817729	0.852963	0.873649	0.694769	0.000126049
WP_038443553.1	hydroxymethylpyrimidine/phosphomethylpyrimidine kinase [Pseudomonas fluorescens]	HZ99_RS13135	28.206	51.423	20.4	4	5	4	0.962996	0.967717	0.942367	1.01177	1.05201	1.0234	1.07452	0.0110304
WP_038443554.1	thiamine phosphate synthase [Pseudomonas fluorescens]	HZ99_RS13140	22.238	22.448	10.1	2	4	2	1.04108	0.93042	1.04491	0.978371	0.970157	0.987017	0.973192	0.548192
WP_038443555.1	aspartate aminotransferase family protein [Pseudomonas fluorescens]	HZ99_RS13145	45.215	135.26	35.6	11	26	11	0.997212	1.03171	0.973744	1.00952	0.994132	1.0123	1.00443	0.822468
WP_038443556.1	Sel1 repeat-containing protein [Pseudomonas fluorescens]	HZ99_RS13150	19.895	8.2996	6.5	1	1	1	0.853882	0.969811	1.08245	1.09789	1.19173	0.805279	1.06495	0.668648
WP_038443557.1	tRNA-2-methylthio-N(6)-dimethylallyladenosine synthase MiaB [Pseudomonas fluorescens]	HZ99_RS13160	49.525	79.267	24.2	11	15	11	0.983633	0.940369	0.870426	1.02674	1.00995	1.09014	1.11895	0.0590419
WP_038443558.1	ATP-binding protein [Pseudomonas fluorescens]	HZ99_RS13165	37.768	85.11	29.9	8	14	8	1.06075	0.954307	0.939221	0.99682	0.967091	0.95648	0.988531	0.800753
WP_038443559.1	rRNA maturation RNase YbeY [Pseudomonas fluorescens]	HZ99_RS13170	17.272	22.988	21.7	3	3	3	1.19503	1.20916	0.937424	0.95233	0.97897	0.990041	0.874231	0.252433
WP_038443560.1	magnesium transporter [Pseudomonas fluorescens]	HZ99_RS13175	31.463	78.658	36.9	10	17	10	1.03392	0.969207	1.00021	1.03171	0.903906	1.01565	0.982662	0.723001
WP_038443561.1	apolipoprotein N-acyltransferase [Pseudomonas fluorescens]	HZ99_RS13180	55.615	15.168	5.1	2	4	2	1.04479	1.15925	0.733934	0.879924	1.14243	1.06321	1.05024	0.760992
WP_038443564.1	leucine--tRNA ligase [Pseudomonas fluorescens]	HZ99_RS13195	96.971	323.31	32.5	27	46	27	1.03038	0.971272	0.930458	1.04017	1.01418	0.971017	1.0318	0.434158
WP_038443565.1	lipoprotein [Pseudomonas fluorescens]	HZ99_RS13200	22.082	144.75	65.2	13	18	13	1.12826	0.888658	0.993478	0.923361	1.01352	1.09007	1.0055	0.951374
WP_038443566.1	DNA polymerase III subunit delta [Pseudomonas fluorescens]	HZ99_RS13205	37.477	24.139	16.5	3	3	3	1.12177	0.891309	0.848857	1.07417	1.00287	1.03838	1.08857	0.425623
WP_038443567.1	murein transglycosylase [Pseudomonas fluorescens]	HZ99_RS13215	47.49	76.425	20	8	8	8	1.0445	0.882996	1.03481	0.869457	1.05923	1.03013	0.998821	0.988941
WP_038443569.1	peptidase S66 [Pseudomonas fluorescens]	HZ99_RS13220	32.878	104.79	27.8	7	13	7	1.07618	0.982906	0.924078	1.03924	0.964581	1.01775	1.01287	0.81309
WP_038443570.1	lipoyl synthase [Pseudomonas fluorescens]	HZ99_RS13225	38.201	88.913	28.7	8	9	8	0.968966	0.912597	0.958424	0.986667	1.00292	1.04604	1.06889	0.0579993
WP_038443571.1	octanoyltransferase [Pseudomonas fluorescens]	HZ99_RS13230	23.379	12.841	15.3	2	2	2
WP_038443574.1	lytic murein transglycosylase B [Pseudomonas fluorescens]	HZ99_RS13250	37.541	50.808	14.6	4	5	4	1.03761	1.02671	0.946414	1.05266	0.939532	0.929979	0.970586	0.580555
WP_038443577.1	penicillin-binding protein 2 [Pseudomonas fluorescens]	HZ99_RS13260	70.495	27.383	7.9	4	4	4	1.01826	1.05476	0.90938	1.11879	0.789053	1.11303	1.0129	0.920783
WP_038443580.1	nicotinate-nicotinamide nucleotide adenylyltransferase [Pseudomonas fluorescens]	HZ99_RS13275	23.546	34.878	17.3	2	2	2	0.964564	0.994423	1.06304	1.04939	0.970485	0.956319	0.984836	0.728912
WP_038443581.1	gamma-glutamyl-phosphate reductase [Pseudomonas fluorescens]	HZ99_RS13280	45.424	114.3	34	12	16	12	0.975851	0.981537	0.948814	1.01734	1.02346	1.00971	1.04965	0.0284571
WP_038443586.1	ATP-dependent protease [Pseudomonas fluorescens]	HZ99_RS13300	21.894	19.01	15.8	3	3	3	0.955175	1.1281	1.08172	0.94209	1.05907	0.860756	0.904241	0.262318
WP_038443590.1	dehydratase [Pseudomonas fluorescens]	HZ99_RS13315	16.619	54.101	39.1	5	10	5	1.37933	1.36363	1.59314	0.545863	0.575043	0.553814	0.386227	0.00631381
WP_038443591.1	peptidase C13 [Pseudomonas fluorescens]	HZ99_RS13320	62.586	21.703	5.6	3	4	3	0.801684	1.04023	0.96663	1.06443	1.07698	1.06214	1.14065	0.202419
WP_038443592.1	nucleoside-diphosphate sugar epimerase [Pseudomonas fluorescens]	HZ99_RS13325	23.414	64.58	34.3	9	13	9	0.974069	1.19833	1.11655	0.932426	0.882921	0.859127	0.81317	0.0768226
WP_038443597.1	UDP-N-acetylmuramate:L-alanyl-gamma-D-glutamyl-meso-diaminopimelate ligase [Pseudomonas fluorescens]	HZ99_RS13340	48.53	86.97	20.3	8	11	8	1.07636	1.00179	1.01745	0.948944	0.952356	1.01638	0.942522	0.133502
WP_038443600.1	aldehyde dehydrogenase [Pseudomonas fluorescens]	HZ99_RS13355	55.007	323.31	36.6	16	64	16	1.01291	1.03281	1.0761	0.954557	0.944534	0.940809	0.909693	0.0322146
WP_038443603.1	ethanolamine ammonia-lyase [Pseudomonas fluorescens]	HZ99_RS13365	49.98	21.482	7.8	3	4	3	0.956676	0.975746	0.992929	1.11109	1.06131	0.899206	1.05	0.526949
WP_038443604.1	ethanolamine ammonia-lyase [Pseudomonas fluorescens]	HZ99_RS13370	30.61	60.894	8.6	2	2	2	0.981968	1.01876	0.989187	1.01774	1.05407	0.943482	1.00849	0.824897
WP_038443606.1	GNAT family acetyltransferase [Pseudomonas fluorescens]	HZ99_RS13375	17.642	29.126	32.2	4	4	4	1.0468	0.771475	0.801467	1.15969	1.17848	1.00223	1.27509	0.0926986
WP_038443607.1	hypothetical protein [Pseudomonas fluorescens]	HZ99_RS13380	23.964	13.839	5	1	2	1	0.752603	1.15145	1.27369	0.787428	0.995392	1.07282	0.898639	0.589742
WP_038443610.1	hypothetical protein [Pseudomonas fluorescens]	HZ99_RS13405	38.425	55.593	27.3	8	9	8	0.933337	1.0945	0.880384	1.00425	0.927549	1.04249	1.02272	0.781644
WP_038443618.1	MULTISPECIES: transcriptional regulator [Pseudomonas]	HZ99_RS13440	10.989	6.6868	12.2	1	1	1
WP_038443620.1	alcohol dehydrogenase [Pseudomonas fluorescens]	HZ99_RS13445	35.613	219.25	42.9	13	25	13	1.1155	1.13356	1.09271	0.937693	0.826252	0.921723	0.803668	0.0163203
WP_038443623.1	aldehyde reductase [Pseudomonas fluorescens]	HZ99_RS13455	42.582	18.038	7	3	3	3	1.00373	0.962712	1.08486	1.04909	0.910916	0.963103	0.957991	0.473256
WP_038443625.1	MULTISPECIES: dimethylallyltransferase [Pseudomonas]	HZ99_RS13460	23.9	24.262	11.1	2	2	2	1.03925	1.09823	1.15953	0.963653	0.856276	0.897203	0.82412	0.0147537
WP_038443626.1	succinate-semialdehyde dehydrogenase [Pseudomonas fluorescens]	HZ99_RS13470	50.021	72.428	13.6	6	9	6	1.03092	1.03692	1.14655	0.926995	0.947334	0.927008	0.871497	0.0628454
WP_038443633.1	MULTISPECIES: antibiotic biosynthesis monooxygenase [Pseudomonas]	HZ99_RS13510	12.399	31.456	30.4	4	4	4	0.972924	0.974605	0.991681	1.01661	1.12044	0.999419	1.06711	0.22193
WP_038443637.1	MULTISPECIES: alcohol dehydrogenase [Pseudomonas]	HZ99_RS13520	44.441	64.25	22.9	7	9	7	0.990183	0.981042	0.994425	0.978368	0.974231	0.985345	0.990658	0.147693
WP_038443639.1	TetR family transcriptional regulator [Pseudomonas fluorescens]	HZ99_RS13540	22.548	65.474	45.7	7	9	7	1.11231	0.997259	0.921283	0.878685	1.12948	0.891209	0.956622	0.682886
WP_038443648.1	hypothetical protein [Pseudomonas fluorescens]	HZ99_RS13615	25.376	96.1	26.4	6	8	6	1.09284	0.965181	0.947517	0.968474	0.984231	0.961699	0.969678	0.576476
WP_038443654.1	type III secretion system protein EcsC [Pseudomonas fluorescens]	HZ99_RS13625	21.53	43.16	23.6	6	7	6	0.988813	0.861559	0.803092	1.08767	1.02017	1.1597	1.23143	0.0441978
WP_038443663.1	transcriptional regulator [Pseudomonas fluorescens]	HZ99_RS13650	33.453	17.807	7.9	3	3	3	0.963697	0.885716	0.913573	0.99232	1.11638	1.11061	1.16516	0.0432412
WP_038443667.1	hypothetical protein [Pseudomonas fluorescens]	HZ99_RS13665	33.196	16.527	8.4	2	2	2	0.988465	0.987081	0.993704	0.995131	0.968192	1.06428	1.01965	0.567089
WP_038443670.1	hypothetical protein [Pseudomonas fluorescens]	HZ99_RS13670	70.44	141.53	29.7	16	23	16	1.07824	0.926742	0.951501	0.99077	1.00001	1.04321	1.02622	0.645649
WP_038443675.1	restriction endonuclease subunit R [Pseudomonas fluorescens]	HZ99_RS13685	114.67	94.626	12.6	13	17	13	0.944502	0.99147	0.980536	0.976852	1.01257	1.07069	1.04924	0.217948
WP_038443677.1	transcriptional regulator [Pseudomonas fluorescens]	HZ99_RS13690	62.094	99.404	21.9	12	17	12	0.975274	1.02971	1.00651	0.982577	1.00242	0.999893	0.991166	0.642138
WP_038443679.1	hypothetical protein [Pseudomonas fluorescens]	HZ99_RS13695	70.978	84.872	15.5	10	15	10	1.01836	0.998629	0.967158	0.961713	1.00066	1.07881	1.01911	0.650436
WP_038443681.1	methyl-accepting chemotaxis protein [Pseudomonas fluorescens]	HZ99_RS13700	25.81	11.395	8.8	2	3	2
WP_038443682.1	helicase [Pseudomonas fluorescens]	HZ99_RS13705	124.79	254.15	23.8	26	29	26	0.934726	0.92781	0.951304	1.05502	1.05072	1.02079	1.11113	0.00235072
WP_038443694.1	AraC family transcriptional regulator [Pseudomonas fluorescens]	HZ99_RS13745	38.563	14.033	5	2	2	2	0.775626	0.984156	0.980869	1.14876	1.18565	0.929274	1.19084	0.175768
WP_038443695.1	geranyl transferase [Pseudomonas fluorescens]	HZ99_RS13755	31.326	82.966	31.5	8	11	8	0.825045	0.967094	0.999511	1.03624	1.08379	1.08418	1.14778	0.114289
WP_038443696.1	1-deoxy-D-xylulose-5-phosphate synthase [Pseudomonas fluorescens]	HZ99_RS13760	68.457	133.03	27.5	15	22	15	0.954877	0.963777	0.934788	1.0395	1.0278	1.03433	1.08698	0.0049609
WP_038443698.1	TonB-dependent receptor [Pseudomonas fluorescens]	HZ99_RS13765	71.033	97.743	20.8	14	18	14	1.0271	0.989342	0.977249	0.936487	0.997954	1.14733	1.02942	0.688976
WP_038443702.1	GTP cyclohydrolase II [Pseudomonas fluorescens]	HZ99_RS13780	22.339	60.739	42	8	14	8	0.97281	0.943243	0.953272	1.11337	1.0482	1.00718	1.10436	0.0745748
WP_038443704.1	ABC transporter substrate-binding protein [Pseudomonas fluorescens]	HZ99_RS13785	27.552	11.77	7	2	2	2	1.39709	1.29711	1.39927	0.691422	0.711067	0.548536	0.476618	0.000676806
WP_038443706.1	thiamine-monophosphate kinase [Pseudomonas fluorescens]	HZ99_RS13790	32.761	39.146	13.4	4	5	4	0.887142	1.00164	0.994453	1.07155	1.05115	1.04975	1.10031	0.116537
WP_038443707.1	N utilization substance protein B [Pseudomonas fluorescens]	HZ99_RS13795	18.87	60.603	45.8	8	12	8	1.0369	1.02466	1.00898	1.00368	0.950272	1.01381	0.966528	0.217743
WP_038443709.1	3,4-dihydroxy-2-butanone-4-phosphate synthase [Pseudomonas fluorescens]	HZ99_RS13805	39.493	120.29	27.8	9	13	9	0.955252	1.07655	1.01003	1.05715	0.941323	1.07519	1.01047	0.855809
WP_038443711.1	riboflavin synthase subunit alpha [Pseudomonas fluorescens]	HZ99_RS13810	23.276	45.85	20.9	5	10	5	0.986077	0.999199	1.0091	1.06421	0.923162	0.996468	0.996479	0.939539
WP_038443713.1	riboflavin biosynthesis protein RibD [Pseudomonas fluorescens]	HZ99_RS13815	39.843	119.38	47.6	17	19	17	0.931872	0.96762	0.971275	1.05086	1.06827	1.02474	1.09513	0.00696043
WP_038443715.1	lipoprotein [Pseudomonas fluorescens]	HZ99_RS13825	16.235	34.492	28.5	3	5	3	1.00895	0.988648	0.97274	0.970845	0.98383	1.07248	1.01913	0.620868
WP_038443717.1	methyltransferase [Pseudomonas fluorescens]	HZ99_RS13830	24.041	11.936	7.3	2	2	2
WP_038443718.1	co-chaperone YbbN [Pseudomonas fluorescens]	HZ99_RS13835	31.667	128.55	42.1	8	14	8	0.966873	0.936071	1.03771	0.973439	0.939438	1.08537	1.01959	0.739535
WP_038443720.1	hypothetical protein [Pseudomonas fluorescens]	HZ99_RS13840	12.331	31.186	21.6	3	4	3	1.06271	0.853634	0.94861	1.03374	1.03535	1.05767	1.09138	0.28472
WP_038443721.1	zinc-binding protein [Pseudomonas fluorescens]	HZ99_RS13845	21.171	52.838	23.9	4	5	4	0.896659	0.913451	1.11117	1.0128	1.06185	0.98904	1.04875	0.568361
WP_038443728.1	membrane protein [Pseudomonas fluorescens]	HZ99_RS13875	24.716	148.93	57.3	12	39	12	1.08483	0.798602	0.985016	0.85827	1.03038	1.13827	1.05525	0.674984
WP_038443732.1	isochorismatase [Pseudomonas fluorescens]	HZ99_RS13895	19.901	42.712	33	5	7	5	0.952422	1.0247	1.01603	0.912217	1.07659	0.951652	0.982395	0.769835
WP_038443733.1	trans-aconitate 2-methyltransferase [Pseudomonas fluorescens]	HZ99_RS13900	27.974	58.736	24.1	5	8	5	1.01725	1.05043	0.980844	1.00374	0.921328	1.01802	0.965419	0.394359
WP_038443734.1	integrase [Pseudomonas fluorescens]	HZ99_RS13930	46.93	12.929	4.9	2	2	2
WP_038443736.1	MFS transporter [Pseudomonas fluorescens]	HZ99_RS13940	49.481	39.469	9.9	5	6	5	1.05266	0.885517	0.935464	0.908021	1.02095	1.02172	1.02681	0.702654
WP_038443737.1	ABC-ATPase UvrA [Pseudomonas fluorescens]	HZ99_RS13945	104.27	239.5	29.9	23	29	23	0.974984	0.923357	1.00435	1.04276	1.02635	1.0225	1.06508	0.108751
WP_038443738.1	catalase [Pseudomonas fluorescens]	HZ99_RS13955	53.771	301.53	46.1	21	43	21	1.27889	1.43824	1.39712	0.663805	0.621312	0.644478	0.469002	0.00268476
WP_038443739.1	preprotein translocase subunit SecY [Pseudomonas fluorescens]	HZ99_RS13985	47.814	64.957	15.8	9	9	9	1.14278	0.889445	0.932236	0.933109	1.02694	1.04943	1.01519	0.873365
WP_038443740.1	50S ribosomal protein L30 [Pseudomonas fluorescens]	HZ99_RS13995	6.5397	86.457	25.9	2	8	2	0.839719	1.04724	0.924084	1.20715	0.945898	1.02625	1.13101	0.28222
WP_038443741.1	elongation factor G [Pseudomonas fluorescens]	HZ99_RS14100	77.155	323.31	60.9	38	162	38	1.03143	1.00412	0.979066	1.00634	0.973564	0.996196	0.987222	0.520543
WP_038443742.1	DNA-directed RNA polymerase subunit beta' [Pseudomonas fluorescens]	HZ99_RS14115	154.75	323.31	53.5	75	171	75	1.01802	0.958423	0.991953	0.992907	0.9931	1.00299	1.00694	0.731277
WP_038443744.1	DNA-directed RNA polymerase subunit beta [Pseudomonas fluorescens]	HZ99_RS14120	150.92	323.31	59.8	75	164	75	1.02808	0.992782	0.982876	1.00214	0.996507	1.00306	0.999323	0.965284
WP_038443746.1	hypothetical protein [Pseudomonas fluorescens]	HZ99_RS14175	16.853	21.235	23	3	3	3	0.841085	0.967178	0.83407	1.08846	1.3292	0.944782	1.27253	0.154386
WP_038443748.1	MULTISPECIES: type III pantothenate kinase [Pseudomonas]	HZ99_RS14180	26.492	20.275	8	2	3	2	0.958506	1.01069	0.95277	1.03796	0.980195	1.06166	1.05402	0.163675
WP_038443749.1	MULTISPECIES: bifunctional biotin--[acetyl-CoA-carboxylase] synthetase/biotin operon repressor [Pseudomonas]	HZ99_RS14185	34.44	33.188	11.6	4	6	4	1.01029	0.968817	1.01532	1.08806	1.10297	0.925744	1.04086	0.551145
WP_038443750.1	tyrosine--tRNA ligase [Pseudomonas fluorescens]	HZ99_RS14215	44.116	160.99	42.1	14	20	14	0.975537	1.00246	0.954893	1.04504	0.977487	1.01182	1.03459	0.237111
WP_038443753.1	anhydro-N-acetylmuramic acid kinase [Pseudomonas fluorescens]	HZ99_RS14225	38.692	25.828	9.9	3	3	3	1.16118	0.971632	0.869506	0.810908	1.05613	1.12603	0.99692	0.981983
WP_038443754.1	N-acetyl-gamma-glutamyl-phosphate reductase [Pseudomonas fluorescens]	HZ99_RS14235	36.583	205.93	57.8	13	26	13	1.00001	0.984867	1.00379	1.01366	1.01194	1.00196	1.01301	0.14388
WP_038443757.1	2-nitropropane dioxygenase [Pseudomonas fluorescens]	HZ99_RS14245	34.285	120.65	36.9	9	13	9	1.05824	1.04156	1.04647	0.962226	0.968443	0.944636	0.913875	0.000856977
WP_038443759.1	membrane protein [Pseudomonas fluorescens]	HZ99_RS14250	34.098	26.857	15	4	8	4	1.04732	1.03357	1.05192	0.944179	1.0663	0.881337	0.923075	0.276536
WP_038443761.1	histidine triad nucleotide-binding protein [Pseudomonas fluorescens]	HZ99_RS14260	12.734	59.076	33.9	4	12	4	0.864176	0.931797	1.03216	1.05307	1.03391	1.02227	1.0994	0.191441
WP_038443763.1	2-octaprenyl-3-methyl-6-methoxy-1,4-benzoquinol hydroxylase [Pseudomonas fluorescens]	HZ99_RS14265	23.883	69.605	48.4	7	8	7	1.08427	0.910241	1.00655	1.07712	0.975499	1.00051	1.01735	0.785775
WP_038443765.1	peroxiredoxin [Pseudomonas fluorescens]	HZ99_RS14270	15.076	14.942	5.7	1	2	1	1.05669	0.893748	0.99527	1.10309	0.910558	1.01649	1.02866	0.720613
WP_038443767.1	transcriptional regulator Crp [Pseudomonas fluorescens]	HZ99_RS14275	24.32	58.194	43	8	9	8	0.880334	0.951821	0.938046	1.07538	1.04888	1.04839	1.14528	0.0151124
WP_038443768.1	lipoate--protein ligase [Pseudomonas fluorescens]	HZ99_RS14280	25.023	7.4368	4.3	1	1	1	1.02442	0.898326	0.923259	1.11921	1.07091	0.945493	1.10176	0.214753
WP_038443770.1	indole-3-glycerol-phosphate synthase [Pseudomonas fluorescens]	HZ99_RS14285	30.251	118.67	39.9	12	23	12	0.972637	0.991007	1.0429	1.00013	1.02594	0.970713	0.996754	0.908298
WP_038443772.1	glutamine amidotransferase [Pseudomonas fluorescens]	HZ99_RS14295	21.659	23.172	11.7	2	2	2	0.91608	1.03824	1.09856	1.01148	1.0663	0.879498	0.968681	0.700791
WP_038443776.1	esterase [Pseudomonas fluorescens]	HZ99_RS14305	68.162	71.245	14.2	7	7	7	1.00188	0.946959	1.13416	0.878485	0.96024	1.02409	0.928584	0.355923
WP_038443785.1	anthranilate synthase component I [Pseudomonas fluorescens]	HZ99_RS14310	54.365	145.38	44.2	17	23	17	0.933289	0.971297	1.02682	0.994672	1.08587	0.99171	1.04805	0.318471
WP_038443787.1	phosphoglycolate phosphatase [Pseudomonas fluorescens]	HZ99_RS14315	29.927	47.949	21.7	6	9	6	0.971591	0.762658	0.912899	0.98727	1.10568	1.17059	1.23285	0.0680544
WP_038443789.1	ribulose-phosphate 3-epimerase [Pseudomonas fluorescens]	HZ99_RS14320	24.081	79.299	27.2	5	14	5	0.882197	0.942804	0.970588	1.06481	1.05896	1.06389	1.14024	0.0370742
WP_038443791.1	alcohol dehydrogenase [Pseudomonas fluorescens]	HZ99_RS14325	39.726	44.379	19.4	5	5	5	1.40614	1.43796	1.64657	0.527849	0.50485	0.521977	0.346201	0.00556471
WP_038443793.1	polyamine ABC transporter permease [Pseudomonas fluorescens]	HZ99_RS14330	29.576	-2	2.5	1	1	1
WP_038443794.1	spermidine/putrescine ABC transporter substrate-binding protein [Pseudomonas fluorescens]	HZ99_RS14340	37.699	15.077	6.9	2	2	2	1.10906	1.40048	1.47026	0.74534	0.664829	0.676353	0.524277	0.0246558
WP_038443801.1	lipoprotein [Pseudomonas fluorescens]	HZ99_RS14360	34.669	49.588	17.8	4	5	4	0.886285	0.94528	1.01205	1.09828	1.06218	0.970586	1.10108	0.14263
WP_038443804.1	molecular chaperone DjlA [Pseudomonas fluorescens]	HZ99_RS14365	28.5	25.648	14.9	4	4	4	0.969438	0.985567	0.932947	0.966695	1.06004	1.08498	1.07748	0.162666
WP_038443805.1	mannose-1-phosphate guanylyltransferase [Pseudomonas fluorescens]	HZ99_RS14370	24.299	50.502	27.2	5	6	5	1.01551	0.984514	0.9932	0.985857	0.998839	1.03266	1.00806	0.659324
WP_038443806.1	aminoglycoside phosphotransferase [Pseudomonas fluorescens]	HZ99_RS14375	38.94	19.027	7	2	3	2	0.859621	1.00005	0.949283	1.07984	1.01028	1.10262	1.13663	0.0696921
WP_038443807.1	LPS biosynthesis protein [Pseudomonas fluorescens]	HZ99_RS14380	104.84	323.31	44.2	34	52	34	1.05425	0.84984	0.975986	0.890606	1.07833	1.10333	1.06673	0.515241
WP_038443808.1	molecular chaperone SurA [Pseudomonas fluorescens]	HZ99_RS14385	49.35	323.31	67	28	52	28	0.963658	1.00348	0.982181	1.04472	0.989267	1.03332	1.04001	0.136328
WP_038443809.1	4-hydroxythreonine-4-phosphate dehydrogenase PdxA [Pseudomonas fluorescens]	HZ99_RS14390	35.241	48.916	25.2	6	8	6	0.936072	0.983327	1.02543	1.04332	1.04999	0.994185	1.04845	0.211809
WP_038443811.1	16S rRNA (adenine(1518)-N(6)/adenine(1519)-N(6))-dimethyltransferase [Pseudomonas fluorescens]	HZ99_RS14395	29.953	82.091	43.3	10	13	10	0.993722	0.958702	0.976326	0.90197	1.00906	1.03847	1.00709	0.884758
WP_038443812.1	Co2+/Mg2+ efflux protein ApaG [Pseudomonas fluorescens]	HZ99_RS14400	13.674	21.304	23.8	3	3	3	1.19287	0.98192	0.984316	1.03196	0.885954	0.87928	0.885438	0.239829
WP_038443814.1	bis(5'-nucleosyl)-tetraphosphatase (symmetrical) [Pseudomonas fluorescens]	HZ99_RS14405	31.709	40.121	15.5	5	5	5	1.27247	1.08056	1.01101	0.943309	0.866024	0.834645	0.785951	0.0756027
WP_038443815.1	thiosulfate sulfurtransferase [Pseudomonas fluorescens]	HZ99_RS14410	11.929	31.148	33	4	9	4	0.859866	1.09806	1.01932	0.975952	1.00921	1.044	1.01744	0.831415
WP_038443817.1	hypothetical protein [Pseudomonas fluorescens]	HZ99_RS14420	48.623	53.725	16.3	7	9	7	1.7736	1.80952	1.70433	0.249549	0.371628	0.186719	0.152795	0.000109069
WP_038443818.1	SpoVR family protein [Pseudomonas fluorescens]	HZ99_RS14425	61.034	64.071	20	10	10	10	1.85716	1.54239	1.50449	0.373814	0.368156	0.383698	0.229539	0.00770643
WP_038443820.1	multifunctional CCA tRNA nucleotidyl transferase/2'3'-cyclic phosphodiesterase/2'nucleotidase/phosphatase [Pseudomonas fluorescens]	HZ99_RS14430	45.837	50.174	17.1	7	7	7	1.07353	0.941492	0.936603	1.04647	1.02667	1.00988	1.04452	0.433468
WP_038443822.1	dihydroneopterin aldolase [Pseudomonas fluorescens]	HZ99_RS14440	13.009	17.754	16.2	2	2	2	0.998954	1.07928	0.813941	1.12002	1.02914	0.973677	1.07975	0.451385
WP_038443825.1	N(6)-L-threonylcarbamoyladenine synthase TsaD [Pseudomonas fluorescens]	HZ99_RS14450	36.434	28.09	14.1	3	3	3	0.645562	1.05128	0.940203	1.25164	0.958891	1.16409	1.2797	0.18142
WP_038443827.1	DNA primase [Pseudomonas fluorescens]	HZ99_RS14460	72.776	28.753	7.5	5	5	5	0.859696	1.19807	0.783952	1.00461	1.18607	1.01231	1.12713	0.457642
WP_038443828.1	RNA polymerase sigma factor RpoD [Pseudomonas fluorescens]	HZ99_RS14465	69.343	171.74	29.1	16	29	16	0.993568	0.978819	0.919089	1.0352	1.02781	1.03057	1.0699	0.0964777
WP_038443843.1	hypothetical protein [Pseudomonas fluorescens]	HZ99_RS14635	14.493	6.2587	6.3	1	1	1
WP_038443853.1	acetyltransferase [Pseudomonas fluorescens]	HZ99_RS14670	20.246	24.418	13.1	2	2	2	0.914708	0.906692	0.939741	1.1442	1.02015	1.05761	1.1669	0.0445792
WP_038443860.1	arsenical resistance protein ArsH [Pseudomonas fluorescens]	HZ99_RS14695	26.999	66.887	25.3	6	9	2	0.931303	1.0528	0.976954	1.08937	1.06916	0.946553	1.04864	0.449171
WP_038443865.1	protein-tyrosine-phosphatase [Pseudomonas fluorescens]	HZ99_RS14715	15.311	13.227	17.9	2	2	2
WP_038443867.1	acetyltransferase [Pseudomonas fluorescens]	HZ99_RS14720	16.681	49.792	47.4	7	8	7	1.06551	0.96938	0.964264	1.00403	0.991123	0.982381	0.992791	0.848514
WP_038443869.1	hypothetical protein [Pseudomonas fluorescens]	HZ99_RS14725	12.939	13.192	15.6	2	2	2	0.896792	1.03808	1.05835	1.01872	1.10533	0.89419	1.00836	0.921761
WP_038443871.1	hypothetical protein [Pseudomonas fluorescens]	HZ99_RS14730	44.015	15.016	5.4	2	3	2	0.878003	1.05339	0.939984	1.08902	1.05755	0.994857	1.09405	0.218396
WP_038443875.1	hypothetical protein [Pseudomonas fluorescens]	HZ99_RS14760	37.093	211.32	39.6	12	22	12	1.08464	1.07438	1.06375	0.959184	0.910767	0.907047	0.861681	0.00687351
WP_038443879.1	AsnC family transcriptional regulator [Pseudomonas fluorescens]	HZ99_RS14775	16.731	19.962	18.3	3	3	3	0.926916	1.00225	0.876047	1.07391	1.13265	0.992948	1.14056	0.074504
WP_038443881.1	amine oxidase [Pseudomonas fluorescens]	HZ99_RS14780	62.309	123.35	17.4	13	24	13	0.849146	0.941862	1.11463	0.99991	1.14305	0.915851	1.05272	0.644295
WP_038443883.1	carbon-nitrogen hydrolase [Pseudomonas fluorescens]	HZ99_RS14785	28.871	34.447	25	4	6	4	0.769957	1.21613	1.06092	0.96188	1.01271	1.02307	0.983803	0.911895
WP_038443884.1	coenzyme PQQ biosynthesis protein PqqF [Pseudomonas fluorescens]	HZ99_RS14790	87.873	24.646	3.9	4	4	4	1.01681	0.945507	1.02226	0.941861	0.94543	1.12148	1.00811	0.908929
WP_038443888.1	pyrroloquinoline quinone biosynthesis protein C [Pseudomonas fluorescens]	HZ99_RS14805	28.855	11.91	8.4	2	2	2
WP_038443896.1	LysR family transcriptional regulator [Pseudomonas fluorescens]	HZ99_RS14830	34.379	7.056	3.3	1	1	1
WP_038443897.1	acyl-CoA dehydrogenase [Pseudomonas fluorescens]	HZ99_RS14835	63.877	147.12	31.1	19	28	17	1.01637	1.04348	1.05873	0.936189	0.945552	0.955605	0.909822	0.00789841
WP_038443901.1	pyrroloquinoline quinone biosynthesis protein PqqE [Pseudomonas fluorescens]	HZ99_RS14850	9.5644	19.899	25.8	2	3	2	1.12738	1.10521	1.09343	0.914293	0.962887	1.03171	0.874585	0.0457914
WP_038443903.1	dethiobiotin synthase [Pseudomonas fluorescens]	HZ99_RS14855	23.541	66.383	37.6	6	7	6	1.00789	0.969881	0.965468	0.972248	1.02004	0.994013	1.01463	0.498246
WP_038443908.1	biotin synthase BioB [Pseudomonas fluorescens]	HZ99_RS14875	38.751	82.809	26.8	9	12	9	1.26678	1.04725	0.858385	0.974365	0.819025	0.919814	0.855248	0.325237
WP_038443912.1	molybdenum-dependent transcriptional regulator [Pseudomonas fluorescens]	HZ99_RS14885	27.012	21.79	15.4	3	3	3
WP_038443914.1	stress response kinase A [Pseudomonas fluorescens]	HZ99_RS14890	37.27	17.274	6.5	2	2	2	0.928012	1.2198	0.952572	0.973747	1.08591	0.885141	0.949818	0.666445
WP_038443918.1	glycine cleavage system protein R [Pseudomonas fluorescens]	HZ99_RS14900	18.286	173.57	43	7	11	7	1.27305	1.5339	1.56816	0.568234	0.59511	0.547387	0.391014	0.0096181
WP_038443920.1	malate synthase G [Pseudomonas fluorescens]	HZ99_RS14905	78.723	323.31	36.8	23	55	23	1.01046	0.979429	1.02192	0.984327	1.00273	0.957835	0.977784	0.28746
WP_038443924.1	cyclic nucleotide-binding protein [Pseudomonas fluorescens]	HZ99_RS14915	71.901	161.42	28	18	23	18	1.0905	1.05557	0.962896	1.06705	0.906165	0.906027	0.92611	0.315607
WP_038443937.1	glutathione S-transferase [Pseudomonas fluorescens]	HZ99_RS14950	23.282	10.371	8.6	1	1	1
WP_038443942.1	ATP-dependent zinc protease [Pseudomonas fluorescens]	HZ99_RS14970	18.457	29.684	27.1	4	4	4	1.03857	1.07624	1.08371	0.98225	0.969642	0.76132	0.848269	0.147957
WP_038443944.1	acyltransferase [Pseudomonas fluorescens]	HZ99_RS14975	33.851	36.766	19.7	5	7	5	0.965002	1.07664	0.993101	0.932598	1.10792	0.934108	0.980191	0.783775
WP_038443946.1	hypothetical protein [Pseudomonas fluorescens]	HZ99_RS14980	18.364	30.607	13.8	2	2	2	1.00538	0.997772	0.958444	1.06875	0.952127	1.01518	1.02514	0.551935
WP_038443950.1	formaldehyde dehydrogenase, glutathione-independent [Pseudomonas fluorescens]	HZ99_RS14990	42.226	71.756	19.8	7	10	7	1.10626	0.983675	1.31375	0.916429	0.828093	0.84716	0.761434	0.0975054
WP_038443962.1	threonine aldolase [Pseudomonas fluorescens]	HZ99_RS15030	38.069	118.27	33.8	11	15	11	0.973384	1.08016	0.918213	0.955973	1.00572	1.03622	1.0088	0.880056
WP_038443966.1	(2Fe-2S)-binding protein [Pseudomonas fluorescens]	HZ99_RS15040	49.027	27.389	10.9	4	4	4	0.943987	0.905414	0.873588	1.15293	1.12945	0.980154	1.19814	0.0653838
WP_038443984.1	hypothetical protein [Pseudomonas fluorescens]	HZ99_RS15075	14.626	31.297	35.3	4	4	4	0.9942	0.929629	0.973443	1.15242	1.02097	0.825163	1.03496	0.758749
WP_038443986.1	hypothetical protein [Pseudomonas fluorescens]	HZ99_RS15080	14.472	40.476	28.9	5	6	5	0.978675	0.947134	0.856514	1.07692	1.06264	0.892705	1.08983	0.309268
WP_038443997.1	hypothetical protein [Pseudomonas fluorescens]	HZ99_RS15110	9.3106	56.337	55.2	3	3	3	0.933219	1.03799	0.969803	1.13321	0.853964	1.07483	1.04114	0.691123
WP_038444000.1	glycine/betaine ABC transporter substrate-binding protein [Pseudomonas fluorescens]	HZ99_RS15125	34.498	17.524	9.5	3	3	3	1.26935	1.14096	1.22477	0.757476	0.904218	0.725064	0.656589	0.00505017
WP_038444007.1	transcriptional regulator BetI [Pseudomonas fluorescens]	HZ99_RS15145	22.024	28.279	20.3	4	5	4	1.06468	0.829775	0.875886	0.974732	1.02543	1.04323	1.09856	0.332395
WP_038444010.1	betaine-aldehyde dehydrogenase [Pseudomonas fluorescens]	HZ99_RS15150	53.176	145.36	28.4	13	22	13	1.06851	0.998021	0.915093	1.01659	0.983396	0.976206	0.998176	0.971738
WP_038444013.1	choline dehydrogenase [Pseudomonas fluorescens]	HZ99_RS15155	62.635	208.4	32.2	13	17	13	0.928003	0.870213	0.975652	1.1442	1.02129	0.951073	1.12354	0.170713
WP_038444015.1	Zn-dependent protease [Pseudomonas fluorescens]	HZ99_RS15170	47.388	59.873	14.8	6	8	6	0.959569	0.903292	0.921247	1.03252	1.01835	1.04337	1.11139	0.0136464
WP_038444018.1	MFS transporter [Pseudomonas fluorescens]	HZ99_RS15175	33.121	48.27	18.2	5	10	5	0.989082	0.967284	0.909647	0.966485	1.15443	0.970676	1.07871	0.351518
WP_038444023.1	ATP-dependent RNA helicase [Pseudomonas fluorescens]	HZ99_RS15185	49.869	53.761	17.4	7	8	7	1.03148	0.943569	0.914579	1.03155	1.05915	1.00726	1.0721	0.176695
WP_038444025.1	membrane protein [Pseudomonas fluorescens]	HZ99_RS15190	42.674	6.8393	2	1	1	1
WP_038444028.1	TIGR01666 family membrane protein [Pseudomonas fluorescens]	HZ99_RS15195	80.539	12.738	2.5	2	2	2	0.891715	1.15922	0.822202	0.98504	1.30497	0.87728	1.10238	0.584606
WP_038444036.1	two-component system response regulator [Pseudomonas fluorescens]	HZ99_RS15220	78.643	52.751	10.3	7	7	7	0.988577	1.05274	0.994834	1.02307	1.00373	0.89026	0.960776	0.454879
WP_038444039.1	alanine racemase [Pseudomonas fluorescens]	HZ99_RS15230	44.232	246.53	49.1	16	32	16	0.905118	1.02359	1.0671	1.01408	1.04141	0.96336	1.00769	0.895477
WP_038444044.1	phosphoglycerate kinase [Pseudomonas fluorescens]	HZ99_RS15250	40.12	157.6	40.6	13	23	13	1.01258	0.997099	0.981113	1.0015	1.02648	1.00188	1.01306	0.349322
WP_038444046.1	erythrose-4-phosphate dehydrogenase [Pseudomonas fluorescens]	HZ99_RS15255	38.261	17.423	6.6	2	2	2	0.840333	0.995181	0.880099	1.23255	1.13616	0.919218	1.21075	0.164635
WP_038444049.1	transketolase [Pseudomonas fluorescens]	HZ99_RS15260	72.445	323.31	45.4	27	61	27	1.02601	0.973737	0.971857	1.02761	1.02813	0.991666	1.02551	0.312438
WP_038444050.1	ArsR family transcriptional regulator [Pseudomonas fluorescens]	HZ99_RS15265	35.775	26.145	11.5	4	4	4	1.33086	1.17667	1.3091	0.699177	0.773807	0.734814	0.578469	0.00284268
WP_038444052.1	methionine adenosyltransferase [Pseudomonas fluorescens]	HZ99_RS15270	42.655	149.34	36.1	12	25	12	1.3499	1.22097	1.24448	0.764257	0.702229	0.746041	0.579901	0.00157038
WP_038444054.1	hypothetical protein [Pseudomonas fluorescens]	HZ99_RS15275	11.839	12.307	13	2	2	2	1.14662	0.873334	0.932495	1.16014	0.810931	1.04399	1.02121	0.882379
WP_038444058.1	hypothetical protein [Pseudomonas fluorescens]	HZ99_RS15285	14.457	47.594	38.2	5	6	5	1.04163	0.920172	1.21	0.894111	1.18606	0.891713	0.93697	0.632964
WP_038444060.1	cytochrome c [Pseudomonas fluorescens]	HZ99_RS15290	16.452	11.97	9.4	2	3	2	0.984874	0.914531	0.956753	1.02142	1.11232	0.997209	1.09621	0.103063
WP_038444062.1	transglycosylase [Pseudomonas fluorescens]	HZ99_RS15295	42.493	95.855	21.9	6	6	6	1.12067	0.968858	0.999351	0.936379	0.965765	1.05052	0.955902	0.478372
WP_038444064.1	membrane protein [Pseudomonas fluorescens]	HZ99_RS15300	14.202	11.18	8.6	1	2	1	1.32425	0.801013	1.29594	0.929957	0.766946	0.83355	0.739637	0.217384
WP_038444074.1	acyl-CoA thioesterase [Pseudomonas fluorescens]	HZ99_RS15325	15.158	49.768	35.1	5	8	5	0.871719	1.07771	0.938377	0.99267	1.00692	1.12061	1.08047	0.356267
WP_038444076.1	adenosylhomocysteinase [Pseudomonas fluorescens]	HZ99_RS15330	51.271	323.31	67	27	78	27	1.24064	1.14812	1.15997	0.825144	0.816693	0.825112	0.695164	0.00605807
WP_038444077.1	methylenetetrahydrofolate reductase [NAD(P)H] [Pseudomonas fluorescens]	HZ99_RS15335	31.212	166.55	35.9	9	15	9	1.0783	1.05065	1.08942	0.883015	0.927223	0.898296	0.841586	0.000650406
WP_038444079.1	amino acid ABC transporter substrate-binding protein [Pseudomonas fluorescens]	HZ99_RS15340	29.99	30.907	15	4	4	4	0.934533	0.98706	0.960797	0.953256	0.993542	1.16945	1.08113	0.361136
WP_038444080.1	DEAD/DEAH box helicase [Pseudomonas fluorescens]	HZ99_RS15345	67.76	189.31	32	18	27	18	0.920678	1.02418	0.973224	0.989337	1.01903	1.01668	1.03666	0.356175
WP_038444081.1	hypothetical protein [Pseudomonas fluorescens]	HZ99_RS15350	21.387	130.78	51.8	12	25	12	1.04615	0.969843	1.07607	0.949163	0.964561	0.947058	0.925202	0.131104
WP_038444084.1	adenosylmethionine--8-amino-7-oxononanoate aminotransferase BioA [Pseudomonas fluorescens]	HZ99_RS15360	52.593	54.432	11.8	8	10	8	0.90535	1.05541	1.01495	1.11161	1.05832	0.995465	1.06374	0.326606
WP_038444085.1	16S rRNA (uracil(1498)-N(3))-methyltransferase [Pseudomonas fluorescens]	HZ99_RS15365	26.186	83.767	25.5	5	8	5	1.02385	0.982524	0.952362	1.03708	1.00677	0.994543	1.02692	0.347198
WP_038444086.1	ABC transporter [Pseudomonas fluorescens]	HZ99_RS15370	32.969	56.567	27.7	8	10	8	1.0976	0.948964	0.821518	1.03569	0.899306	1.03514	1.03558	0.734264
WP_038444092.1	LysR family transcriptional regulator [Pseudomonas fluorescens]	HZ99_RS15385	32.352	7.0901	3	1	1	1	0.950007	0.954774	1.2853	0.962085	0.96635	0.872861	0.878128	0.363847
WP_038444103.1	biotin-independent malonate decarboxylase subunit gamma [Pseudomonas fluorescens]	HZ99_RS15420	27.474	46.546	25.1	6	6	6	1.02418	0.96444	0.857783	1.13633	1.10278	1.01309	1.14256	0.0959143
WP_038444105.1	biotin-independent malonate decarboxylase subunit beta [Pseudomonas fluorescens]	HZ99_RS15425	30.048	50.047	26.1	7	7	7	1.18025	1.02942	0.877982	0.944555	0.984368	1.01861	0.954622	0.65004
WP_038444107.1	malonate decarboxylase subunit delta [Pseudomonas fluorescens]	HZ99_RS15430	10.809	8.021	15.2	1	1	1
WP_038444110.1	malonate decarboxylase subunit alpha [Pseudomonas fluorescens]	HZ99_RS15440	61.097	12.336	5.2	2	3	2	1.39377	1.19489	1.14722	1.00252	0.78787	0.498977	0.612807	0.0607488
WP_038444114.1	chemotaxis protein [Pseudomonas fluorescens]	HZ99_RS15460	16.421	14.409	17.2	2	2	2	0.946861	0.903435	0.93221	1.04667	1.01037	1.14293	1.15003	0.0606239
WP_038444116.1	histidine kinase [Pseudomonas fluorescens]	HZ99_RS15465	214.57	44.266	4	7	8	7	1.00999	0.980184	0.991637	1.00838	1.04542	0.976345	1.01621	0.517549
WP_038444118.1	chemotaxis protein [Pseudomonas fluorescens]	HZ99_RS15470	72.767	68.203	14.3	9	11	9	1.03323	0.871934	1.01381	1.02507	1.03525	1.06282	1.06995	0.311277
WP_038444120.1	protein PilI [Pseudomonas fluorescens]	HZ99_RS15475	19.686	7.4656	6.7	1	1	1
WP_038444122.1	chemotaxis protein CheY [Pseudomonas fluorescens]	HZ99_RS15480	13.448	70.57	41.3	5	12	5	1.02109	1.0485	1.0277	1.02522	0.991756	0.938277	0.954141	0.195005
WP_038444124.1	pilus assembly protein PilG [Pseudomonas fluorescens]	HZ99_RS15485	14.874	47.831	48.9	6	6	6	0.965002	0.961846	0.985054	1.01359	1.00519	1.04434	1.05193	0.0309204
WP_038444126.1	glutathione synthase [Pseudomonas fluorescens]	HZ99_RS15490	34.98	141.3	28.1	8	12	8	0.892868	0.958846	0.983395	0.994729	1.04921	1.07266	1.09929	0.0590458
WP_038444128.1	energy transducer TonB [Pseudomonas fluorescens]	HZ99_RS15495	33.108	21.815	10.4	3	3	3
WP_038444130.1	hypothetical protein [Pseudomonas fluorescens]	HZ99_RS15500	20.307	6.2271	4.2	1	1	1	0.992448	1.0072	1.0592	0.970398	0.898259	1.07127	0.961123	0.523468
WP_038444133.1	bifunctional pyr operon transcriptional regulator/uracil phosphoribosyltransferase [Pseudomonas fluorescens]	HZ99_RS15510	18.337	30.524	22	3	3	3	1.08842	0.983197	0.897966	1.0429	0.864942	1.02501	0.987629	0.88427
WP_038444135.1	aspartate carbamoyltransferase [Pseudomonas fluorescens]	HZ99_RS15515	36.225	105.53	38.9	11	20	11	0.996837	0.967753	0.978444	1.06348	1.03236	0.980426	1.04527	0.200713
WP_038444137.1	dihydroorotase [Pseudomonas fluorescens]	HZ99_RS15520	43.964	76.427	18.2	5	11	5	1.00286	1.02194	0.921459	0.973405	1.05835	0.99929	1.02878	0.517958
WP_038444139.1	membrane protein [Pseudomonas fluorescens]	HZ99_RS15525	16.343	7.2031	7.7	1	1	1	1.2174	0.718951	1.01384	0.83391	0.998592	1.16232	1.01513	0.93622
WP_038444144.1	YggS family pyridoxal phosphate enzyme [Pseudomonas fluorescens]	HZ99_RS15540	24.559	72.966	39.9	7	10	7	0.970677	1.05784	0.874732	1.03757	1.09029	0.991542	1.07445	0.314678
WP_038444146.1	pyrroline-5-carboxylate reductase [Pseudomonas fluorescens]	HZ99_RS15545	28.117	21.697	9.6	3	3	3	1.11548	0.93439	0.876116	1.11133	1.06518	0.884584	1.04618	0.675522
WP_038444149.1	homoserine O-acetyltransferase [Pseudomonas fluorescens]	HZ99_RS15555	41.596	54.751	20.1	7	11	7	0.968931	0.974834	0.913541	0.997638	1.11339	0.989606	1.08516	0.168972
WP_038444151.1	homoserine acetyltransferase [Pseudomonas fluorescens]	HZ99_RS15565	15.544	146.21	50	6	12	6	0.985769	0.930331	0.990919	1.03999	0.987667	1.07461	1.06716	0.115244
WP_038444153.1	non-canonical purine NTP pyrophosphatase [Pseudomonas fluorescens]	HZ99_RS15570	21.237	57.387	36.4	5	8	5	1.01324	1.00729	0.97657	1.04524	1.02731	0.972635	1.01604	0.561226
WP_038444155.1	radical SAM protein [Pseudomonas fluorescens]	HZ99_RS15575	44.279	30.642	11.5	4	5	4	0.961808	1.05775	0.8689	1.00685	0.9989	1.06324	1.0625	0.389044
WP_038444162.1	monofunctional biosynthetic peptidoglycan transglycosylase [Pseudomonas fluorescens]	HZ99_RS15605	27.28	8.1229	5.4	1	1	1	0.939987	0.783374	0.908142	1.01451	1.10794	1.20894	1.26596	0.0352544
WP_038444164.1	cell division protein FtsX [Pseudomonas fluorescens]	HZ99_RS15615	36.888	32.915	7.6	4	4	4	1.05294	1.00892	1.03923	0.915389	0.988397	0.996345	0.935199	0.104254
WP_038444166.1	signal recognition particle-docking protein FtsY [Pseudomonas fluorescens]	HZ99_RS15625	50.73	164.41	27.6	11	18	11	0.924908	1.06205	1.04811	0.981178	0.929917	0.960078	0.945998	0.337324
WP_038444168.1	peptidase M16 [Pseudomonas fluorescens]	HZ99_RS15630	49.997	134.18	34.8	13	23	13	0.95404	0.977124	1.00108	1.03143	1.03557	0.957255	1.03138	0.364346
WP_038444170.1	peptidase M16 [Pseudomonas fluorescens]	HZ99_RS15635	53.092	128.76	33.3	14	20	14	1.0144	0.99344	0.950954	1.01939	0.980876	1.07185	1.0383	0.313771
WP_038444172.1	16S rRNA methyltransferase [Pseudomonas fluorescens]	HZ99_RS15640	22.582	27.689	17.6	4	5	4	0.973159	1.06345	1.0072	1.02392	1.01584	1.03272	1.00942	0.753281
WP_038444176.1	3-mercaptopyruvate sulfurtransferase [Pseudomonas fluorescens]	HZ99_RS15650	30.676	145.9	52.8	11	20	11	1.03598	1.03155	1.00918	1.00097	1.00346	0.955977	0.962201	0.111854
WP_038444179.1	coniferyl-aldehyde dehydrogenase [Pseudomonas fluorescens]	HZ99_RS15660	52.111	234.6	36.4	14	27	14	1.00759	0.955071	1.05855	0.984114	1.03601	0.950483	0.983251	0.687442
WP_038444183.1	GMC family oxidoreductase [Pseudomonas fluorescens]	HZ99_RS15670	57.104	28.585	6.8	3	4	3	0.821034	1.14824	0.997979	1.08324	1.11326	0.869363	1.03323	0.801168
WP_038444185.1	MULTISPECIES: phosphopantetheine adenylyltransferase [Pseudomonas]	HZ99_RS15675	17.807	76.433	54.1	7	13	7	0.985941	0.964956	0.905385	1.08167	1.08627	0.933296	1.08576	0.242905
WP_038444189.1	DNA-formamidopyrimidine glycosylase [Pseudomonas fluorescens]	HZ99_RS15685	30.146	36.49	13.3	5	6	5	0.926297	1.00065	0.935228	1.01932	1.05208	1.06253	1.09495	0.0405288
WP_038444192.1	histidine kinase [Pseudomonas fluorescens]	HZ99_RS15690	31.936	23.51	11.1	3	4	3	0.919697	1.01652	0.956154	1.00037	0.956848	1.11156	1.06099	0.349105
WP_038444195.1	SAM-dependent methyltransferase [Pseudomonas fluorescens]	HZ99_RS15695	44.009	43.939	14.8	4	9	4	1.02365	0.773455	0.910047	1.0413	0.952556	1.06821	1.1311	0.240666
WP_038444197.1	dihydroxy-acid dehydratase [Pseudomonas fluorescens]	HZ99_RS15700	65.767	180.2	31.8	17	24	17	0.991582	0.970545	1.00549	1.01547	0.970957	1.0046	1.00789	0.668305
WP_038444199.1	phosphorylcholine phosphatase [Pseudomonas fluorescens]	HZ99_RS15705	39.386	34.25	12.8	4	4	4	1.01065	1.11732	1.10791	0.943116	0.940486	0.935888	0.871321	0.0548689
WP_038444202.1	diacylglycerol kinase [Pseudomonas fluorescens]	HZ99_RS15715	18.933	26.221	27.6	4	7	4	1.13893	0.956683	0.960096	0.997226	0.951559	0.982025	0.959127	0.563642
WP_038444204.1	membrane protein [Pseudomonas fluorescens]	HZ99_RS15720	49.876	6.7935	1.7	1	1	1
WP_038444206.1	GTPase SAR1 [Pseudomonas fluorescens]	HZ99_RS15725	50.006	37.688	11.4	6	7	6	0.819791	0.96743	0.982416	1.13464	1.03427	0.969402	1.13311	0.157726
WP_038444215.1	LysR family transcriptional regulator [Pseudomonas fluorescens]	HZ99_RS15755	31.851	28.41	14.6	4	4	4	1.10409	1.02106	0.920787	0.999658	0.883324	1.07032	0.969589	0.705461
WP_038444217.1	ATPase P [Pseudomonas fluorescens]	HZ99_RS15760	80.607	78.329	14.3	8	10	8	0.909244	1.14982	0.981166	0.963392	0.961027	0.879212	0.922176	0.388983
WP_038444219.1	Cd(II)/Pb(II)-responsive transcriptional regulator [Pseudomonas fluorescens]	HZ99_RS15765	16.81	11.986	10.7	2	5	2	0.896877	1.08832	1.08851	0.977404	1.11419	0.85621	0.95904	0.6914
WP_038444220.1	thymidylate synthase [Pseudomonas fluorescens]	HZ99_RS15770	36.615	155.43	33.4	9	11	9	1.06815	0.995411	0.920723	1.03292	0.97397	1.00005	1.00759	0.881056
WP_038444223.1	hypothetical protein [Pseudomonas fluorescens]	HZ99_RS15780	26.641	41.73	17.7	3	3	3	0.944552	1.16189	0.94333	1.04775	0.998455	0.935018	0.977526	0.794275
WP_038444226.1	phosphoenolpyruvate--protein phosphotransferase [Pseudomonas fluorescens]	HZ99_RS15785	83.413	147.57	25.3	18	21	18	1.02988	0.918972	0.982296	1.01279	1.00074	1.02394	1.03627	0.385283
WP_038444229.1	phosphoserine phosphatase [Pseudomonas fluorescens]	HZ99_RS15795	24.641	66.896	35.3	7	12	7	0.916752	0.937635	0.959813	0.986858	1.08327	1.09784	1.12571	0.0637975
WP_038444234.1	PLP-dependent threonine dehydratase [Pseudomonas fluorescens]	HZ99_RS15805	54.915	122.35	20.2	9	13	9	1.07629	0.981731	1.00272	1.00321	0.992516	1.01366	0.983222	0.613983
WP_038444236.1	ribose 5-phosphate isomerase A [Pseudomonas fluorescens]	HZ99_RS15810	23.333	92.668	27.4	5	9	5	0.923447	0.979552	0.996206	1.05782	0.976151	0.970534	1.03632	0.385131
WP_038444243.1	hypothetical protein [Pseudomonas fluorescens]	HZ99_RS15830	23.621	53.285	30.8	6	12	6	0.959371	0.997985	0.994668	0.992328	1.04895	0.955719	1.01523	0.651889
WP_038444246.1	FAD-linked oxidase [Pseudomonas fluorescens]	HZ99_RS15835	51.064	170.57	27.2	13	22	13	0.992846	1.02635	0.941331	0.952075	1.05186	0.932043	0.991708	0.864423
WP_038444249.1	D-3-phosphoglycerate dehydrogenase [Pseudomonas fluorescens]	HZ99_RS15840	44.257	220.19	36.9	13	27	13	0.96783	0.978742	0.939358	1.00547	1.04348	1.00758	1.05911	0.0289483
WP_038444251.1	ATPase [Pseudomonas fluorescens]	HZ99_RS15845	15.289	49.158	37.2	6	17	6	1.11455	1.16848	1.11975	0.825891	0.878889	0.886577	0.761543	0.000485598
WP_038444252.1	hypothetical protein [Pseudomonas fluorescens]	HZ99_RS15850	23.041	14.615	9.7	2	2	2
WP_038444257.1	hypothetical protein [Pseudomonas fluorescens]	HZ99_RS15865	27.057	26.025	18	3	3	3	0.787261	0.930629	0.97493	1.08232	1.19345	1.02617	1.2262	0.054815
WP_038444259.1	alpha/beta hydrolase [Pseudomonas fluorescens]	HZ99_RS15870	35.684	25.978	7.7	2	2	2	0.908672	1.16212	0.826643	1.03495	1.05612	1.04481	1.08229	0.513811
WP_038444263.1	penicillin amidase [Pseudomonas fluorescens]	HZ99_RS15880	86.556	101.04	19	14	15	14	0.977664	0.901153	1.06624	0.956984	1.0412	0.986123	1.01333	0.823213
WP_038444268.1	phosphohydrolase [Pseudomonas fluorescens]	HZ99_RS15890	23.546	10.779	8	2	2	2	0.889	1.66104		0.725015	0.916659		0.643783	0.441272
WP_038444270.1	spermidine/putrescine ABC transporter permease [Pseudomonas fluorescens]	HZ99_RS15895	32.056	8.3148	5.1	1	1	1	1.25096	1.14316	1.0859	1.19425	0.781874	0.559783	0.728704	0.228099
WP_038444275.1	transporter [Pseudomonas fluorescens]	HZ99_RS15905	42.302	92.51	30.8	11	17	11	1.12771	0.989302	1.01767	0.919474	0.951375	0.872775	0.875246	0.0707593
WP_038444278.1	ABC transporter substrate-binding protein [Pseudomonas fluorescens]	HZ99_RS15910	39.875	63.276	23.6	7	11	7	1.02155	1.084	1.08323	1.06799	0.936653	0.837492	0.891292	0.219854
WP_038444280.1	aspartate aminotransferase family protein [Pseudomonas fluorescens]	HZ99_RS15920	49.756	209.17	33.3	12	27	12	1.06254	1.11136	1.01001	0.96571	0.937744	0.938741	0.892675	0.0494991
WP_038444282.1	glutamine synthetase [Pseudomonas fluorescens]	HZ99_RS15925	51.011	157.7	36.5	17	22	17	1.13216	1.05449	0.995814	0.960629	0.924407	0.957915	0.893318	0.0930681
WP_038444284.1	gamma-glutamyl-gamma-aminobutyrate hydrolase [Pseudomonas fluorescens]	HZ99_RS15930	27.082	12.024	6.2	2	2	2	0.939343	1.31869	1.13709	0.840646	0.935145	0.889422	0.785012	0.149764
WP_038444288.1	TetR family transcriptional regulator [Pseudomonas fluorescens]	HZ99_RS15940	23.268	16.038	12.4	2	2	2	1.53561	0.814712	0.657825	1.63207	0.326345		0.976554	0.977682
WP_038444304.1	peroxidase [Pseudomonas fluorescens]	HZ99_RS15975	24.094	179.41	50.5	10	18	10	0.825704	0.825012	0.849841	1.19676	1.07109	1.18211	1.37968	0.0126126
WP_038444305.1	porin [Pseudomonas fluorescens]	HZ99_RS15980	47.823	255.19	48.9	18	46	18	1.05482	0.831533	0.981513	0.941599	1.02417	1.15811	1.08927	0.401964
WP_038444309.1	amino-acid N-acetyltransferase [Pseudomonas fluorescens]	HZ99_RS15990	47.707	74.76	17.6	6	8	6	0.953714	1.00695	1.03224	1.04822	1.08417	0.974919	1.03822	0.395297
WP_038444311.1	acetylornithine deacetylase [Pseudomonas fluorescens]	HZ99_RS15995	41.577	82.952	28	7	11	7	1.05895	0.923364	1.04123	1.07293	1.04016	0.927665	1.00569	0.92986
WP_038444312.1	adenylate cyclase [Pseudomonas fluorescens]	HZ99_RS16000	52.159	118.33	34.5	12	17	12	0.924567	1.05117	0.971585	1.08347	1.01608	1.02541	1.06027	0.253395
WP_038444314.1	AsnC family transcriptional regulator [Pseudomonas fluorescens]	HZ99_RS16005	17.735	17.818	12.2	2	2	2	0.962768	1.05971	1.03483	0.947809	1.02248	0.985215	0.966702	0.405632
WP_038444319.1	protease [Pseudomonas fluorescens]	HZ99_RS16020	33.276	110.48	37.3	11	17	11	0.905001	0.900728	1.00822	1.07531	1.11241	1.00621	1.13504	0.05502
WP_038444324.1	aminotransferase DegT [Pseudomonas fluorescens]	HZ99_RS16035	40.978	162.05	31.9	9	20	9	1.00352	1.0592	0.970126	0.941468	1.03868	0.955925	0.968091	0.465148
WP_038444326.1	glycine cleavage system protein H [Pseudomonas fluorescens]	HZ99_RS16040	13.245	32.921	28.3	4	15	4	1.00983	1.06074	1.06083	0.943548	0.908833	0.930012	0.888548	0.00773831
WP_038444327.1	glycine cleavage system protein T [Pseudomonas fluorescens]	HZ99_RS16045	39.696	109.42	32.5	10	14	10	0.841384	0.927294	1.00326	1.04351	1.09001	1.01556	1.13605	0.097956
WP_038444332.1	iron ABC transporter substrate-binding protein [Pseudomonas fluorescens]	HZ99_RS16055	36.683	102	31.7	10	16	10	0.909905	0.94642	1.11494	1.00503	1.04424	0.948886	1.00905	0.905471
WP_038444335.1	2-octaprenyl-3-methyl-6-methoxy-1,4-benzoquinol hydroxylase [Pseudomonas fluorescens]	HZ99_RS16060	44.585	71.612	22.6	9	14	9	0.900257	1.01567	0.994286	1.06552	1.02476	1.01344	1.0665	0.202778
WP_038444338.1	tetrameric acyl-CoA thioesterase [Pseudomonas fluorescens]	HZ99_RS16065	18.473	14.935	18.6	2	2	2	1.2114	0.679215	1.01	1.05456	0.906053	1.07214	1.04556	0.809
WP_038444340.1	2-octaprenyl-6-methoxyphenyl hydroxylase [Pseudomonas fluorescens]	HZ99_RS16070	42.968	42.197	10.9	4	5	4	1.00496	0.960114	0.903092	0.97753	1.04507	1.07832	1.08115	0.137098
WP_038444341.1	Xaa-Pro aminopeptidase [Pseudomonas fluorescens]	HZ99_RS16075	48.835	14.617	4.8	2	2	2	0.940208	1.07556	0.970288	0.966682	0.959658	1.10183	1.0141	0.831692
WP_038444342.1	hypothetical protein [Pseudomonas fluorescens]	HZ99_RS16080	19.752	98.795	25.4	5	10	5	0.991437	0.946736	1.03585	1.01204	0.97627	1.09126	1.03549	0.458628
WP_038444347.1	5-formyltetrahydrofolate cyclo-ligase [Pseudomonas fluorescens]	HZ99_RS16095	24.041	20.049	12.8	3	3	3	0.943774	0.988837	1.01861	1.03647	1.01847	0.99276	1.03269	0.285902
WP_038444349.1	RNA-binding protein [Pseudomonas fluorescens]	HZ99_RS16100	16.467	17.622	14.8	2	2	2	0.911253	0.926057	1.02245	1.12383	0.922161	1.0784	1.09254	0.294051
WP_038444351.1	hemolysin secretion protein D [Pseudomonas fluorescens]	HZ99_RS16105	34.87	133.78	37.7	10	16	10	0.960925	0.969293	0.927545	0.973816	1.12093	1.10585	1.11996	0.125912
WP_038444353.1	multidrug ABC transporter ATP-binding protein [Pseudomonas fluorescens]	HZ99_RS16110	98.691	77.733	12	11	11	11	0.952348	0.918688	0.916869	1.01146	1.09507	1.0657	1.13785	0.0201186
WP_038444357.1	flagellar basal body-associated protein FliL [Pseudomonas fluorescens]	HZ99_RS16120	14.756	11.331	8.1	1	2	1	0.960015	1.05264	1.16566	1.00336	0.999548	0.829187	0.891069	0.235296
WP_038444359.1	NADPH:quinone oxidoreductase [Pseudomonas fluorescens]	HZ99_RS16125	34.069	32.184	8.9	2	4	2	1.32882	1.37058	1.44	0.711514	0.655597	0.549244	0.462956	0.000432907
WP_038444360.1	sn-glycerol-3-phosphate transporter [Pseudomonas fluorescens]	HZ99_RS16130	49.46	15.324	4	2	2	2	1.32315	0.832008	0.855773	0.745901	0.800949	1.4022	0.979448	0.941751
WP_038444367.1	CDP-6-deoxy-delta-3,4-glucoseen reductase [Pseudomonas fluorescens]	HZ99_RS16150	35.671	77.586	21.1	6	8	6	0.851575	0.979591	0.944566	0.960197	1.13185	1.07092	1.13951	0.115289
WP_038444369.1	3-octaprenyl-4-hydroxybenzoate carboxy-lyase [Pseudomonas fluorescens]	HZ99_RS16155	54.675	70.238	18	7	9	7	0.987321	0.906088	1.00338	1.05464	1.00962	1.04527	1.07344	0.128085
WP_038444373.1	exopolyphosphatase [Pseudomonas fluorescens]	HZ99_RS16190	56.17	320.87	45.4	23	36	23	1.02138	0.953683	0.988637	0.988946	1.01795	1.01881	1.02092	0.41544
WP_038444376.1	RNA degradosome polyphosphate kinase [Pseudomonas fluorescens]	HZ99_RS16200	83.179	235.43	28.6	19	33	19	0.981456	0.972421	0.943874	1.02525	0.983522	1.03443	1.0502	0.0723059
WP_038444377.1	delta-aminolevulinic acid dehydratase [Pseudomonas fluorescens]	HZ99_RS16205	36.919	144.35	33.8	8	13	8	0.919454	1.01302	0.984044	1.0122	1.0088	1.01308	1.04031	0.292054
WP_038444380.1	membrane protein [Pseudomonas fluorescens]	HZ99_RS16210	24.014	14.271	9.8	2	2	2	0.921996	0.974448	0.862707	1.05977	1.11721	1.06307	1.17429	0.0202758
WP_038444382.1	glutamine amidotransferase [Pseudomonas fluorescens]	HZ99_RS16215	23.395	72.723	32.6	5	11	5	0.936407	0.910616	1.06921	1.02029	1.0294	0.999674	1.04565	0.462856
WP_038444389.1	penicillin-binding protein activator LpoB [Pseudomonas fluorescens]	HZ99_RS16235	21.565	29.748	12.8	3	3	3	0.890299	1.02026	1.00665	0.915552	1.01235	1.1612	1.05892	0.534393
WP_038444397.1	ABC transporter ATP-binding protein [Pseudomonas fluorescens]	HZ99_RS16255	70.73	147.64	22.2	13	14	13	0.979951	1.04866	1.01307	1.03001	1.01619	1.02468	1.0096	0.674919
WP_038444400.1	transcriptional regulator [Pseudomonas fluorescens]	HZ99_RS16265	36.993	133.17	70.4	17	29	12	1.06607	0.789378	1.03884	0.88453	1.06966	1.13204	1.06632	0.609074
WP_038444402.1	peptidylprolyl isomerase [Pseudomonas fluorescens]	HZ99_RS16270	23.717	55.55	23.1	3	4	3	0.793741	1.12636	1.01611	1.09453	1.06662	1.02511	1.08516	0.485796
WP_038444403.1	transcriptional regulator [Pseudomonas fluorescens]	HZ99_RS16275	17.153	135.11	61.2	10	22	10	1.04113	1.02552	0.984878	0.974247	1.03642	1.0524	1.00378	0.902135
WP_038444408.1	heme biosynthesis protein HemY [Pseudomonas fluorescens]	HZ99_RS16285	46.092	98.344	32	11	14	11	0.980363	0.983751	0.912581	0.967735	1.06038	1.02867	1.0626	0.169976
WP_038444410.1	uroporphyrin-III methyltransferase [Pseudomonas fluorescens]	HZ99_RS16290	40.384	268.83	57.3	14	25	14	0.951762	0.944739	1.03051	1.03021	0.962143	1.03108	1.03295	0.420889
WP_038444411.1	uroporphyrinogen III methyltransferase [Pseudomonas fluorescens]	HZ99_RS16295	27.205	13.245	8.6	2	2	2	0.70726	1.02971	0.93857	1.1831	1.04994	1.10123	1.24621	0.136419
WP_038444412.1	hydroxymethylbilane synthase [Pseudomonas fluorescens]	HZ99_RS16300	33.653	138.1	47.3	11	19	11	0.993504	0.960149	0.964499	0.996509	0.982426	1.05594	1.04	0.220767
WP_038444414.1	DNA-binding response regulator [Pseudomonas fluorescens]	HZ99_RS16305	27.485	66.066	32.7	7	12	7	1.18369	1.14903	1.07683	0.975249	0.881982	0.852928	0.794872	0.00914603
WP_038444416.1	argininosuccinate lyase [Pseudomonas fluorescens]	HZ99_RS16315	51.448	229.44	44	19	31	19	0.972549	0.973914	0.971605	1.02738	0.960471	1.0758	1.04989	0.28376
WP_038444418.1	glutathione S-transferase [Pseudomonas fluorescens]	HZ99_RS16320	23.927	30.697	24.7	4	8	4	0.986005	1.28801	1.35766	0.731234	0.791273	0.719965	0.617475	0.0510202
WP_038444421.1	adenylate cyclase [Pseudomonas fluorescens]	HZ99_RS16335	108.09	10.782	1.8	2	2	2	0.957466	0.973373	1.02034	1.07222	1.08731	0.886801	1.03224	0.677235
WP_038444425.1	iron donor protein CyaY [Pseudomonas fluorescens]	HZ99_RS16350	12.557	53.441	14.5	1	2	1	1.07862	0.696388	0.967516	1.06962	1.37311	0.766628	1.17022	0.503653
WP_038444428.1	diaminopimelate decarboxylase [Pseudomonas fluorescens]	HZ99_RS16360	45.441	211.14	44.6	14	24	14	1.02453	1.05274	0.964822	0.996534	0.982919	1.01129	0.983117	0.583646
WP_038444430.1	diaminopimelate epimerase [Pseudomonas fluorescens]	HZ99_RS16365	30.166	38.939	21.4	5	7	5	0.982216	0.994693	0.994255	0.938028	1.00257	1.04284	1.00413	0.906106
WP_038444431.1	hypothetical protein [Pseudomonas fluorescens]	HZ99_RS16370	26.749	40.18	22	5	6	5	1.03396	0.969896	0.976968	0.93593	1.00232	0.983095	0.980048	0.522072
WP_038444433.1	tyrosine recombinase XerC [Pseudomonas fluorescens]	HZ99_RS16375	33.573	6.6537	2.3	1	1	1	0.933515	0.977836	0.933675	1.02124	1.0667	1.06554	1.10842	0.00808514
WP_038444435.1	haloacid dehalogenase [Pseudomonas fluorescens]	HZ99_RS16380	25.853	48.164	31.6	6	9	6	0.939687	0.899566	0.994877	1.17468	1.03283	1.00592	1.13383	0.121315
WP_038444437.1	hypothetical protein [Pseudomonas fluorescens]	HZ99_RS16385	11.299	43.531	27.1	3	5	3	0.930616	0.947521	0.960806	1.26605	0.980525	0.904805	1.11005	0.44379
WP_038444442.1	hypothetical protein [Pseudomonas fluorescens]	HZ99_RS16405	9.5798	35.55	53.5	5	8	5	0.897856	1.08598	0.951925	1.06748	0.915301	1.10037	1.0502	0.571695
WP_038444444.1	resolvase [Pseudomonas fluorescens]	HZ99_RS16420	20.059	34.529	27.6	5	5	5	0.923599	1.04706	1.04559	0.933288	1.04953	0.989253	0.985354	0.795099
WP_038444445.1	hypothetical protein [Pseudomonas fluorescens]	HZ99_RS16430	18.303	59.814	37.7	6	10	6	0.911339	1.07615	1.0202	1.02022	1.03825	0.929072	0.993305	0.915549
WP_038444447.1	chemotaxis protein [Pseudomonas fluorescens]	HZ99_RS16440	70.485	10.681	2.1	2	2	2	1.01439	1.04093	0.866813	1.04008	1.08381	0.963631	1.0566	0.448614
WP_038444453.1	ATP-dependent DNA helicase Rep [Pseudomonas fluorescens]	HZ99_RS16460	76.537	19.96	3.3	2	2	2	1.10533	0.981665	0.886236	1.17076	1.00969	0.840456	1.01604	0.89728
WP_038444455.1	acetyl-CoA hydrolase [Pseudomonas fluorescens]	HZ99_RS16470	70.862	103.18	20.2	11	14	11	0.938678	0.950704	1.04891	1.00696	1.03547	1.02674	1.04454	0.337304
WP_038444459.1	alanine racemase [Pseudomonas fluorescens]	HZ99_RS16485	38.838	108.4	34.7	11	21	11	1.06155	0.966978	1.03482	1.0185	0.942888	1.00867	0.969546	0.447158
WP_038444460.1	D-amino acid dehydrogenase small subunit [Pseudomonas fluorescens]	HZ99_RS16495	47.093	168.58	39.7	18	28	18	0.898373	0.870991	0.881113	1.05565	1.02169	1.16962	1.22505	0.0433062
WP_038444465.1	FAD-dependent oxidoreductase [Pseudomonas fluorescens]	HZ99_RS16510	46.497	38.04	13.7	5	7	5	0.92523	1.15125	0.946587	0.97266	1.07328	1.00948	1.0107	0.899633
WP_038444471.1	aldehyde dehydrogenase [Pseudomonas fluorescens]	HZ99_RS16535	52.59	284.7	42.3	15	54	15	0.970215	0.949974	1.13005	0.990514	0.997159	0.895614	0.945265	0.455841
WP_038444473.1	transcriptional regulator [Pseudomonas fluorescens]	HZ99_RS16540	13.603	77.354	36.7	5	11	5	0.923545	0.945732	1.08551	1.04833	1.00803	0.906126	1.00261	0.97092
WP_038444476.1	peptide ABC transporter substrate-binding protein [Pseudomonas fluorescens]	HZ99_RS16555	57.804	106.21	23	11	14	11	0.97571	0.974797	1.0457	0.985152	1.01437	0.952375	0.98521	0.644952
WP_038444479.1	phosphopantothenoylcysteine decarboxylase [Pseudomonas fluorescens]	HZ99_RS16565	42.749	196.1	33.6	9	15	9	0.905722	1.03699	0.997205	1.01037	1.08824	0.991749	1.05117	0.366222
WP_038444481.1	phosphoglucomutase [Pseudomonas fluorescens]	HZ99_RS16575	50.56	236.62	41.1	15	22	15	0.954003	0.922959	1.03827	1.02962	1.04468	0.960554	1.04103	0.411004
WP_038444483.1	orotate phosphoribosyltransferase [Pseudomonas fluorescens]	HZ99_RS16585	23.119	47.179	24.8	5	8	5	0.952166	0.99317	0.930014	1.07276	1.00481	0.977402	1.06247	0.163141
WP_038444486.1	ribonuclease PH [Pseudomonas fluorescens]	HZ99_RS16600	25.705	50.25	27.1	5	8	5	0.921331	1.08105	1.0576	1.02513	0.994706	0.994687	0.985145	0.791768
WP_038444488.1	hypothetical protein [Pseudomonas fluorescens]	HZ99_RS16605	31.801	118.35	42.9	11	18	11	0.911502	0.955694	0.967845	1.06451	1.0173	1.04282	1.10215	0.0129321
WP_038444490.1	guanylate kinase [Pseudomonas fluorescens]	HZ99_RS16610	23.335	31.747	17	3	6	3	0.987072	0.966159	1.03395	1.04961	0.937686	1.01181	1.00399	0.923755
WP_038444495.1	lipoprotein [Pseudomonas fluorescens]	HZ99_RS16630	26.639	25.227	6.9	1	2	1	0.934109	0.790601	0.954317	0.967265	1.00678	1.30872	1.22536	0.194971
WP_038444497.1	oxidoreductase [Pseudomonas fluorescens]	HZ99_RS16635	30.614	63.946	25.8	6	8	6	0.959926	1.03938	1.03233	0.942751	0.974362	0.971983	0.952982	0.193661
WP_038444499.1	tonB-system energizer ExbB [Pseudomonas fluorescens]	HZ99_RS16640	34.62	33.208	14.7	5	6	5	0.928329	1.01905	0.963039	1.0042	1.00522	1.10645	1.07059	0.190611
WP_038444501.1	energy transducer TonB [Pseudomonas fluorescens]	HZ99_RS16650	26.818	16.432	14.9	3	3	3	0.934467	0.96197	0.893858	1.10283	1.01024	1.08995	1.14791	0.0217804
WP_038444503.1	LysR family transcriptional regulator [Pseudomonas fluorescens]	HZ99_RS16655	33.513	178.32	47.7	14	22	14	1.01085	1.01626	0.941396	1.05367	0.990331	0.928621	1.00139	0.976498
WP_038444504.1	ATP-dependent DNA helicase RecG [Pseudomonas fluorescens]	HZ99_RS16660	76.241	64.983	10.4	8	11	8	0.991977	0.94802	1.01286	0.946997	0.991475	1.00231	0.99591	0.882449
WP_038444505.1	histidine kinase [Pseudomonas fluorescens]	HZ99_RS16665	51.371	72.728	9.2	4	6	4	1.05489	0.934745	0.969695	0.967534	1.02646	1.01701	1.01746	0.696576
WP_038444509.1	pyridine nucleotide-disulfide oxidoreductase [Pseudomonas fluorescens]	HZ99_RS16695	40.335	113.04	29.8	9	12	9	1.01533	0.879981	0.988948	1.00182	1.05216	1.02654	1.06804	0.250782
WP_038444511.1	chorismate--pyruvate lyase [Pseudomonas fluorescens]	HZ99_RS16705	20.747	18.76	16	2	2	2	0.814922		1.08715	0.981158			1.03167
WP_038444515.1	hypothetical protein [Pseudomonas fluorescens]	HZ99_RS16715	13.711	56.408	50.8	6	11	6	1.71286	1.80902	2.1472	0.132804	0.175171	0.18257	0.08653	0.00526222
WP_038444517.1	PAS domain-containing sensor histidine kinase [Pseudomonas fluorescens]	HZ99_RS16725	49.97	28.404	6.4	3	3	3	0.898071	1.01394	1.08626	0.948448	1.10952	0.951275	1.00366	0.964117
WP_038444518.1	hypothetical protein [Pseudomonas fluorescens]	HZ99_RS16730	49.788	17.437	5.8	3	3	3	1.09174	0.826589	0.981363	0.978054	0.951966	1.13504	1.05703	0.59833
WP_038444522.1	chemotaxis protein CheY [Pseudomonas fluorescens]	HZ99_RS16740	32.475	59.569	17.7	5	6	5	0.924989	0.914385	0.98217	1.01769	1.1806	1.00471	1.13519	0.141986
WP_038444523.1	phosphate ABC transporter, permease protein PstA [Pseudomonas fluorescens]	HZ99_RS16755	60.531	35.754	10.8	5	6	5	0.797166	0.825116	0.927544	1.07533	1.19215	1.0339	1.29475	0.0163811
WP_038444524.1	phosphate ABC transporter permease [Pseudomonas fluorescens]	HZ99_RS16760	83.422	47.22	10.2	7	8	7	0.693188	1.03219	0.813158	1.10223	1.12894	1.21837	1.35887	0.0789375
WP_038444526.1	phosphate-binding protein [Pseudomonas fluorescens]	HZ99_RS16765	34.682	238.74	28.4	9	21	9	0.5857	0.990476	0.950286	1.2144	1.31694	0.951867	1.37869	0.133357
WP_038444530.1	D-hexose-6-phosphate mutarotase [Pseudomonas fluorescens]	HZ99_RS16780	32.616	38.317	16.3	4	4	4	0.914772	1.08999	0.974848	1.11685	1.03681	0.885123	1.01986	0.829074
WP_038444531.1	lipoprotein [Pseudomonas fluorescens]	HZ99_RS16785	19.389	6.5296	5.6	1	1	1	0.964073	0.879766	1.03616	1.12045	1.00328	0.973252	1.07534	0.319662
WP_038444536.1	5-(carboxyamino)imidazole ribonucleotide synthase [Pseudomonas fluorescens]	HZ99_RS16795	38.782	37.143	15	6	9	6	0.968464	0.986973	0.835262	1.10882	1.03854	1.01734	1.13402	0.103457
WP_038444537.1	5-(carboxyamino)imidazole ribonucleotide mutase [Pseudomonas fluorescens]	HZ99_RS16800	16.828	35.889	30.1	4	5	4	0.967098	1.01845	0.954808	1.00518	0.990592	1.03452	1.03059	0.278673
WP_038444538.1	LysR family transcriptional regulator [Pseudomonas fluorescens]	HZ99_RS16805	32.991	40.316	19.9	6	7	6	0.941561	0.944186	0.8911	1.12693	0.926456	1.05999	1.12119	0.190475
WP_038444539.1	aspartate ammonia-lyase [Pseudomonas fluorescens]	HZ99_RS16810	50.976	248.78	34.4	14	30	14	1.00491	1.03037	0.903367	1.01998	0.973655	1.00109	1.01908	0.68583
WP_038444541.1	sodium:alanine symporter [Pseudomonas fluorescens]	HZ99_RS16815	51.808	8.0874	4.8	1	2	1	0.966386	1.05695	0.983128	1.15027	1.01717	0.836741	0.999239	0.994223
WP_038444543.1	L-asparaginase 1 [Pseudomonas fluorescens]	HZ99_RS16820	33.534	39.879	4.7	1	1	1
WP_038444556.1	GNAT family acetyltransferase [Pseudomonas fluorescens]	HZ99_RS16860	17.004	27.759	29.7	3	4	3	1.00946	0.824455	0.639506	1.05308	1.35045	1.09943	1.41624	0.0732723
WP_038444558.1	GNAT family acetyltransferase [Pseudomonas fluorescens]	HZ99_RS16865	25.008	53.582	38.1	7	9	7	1.00809	1.02482	0.95083	1.04002	0.969559	0.989865	1.00526	0.872851
WP_038444562.1	pyruvate carboxylase subunit B [Pseudomonas fluorescens]	HZ99_RS16875	65.613	293.78	46.5	27	56	27	0.950007	0.983687	1.07372	1.03483	1.024	0.938707	0.996714	0.948519
WP_038444564.1	pyruvate carboxylase subunit A [Pseudomonas fluorescens]	HZ99_RS16880	51.851	161.2	38.2	17	29	16	0.969186	0.989185	1.03214	1.02249	0.987858	0.981836	1.00056	0.981543
WP_038444567.1	GGDEF domain-containing protein [Pseudomonas fluorescens]	HZ99_RS16895	107.51	12.604	1.8	2	3	2	0.90937	1.01689	0.957708	1.04676	1.07069	1.00472	1.08259	0.109243
WP_038444569.1	DNA-dependent helicase II [Pseudomonas fluorescens]	HZ99_RS16900	81.199	105.26	18	12	13	12	0.972577	0.908062	0.964736	1.00211	1.01633	1.07575	1.08745	0.0529606
WP_038444571.1	membrane protein [Pseudomonas fluorescens]	HZ99_RS16905	30.858	162.96	46.9	11	19	11	0.98921	0.904647	1.02355	0.982787	1.11609	1.10917	1.09962	0.161035
WP_038444581.1	pyridoxal kinase [Pseudomonas fluorescens]	HZ99_RS16950	31.235	39.505	22.8	6	7	6	0.965117	0.9549	0.94538	1.01983	1.03893	1.08194	1.09608	0.0289529
WP_038444598.1	GTP cyclohydrolase FolE2 [Pseudomonas fluorescens]	HZ99_RS16990	32.727	35.301	15.4	4	6	4	1.17144	1.04966	0.965568	0.960677	0.89804	0.923291	0.873013	0.143385
WP_038444603.1	metal ABC transporter substrate-binding protein [Pseudomonas fluorescens]	HZ99_RS17005	31.588	29.533	16.4	5	5	5	1.32435	1.05358	0.960183	0.981839	0.895046	0.889878	0.828839	0.218186
WP_038444607.1	carbonate dehydratase [Pseudomonas fluorescens]	HZ99_RS17015	19.638	26.914	20.4	3	4	3	1.06011	0.892954	1.16248	0.867251	0.939305	0.945689	0.883391	0.259356
WP_038444609.1	dihydroorotase [Pseudomonas fluorescens]	HZ99_RS17020	49.289	36.218	11.7	5	5	5	1.06063	0.992823	0.98267	0.941326	0.966586	0.938899	0.937645	0.11028
WP_038444610.1	hypothetical protein [Pseudomonas fluorescens]	HZ99_RS17025	18.428	26.43	12.1	2	2	2	1.01733	0.97951	1.0683	0.971861	0.925945	1.03102	0.955529	0.319273
WP_038444612.1	fatty acid methyltransferase [Pseudomonas fluorescens]	HZ99_RS17035	44.16	111.77	31.5	10	16	10	1.7256	1.71951	1.70079	0.26307	0.266887	0.257878	0.1531	3.40862e-06
WP_038444622.1	hypothetical protein [Pseudomonas fluorescens]	HZ99_RS17060	64.773	126.18	24.3	16	17	16	0.914664	1.02179	1.0059	0.942311	1.01466	0.997106	1.00399	0.927303
WP_038444628.1	acyl-phosphate glycerol 3-phosphate acyltransferase [Pseudomonas fluorescens]	HZ99_RS17075	22.961	18.277	16.5	2	4	2	1.05981	1.05619	1.10006	0.77915	1.03554	1.03482	0.886026	0.287304
WP_038444632.1	hypothetical protein [Pseudomonas fluorescens]	HZ99_RS17085	115.89	58.822	8.7	7	7	7	1.02368	0.968732	0.960395	0.917682	0.971992	1.02696	0.987749	0.765353
WP_038444634.1	glycosyl transferase family 2 [Pseudomonas fluorescens]	HZ99_RS17090	29.715	36.023	19	5	6	5	1.02539	0.95963	0.961066	1.08542	0.919404	0.979429	1.01295	0.827466
WP_038444638.1	xylose isomerase [Pseudomonas fluorescens]	HZ99_RS17100	29.676	50.32	24.9	7	15	7	0.97235	0.965859	0.975557	0.973405	0.9878	1.05077	1.0337	0.301477
WP_038444640.1	pyridine nucleotide transhydrogenase [Pseudomonas fluorescens]	HZ99_RS17105	28.635	90.547	42.9	9	15	9	0.99674	1.02274	1.02605	0.958796	1.01077	0.985018	0.97014	0.174952
WP_038444642.1	amino acid oxidase [Pseudomonas fluorescens]	HZ99_RS17110	43.376	58.204	20.9	8	8	8	0.857901	1.05117	0.950689	1.09747	1.04962	0.995592	1.09893	0.2309
WP_038444644.1	glycosyl transferase [Pseudomonas fluorescens]	HZ99_RS17115	37.591	35	10.9	5	11	5	0.997404	0.888714	1.08044	0.981146	1.04783	1.00988	1.02437	0.714613
WP_038444646.1	DNA polymerase III subunit epsilon [Pseudomonas fluorescens]	HZ99_RS17125	20.336	9.6342	8.2	1	1	1	1.0242	1.17278	1.01287	1.05644	1.05396	0.713191	0.879667	0.384395
WP_038444650.1	thiamine biosynthesis protein ThiF [Pseudomonas fluorescens]	HZ99_RS17135	64.702	26.753	7.2	4	5	4	0.954869	1.06198	1.10587	1.08068	0.92234	0.88378	0.92445	0.358635
WP_038444657.1	two-component sensor histidine kinase [Pseudomonas fluorescens]	HZ99_RS17170	51.472	11.388	4.3	2	2	2	1.0287	1.11294	0.830941	1.016	1.07963	0.954938	1.02624	0.795464
WP_038444663.1	copper ABC transporter ATPase [Pseudomonas fluorescens]	HZ99_RS17195	71.856	28.884	6.8	6	6	5	1.19856	1.27876	1.12744	0.802202	0.886054	0.755052	0.677801	0.00280239
WP_038444665.1	copper oxidase [Pseudomonas fluorescens]	HZ99_RS17205	70.223	58.331	10	7	9	7	1.21915	1.19625	1.24772	0.818332	0.708909	0.748416	0.621236	0.00128556
WP_038444668.1	MULTISPECIES: copper resistance protein CopB [Pseudomonas]	HZ99_RS17210	38.701	47.729	22.6	6	6	6	1.23142	1.23253	1.11798	0.792805	1.02231	0.897826	0.757399	0.029034
WP_038444675.1	transcriptional regulator [Pseudomonas fluorescens]	HZ99_RS17245	10.127	14.5	28.6	2	2	2
WP_038444681.1	MULTISPECIES: hypothetical protein [Pseudomonas]	HZ99_RS17265	41.121	185.9	45.4	16	28	16	1.14875	1.11462	1.17031	0.884381	0.845466	0.87054	0.757319	0.000291152
WP_038444684.1	arsenical resistance protein ArsH [Pseudomonas fluorescens]	HZ99_RS17275	26.99	6.4251	17.3	5	7	1	1.07109	1.11554	1.08528	1.04612	0.878268	0.820723	0.838994	0.116888
WP_038444701.1	glutamine--fructose-6-phosphate aminotransferase [Pseudomonas fluorescens]	HZ99_RS17340	66.357	323.31	43.8	23	48	23	1.08747	1.03042	0.97079	0.991846	0.975484	0.948246	0.943953	0.222627
WP_038444703.1	XRE family transcriptional regulator [Pseudomonas fluorescens]	HZ99_RS17345	28.08	26.386	16.1	3	3	3	0.915061	1.12419	1.20604	1.01732	0.872162	0.906509	0.861555	0.221784
WP_038444704.1	UDP-N-acetylglucosamine diphosphorylase/glucosamine-1-phosphate N-acetyltransferase [Pseudomonas fluorescens]	HZ99_RS17350	48.785	125.95	26.4	12	17	12	0.994599	0.986797	0.959158	1.03314	0.949185	1.05603	1.03326	0.425448
WP_038444716.1	chromosome partitioning protein ParB [Pseudomonas fluorescens]	HZ99_RS17400	31.989	173.41	51	10	13	10	1.03457	1.03383	0.997126	0.963847	0.97272	1.07675	0.982968	0.686527
WP_038444720.1	16S rRNA methyltransferase G [Pseudomonas fluorescens]	HZ99_RS17410	23.755	26.62	16.4	3	3	3	1.33336	1.11898	1.02763	0.972748	0.820573	0.739638	0.727868	0.0539971
WP_038444722.1	tRNA modification GTPase [Pseudomonas fluorescens]	HZ99_RS17420	48.764	6.7615	2.6	1	1	1
WP_038444724.1	membrane protein insertase YidC [Pseudomonas fluorescens]	HZ99_RS17425	62.166	235.38	27.7	12	22	12	1.07285	0.946683	0.990701	0.936591	0.975887	1.06509	0.989149	0.847361
WP_038444726.1	chromosomal replication initiation protein DnaA [Pseudomonas fluorescens]	HZ99_RS17435	56.761	107.98	30.4	13	16	13	1.08793	1.05707	0.987527	0.990648	0.953785	0.97173	0.93093	0.123592
WP_038444728.1	DNA replication/repair protein RecF [Pseudomonas fluorescens]	HZ99_RS17445	41.646	14.859	6	2	3	2	0.9592	0.742984	0.903063	1.19809	0.931681	1.21363	1.28334	0.100694
WP_038444730.1	DNA gyrase subunit B [Pseudomonas fluorescens]	HZ99_RS17450	90.25	257.31	31.8	25	51	25	1.03594	0.983498	0.9663	1.04372	0.983148	1.03663	1.02604	0.4128
WP_038444732.1	DNA-binding response regulator [Pseudomonas fluorescens]	HZ99_RS17455	27.682	41.253	18.4	3	3	3	0.966819	1.11134	1.02125	0.957457	0.954756	1.0089	0.942476	0.293819
WP_038444735.1	hypothetical protein [Pseudomonas fluorescens]	HZ99_RS17465	36.054	13.215	5.2	2	2	2	0.909915	0.976752	0.845429	1.06529	1.18752	1.01686	1.19676	0.0519166
WP_038444737.1	ATPase [Pseudomonas fluorescens]	HZ99_RS17470	84.821	6.4928	0.9	1	1	1
WP_038444739.1	glycerol acyltransferase [Pseudomonas fluorescens]	HZ99_RS17475	28.679	38.576	16.4	4	4	4	1.11386	0.991144	0.941355	0.928222	0.9835	1.03873	0.96852	0.629619
WP_038444740.1	glycine--tRNA ligase subunit beta [Pseudomonas fluorescens]	HZ99_RS17485	74.979	321.94	43.3	27	57	27	1.00783	0.981888	0.962833	1.01622	0.988129	1.03305	1.02874	0.200736
WP_038444743.1	lipid A biosynthesis lauroyl acyltransferase [Pseudomonas fluorescens]	HZ99_RS17500	32.62	64.478	16.3	5	5	5	0.994913	0.891846	0.955116	0.975843	1.09728	1.05816	1.10184	0.109888
WP_038444745.1	hypothetical protein [Pseudomonas fluorescens]	HZ99_RS17505	11.411	41.036	54.4	6	6	6	0.975443	1.06592	0.991666	0.964341	0.994684	0.983017	0.970001	0.392441
WP_038444746.1	Trk system potassium transport protein TrkA [Pseudomonas fluorescens]	HZ99_RS17510	49.755	38.418	11.2	6	6	6	1.00686	1.07377	0.981695	1.07996	0.919552	0.928083	0.956006	0.50076
WP_038444748.1	16S rRNA (cytosine(967)-C(5))-methyltransferase [Pseudomonas fluorescens]	HZ99_RS17515	47.177	47.864	13.3	5	5	5	1.12278	0.994427	0.930818	0.94733	1.02926	1.02835	0.985865	0.833996
WP_038444750.1	methionyl-tRNA formyltransferase [Pseudomonas fluorescens]	HZ99_RS17520	33.368	80.491	33.5	9	12	9	0.856312	1.10146	0.996424	1.0234	1.07995	1.0457	1.06595	0.458998
WP_038444752.1	peptide deformylase [Pseudomonas fluorescens]	HZ99_RS17525	19.327	21.642	19	3	5	3	1.08413	0.902733	0.905433	1.08831	1.01373	0.939665	1.05166	0.540294
WP_038444756.1	tRNA threonylcarbamoyladenosine biosynthesis protein RimN [Pseudomonas fluorescens]	HZ99_RS17535	20.692	45.84	31.4	5	7	5	0.933814	1.08766	1.00246	1.0487	1.02608	0.992361	1.01428	0.784572
WP_038444758.1	quinone oxidoreductase [Pseudomonas fluorescens]	HZ99_RS17540	34.167	164.17	42.5	11	21	11	0.937032	0.924497	0.991962	1.09358	1.04844	1.03006	1.11165	0.0195842
WP_038444759.1	coproporphyrinogen III oxidase [Pseudomonas fluorescens]	HZ99_RS17545	35.108	144.86	35.8	9	16	9	0.954068	0.984928	0.950673	1.05694	1.05629	1.01041	1.08097	0.0179113
WP_038444761.1	shikimate dehydrogenase [Pseudomonas fluorescens]	HZ99_RS17550	29.09	64.597	26.4	6	7	6	0.959494	0.822006	1.00987	1.05257	1.06338	0.95359	1.09965	0.246458
WP_038444773.1	2-dehydro-3-deoxygalactonokinase [Pseudomonas fluorescens]	HZ99_RS17580	34.051	8.324	3.4	1	1	1
WP_038444775.1	2-dehydro-3-deoxy-6-phosphogalactonate aldolase [Pseudomonas fluorescens]	HZ99_RS17585	21.194	10.326	7.3	1	1	1
WP_038444781.1	tryptophan synthase subunit alpha [Pseudomonas fluorescens]	HZ99_RS17600	28.462	14.192	7.4	2	2	2	0.931931	1.07865	0.913119	1.04346	1.05032	0.999479	1.058	0.395264
WP_038444783.1	tryptophan synthase subunit beta [Pseudomonas fluorescens]	HZ99_RS17605	44.453	200.31	43.9	15	31	15	1.01276	1.03313	1.01057	0.988138	1.00173	1.00234	0.97898	0.076973
WP_038444789.1	hypothetical protein [Pseudomonas fluorescens]	HZ99_RS17625	7.5997	21.851	24	1	3	1	1.04405	1.43059	1.30866	0.373251	0.4697	0.453189	0.342596	0.0138378
WP_038444791.1	hypothetical protein [Pseudomonas fluorescens]	HZ99_RS17630	36.12	42.82	20.1	6	7	6	1.07654	0.969744	0.931763	1.11253	0.996048	0.967666	1.03297	0.625436
WP_038444793.1	peroxiredoxin OsmC [Pseudomonas fluorescens]	HZ99_RS17635	14.865	63.694	32.2	5	9	5	1.46847	1.55698	1.779	0.371013	0.398697	0.437418	0.251252	0.00443202
WP_038444794.1	hypothetical protein [Pseudomonas fluorescens]	HZ99_RS17640	8.6519	36.294	40.5	3	6	3	0.94618	0.938165	1.07314	1.0013	1.05721	0.999953	1.03414	0.535341
WP_038444796.1	lipoprotein [Pseudomonas fluorescens]	HZ99_RS17645	15.774	7.128	6.3	1	1	1	0.861408	1.06833	0.968169	1.05245	1.07983	0.986555	1.07624	0.349511
WP_038444798.1	haloacid dehalogenase [Pseudomonas fluorescens]	HZ99_RS17655	25.08	58.781	37	8	9	8	0.962692	1.02207	0.977784	1.07103	1.0354	1.00097	1.04889	0.148901
WP_038444800.1	gamma carbonic anhydrase family protein [Pseudomonas fluorescens]	HZ99_RS17660	19.09	25.39	25	4	5	4	0.922661	1.09014	0.987177	0.992668	0.969237	1.05541	1.00578	0.92306
WP_038444802.1	oligopeptidase A [Pseudomonas fluorescens]	HZ99_RS17665	75.441	305.14	37.2	22	40	22	0.980122	0.96528	0.980674	0.998086	1.00835	1.06353	1.04918	0.135146
WP_038444806.1	GMC family oxidoreductase [Pseudomonas fluorescens]	HZ99_RS17685	65.287	33.878	8.6	5	5	5	1.03759	1.06063	1.00506	0.98558	0.845456	1.07233	0.935582	0.421106
WP_038444808.1	alcohol dehydrogenase [Pseudomonas fluorescens]	HZ99_RS17690	46.259	26.159	4.9	2	3	2	1.00137	1.11757	0.990786	0.9555	0.98871	0.968265	0.936569	0.243436
WP_038444811.1	carbonate dehydratase [Pseudomonas fluorescens]	HZ99_RS17700	26.389	100.52	22.2	5	8	5	1.04715	1.00406	1.03413	0.981679	0.887437	0.978396	0.922914	0.109203
WP_038444813.1	cytochrome b559 subunit alpha [Pseudomonas fluorescens]	HZ99_RS17715	41.771	33.137	10.4	4	5	4	1.74612	1.58371	1.71993	0.267606	0.342381	0.369934	0.194053	9.28724e-05
WP_038444821.1	cytochrome oxidase biogenesis protein Surf1,facilitates heme A insertion [Pseudomonas fluorescens]	HZ99_RS17740	27.762	7.711	5.7	1	1	1
WP_038444825.1	copper-binding protein [Pseudomonas fluorescens]	HZ99_RS17760	22.87	33.441	22.3	4	5	4	0.898513	1.01053	1.12021	1.03755	0.827483	1.09675	0.977728	0.839624
WP_038444826.1	methionine ABC transporter substrate-binding protein [Pseudomonas fluorescens]	HZ99_RS17765	27.962	196.87	48.6	12	27	11	0.978786	0.998545	0.972686	1.00761	1.01758	1.01546	1.03073	0.0462931
WP_038444828.1	methionine ABC transporter ATP-binding protein [Pseudomonas fluorescens]	HZ99_RS17775	36.728	55.199	22.4	6	7	6	1.05881	0.945837	0.959501	0.918747	0.974473	0.970265	0.96604	0.462555
WP_038444830.1	lipoprotein [Pseudomonas fluorescens]	HZ99_RS17780	25.807	57.46	29.3	7	8	7	0.970962	0.925065	0.954917	0.967922	1.04944	1.11817	1.09982	0.151475
WP_038444835.1	transcriptional repressor [Pseudomonas fluorescens]	HZ99_RS17795	17.403	25.12	23.1	4	4	4	1.00277	1.00391	0.952585	1.05465	1.0058	0.974467	1.02557	0.435356
WP_038444837.1	zinc ABC transporter substrate-binding protein [Pseudomonas fluorescens]	HZ99_RS17800	33.516	18.507	6.1	2	3	2
WP_038444839.1	homoserine kinase [Pseudomonas fluorescens]	HZ99_RS17805	35.292	65.519	21.1	6	7	6	0.902774	1.20157	0.908619	1.08314	1.00084	0.952452	1.00779	0.946367
WP_038444843.1	DNA polymerase I [Pseudomonas fluorescens]	HZ99_RS17815	101.85	270.24	27.4	22	32	22	1.02565	1.02201	0.948935	1.01672	0.973481	0.993554	0.995717	0.88818
WP_038444845.1	YihA family ribosome biogenesis GTP-binding protein [Pseudomonas fluorescens]	HZ99_RS17820	23.55	7.9773	4.2	1	2	1	1.10208	1.24093	1.10145	0.977887	0.552291	1.05688	0.751079	0.203465
WP_038444848.1	cytochrome c [Pseudomonas fluorescens]	HZ99_RS17830	21.154	36.654	16.2	4	8	4	1.01054	0.941004	0.993028	0.995814	1.05752	1.01136	1.04079	0.225769
WP_038444850.1	thiol:disulfide interchange protein [Pseudomonas fluorescens]	HZ99_RS17835	23.066	79.682	27.5	5	15	5	0.993053	0.988569	1.02422	1.0048	0.956028	1.02399	0.993007	0.780979
WP_038444854.1	DeoR family transcriptional regulator [Pseudomonas fluorescens]	HZ99_RS17845	76.294	22.179	5.2	4	4	4	1.17814	1.01915	0.893049	0.980389	0.930156	1.07112	0.964833	0.721182
WP_038444856.1	N-acetylmuramoyl-L-alanine amidase [Pseudomonas fluorescens]	HZ99_RS17850	28.919	40.299	16.3	4	5	4	1.17483	0.925964	1.09081	0.805445	0.925307	1.00398	0.856853	0.181172
WP_038444858.1	PAS domain-containing sensor histidine kinase [Pseudomonas fluorescens]	HZ99_RS17855	66.121	33.141	8.9	6	6	6	1.28282	0.944725	0.953686	1.11806	0.911255	0.77171	0.880486	0.446142
WP_038444859.1	sigma-54-dependent Fis family transcriptional regulator [Pseudomonas fluorescens]	HZ99_RS17860	49.525	115.11	21.2	9	11	9	0.959663	1.09877	0.996951	0.927341	0.932534	1.02417	0.943922	0.33896
WP_038444867.1	glutamate/aspartate:proton symporter GltP [Pseudomonas fluorescens]	HZ99_RS17880	47.649	12.499	4.3	2	2	2	0.911242	0.775032	1.31122	0.653443	1.34399	0.975983	0.991966	0.976578
WP_038444871.1	ABC transporter [Pseudomonas fluorescens]	HZ99_RS17890	22.07	36.048	27.1	5	6	5	1.02028	1.01644	0.893222	0.942952	1.05133	1.08985	1.05262	0.444421
WP_038444872.1	ABC transporter permease [Pseudomonas fluorescens]	HZ99_RS17895	33.384	35.61	14.4	4	5	4	1.02726	0.944474	0.863225	0.969049	0.978464	1.11235	1.07933	0.320841
WP_038444874.1	iron ABC transporter ATP-binding protein [Pseudomonas fluorescens]	HZ99_RS17900	28.639	19.555	11.2	3	3	3
WP_038444875.1	ABC transporter permease [Pseudomonas fluorescens]	HZ99_RS17905	40.498	6.3033	3.4	1	1	1	0.859028	0.886479	1.05015	1.00003	1.1158	1.0723	1.14039	0.147629
WP_038444897.1	acetyl-CoA hydrolase [Pseudomonas fluorescens]	HZ99_RS17960	54.042	86.288	22.1	10	17	10	0.990025	1.06414	0.98905	1.04303	1.00518	0.880723	0.962449	0.538723
WP_038444899.1	NAD synthetase [Pseudomonas fluorescens]	HZ99_RS17965	49.999	30.301	7.9	4	8	4	1.1358	0.973262	1.08215	0.935197	0.994517	0.915241	0.891496	0.121501
WP_038444902.1	NADP transhydrogenase subunit alpha [Pseudomonas fluorescens]	HZ99_RS17975	38.807	151.89	35.7	12	20	12	1.02632	0.995303	1.11619	0.962842	0.966546	0.944677	0.915945	0.131733
WP_038444904.1	acyl-CoA dehydrogenase [Pseudomonas fluorescens]	HZ99_RS17985	43.162	131.9	25.7	8	12	8	1.04675	1.07247	1.23158	0.889642	0.892769	0.830147	0.779682	0.0389785
WP_038444905.1	CoA transferase [Pseudomonas fluorescens]	HZ99_RS17990	43.325	50.64	17.5	6	8	6	1.06863	1.06943	1.23431	0.894659	0.894332	0.802815	0.768542	0.0238014
WP_038444908.1	chemotaxis protein [Pseudomonas fluorescens]	HZ99_RS18025	67.27	252.29	26.8	15	31	15	1.05676	0.941812	0.984953	0.921807	1.036	1.01826	0.997502	0.961856
WP_038444916.1	GntR family transcriptional regulator [Pseudomonas fluorescens]	HZ99_RS18050	26.651	71.951	30.1	6	7	6	0.951243	1.1537	0.885639	1.06564	0.988982	0.910267	0.991407	0.931688
WP_038444917.1	periplasmic protein [Pseudomonas fluorescens]	HZ99_RS18055	26.143	7.3858	3.9	1	1	1	0.966555	1.04348	1.09903	0.954363	0.976316	0.968565	0.932514	0.207606
WP_038444919.1	DeoR family transcriptional regulator [Pseudomonas fluorescens]	HZ99_RS18060	71.869	108.51	23.6	14	21	14	0.951232	0.896279	1.03634	1.08715	0.984507	1.05204	1.08317	0.195752
WP_038444921.1	tryptophan synthase subunit beta [Pseudomonas fluorescens]	HZ99_RS18065	12.408	14.808	20.5	2	2	2
WP_038444923.1	large adhesive protein [Pseudomonas fluorescens]	HZ99_RS18070	475.38	323.31	32.3	40	61	40	1.02277	0.952755	0.993086	1.01349	0.942845	1.02567	1.00451	0.898737
WP_038444925.1	channel protein TolC [Pseudomonas fluorescens]	HZ99_RS18075	49.718	127.54	28.3	13	23	13	1.14978	0.927603	0.882619	0.884273	0.987476	1.09518	1.00234	0.983221
WP_038444927.1	ABC transporter [Pseudomonas fluorescens]	HZ99_RS18080	78.555	124.04	17.7	11	13	11	1.18435	0.958162	1.05298	0.907273	0.861256	0.968257	0.856452	0.130323
WP_038444928.1	HlyD family type I secretion periplasmic adaptor subunit [Pseudomonas fluorescens]	HZ99_RS18085	50.752	83.801	24.5	9	11	9	1.14962	1.03353	1.05934	0.834527	0.953452	0.955304	0.846041	0.0361147
WP_038444932.1	nitrate ABC transporter substrate-binding protein [Pseudomonas fluorescens]	HZ99_RS18095	37.059	13.98	5	2	2	2	0.715557	0.677129	0.935627	1.25645	1.15143	1.20923	1.55353	0.0223749
WP_038444937.1	LysR family transcriptional regulator [Pseudomonas fluorescens]	HZ99_RS18110	33.947	40.929	18	6	7	6	0.97898	1.03093	1.00067	0.986844	1.0374	0.972478	0.9954	0.861916
WP_038444953.1	outer membrane assembly lipoprotein YfiO [Pseudomonas fluorescens]	HZ99_RS18150	78.831	219.86	30.4	16	22	16	1.00424	1.02932	0.998428	1.03304	0.969306	0.979697	0.983528	0.504628
WP_038444954.1	hypothetical protein [Pseudomonas fluorescens]	HZ99_RS18155	9.2264	22.351	31.2	2	5	2	1.75617	1.74985	1.76697	0.19556	0.257548	0.296964	0.142248	0.000271517
WP_038444969.1	hypothetical protein [Pseudomonas fluorescens]	HZ99_RS18190	53.237	242.88	41.6	21	33	21	0.985838	0.949712	0.945332	0.980822	0.989468	1.06575	1.05386	0.186333
WP_038444977.1	ShlB family hemolysin secretion/activation protein [Pseudomonas fluorescens]	HZ99_RS18215	63.742	6.4725	3.7	2	2	1	1.3883	1.00219	0.842001	0.826518	0.985951	0.950947	0.854887	0.44012
WP_038444980.1	hemagglutinin [Pseudomonas fluorescens]	HZ99_RS18220	350.49	24.149	1.3	4	4	4	0.946626	1.06468	0.816042	1.11946	1.07235	0.990345	1.12549	0.240148
WP_038444989.1	ShlB family hemolysin secretion/activation protein [Pseudomonas fluorescens]	HZ99_RS18240	64.02	13.961	3.7	2	2	1	1.12802	0.936919	1.10725	0.801124	0.947888	1.06501	0.887092	0.290862
WP_038444997.1	RNA polymerase sigma factor [Pseudomonas fluorescens]	HZ99_RS18265	21.836	11.066	8.4	2	2	2	1.1412	1.39533	0.944012	0.748435	1.0373	0.809363	0.745603	0.144198
WP_038444999.1	hypothetical protein [Pseudomonas fluorescens]	HZ99_RS18270	21.827	13.155	10.5	2	2	2	1.18604	1.10067	1.07649	0.944884	0.807452	0.895791	0.787382	0.0111349
WP_038445002.1	RNA helicase [Pseudomonas fluorescens]	HZ99_RS18275	121.59	66.611	8.4	8	11	8	0.93901	1.07048	0.932333	0.973315	1.03774	1.06525	1.04572	0.451453
WP_038445003.1	hypothetical protein [Pseudomonas fluorescens]	HZ99_RS18280	29.008	26.487	16.9	4	5	4	0.731755	0.94459	1.20683	0.895711	0.984415	1.12957	1.04388	0.801584
WP_038445013.1	transcriptional regulator [Pseudomonas fluorescens]	HZ99_RS18310	9.495	18.655	19.5	2	2	2	0.981208	1.03288	0.968407	1.03793	0.991981	0.993579	1.01375	0.612805
WP_038445035.1	NAD-dependent succinate-semialdehyde dehydrogenase [Pseudomonas fluorescens]	HZ99_RS18360	51.59	271.94	45	17	39	9	1.00761	1.01321	1.07509	1.03155	0.959536	0.903989	0.935131	0.209339
WP_038445038.1	aspartate aminotransferase family protein [Pseudomonas fluorescens]	HZ99_RS18365	45.009	301.09	58.2	17	35	17	1.01143	0.978735	1.08667	0.970104	0.967552	0.940146	0.935315	0.165391
WP_038445041.1	histidine kinase [Pseudomonas fluorescens]	HZ99_RS18370	44.114	47.193	18.6	6	6	6	0.877174	1.05192	1.00879	0.939585	1.12377	1.01424	1.04755	0.56823
WP_038445049.1	GGDEF domain-containing protein [Pseudomonas fluorescens]	HZ99_RS18385	71.711	42.338	9.7	5	5	5	1.04936	0.938834	1.02042	0.990318	1.12675	1.015	1.04104	0.486444
WP_038445051.1	ABC transporter permease [Pseudomonas fluorescens]	HZ99_RS18395	36.725	101.1	39	13	17	13	0.722199	0.800558	0.971335	1.19149	1.14354	1.14177	1.39401	0.0413541
WP_038445056.1	sulfate ABC transporter ATP-binding protein [Pseudomonas fluorescens]	HZ99_RS18410	36.628	31.09	12.3	4	6	4	0.881613	0.980466	0.937751	0.971225	1.02724	1.18659	1.13759	0.174426
WP_038445069.1	Crp/Fnr family transcriptional regulator [Pseudomonas fluorescens]	HZ99_RS18420	25.175	6.7461	3.9	1	1	1	0.977535	1.13437	0.805085	1.05387	1.01144	1.0434	1.06573	0.571804
WP_038445100.1	Fis family transcriptional regulator [Pseudomonas fluorescens]	HZ99_RS18505	33.188	22.697	13.7	4	4	4	0.856138	1.04181	0.749989	1.09055	1.31665	0.963198	1.27283	0.149287
WP_038445101.1	methionine ABC transporter substrate-binding protein [Pseudomonas fluorescens]	HZ99_RS18510	28.075	112.7	43.8	12	24	11	0.803874	0.837904	0.97796	1.11209	1.13918	1.07795	1.27082	0.0364221
WP_038445107.1	glutamine ABC transporter substrate-binding protein [Pseudomonas fluorescens]	HZ99_RS18530	31.618	62.38	28.5	7	9	7	0.844292	0.866926	0.957117	1.11291	1.11778	1.16048	1.2709	0.010074
WP_038445117.1	RND transporter [Pseudomonas fluorescens]	HZ99_RS18560	38.213	28.751	10.1	4	4	4	1.1552	1.35456	1.39964	0.696729	0.764545	0.689548	0.550168	0.0103504
WP_038445119.1	ACR family transporter [Pseudomonas fluorescens]	HZ99_RS18565	111.6	11.878	1.7	2	2	2
WP_038445121.1	methyltransferase [Pseudomonas fluorescens]	HZ99_RS18570	23.349	26.443	21.2	4	5	4	1.00289	1.11964	0.753866	1.21475	0.82242	1.10248	1.09152	0.610337
WP_038445136.1	hypothetical protein [Pseudomonas fluorescens]	HZ99_RS18615	32.496	60.762	25.6	5	7	5	0.934545	0.992919	0.956852	1.01744	1.02025	1.09173	1.08498	0.0578853
WP_038445140.1	hypothetical protein [Pseudomonas fluorescens]	HZ99_RS18635	42.177	39.222	17.4	6	6	6	1.02777	1.0304	0.936621	1.08844	0.964245	1.01881	1.02561	0.61854
WP_038445143.1	hypothetical protein [Pseudomonas fluorescens]	HZ99_RS18650	29.993	13.826	8.9	2	2	2	0.969371	1.29764	1.20258	0.855262	0.792857	0.934055	0.744228	0.0773143
WP_038445154.1	Cu(I)-responsive transcriptional regulator [Pseudomonas fluorescens]	HZ99_RS18790	17.811	24.936	13.2	2	4	2	0.926481	0.929999	0.991301	1.06514	1.00532	1.06924	1.10251	0.0299583
WP_038445163.1	L-cystine ABC transporter ATP-binding protein YecC [Pseudomonas fluorescens]	HZ99_RS18900	27.568	33.421	16.9	3	3	3	0.990281	0.94858	0.951883	0.983664	0.985637	1.10602	1.06385	0.264261
WP_038445165.1	cystine transporter subunit [Pseudomonas fluorescens]	HZ99_RS18910	28.421	222.5	46.6	14	31	14	0.875906	1.00005	1.02635	1.04028	1.0184	1.01813	1.06012	0.336104
WP_038445167.1	D-cysteine desulfhydrase [Pseudomonas fluorescens]	HZ99_RS18915	34.989	115.25	33.9	11	18	11	1.02844	0.977493	1.01701	1.00307	0.926728	0.988818	0.96549	0.292693
WP_038445169.1	serine acetyltransferase [Pseudomonas fluorescens]	HZ99_RS18920	33.341	121.86	23.1	6	7	6	0.932297	1.02308	0.899306	0.934928	1.0707	1.12142	1.09541	0.255802
WP_038445174.1	taurine dioxygenase [Pseudomonas fluorescens]	HZ99_RS18930	31.085	30.895	18.3	5	5	5	0.870115	0.971348	0.926109	1.17446	1.18834	1.19241	1.2846	0.010236
WP_038445178.1	taurine transporter ATP-binding subunit [Pseudomonas fluorescens]	HZ99_RS18940	28.228	17.506	8.5	3	3	3	0.794185	0.75938	0.742161	1.20586	1.19146	1.26839	1.59675	0.000230934
WP_038445179.1	taurine ABC transporter substrate-binding protein [Pseudomonas fluorescens]	HZ99_RS18945	34.318	42.882	18.2	5	8	5	0.754832	0.915014	0.932462	1.17284	1.14922	1.11028	1.31896	0.0297445
WP_038445181.1	glutamate--cysteine ligase [Pseudomonas fluorescens]	HZ99_RS18950	59.326	112.13	23.5	9	12	9	0.893543	1.10996	0.932677	0.951909	1.02778	0.974868	1.00626	0.937181
WP_038445185.1	two-component sensor histidine kinase [Pseudomonas fluorescens]	HZ99_RS18970	49.058	28.735	11.2	4	4	4	0.960177	1.01656	0.921381	1.05569	1.06147	0.989783	1.07206	0.127219
WP_038445187.1	ribosomal protein S6 modification protein [Pseudomonas fluorescens]	HZ99_RS18975	32.612	31.641	16.3	5	5	5	1.03459	0.718382	1.03922	1.08383	1.0426	0.940568	1.09842	0.489323
WP_038445193.1	molecular chaperone Hsp33 [Pseudomonas fluorescens]	HZ99_RS18995	33.262	240.9	52.3	14	22	14	0.990339	1.04868	0.985342	0.963363	1.02504	0.994265	0.986212	0.634598
WP_038445195.1	phosphoenolpyruvate carboxykinase [Pseudomonas fluorescens]	HZ99_RS19000	55.352	323.31	45.2	20	55	20	0.985762	0.988202	0.954032	1.02434	1.01095	1.02357	1.04469	0.0436435
WP_038445201.1	thioesterase [Pseudomonas fluorescens]	HZ99_RS19025	15.988	39.6	20.3	3	3	3
WP_038445205.1	hypothetical protein [Pseudomonas fluorescens]	HZ99_RS19035	86.6	31.853	5.4	5	5	5	1.0413	1.12329	0.996242	0.969468	0.997778	0.93922	0.919524	0.136264
WP_038445209.1	LysR family transcriptional regulator [Pseudomonas fluorescens]	HZ99_RS19045	32.875	56.852	19	5	6	5	0.901102	1.10936	0.986432	0.99725	0.961042	1.02107	0.994151	0.933386
WP_038445211.1	haloacid dehalogenase [Pseudomonas fluorescens]	HZ99_RS19055	25.149	6.3333	4.1	1	1	1	1.03031	0.960319	0.866042	1.00641	1.0052	1.12394	1.09762	0.209236
WP_038445213.1	ADP compounds hydrolase NudE [Pseudomonas fluorescens]	HZ99_RS19060	21.028	32.953	26.1	4	5	4	0.941082	1.11229	0.942873	1.02184	1.00038	0.979995	1.00199	0.97553
WP_038445215.1	3'(2'),5'-bisphosphate nucleotidase CysQ [Pseudomonas fluorescens]	HZ99_RS19065	29.634	20.199	11.9	3	4	3	0.96317	0.957244	1.0614	0.983394	1.07493	1.18888	1.08901	0.281857
WP_038445219.1	Fis family transcriptional regulator [Pseudomonas fluorescens]	HZ99_RS19075	50.245	43.978	16.3	7	7	7	0.962961	0.986625	0.854542	1.11766	1.02616	1.04998	1.13896	0.0654188
WP_038445222.1	NAD(P)-dependent oxidoreductase [Pseudomonas fluorescens]	HZ99_RS19085	32.274	105.94	35.5	9	13	9	0.943605	1.00832	0.995896	0.972566	1.02205	1.00838	1.01872	0.501332
WP_038445224.1	glucose-1-phosphate thymidylyltransferase [Pseudomonas fluorescens]	HZ99_RS19090	32.234	85.371	33.7	9	13	9	0.985026	1.11886	0.96656	0.955168	0.937015	0.975302	0.9339	0.292132
WP_038445226.1	dTDP-glucose 4,6-dehydratase [Pseudomonas fluorescens]	HZ99_RS19095	40.067	323.31	58.1	18	35	18	0.972319	1.04278	0.987189	1.01945	0.985389	1.04178	1.01476	0.615108
WP_038445228.1	hypothetical protein [Pseudomonas fluorescens]	HZ99_RS19100	106.12	323.31	37.8	29	38	29	0.991342	0.928373	0.973181	1.00833	1.02065	1.05022	1.0644	0.0591899
WP_038445230.1	N-carbamoylputrescine amidase [Pseudomonas fluorescens]	HZ99_RS19105	32.768	106.98	40.4	7	11	7	0.938272	0.934562	1.0507	1.04372	1.13488	0.950476	1.07031	0.360042
WP_038445232.1	agmatine deiminase [Pseudomonas fluorescens]	HZ99_RS19110	40.756	113.39	32.7	8	10	8	0.863357	0.991651	1.13149	1.06776	1.12386	0.930832	1.04552	0.664555
WP_038445253.1	repressor protein from prophage [Pseudomonas fluorescens]	HZ99_RS19175	24.071	12.742	6.6	2	2	2	0.738392	0.847039	1.13558	1.13383	0.957555	1.16012	1.19496	0.278359
WP_038445261.1	integrase [Pseudomonas fluorescens]	HZ99_RS19200	50.302	42.202	11.5	4	4	4	0.820494	1.00713	1.10925	0.94529	1.02536	1.00768	1.01412	0.887755
WP_038445266.1	ABC transporter permease [Pseudomonas fluorescens]	HZ99_RS19225	24.842	6.5088	3.5	1	1	1
WP_038445268.1	amino acid ABC transporter [Pseudomonas fluorescens]	HZ99_RS19230	27.54	323.31	67.9	19	50	19	0.992411	0.953119	1.02929	1.0225	1.03034	0.941918	1.0067	0.862342
WP_038445274.1	membrane protein [Pseudomonas fluorescens]	HZ99_RS19255	60.94	42.313	11	6	6	6	0.947686	0.941803	1.08118	0.997556	1.10136	0.939217	1.02271	0.749471
WP_038445275.1	hypothetical protein [Pseudomonas fluorescens]	HZ99_RS19260	24.829	22.377	21.6	3	3	3	1.13064	0.792261	1.00227	0.871896	0.989898	1.17259	1.03733	0.796301
WP_038445278.1	iron transporter [Pseudomonas fluorescens]	HZ99_RS19270	10.475	87.052	81.1	13	22	13	0.886244	1.07032	0.927014	1.10164	1.04689	0.959414	1.07781	0.347207
WP_038445280.1	A/G-specific adenine glycosylase [Pseudomonas fluorescens]	HZ99_RS19275	39.611	41.806	18	6	7	6	0.856263	1.03045	0.904559	1.10155	1.09321	0.99935	1.14432	0.106558
WP_038445282.1	cell envelope biogenesis protein AsmA [Pseudomonas fluorescens]	HZ99_RS19280	79.22	234.78	34.2	25	42	25	0.946757	0.912628	0.97609	1.03527	1.01897	1.06632	1.10054	0.0167383
WP_038445287.1	imidazole glycerol phosphate synthase subunit HisH [Pseudomonas fluorescens]	HZ99_RS19295	23.546	47.313	24.5	5	5	5	0.979561	1.01151	0.966265	1.03426	0.971319	1.04181	1.03045	0.326538
WP_038445288.1	1-(5-phosphoribosyl)-5-((5-phosphoribosylamino)methylideneamino)imidazole-4-carboxamide isomerase [Pseudomonas fluorescens]	HZ99_RS19300	10.082	7.8446	11.8	1	2	1	0.886794	1.03975	0.894061	1.07437	1.08807	1.02804	1.13113	0.119107
WP_038445290.1	1-(5-phosphoribosyl)-5-((5-phosphoribosylamino)methylideneamino)imidazole-4-carboxamide isomerase [Pseudomonas fluorescens]	HZ99_RS19305	25.708	141.81	42	8	17	8	1.02149	1.03912	0.993243	1.00827	0.983129	0.97124	0.970132	0.155682
WP_038445294.1	amino acid ABC transporter substrate-binding protein [Pseudomonas fluorescens]	HZ99_RS19315	27.903	28.758	16.7	4	6	4	0.982528	0.935615	0.973207	1.06094	0.952187	1.08181	1.07041	0.227505
WP_038445300.1	hypothetical protein [Pseudomonas fluorescens]	HZ99_RS19330	28.353	26.148	8.8	2	3	2	1.03304	1.05969	0.882217	1.06376	0.947439	1.02275	1.01983	0.779857
WP_038445302.1	peptidase S41 [Pseudomonas fluorescens]	HZ99_RS19335	46.15	132.7	38.9	14	18	14	1.09542	0.942509	0.944228	1.0238	0.965668	1.03294	1.0135	0.824412
WP_038445304.1	peptidase M23 [Pseudomonas fluorescens]	HZ99_RS19340	47.533	70.018	18.2	9	13	9	1.03571	0.979566	0.962268	1.05594	0.991069	1.0574	1.0426	0.246059
WP_038445306.1	2,3-bisphosphoglycerate-independent phosphoglycerate mutase [Pseudomonas fluorescens]	HZ99_RS19345	54.946	243.83	37.4	15	26	15	0.963678	0.967772	0.928864	1.0693	0.991427	1.0306	1.08076	0.0550692
WP_038445308.1	glutaredoxin 3 [Pseudomonas fluorescens]	HZ99_RS19355	9.3268	44.293	47.6	4	7	4	0.983254	1.08593	0.969702	0.974036	1.0803	0.967532	0.994401	0.918079
WP_038445310.1	preprotein translocase subunit SecB [Pseudomonas fluorescens]	HZ99_RS19360	17.855	80.662	53.4	6	15	6	0.921268	0.901715	0.979702	1.11038	1.07053	0.985348	1.12972	0.0604181
WP_038445312.1	rRNA methylase [Pseudomonas fluorescens]	HZ99_RS19365	16.996	34.928	29.8	4	4	4	0.967985	1.01969	0.888982	1.05808	0.993353	1.05688	1.08053	0.170323
WP_038445314.1	hypothetical protein [Pseudomonas fluorescens]	HZ99_RS19370	16.02	6.419	6.2	1	1	1
WP_038445316.1	nitrogen regulation protein NR(I) [Pseudomonas fluorescens]	HZ99_RS19375	53.203	108.58	26.6	13	14	13	1.04444	1.20105	1.11098	0.919638	0.82883	0.799664	0.75917	0.0108957
WP_038445320.1	tRNA 4-thiouridine(8) synthase ThiI [Pseudomonas fluorescens]	HZ99_RS19390	54.435	33.756	8.9	4	5	4	0.96604	0.99183	0.999406	0.966977	0.994103	1.07064	1.02517	0.51426
WP_038445322.1	GTP-binding protein [Pseudomonas fluorescens]	HZ99_RS19395	67.129	323.31	43.7	26	59	26	1.02411	1.005	0.968785	1.01441	0.974615	0.987419	0.992845	0.740712
WP_038445324.1	maltodextrin phosphorylase [Pseudomonas fluorescens]	HZ99_RS19405	91.993	111.68	17.4	13	18	13	1.23807	1.25923	1.40252	0.867187	0.593823	0.695952	0.553093	0.00591126
WP_038445326.1	lipoprotein [Pseudomonas fluorescens]	HZ99_RS19425	8.9584	29.991	26.2	2	3	2	1.11382	0.945527	1.10383	0.826889	0.936946	0.966735	0.863234	0.109442
WP_038445330.1	formimidoylglutamate deiminase [Pseudomonas fluorescens]	HZ99_RS19440	49.914	260.83	36.3	13	19	13	0.964985	0.995749	1.0383	1.02493	1.02761	0.95167	1.00172	0.960569
WP_038445332.1	histidine utilization repressor [Pseudomonas fluorescens]	HZ99_RS19445	27.755	32.566	18.9	4	5	4	0.998799	1.02585	1.00796	0.984359	1.01014	0.976268	0.979605	0.190541
WP_038445335.1	urocanate hydratase [Pseudomonas fluorescens]	HZ99_RS19455	61.331	205.05	43.1	22	42	22	1.00071	0.939801	0.985971	1.01228	1.05046	0.980395	1.03986	0.228511
WP_038445337.1	sulfonate ABC transporter substrate-binding protein [Pseudomonas fluorescens]	HZ99_RS19460	51.953	6.8018	2	1	1	1
WP_038445339.1	histidine ABC transporter substrate-binding protein [Pseudomonas fluorescens]	HZ99_RS19465	35.383	111.56	31.4	8	11	8	0.978004	0.971634	0.991379	1.06354	1.05759	0.990134	1.05789	0.13035
WP_038445345.1	imidazolonepropionase [Pseudomonas fluorescens]	HZ99_RS19495	43.446	74.241	19.2	7	7	7	0.979397	1.15573	0.997168	0.999499	0.992855	0.859761	0.91055	0.26819
WP_038445347.1	N-formylglutamate deformylase [Pseudomonas fluorescens]	HZ99_RS19500	29.91	25.152	9.4	3	4	3	0.928889	1.03332	1.13776	1.00205	0.992284	0.962783	0.953917	0.514356
WP_038445349.1	prolyl aminopeptidase [Pseudomonas fluorescens]	HZ99_RS19505	36.707	123.41	62.2	14	22	14	1.028	0.905934	0.961248	0.98933	1.04714	1.02275	1.05666	0.26029
WP_038445353.1	glucan biosynthesis glucosyltransferase H [Pseudomonas fluorescens]	HZ99_RS19520	96.592	146.78	19.5	14	20	14	0.965663	0.926804	0.970981	1.02048	1.02304	1.08803	1.09363	0.0349444
WP_038445355.1	amino acid ABC transporter substrate-binding protein [Pseudomonas fluorescens]	HZ99_RS19525	29.621	6.7016	3.8	1	1	1	0.856445	1.05617	0.989661	1.04674	1.02015	1.04369	1.07177	0.358325
WP_038445357.1	ABC transporter permease [Pseudomonas fluorescens]	HZ99_RS19535	35.061	19.092	9.4	3	3	3	0.933153	0.960799	1.02682	0.929691	0.990099	1.15318	1.05211	0.538998
WP_038445359.1	peptide ABC transporter ATP-binding protein [Pseudomonas fluorescens]	HZ99_RS19540	26.904	13.066	5.7	2	3	2	0.798435	0.978676	0.967333	1.067	1.1258	1.06463	1.18692	0.0864638
WP_038445363.1	chemotaxis protein [Pseudomonas fluorescens]	HZ99_RS19550	68.19	315.63	43.7	22	34	22	0.980517	0.98612	0.98131	0.942593	0.998905	1.04135	1.01184	0.723814
WP_038445365.1	16S rRNA (uracil(1498)-N(3))-methyltransferase [Pseudomonas fluorescens]	HZ99_RS19555	26.05	22.951	14	3	4	3	0.965262	1.01415	0.881608	1.01621	1.07317	0.957493	1.06496	0.293552
WP_038445369.1	Sec-independent protein translocase TatB [Pseudomonas fluorescens]	HZ99_RS19565	14.46	15.545	12.6	2	3	2	0.719392	0.919255	0.991017	1.12276	1.16589	0.9773	1.24196	0.107455
WP_038445371.1	preprotein translocase subunit SecA [Pseudomonas fluorescens]	HZ99_RS19570	10.222	41.729	64.1	5	8	5	1.09776	0.968241	0.890433	1.00837	0.999745	1.08581	1.0465	0.543001
WP_038445373.1	phosphoribosyl-ATP pyrophosphatase [Pseudomonas fluorescens]	HZ99_RS19575	12.146	11.921	15.5	2	3	2	0.898095	1.03066	1.07646	0.959426	1.14217	0.904712	1.00037	0.99695
WP_038445374.1	ubiquinone biosynthesis regulatory protein kinase UbiB [Pseudomonas fluorescens]	HZ99_RS19585	61.392	117.9	25.8	12	17	12	1.00674	0.991718	0.944264	0.972434	1.04446	1.06131	1.04604	0.252716
WP_038445375.1	sterol-binding protein [Pseudomonas fluorescens]	HZ99_RS19590	23.011	11.735	7.7	2	2	2	0.997648	1.05745	1.00141	0.865583	0.91525	1.17212	0.96612	0.753509
WP_038445377.1	polyhydroxyalkanoic acid system protein [Pseudomonas fluorescens]	HZ99_RS19600	9.8864	7.9866	7.7	1	2	1	0.939659	1.16804	0.914831	1.02231	1.00746	0.980379	0.995904	0.964043
WP_038445379.1	poly(3-hydroxyalkanoate) granule-associated protein PhaI [Pseudomonas fluorescens]	HZ99_RS19605	15.396	63.132	37.9	5	6	5	1.06802	1.13496	1.44775	0.776712	0.766672	0.794525	0.640395	0.0639813
WP_038445386.1	pilus assembly protein [Pseudomonas fluorescens]	HZ99_RS19625	28.36	6.2698	4.3	1	1	1
WP_038445397.1	hypothetical protein [Pseudomonas fluorescens]	HZ99_RS19645	15.352	7.685	6.6	1	1	1	0.909462	0.900907	0.920409	1.09617	0.985589	1.16892	1.19039	0.0813814
WP_038445403.1	class II poly(R)-hydroxyalkanoic acid synthase [Pseudomonas fluorescens]	HZ99_RS19660	62.544	9.1203	2.5	1	1	1
WP_038445406.1	class II poly(R)-hydroxyalkanoic acid synthase [Pseudomonas fluorescens]	HZ99_RS19670	62.285	142.92	31.5	16	19	16	1.06952	0.962433	1.07855	0.933807	0.997416	0.956374	0.928336	0.174571
WP_038445409.1	1-(5-phosphoribosyl)-5-((5-phosphoribosylamino)methylideneamino)imidazole-4-carboxamide isomerase [Pseudomonas fluorescens]	HZ99_RS19675	13.824	7.99	8	1	1	1	0.944452	1.01448	0.871964	1.09236	1.07811	1.00374	1.12127	0.091429
WP_038445413.1	ATP-dependent protease ATP-binding subunit HslU [Pseudomonas fluorescens]	HZ99_RS19680	49.639	305.04	53.5	27	56	27	0.940995	0.959253	0.9535	1.06645	0.996909	1.0262	1.08263	0.0516672
WP_038445415.1	cell division protein [Pseudomonas fluorescens]	HZ99_RS19690	25.053	35.473	25.8	4	5	4	1.13352	0.894922	0.934045	0.961161	1.04045	1.07495	1.03851	0.673618
WP_038445421.1	malate dehydrogenase [Pseudomonas fluorescens]	HZ99_RS19715	45.077	266.54	48.6	22	66	22	0.97656	0.994377	0.985512	1.03553	1.01993	1.00628	1.03561	0.0326699
WP_038445423.1	peptidase [Pseudomonas fluorescens]	HZ99_RS19720	88.549	48.006	7.6	7	7	7	1.02305	0.957896	1.00612	0.989168	0.913619	1.08691	1.00088	0.988207
WP_038445430.1	shikimate kinase [Pseudomonas fluorescens]	HZ99_RS19750	19.359	42.301	36.6	6	6	6
WP_038445432.1	3-dehydroquinate synthase [Pseudomonas fluorescens]	HZ99_RS19755	39.891	66.62	20.8	7	11	7	1.07139	1.13372	0.9082	1.02917	1.01559	1.02798	0.986967	0.859331
WP_038445434.1	cell division protein [Pseudomonas fluorescens]	HZ99_RS19760	54.613	112.78	19.8	9	13	9	1.01559	0.960393	1.07413	0.952173	0.879174	1.1003	0.961156	0.626004
WP_038445436.1	glutamate synthase large subunit [Pseudomonas fluorescens]	HZ99_RS19765	161.98	317.07	25.3	30	38	30	1.03921	0.96248	0.97487	1.0096	1.02657	1.00442	1.02151	0.467774
WP_038445438.1	glutamate synthase [Pseudomonas fluorescens]	HZ99_RS19770	51.911	100.84	24.8	10	16	10	1.09308	1.03783	0.979462	0.980318	0.950699	0.994996	0.940726	0.193321
WP_038445440.1	uroporphyrinogen decarboxylase [Pseudomonas fluorescens]	HZ99_RS19775	39.039	67.546	18.6	6	10	6	0.948664	0.96966	1.00976	1.01299	1.09612	0.970272	1.05168	0.309884
WP_038445446.1	lipoprotein [Pseudomonas fluorescens]	HZ99_RS19790	16.645	13.853	6.7	2	2	2	1.24473	0.807554	0.913725	0.853409	1.10033	1.04441	1.01084	0.947812
WP_038445448.1	beta-ketoacyl-ACP synthase II [Pseudomonas fluorescens]	HZ99_RS19795	44.233	19.661	5.4	3	3	3	0.908218	1.0708	0.927581	1.10243	0.932034	1.07094	1.0684	0.416959
WP_038445450.1	beta-ketoacyl-ACP reductase [Pseudomonas fluorescens]	HZ99_RS19800	25.847	22.399	13.6	3	3	3	0.940866	0.898595	0.959824	1.02428	1.07306	1.02712	1.11616	0.0111847
WP_038445460.1	FAD-dependent oxidoreductase [Pseudomonas fluorescens]	HZ99_RS19825	45.196	22.111	7.1	3	3	3	0.926495	1.08335	0.918792	1.03728	1.03386	1.01772	1.05471	0.424341
WP_038445466.1	histidine ammonia-lyase [Pseudomonas fluorescens]	HZ99_RS19845	56.043	24.626	6	3	3	3
WP_038445472.1	AMP-binding protein [Pseudomonas fluorescens]	HZ99_RS19860	61.357	32.342	8.8	4	4	4	0.910325	1.01736	0.904334	1.11211	1.08544	0.976617	1.12081	0.109479
WP_038445482.1	3-oxoacyl-ACP synthase [Pseudomonas fluorescens]	HZ99_RS19885	26.539	9.9506	5.9	1	1	1	1.14736	0.859662	0.931472	1.09168	0.937563	1.00127	1.03131	0.773326
WP_038445484.1	cobalamin biosynthesis protein CobQ [Pseudomonas fluorescens]	HZ99_RS19890	28.551	76.73	30.5	7	13	7	0.919072	1.03388	1.00064	1.01342	0.991586	1.06732	1.0402	0.395407
WP_038445485.1	thiol reductase thioredoxin [Pseudomonas fluorescens]	HZ99_RS19895	15.741	28.312	22.2	2	3	2	0.921816	0.844376	0.992425	1.07806	1.07141	1.03443	1.15417	0.0687761
WP_038445487.1	hypothetical protein [Pseudomonas fluorescens]	HZ99_RS19900	55.236	6.5066	1.8	1	1	1	0.683574	0.925403	1.1834	1.1422	0.988494	1.06582	1.14473	0.453308
WP_038445489.1	potassium transporter KefA [Pseudomonas fluorescens]	HZ99_RS19905	123.74	89.128	9.1	12	13	12	1.00288	0.979953	0.998951	0.99924	0.985368	1.04023	1.01444	0.487448
WP_038445493.1	chemotaxis protein [Pseudomonas fluorescens]	HZ99_RS19915	58.654	33.351	7.9	5	5	5	0.918692	1.00739	0.935844	1.01026	1.00422	1.05526	1.07262	0.108896
WP_038445501.1	trifunctional transcriptional regulator/proline dehydrogenase/L-glutamate gamma-semialdehyde dehydrogenase [Pseudomonas fluorescens]	HZ99_RS19935	142.63	323.31	43.2	52	113	52	1.06002	0.980654	0.952624	1.00209	0.910908	1.04219	0.987268	0.813928
WP_038445504.1	sodium:proline symporter [Pseudomonas fluorescens]	HZ99_RS19940	52.874	23.728	6.7	3	4	3	1.08902	1.05753	1.04059	0.77256	0.929229	1.02184	0.85457	0.163405
WP_038445506.1	lactate dehydrogenase [Pseudomonas fluorescens]	HZ99_RS19945	31.718	73.236	28.8	9	9	9	1.075	1.00613	0.957106	1.05932	0.966989	0.993449	0.993918	0.895376
WP_038445508.1	peptide-methionine (S)-S-oxide reductase [Pseudomonas fluorescens]	HZ99_RS19950	23.546	116.84	44.2	8	18	8	0.899235	0.904	1.01035	1.07026	1.06108	1.00431	1.11447	0.0778203
WP_038445510.1	diguanylate cyclase [Pseudomonas fluorescens]	HZ99_RS19955	100.45	38.712	7.9	6	6	6	0.967727	0.979467	0.773712	1.11857	1.03407	0.962098	1.14474	0.188341
WP_038445512.1	dihydrolipoamide acetyltransferase [Pseudomonas fluorescens]	HZ99_RS19960	56.068	284.74	37.7	16	42	16	1.09618	0.957608	0.981973	0.965234	0.935957	0.999347	0.955458	0.410475
WP_038445513.1	glutamine-synthetase adenylyltransferase [Pseudomonas fluorescens]	HZ99_RS19970	109.47	152.72	23.4	17	19	17	0.972437	0.972178	1.04601	0.975104	1.0142	0.987286	0.995308	0.874735
WP_038445514.1	lipopolysaccharide heptosyltransferase II [Pseudomonas fluorescens]	HZ99_RS19975	38.209	20.34	8.4	2	2	2	0.802818	1.11879	0.96299	1.0241	1.06885	1.04944	1.08937	0.446142
WP_038445516.1	ADP-heptose--LPS heptosyltransferase [Pseudomonas fluorescens]	HZ99_RS19980	39.277	41.147	14.4	6	7	6	1.08523	1.01079	1.01308	0.891082	1.02442	0.912845	0.909702	0.139233
WP_038445518.1	glucosyltransferase I RfaG [Pseudomonas fluorescens]	HZ99_RS19985	42.164	31.329	11	4	5	4	1.00758	1.06926	0.987367	1.08452	0.987872	0.875429	0.962018	0.599051
WP_038445520.1	lipopolysaccharide core heptose(I) kinase RfaP [Pseudomonas fluorescens]	HZ99_RS19990	30.908	58.346	22.8	6	9	6	1.08047	1.00211	0.991414	1.02168	1.01875	0.903342	0.957638	0.421958
WP_038445522.1	heptose kinase [Pseudomonas fluorescens]	HZ99_RS19995	28.809	25.759	13.5	4	4	4	1.12523	0.905364	1.02345	0.99395	0.990951	0.9412	0.958106	0.575856
WP_038445524.1	LPS kinase [Pseudomonas fluorescens]	HZ99_RS20000	28.509	26.013	14.8	4	4	4	1.0364	0.986729	1.06166	0.982227	0.949797	0.978846	0.943618	0.102136
WP_038445526.1	serine/threonine protein kinase [Pseudomonas fluorescens]	HZ99_RS20005	54.202	24.814	8.1	4	4	4	0.820883	0.935684	1.25536	0.94779	0.767916	1.25641	0.986784	0.94851
WP_038445528.1	carbamoyltransferase [Pseudomonas fluorescens]	HZ99_RS20015	65.42	105.43	24	12	18	12	1.06533	0.939065	0.985577	1.01105	1.01163	1.0263	1.01974	0.648187
WP_038445529.1	glycosyl transferase [Pseudomonas fluorescens]	HZ99_RS20020	33.539	25.265	13.6	3	3	3	0.914686	0.878076	0.979888	1.12356	1.0465	1.09027	1.17589	0.0141491
WP_038445531.1	hypothetical protein [Pseudomonas fluorescens]	HZ99_RS20025	54.945	34.877	9	4	5	4	0.964821	0.909563	0.883347	1.01104	1.08014	1.05768	1.14183	0.0151594
WP_038445532.1	toluene tolerance protein [Pseudomonas fluorescens]	HZ99_RS20030	24.74	36.631	27.5	4	5	4	0.972009	1.01396	1.0328	1.03133	1.01828	1.00222	1.01095	0.619369
WP_038445534.1	lipid A export permease/ATP-binding protein MsbA [Pseudomonas fluorescens]	HZ99_RS20035	67.088	81.835	13.2	7	11	7	1.01656	0.935045	1.01876	0.938063	0.985889	1.05544	1.00304	0.948661
WP_038445536.1	bifunctional heptose 7-phosphate kinase/heptose 1-phosphate adenyltransferase [Pseudomonas fluorescens]	HZ99_RS20040	50.481	161.87	30.5	11	22	11	0.981045	1.08178	0.93723	0.988395	1.00175	1.02067	1.00359	0.941635
WP_038445538.1	NAD-dependent dehydratase [Pseudomonas fluorescens]	HZ99_RS20045	32.842	45.856	23	6	7	6	1.05544	0.954153	1.04707	0.881842	0.953552	1.02377	0.935385	0.279626
WP_038445540.1	metal ABC transporter ATPase [Pseudomonas fluorescens]	HZ99_RS20050	36.916	36.329	18.1	6	6	6	1.02008	1.0324	1.05533	0.964328	0.911591	0.942635	0.906925	0.00913443
WP_038445542.1	aldo/keto reductase [Pseudomonas fluorescens]	HZ99_RS20055	29.102	51.553	24.1	5	6	5	0.881893	1.01375	0.95371	1.01466	1.08508	1.0568	1.10781	0.096954
WP_038445543.1	FAD-dependent oxidoreductase [Pseudomonas fluorescens]	HZ99_RS20060	41.573	57.764	17.4	5	7	5	1.00773	1.02285	0.99616	1.06578	1.05718	0.940452	1.01211	0.792756
WP_038445547.1	LysR family transcriptional regulator [Pseudomonas fluorescens]	HZ99_RS20070	33.111	6.185	2.4	1	1	1	0.870256	1.0625	1.05104	1.07127	0.987481	0.970185	1.01513	0.84306
WP_038445549.1	3-deoxy-D-manno-octulosonic acid transferase [Pseudomonas fluorescens]	HZ99_RS20075	46.626	40.681	12.7	5	6	5	1.07902	1.04159	0.980163	0.933669	0.95755	1.01161	0.936162	0.151761
WP_038445551.1	channel protein TolC [Pseudomonas fluorescens]	HZ99_RS20080	52.68	287.62	54.1	22	28	22	1.05999	0.831854	0.980774	0.85732	1.05593	1.1318	1.06003	0.616505
WP_038445553.1	phosphomethylpyrimidine synthase ThiC [Pseudomonas fluorescens]	HZ99_RS20085	69.557	71.851	12.1	8	10	8	0.925301	1.1362	0.943768	1.11871	0.89353	1.00504	1.004	0.967941
WP_038445555.1	lipoprotein [Pseudomonas fluorescens]	HZ99_RS20090	27.51	41.752	21	5	7	5	0.992636	0.966718	0.956984	0.957816	0.975879	1.08182	1.03401	0.486525
WP_038445557.1	ADP-ribose pyrophosphatase [Pseudomonas fluorescens]	HZ99_RS20095	22.943	175.09	32.2	5	8	5	0.996625	0.974357	1.03559	0.962914	0.997266	1.05622	1.00327	0.925475
WP_038445561.1	phosphodiesterase [Pseudomonas fluorescens]	HZ99_RS20105	29.793	47.314	31	6	7	6	0.946893	0.938378	0.868975	1.14152	1.13504	1.03911	1.20384	0.0126503
WP_038445564.1	esterase [Pseudomonas fluorescens]	HZ99_RS20110	22.109	25.053	19.8	4	6	4	0.929706	1.04625	0.988868	1.12881	0.960511	0.950431	1.02527	0.732266
WP_038445566.1	DNA topoisomerase IV subunit B [Pseudomonas fluorescens]	HZ99_RS20115	69.53	209.29	36.1	20	26	20	1.0208	0.966496	1.00482	1.01993	0.999653	1.02317	1.01692	0.415399
WP_038445567.1	DNA topoisomerase IV subunit B [Pseudomonas fluorescens]	HZ99_RS20120	35.821	23.893	12.4	3	4	3	0.927006	1.08353	0.861495	1.12419	0.875919	0.989387	1.0409	0.708383
WP_038445570.1	DNA topoisomerase IV subunit A [Pseudomonas fluorescens]	HZ99_RS20130	83.549	193.58	34.1	23	36	23	1.01805	0.935919	0.973896	1.00588	1.01529	1.03018	1.04217	0.219452
WP_038445572.1	lipoprotein [Pseudomonas fluorescens]	HZ99_RS20135	25.262	27.414	14.5	3	6	3	0.996744	0.960367	0.800515	0.938366	1.098	1.20186	1.17428	0.179618
WP_038445574.1	HAMP domain-containing protein [Pseudomonas fluorescens]	HZ99_RS20140	56.651	54.558	14.5	7	7	7	0.887997	0.98612	1.00096	0.955667	0.991665	1.04316	1.04014	0.432163
WP_038445576.1	phosphoserine phosphatase [Pseudomonas fluorescens]	HZ99_RS20145	43.875	121.66	19.9	9	14	9	1.06611	1.05152	0.944293	0.994001	1.01605	1.06264	1.00352	0.939254
WP_038445577.1	phosphatidylserine decarboxylase [Pseudomonas fluorescens]	HZ99_RS20150	31.482	77.99	29.4	6	11	6	1.03065	0.962388	0.915182	1.02234	1.02775	1.03879	1.06212	0.212266
WP_038445578.1	thiosulfate sulfurtransferase [Pseudomonas fluorescens]	HZ99_RS20155	29.552	118.71	52.8	10	21	10	0.973113	0.879938	0.972747	1.06611	1.05749	1.02121	1.11289	0.0580508
WP_038445579.1	histidine kinase [Pseudomonas fluorescens]	HZ99_RS20160	56.877	55.916	14.7	8	9	8	0.987012	0.945531	0.981521	0.968608	1.01703	1.05315	1.0428	0.229472
WP_038445581.1	flagellar motor protein MotB [Pseudomonas fluorescens]	HZ99_RS20170	37.092	37.024	13.8	5	5	5	1.14324	0.967735	0.965674	0.962391	0.898717	1.05156	0.946702	0.502263
WP_038445582.1	ribosome small subunit-dependent GTPase [Pseudomonas fluorescens]	HZ99_RS20175	37.462	23.468	10.5	3	5	3	1.00775	0.985189	0.887519	1.03285	1.00966	1.04349	1.07136	0.198625
WP_038445583.1	epoxyqueuosine reductase [Pseudomonas fluorescens]	HZ99_RS20190	40.28	9.8281	3.9	1	1	1	0.781334	1.12605	0.908055	1.06977	1.2315	0.916256	1.14282	0.379769
WP_038445584.1	NAD(P)H-hydrate dehydratase [Pseudomonas fluorescens]	HZ99_RS20195	29.197	62.137	22.7	5	6	5	0.956118	1.01309	1.06443	0.965685	1.02179	1.06884	1.00747	0.869702
WP_038445585.1	tRNA threonylcarbamoyladenosine biosynthesis protein TsaE [Pseudomonas fluorescens]	HZ99_RS20200	17.132	31.411	24.5	3	5	3	0.879913	1.06733	0.952132	1.01106	1.04653	1.07945	1.08197	0.281536
WP_038445586.1	DNA mismatch repair protein MutL [Pseudomonas fluorescens]	HZ99_RS20210	69.76	185.97	32.2	18	21	18	0.915205	0.97753	0.98953	1.00781	1.01897	1.06983	1.07437	0.0775418
WP_038445587.1	tRNA dimethylallyltransferase [Pseudomonas fluorescens]	HZ99_RS20215	35.452	34.226	17.3	5	7	5	1.00433	0.912878	1.01753	1.06507	0.87841	1.00577	1.00494	0.944295
[truncated: 733 more rows]

## Sheet: pep_quant
ID	Sequence	Protein accession	Protein description	Charge	m/z	mass error [ppm]	PEP	Score	Unique [yes/no]	rpoS2	UK42	rpoS1	UK41	UK43	rpoS3
0	AAAAAPTTETAGLLGALTK	WP_038443946.1	hypothetical protein [Pseudomonas fluorescens]	3	576.656	-2.2939	4.223e-22	103.13	yes	0.897905	0.805513	1.15538	1.13024	0.987373	1.02359
1	AAAAIETGR	WP_038441877.1	acetyl-CoA acetyltransferase [Pseudomonas fluorescens]	2	430.235	-1.9288	0.009334	46.129	yes	0.925887	0.833348	1.24379	1.10607	0.967228	0.923678
2	AAAAQPDSAEGLYFLGR	WP_038447032.1	c-type cytochrome biogenesis protein CcmI [Pseudomonas fluorescens]	2	868.934	-1.7845	4.9465e-17	103.13	yes	1.07997	0.597969	1.01385	0.914156	1.06701	1.32704
3	AAACANPVSK	WP_038446372.1	protein disulfide-isomerase [Pseudomonas fluorescens]	2	494.748	-2.9009	2.7293e-06	96.113	yes	0.896304	0.763907	1.15866	1.06854	1.01643	1.09616
4	AAADLQQQQTR	WP_038445589.1	protease modulator HflK [Pseudomonas fluorescens]	2	615.315	-2.5973	0.00020444	72.705	yes	1.05136	0.854737	0.932889	1.08685	1.04584	1.02832
5	AAADLQQQQTR	WP_038445589.1	protease modulator HflK [Pseudomonas fluorescens]	2	615.315	-2.7454	0.0005245	66.267	yes	1.03204	0.79713	1.04812	1.17987	1.05489	0.887949
6	AAADLQQQQTR	WP_038445589.1	protease modulator HflK [Pseudomonas fluorescens]	3	410.546	-1.8675	0.0002007	61.344	yes	0.403565	0.78064	1.08916	1.06405	2.00767	0.654908
7	AAADSAIK	WP_038445434.1	cell division protein [Pseudomonas fluorescens]	2	373.706	-3.225	0.0013821	86.67	yes	1.05768	0.805184	0.976948	1.03157	0.969609	1.15901
8	AAADYGYTVTVIHDACATR	WP_038443732.1	isochorismatase [Pseudomonas fluorescens]	3	685.658	-2.4349	1.4853e-08	70.555	yes	0.972776	0.583596	1.05901	1.11604	1.32864	0.939935
9	AAAELALSAAQR	WP_038442178.1	beta-N-acetylhexosaminidase [Pseudomonas fluorescens]	2	586.325	-1.6839	7.825e-08	98.902	yes	1.02007	0.924435	1.00644	0.97919	1.06317	1.00669
10	AAAELALSAAQR	WP_038442178.1	beta-N-acetylhexosaminidase [Pseudomonas fluorescens]	3	391.219	-0.37392	2.7352e-06	85.813	yes	1.27452	0.689396	1.10704	1.16523	0.948772	0.815047
11	AAAELASR	WP_038441739.1	ATP-dependent Clp protease ATP-binding subunit ClpA [Pseudomonas fluorescens]	2	394.717	-1.6851	0.015682	52.482	yes	0.947166	0.84806	1.01793	1.13791	1.21193	0.837004
12	AAAEQLK	WP_038445551.1	channel protein TolC [Pseudomonas fluorescens]	2	365.708	-3.0472	0.0032241	84.568	yes	1.13447	0.667624	0.904533	1.11357	0.968106	1.21169
13	AAAFEGK	WP_003176433.1	MULTISPECIES: 50S ribosomal protein L10 [Pseudomonas]	2	347.182	-2.8312	0.0095118	68.915	yes	0.862161	1.01739	1.05952	0.989481	1.02403	1.04742
14	AAAFEGK	WP_003176433.1	MULTISPECIES: 50S ribosomal protein L10 [Pseudomonas]	2	347.182	-1.8212	0.00030133	100.19	yes	0.970546	0.888217	1.00693	1.132	0.970815	1.03149
15	AAAFEGK	WP_003176433.1	MULTISPECIES: 50S ribosomal protein L10 [Pseudomonas]	3	231.79	-0.82147	0.0043764	59.641	yes	1.01187	0.872903	1.04806	1.01818	0.916601	1.13239
16	AAAFEGK	WP_003176433.1	MULTISPECIES: 50S ribosomal protein L10 [Pseudomonas]	2	347.182	-1.9122	0.00013512	101.64	yes	1.0711	0.925685	1.06236	0.9778	1.00905	0.954006
17	AAAFEGK	WP_003176433.1	MULTISPECIES: 50S ribosomal protein L10 [Pseudomonas]	2	347.182	-2.4095	0.0041532	81.119	yes	NA	NA	NA	NA	NA	NA
18	AAAFPDVPGHGVHDK	WP_038444668.1	MULTISPECIES: copper resistance protein CopB [Pseudomonas]	4	380.193	-2.3351	3.8094e-06	60.55	yes	1.02679	0.855488	0.686995	1.33369	1.16892	0.928123
19	AAAGEGPVLSPK	WP_038442188.1	DNA topoisomerase I [Pseudomonas fluorescens]	2	548.803	-2.819	3.1599e-17	129.34	yes	0.893539	0.883936	1.04294	1.11801	0.976104	1.08547
20	AAAGSGWYTSQPAK	WP_038445434.1	cell division protein [Pseudomonas fluorescens]	2	697.839	-3.1236	2.9189e-06	80.96	yes	0.979893	0.670311	0.88695	1.31465	1.1338	1.0144
21	AAAGSGWYTSQPAK	WP_038445434.1	cell division protein [Pseudomonas fluorescens]	3	465.561	-2.593	0.0019451	38.3	yes	0.731451	1.77127	1.04357	0.819063	0.642602	0.992035
22	AAAHGEITVR	WP_038443620.1	alcohol dehydrogenase [Pseudomonas fluorescens]	3	342.189	-1.7532	0.035005	27.982	yes	0.521849	0.880058	0.855218	1.00137	1.43356	1.30794
23	AAAHGEITVR	WP_038443620.1	alcohol dehydrogenase [Pseudomonas fluorescens]	2	512.78	-2.5106	5.1235e-07	101.97	yes	0.931489	0.908765	0.843577	1.21483	0.961508	1.13983
24	AAAHITAGAR	WP_038442879.1	type I glyceraldehyde-3-phosphate dehydrogenase [Pseudomonas fluorescens]	3	313.51	-2.0595	0.00602	38.567	yes	0.82499	0.465587	0.79107	1.68962	1.07407	1.15466
25	AAAIQLAR	WP_038446083.1	hypothetical protein [Pseudomonas fluorescens]	2	407.251	-1.7088	0.012461	55.676	yes	1.1186	0.896648	1.04477	0.997765	0.979729	0.96249
26	AAAKPAAK	WP_038445381.1	poly(3-hydroxyalkanoate) granule-associated protein PhaF [Pseudomonas fluorescens]	3	243.154	-2.4877	0.00041113	91.9	yes	0.779719	1.04555	0.421508	1.51258	1.41954	0.821096
27	AAALAAEITGVR	WP_038443280.1	rRNA (cytidine-2'-O-)-methyltransferase [Pseudomonas fluorescens]	2	571.83	-2.8298	0.00041143	61.344	yes	0.743777	0.822828	1.16501	1.2792	0.851433	1.13776
28	AAALAAEITGVR	WP_038443280.1	rRNA (cytidine-2'-O-)-methyltransferase [Pseudomonas fluorescens]	3	381.556	-1.9908	0.01564	30.889	yes	NA	NA	NA	1	NA	NA
29	AAAMVPK	WP_038443282.1	lipoprotein [Pseudomonas fluorescens]	2	352.194	-1.5138	0.017887	56.026	yes	0.904312	0.855369	0.90088	1.15177	0.994886	1.19279
30	AAAMVPK	WP_038443282.1	lipoprotein [Pseudomonas fluorescens]	2	352.194	-2.7519	0.048731	42.719	yes	1.08078	0.796804	1.03225	1.04637	0.87974	1.16406
31	AAAMVPK	WP_038443282.1	lipoprotein [Pseudomonas fluorescens]	2	344.197	-2.0473	0.00012134	102.98	yes	NA	NA	NA	NA	NA	NA
32	AAAPAAAAPVFAAGDR	WP_038447086.1	dihydrolipoamide succinyltransferase [Pseudomonas fluorescens]	3	476.253	-1.2905	1.7151e-06	65.212	yes	1.20288	0.869585	1.08698	0.874127	1.21071	0.755721
33	AAAPAAAAPVFAAGDR	WP_038447086.1	dihydrolipoamide succinyltransferase [Pseudomonas fluorescens]	2	713.876	-2.5862	8.2059e-14	102.65	yes	1.24919	0.691642	0.990813	1.26601	0.865781	0.936555
34	AAAPAAAAPVFAAGDR	WP_038447086.1	dihydrolipoamide succinyltransferase [Pseudomonas fluorescens]	2	713.876	-3.3427	8.3694e-20	126.16	yes	0.866141	0.923719	1.07414	1.05555	1.05031	1.03015
35	AAAPAAAAPVFAAGDR	WP_038447086.1	dihydrolipoamide succinyltransferase [Pseudomonas fluorescens]	3	476.253	-2.1789	7.5167e-05	51.009	yes	NA	NA	NA	NA	NA	NA
36	AAAPAAAAPVFAAGDR	WP_038447086.1	dihydrolipoamide succinyltransferase [Pseudomonas fluorescens]	2	713.876	-2.8671	1.2905e-06	72.315	yes	1.08227	0.813501	1.11073	0.940413	1.01853	1.03455
37	AAAPAAAAPVFAAGDR	WP_038447086.1	dihydrolipoamide succinyltransferase [Pseudomonas fluorescens]	3	476.253	-1.7893	0.00072726	40.857	yes	NA	NA	NA	NA	NA	NA
38	AAAPAAAAPVFAAGDRTEK	WP_038447086.1	dihydrolipoamide succinyltransferase [Pseudomonas fluorescens]	4	446.988	-2.1408	0.019735	27.526	yes	NA	NA	NA	NA	NA	NA
39	AAAPAAAAPVFAAGDRTEK	WP_038447086.1	dihydrolipoamide succinyltransferase [Pseudomonas fluorescens]	3	595.648	-2.8969	9.5486e-08	61.265	yes	NA	NA	NA	NA	NA	NA
40	AAAPAAAR	WP_038447002.1	chemotaxis protein CheA [Pseudomonas fluorescens]	2	349.701	-3.1134	7.4588e-05	102.8	yes	NA	NA	NA	NA	NA	NA
41	AAAPGTPNAYFELFK	WP_038445423.1	peptidase [Pseudomonas fluorescens]	2	798.906	-3.7677	3.1067e-10	96.464	yes	NA	NA	NA	NA	NA	NA
42	AAAPTQAINEQSLYESR	WP_038444928.1	HlyD family type I secretion periplasmic adaptor subunit [Pseudomonas fluorescens]	2	924.958	-1.9781	2.4877e-05	59.372	yes	0.843566	0.8875	0.926386	1.2014	1.07878	1.06237
43	AAAQAAQR	WP_038444144.1	YggS family pyridoxal phosphate enzyme [Pseudomonas fluorescens]	2	393.714	-4.4465	0.0668	36.395	yes	0.768373	0.95305	0.871849	1.00565	0.88717	1.51391
44	AAAQVASR	WP_038441946.1	short-chain dehydrogenase [Pseudomonas fluorescens]	2	387.217	-3.0234	0.018652	49.536	yes	NA	NA	NA	NA	NA	NA
45	AAASSPEMR	WP_038447201.1	glycerol acyltransferase [Pseudomonas fluorescens]	2	460.219	-1.9428	0.0023472	60.91	yes	1.07101	0.781394	1.16539	1.05858	0.994257	0.929369
46	AAATFAQSLTDQQLLEQTR	WP_038446193.1	L-serine ammonia-lyase [Pseudomonas fluorescens]	3	698.027	-2.5384	3.9211e-34	131.25	yes	1.32233	0.824343	1.10289	0.895301	0.855692	0.999436
47	AAATSIDR	WP_038445501.1	trifunctional transcriptional regulator/proline dehydrogenase/L-glutamate gamma-semialdehyde dehydrogenase [Pseudomonas fluorescens]	2	402.714	-2.1484	0.0052734	67.032	yes	0.775541	1.05207	1.21624	1.08971	0.654545	1.21188
48	AAATVAVIGK	WP_038440420.1	MacB family efflux pump subunit [Pseudomonas fluorescens]	3	300.855	-1.6708	0.0010293	46.819	yes	NA	NA	NA	NA	NA	NA
49	AAAVAHLVEMDDLNLDSSWLTASR	WP_038442576.1	MULTISPECIES: hypothetical protein [Pseudomonas]	3	862.427	-2.5474	1.4699e-25	104.67	yes	1.21176	0.838919	0.979018	0.953881	0.848993	1.16743
50	AAAVEQLQVWGER	WP_038444166.1	signal recognition particle-docking protein FtsY [Pseudomonas fluorescens]	3	486.256	-1.2942	2.4745e-08	94.122	yes	0.859168	0.995849	0.952483	0.924125	1.53516	0.733214
51	AAAVEQLQVWGER	WP_038444166.1	signal recognition particle-docking protein FtsY [Pseudomonas fluorescens]	2	728.881	-1.9712	1.6082e-07	89.231	yes	1.07462	0.890413	1.14713	1.03911	0.860473	0.988262
52	AAAVEQLQVWGER	WP_038444166.1	signal recognition particle-docking protein FtsY [Pseudomonas fluorescens]	2	728.881	-2.6439	2.0273e-11	106.32	yes	1.01144	0.946116	1.0294	0.978872	1.06006	0.97411
53	AAAVEQLQVWGER	WP_038444166.1	signal recognition particle-docking protein FtsY [Pseudomonas fluorescens]	3	486.256	0	4.6837e-10	63.091	yes	NA	NA	NA	NA	NA	NA
54	AAAVIAK	WP_038442058.1	3-isopropylmalate dehydratase large subunit [Pseudomonas fluorescens]	2	322.211	-0.41568	0.0046017	79.454	yes	0.890267	0.886576	1.17456	1.10795	0.956897	0.98375
55	AAAWDYK	WP_038445659.1	bifunctional phosphoribosylaminoimidazolecarboxamide formyltransferase/inosine monophosphate cyclohydrolase [Pseudomonas fluorescens]	2	412.701	-3.1394	0.015026	60.76	yes	0.896736	0.673119	0.950526	1.29853	1.00535	1.17574
56	AAAWDYKR	WP_038445659.1	bifunctional phosphoribosylaminoimidazolecarboxamide formyltransferase/inosine monophosphate cyclohydrolase [Pseudomonas fluorescens]	3	327.503	-1.1701	0.0033886	53.554	yes	1.11566	0.923509	1.17225	0.54288	1.12703	1.11866
57	AAAWNEAQQR	WP_038444739.1	glycerol acyltransferase [Pseudomonas fluorescens]	2	572.778	-2.5644	3.7139e-06	93.843	yes	1.07209	0.835443	1.09991	0.951513	0.941786	1.09926
58	AAAWQVADNPK	WP_038444726.1	chromosomal replication initiation protein DnaA [Pseudomonas fluorescens]	3	390.868	-2.0332	0.0073316	33.088	yes	NA	NA	NA	NA	NA	NA
59	AACEFAR	WP_038446847.1	(p)ppGpp synthetase [Pseudomonas fluorescens]	2	412.69	-1.5798	0.032518	51.456	yes	NA	NA	NA	NA	NA	NA
60	AACEFAR	WP_038446847.1	(p)ppGpp synthetase [Pseudomonas fluorescens]	2	412.69	-1.4543	0.063544	42.914	yes	NA	NA	NA	NA	NA	NA
61	AACSALLK	WP_038443986.1	hypothetical protein [Pseudomonas fluorescens]	2	417.231	-2.3397	0.00023585	99.442	yes	1.06729	0.786917	1.05754	1.04415	1.12127	0.922829
62	AADAETFAGDALVVADPYAAYAR	WP_038446458.1	UDP-3-O-(3-hydroxymyristoyl)glucosamine N-acyltransferase [Pseudomonas fluorescens]	3	776.71	-2.6595	3.8129e-11	64.522	yes	NA	NA	NA	NA	NA	NA
63	AADAVLLGAVGGPK	WP_038442056.1	3-isopropylmalate dehydrogenase [Pseudomonas fluorescens]	3	413.575	-1.7587	0.011059	31.215	yes	NA	NA	NA	NA	NA	NA
64	AADEAKR	WP_038443358.1	aspartyl/glutamyl-tRNA amidotransferase subunit B [Pseudomonas fluorescens]	3	254.136	-3.3615	0.059529	25.45	yes	NA	NA	NA	NA	NA	NA
65	AADGFRK	WP_038443962.1	threonine aldolase [Pseudomonas fluorescens]	3	255.473	-2.107	0.065604	23.972	yes	NA	NA	NA	NA	NA	NA
66	AADIAMYEAK	WP_038444036.1	two-component system response regulator [Pseudomonas fluorescens]	2	541.763	-3.1996	6.1876e-05	81.017	yes	1.03392	0.894991	1.00451	1.06354	1.05002	0.953028
67	AADIVHTPAVSGVPASFMR	WP_038443757.1	2-nitropropane dioxygenase [Pseudomonas fluorescens]	3	642.668	-1.66	0.00018011	39.905	yes	1.02935	0.873237	1.15294	0.87024	1.31554	0.758696
68	AADLADVGQR	WP_038446337.1	PTS mannose transporter subunit IIC [Pseudomonas fluorescens]	2	508.262	-2.0804	2.221e-28	163.86	yes	1.01184	0.806825	1.05722	0.987971	0.999955	1.13619
69	AADLMEGEIQPLMGLLAR	WP_038445501.1	trifunctional transcriptional regulator/proline dehydrogenase/L-glutamate gamma-semialdehyde dehydrogenase [Pseudomonas fluorescens]	3	643.338	-2.7264	4.118e-08	73.279	yes	1.06296	1.0969	1.27424	1.13804	1.04334	0.384503
70	AADLMEGEIQPLMGLLAR	WP_038445501.1	trifunctional transcriptional regulator/proline dehydrogenase/L-glutamate gamma-semialdehyde dehydrogenase [Pseudomonas fluorescens]	2	964.503	-3.3559	8.9928e-57	171.6	yes	0.973089	0.862024	1.00151	1.17027	0.907104	1.086
71	AADLMEGEIQPLMGLLAR	WP_038445501.1	trifunctional transcriptional regulator/proline dehydrogenase/L-glutamate gamma-semialdehyde dehydrogenase [Pseudomonas fluorescens]	2	964.503	-3.102	1.0416e-17	109.04	yes	0.834616	0.672609	0.984613	1.14698	1.08069	1.28049
72	AADLPDSPTAR	WP_038446086.1	protein-(glutamine-N5) methyltransferase, release factor-specific [Pseudomonas fluorescens]	2	557.28	-2.2845	1.2472e-06	90.913	yes	0.993459	0.735774	1.09351	1.00388	0.843814	1.32957
73	AADPIIVHPDVR	WP_029296902.1	MULTISPECIES: acyl-CoA dehydrogenase [Pseudomonas fluorescens group]	2	651.862	-2.3853	0.00038019	62.528	yes	0.883575	0.83051	1.16357	1.00515	1.05024	1.06695
74	AADPVAAEAAAK	WP_038442247.1	cytochrome c oxidase, cbb3-type subunit I [Pseudomonas fluorescens]	3	362.193	-2.2324	0.00035027	50.95	yes	0.7951	0.855431	1.09908	1.07388	0.979602	1.19691
75	AADPVAAEAAAK	WP_038442247.1	cytochrome c oxidase, cbb3-type subunit I [Pseudomonas fluorescens]	2	542.785	-3.6857	7.1638e-19	141.58	yes	0.91341	0.962402	0.921116	1.13654	1.0627	1.00383
76	AADVLNAGVSS	WP_038445280.1	A/G-specific adenine glycosylase [Pseudomonas fluorescens]	2	502.256	-2.1137	0.016881	37.968	yes	0.971837	0.995238	1.13055	0.82776	1.01214	1.06248
77	AAEAKPPAK	WP_038444830.1	lipoprotein [Pseudomonas fluorescens]	3	294.84	-3.1772	0.0078739	43.442	yes	1.14211	0.704703	0.975261	1.0927	0.927853	1.15737
78	AAEEGVGAPDK	WP_038446756.1	beta-ketoacyl-ACP synthase III [Pseudomonas fluorescens]	2	522.254	-2.1211	5.6362e-06	87.184	yes	0.869981	0.772063	0.947855	1.22523	1.35384	0.83103
79	AAEEGVGAPDKLFVQEGR	WP_038446756.1	beta-ketoacyl-ACP synthase III [Pseudomonas fluorescens]	3	624.987	-1.9149	6.828e-10	76.051	yes	1.04717	0.8229	1.14482	0.535408	1.14836	1.30133
80	AAEEGVGAPDKLFVQEGR	WP_038446756.1	beta-ketoacyl-ACP synthase III [Pseudomonas fluorescens]	3	624.987	-2.7217	5.055e-30	138.66	yes	1.1491	0.871481	1.29221	0.370748	1.24157	1.07489
81	AAEFAIGQK	WP_038442013.1	lipoprotein [Pseudomonas fluorescens]	3	312.171	-1.7089	0.00055206	62.546	yes	1.02839	0.771285	0.769244	1.35214	0.950049	1.12889
82	AAEFAIGQK	WP_038442013.1	lipoprotein [Pseudomonas fluorescens]	2	467.753	-3.332	0.00093345	70.908	yes	NA	NA	NA	NA	NA	NA
83	AAEFAIGQK	WP_038442013.1	lipoprotein [Pseudomonas fluorescens]	2	467.753	-2.265	0.00048177	74.92	yes	0.999715	0.733594	0.78265	1.11047	1.10452	1.26905
84	AAEFAIGQK	WP_038442013.1	lipoprotein [Pseudomonas fluorescens]	3	312.171	-0.92828	0.0010922	55.37	yes	1.23229	0.699104	0.816654	0.781438	1.05125	1.41927
85	AAEFDPATSTAVFR	WP_038441229.1	LysR family transcriptional regulator [Pseudomonas fluorescens]	2	741.865	-2.3291	4.5626e-09	100.11	yes	1.07771	0.818937	1.01337	1.0043	1.06925	1.01643
86	AAEFDPATSTAVFR	WP_038441229.1	LysR family transcriptional regulator [Pseudomonas fluorescens]	3	494.912	-1.7948	1.2385e-06	76.728	yes	1.22466	1.0262	1.12073	0.731529	0.851928	1.04495
87	AAEFMDGHMAYIK	WP_038442040.1	hypothetical protein [Pseudomonas fluorescens]	3	495.228	-2.1267	0.022749	28.789	yes	NA	NA	NA	NA	NA	NA
88	AAEFPVSKPELSALFR	WP_038442936.1	hypothetical protein [Pseudomonas fluorescens]	3	587.989	-2.3843	1.3818e-08	75.018	yes	NA	NA	NA	NA	NA	NA
89	AAEFTVTVNSVSEPK	WP_029298423.1	trigger factor [Pseudomonas fluorescens]	3	526.939	-1.6257	0.00086525	42.317	yes	0.884002	1.05267	1.19332	0.955591	0.978053	0.936359
90	AAEFTVTVNSVSEPK	WP_029298423.1	trigger factor [Pseudomonas fluorescens]	2	789.904	-1.977	3.9874e-51	182.35	yes	1.13073	0.682016	0.997921	1.08709	1.07321	1.02904
91	AAEFTVTVNSVSEPK	WP_029298423.1	trigger factor [Pseudomonas fluorescens]	3	526.939	-1.4623	5.101e-09	84.753	yes	0.918274	0.683162	1.13576	1.07404	1.21896	0.969802
92	AAEFTVTVNSVSEPK	WP_029298423.1	trigger factor [Pseudomonas fluorescens]	2	789.904	-1.6254	1.9395e-49	171.46	yes	0.981261	0.778918	1.1338	1.01505	1.18432	0.906654
93	AAEGLVLAFFNQGEVCTCPSR	WP_038443600.1	aldehyde dehydrogenase [Pseudomonas fluorescens]	3	776.037	-2.7628	7.6699e-09	62.617	yes	NA	NA	NA	NA	NA	NA
94	AAEGLVLAFFNQGEVCTCPSR	WP_038443600.1	aldehyde dehydrogenase [Pseudomonas fluorescens]	4	582.279	-2.05	0.081387	13.608	yes	NA	NA	NA	NA	NA	NA
95	AAEGLVLAFFNQGEVCTCPSR	WP_038443600.1	aldehyde dehydrogenase [Pseudomonas fluorescens]	3	776.037	-2.9988	6.6511e-12	77.871	yes	NA	NA	1	NA	NA	NA
96	AAEGLVLAFFNQGEVCTCPSR	WP_038443600.1	aldehyde dehydrogenase [Pseudomonas fluorescens]	4	582.279	-2.3933	3.8045e-07	49.188	yes	NA	NA	NA	NA	NA	NA
97	AAEGLVLAFFNQGEVCTCPSR	WP_038443600.1	aldehyde dehydrogenase [Pseudomonas fluorescens]	2	1163.55	-3.3971	0.0005966	36.923	yes	0.964227	0.772595	1.12521	1.25564	1.0049	0.877422
98	AAEGLVLAFFNQGEVCTCPSR	WP_038443600.1	aldehyde dehydrogenase [Pseudomonas fluorescens]	3	776.037	-2.9241	3.4046e-12	82.609	yes	0.583722	0.702797	1.18168	0.865211	1.66659	NA
99	AAEHQAQGAHAVR	WP_038445592.1	chemotaxis protein [Pseudomonas fluorescens]	4	337.173	-2.7447	0.00012135	56.205	yes	0.958346	0.757987	0.834707	0.908998	1.34163	1.19833
100	AAEHQAQGAHAVR	WP_038445592.1	chemotaxis protein [Pseudomonas fluorescens]	3	449.229	-2.9465	8.2924e-12	101.56	yes	0.809628	0.848758	1.14147	1.07775	1.05714	1.06525
101	AAEILASDEYAAEVR	WP_038443031.1	DSBA oxidoreductase [Pseudomonas fluorescens]	3	536.602	-2.0715	8.0275e-07	71.08	yes	1.13516	0.813347	1.24673	0.957165	0.949264	0.898336
102	AAEILASDEYAAEVR	WP_038443031.1	DSBA oxidoreductase [Pseudomonas fluorescens]	2	804.399	-2.7455	0.00033087	53.3	yes	1.01083	0.69719	1.17649	1.12079	1.10122	0.893482
103	AAEILASDEYAAEVR	WP_038443031.1	DSBA oxidoreductase [Pseudomonas fluorescens]	2	804.399	-1.8477	5.4561e-19	123.76	yes	1.00804	0.825571	1.06145	1.06048	1.01764	1.02682
104	AAEIMKK	WP_003103908.1	MULTISPECIES: 50S ribosomal protein L22 [Gammaproteobacteria]	3	264.155	-2.7135	0.026716	33.738	yes	1.2698	0.887649	1.09107	0.352052	1.14188	1.25755
105	AAELEQLAR	WP_038442629.1	succinylglutamate desuccinylase [Pseudomonas fluorescens]	2	500.775	-2.4018	0.004154	55.461	yes	1.08654	0.81272	1.1295	0.844931	1.18816	0.938156
106	AAELLNVTQSAVSR	WP_038440517.1	LysR family transcriptional regulator [Pseudomonas fluorescens]	3	486.935	-0.92071	0.044923	22.538	yes	NA	NA	NA	NA	NA	NA
107	AAEMLLAAK	WP_038448159.1	acetolactate synthase 3 catalytic subunit [Pseudomonas fluorescens]	2	459.26	-2.4019	0.00046476	76.064	yes	NA	NA	NA	NA	NA	NA
108	AAEMLLAAK	WP_038448159.1	acetolactate synthase 3 catalytic subunit [Pseudomonas fluorescens]	3	306.509	-1.2265	0.059106	24.03	yes	NA	1.07348	NA	NA	0.926521	NA
109	AAEMLLAAK	WP_038448159.1	acetolactate synthase 3 catalytic subunit [Pseudomonas fluorescens]	3	306.509	-0.7676	0.00076267	58.981	yes	1.03915	0.783659	1.08014	1.24534	0.824723	1.02698
110	AAEMLLAAK	WP_038448159.1	acetolactate synthase 3 catalytic subunit [Pseudomonas fluorescens]	2	459.26	-2.0172	0.0015297	66.692	yes	NA	NA	NA	NA	NA	NA
111	AAEQLASENR	WP_038442252.1	carbonate dehydratase [Pseudomonas fluorescens]	2	544.77	-2.9306	0.00010579	75.819	yes	0.987305	0.700104	1.1863	1.1068	0.937222	1.08227
112	AAETPGFYVK	WP_038444650.1	thiamine biosynthesis protein ThiF [Pseudomonas fluorescens]	2	541.779	-3.6006	1.8939e-06	98.04	yes	0.908605	0.795383	1.07589	1.13089	1.15109	0.938143
113	AAETPGFYVK	WP_038444650.1	thiamine biosynthesis protein ThiF [Pseudomonas fluorescens]	3	361.522	-2.596	0.0015238	46.001	yes	NA	NA	NA	NA	NA	NA
114	AAFEAALAYAR	WP_038441366.1	acyl-CoA dehydrogenase [Pseudomonas fluorescens]	2	577.304	-1.517	0.0002921	70.942	yes	1.19759	0.725057	0.917733	1.08996	1.07855	0.991103
115	AAFEAALAYAR	WP_038441366.1	acyl-CoA dehydrogenase [Pseudomonas fluorescens]	3	385.205	-0.17234	0.00031377	57.532	yes	NA	NA	0.872788	1.2249	NA	0.902315
116	AAFEAAR	WP_038441143.1	acyl-CoA dehydrogenase [Pseudomonas fluorescens]	2	368.193	0	0.009743	72.875	yes	NA	NA	NA	NA	NA	NA
117	AAFEAAR	WP_038441143.1	acyl-CoA dehydrogenase [Pseudomonas fluorescens]	2	368.193	-1.303	0.015007	60.788	yes	1.13631	0.819663	0.958786	1.00224	1.1791	0.903891
118	AAFEHNIR	WP_038444039.1	alanine racemase [Pseudomonas fluorescens]	2	479.249	-2.2559	0.0014905	85.666	yes	1.13913	0.810907	1.08016	0.883909	1.08145	1.00444
119	AAFEHNIR	WP_038444039.1	alanine racemase [Pseudomonas fluorescens]	3	319.835	-1.7617	0.0019757	60.682	yes	1.32563	1.37086	0.614511	0.32762	1.75342	0.607959
120	AAFEHNIR	WP_038444039.1	alanine racemase [Pseudomonas fluorescens]	3	319.835	-1.3424	0.0037209	53.891	yes	0.942786	1.1429	1.06636	0.869035	0.998014	0.98091
121	AAFGEIEYR	WP_038445983.1	polyribonucleotide nucleotidyltransferase [Pseudomonas fluorescens]	2	528.261	-1.3573	0.00024141	90.15	yes	1.09254	0.837029	1.07411	0.960524	1.00215	1.03365
122	AAFGEIEYR	WP_038445983.1	polyribonucleotide nucleotidyltransferase [Pseudomonas fluorescens]	2	528.261	-2.0631	0.00020654	91.867	yes	1.11457	0.821989	1.06011	1.06011	0.96737	0.975859
123	AAFGGPYIANER	WP_038446561.1	alkene reductase [Pseudomonas fluorescens]	2	633.317	-2.0016	6.715e-05	75.819	yes	0.978238	0.853624	1.17673	1.02342	1.08068	0.887312
124	AAFGGPYIANER	WP_038446561.1	alkene reductase [Pseudomonas fluorescens]	3	422.547	-1.203	6.7874e-05	67.08	yes	0.953374	1.07986	1.15924	0.801926	0.922606	1.08299
126	AAFIQHR	WP_038443698.1	TonB-dependent receptor [Pseudomonas fluorescens]	3	281.493	-0.92311	0.00040615	92.692	yes	NA	NA	NA	NA	NA	NA
127	AAFSNPVAAITGSSGK	WP_038443272.1	UDP-N-acetylmuramoyl-tripeptide--D-alanyl-D-alanine ligase [Pseudomonas fluorescens]	3	493.26	-1.691	2.7934e-05	57.148	yes	1.25322	0.752827	0.93397	0.877148	1.16649	1.01635
128	AAFVGGR	WP_038447487.1	5'-nucleotidase [Pseudomonas fluorescens]	2	339.19	-1.3651	0.00028715	100.27	yes	1.05473	0.964238	1.12486	0.943575	0.891053	1.02155
129	AAFVNVDYSQR	WP_038441621.1	hypothetical protein [Pseudomonas fluorescens]	2	635.315	-1.4514	7.8595e-05	80.014	yes	0.751579	0.927266	0.97721	1.00431	0.716756	1.62288
130	AAFVNVDYSQR	WP_038441621.1	hypothetical protein [Pseudomonas fluorescens]	3	423.879	-0.77067	3.7005e-06	86.344	yes	1.08819	0.846033	0.968967	0.993349	1.03626	1.0672
131	AAGAPVK	WP_038443372.1	ubiquinol-cytochrome c reductase iron-sulfur subunit [Pseudomonas fluorescens]	2	307.187	-2.7491	0.005061	77.748	yes	0.98984	0.799138	0.921365	1.18548	1.04026	1.06392
132	AAGATLLK	WP_038441773.1	UDP-2,3-diacylglucosamine diphosphatase [Pseudomonas fluorescens]	2	372.734	-2.4368	0.0010968	89.698	yes	NA	NA	NA	NA	NA	NA
133	AAGCELPR	WP_038447484.1	2-dehydropantoate 2-reductase [Pseudomonas fluorescens]	2	437.216	-2.3222	0.0019246	81.642	yes	1.13879	0.878703	1.20356	0.817312	1.02238	0.939246
134	AAGDTLVIITATNR	WP_038444229.1	phosphoserine phosphatase [Pseudomonas fluorescens]	2	708.396	-3.1508	4.758e-05	63.185	yes	1.08136	0.776141	1.05507	0.907337	0.820233	1.35985
135	AAGDTLVIITATNR	WP_038444229.1	phosphoserine phosphatase [Pseudomonas fluorescens]	3	472.6	-1.8843	1.2414e-05	63.185	yes	1.35654	1.09126	0.506396	0.605228	1.15161	1.28897
136	AAGEACPIFFGPALK	WP_003395039.1	MULTISPECIES: arsenate reductase [Pseudomonas]	3	516.934	-2.1592	2.1727e-08	75.102	yes	0.987429	0.972722	0.972487	0.988828	0.996836	1.0817
137	AAGEACPIFFGPALK	WP_003395039.1	MULTISPECIES: arsenate reductase [Pseudomonas]	2	774.898	-2.8538	2.6513e-33	146.96	yes	1.02036	0.796602	0.998154	1.11005	1.05378	1.02104
138	AAGEACPIFFGPALK	WP_003395039.1	MULTISPECIES: arsenate reductase [Pseudomonas]	2	774.898	-3.1658	5.0832e-19	124.07	yes	1.03288	0.859098	1.07195	1.01411	1.00012	1.02183
139	AAGELLER	WP_038443517.1	50S rRNA methyltransferase [Pseudomonas fluorescens]	2	429.738	-2.7147	0.0194	48.794	yes	NA	NA	NA	NA	NA	NA
140	AAGEVAPLMLVGVVK	WP_038444523.1	phosphate ABC transporter, permease protein PstA [Pseudomonas fluorescens]	3	485.286	-1.9746	0.0017986	36.292	yes	NA	NA	NA	NA	NA	NA
141	AAGEVLDVVR	WP_038440374.1	LPS biosynthesis protein [Pseudomonas fluorescens]	2	514.79	-1.9488	3.7656e-05	83.883	yes	0.690832	1.09582	0.762865	1.55112	1.19568	0.703672
142	AAGFQHALQGFK	WP_038443423.1	DNA-binding transcriptional regulator FruR [Pseudomonas fluorescens]	3	425.56	-1.0071	8.6991e-08	91.549	yes	0.89738	0.765296	1.12514	1.24077	1.10454	0.866869
143	AAGFQHALQGFK	WP_038443423.1	DNA-binding transcriptional regulator FruR [Pseudomonas fluorescens]	3	425.56	0.0028	9.9622e-05	62.466	yes	1.00033	0.957605	1.1131	0.931937	1.06186	0.935168
144	AAGGGGGR	WP_003188188.1	MULTISPECIES: acetyl-CoA carboxylase biotin carboxylase subunit [Pseudomonas]	2	301.654	-4.4148	0.048661	40.573	yes	NA	NA	NA	NA	NA	NA
145	AAGGQVIVMPHSDAK	WP_038444775.1	2-dehydro-3-deoxy-6-phosphogalactonate aldolase [Pseudomonas fluorescens]	3	494.257	-2.8288	4.7225e-07	72.321	yes	NA	NA	NA	NA	NA	NA
146	AAGGYLGAGVK	WP_038446456.1	zinc metalloprotease [Pseudomonas fluorescens]	2	482.267	-2.6981	1.0537e-10	119.75	yes	NA	NA	NA	NA	NA	NA
147	AAGHALELR	WP_038446479.1	S-formylglutathione hydrolase [Pseudomonas fluorescens]	3	313.179	-0.92128	0.0047856	43.083	yes	1.08077	1.40586	0.907425	1.08688	0.60421	0.914846
148	AAGIDIPFPQR	WP_038442844.1	mechanosensitive ion channel protein MscS [Pseudomonas fluorescens]	2	592.825	-2.3289	2.6599e-08	110.39	yes	0.984576	0.803523	1.02739	0.953727	1.07824	1.15254
149	AAGIDIPFPQR	WP_038442844.1	mechanosensitive ion channel protein MscS [Pseudomonas fluorescens]	3	395.552	-1.2114	0.00027306	58.699	yes	0.236636	0.347359	1.34503	1.52805	1.43319	1.10974
150	AAGINPR	WP_038446638.1	tricarboxylic transport membrane protein [Pseudomonas fluorescens]	2	349.701	-1.5015	0.041697	46.802	yes	NA	NA	NA	NA	NA	NA
151	AAGITPAERPR	WP_038447216.1	hypothetical protein [Pseudomonas fluorescens]	3	380.216	-2.2354	0.00046126	58.955	yes	NA	NA	NA	NA	NA	NA
152	AAGITPAERPR	WP_038447216.1	hypothetical protein [Pseudomonas fluorescens]	2	569.82	-2.6501	0.00042504	70.942	yes	1.02216	0.656553	0.941904	0.982337	1.04422	1.35282
153	AAGLDCIVSSFPFTANGR	WP_038441847.1	dihydrolipoyl dehydrogenase [Pseudomonas fluorescens]	3	628.309	-1.7253	0.022381	26.412	yes	NA	NA	NA	NA	NA	NA
154	AAGLFSHAEPK	WP_038446341.1	phosphoribosylformylglycinamidine synthase [Pseudomonas fluorescens]	3	376.533	-0.49799	3.9715e-07	88.495	yes	0.993213	1.08718	0.845449	1.31573	0.777498	0.980937
155	AAGLHLEK	WP_038447080.1	succinate dehydrogenase flavoprotein subunit [Pseudomonas fluorescens]	3	280.164	0.13065	0.0036507	54.157	yes	NA	NA	NA	NA	NA	NA
156	AAGLHLEK	WP_038447080.1	succinate dehydrogenase flavoprotein subunit [Pseudomonas fluorescens]	2	419.743	-2.6122	1.7526e-05	111.95	yes	1.00353	0.81961	1.0563	1.08945	0.998501	1.03261
157	AAGLLGK	WP_038441753.1	NADH-quinone oxidoreductase subunit F [Pseudomonas fluorescens]	2	315.203	-3.0168	8.2371e-05	106.76	yes	0.948106	0.838723	1.03458	1.11747	1.00582	1.05529
158	AAGLLGK	WP_038441753.1	NADH-quinone oxidoreductase subunit F [Pseudomonas fluorescens]	2	315.203	-2.2699	0.005061	77.748	yes	NA	NA	NA	NA	NA	NA
159	AAGLSGEVEQQLFDALQR	WP_038445590.1	ATP phosphoribosyltransferase regulatory subunit [Pseudomonas fluorescens]	3	644.666	-2.6472	1.4122e-68	193.77	yes	1.00484	0.815202	1.10884	1.13682	1.01079	0.923503
160	AAGLSGEVEQQLFDALQR	WP_038445590.1	ATP phosphoribosyltransferase regulatory subunit [Pseudomonas fluorescens]	2	966.495	-2.707	2.55e-22	114.96	yes	1.05313	0.888108	0.961207	1.05513	0.998212	1.04422
161	AAGLTSGSAR	WP_003210097.1	MULTISPECIES: 50S ribosomal protein L11 [Pseudomonas]	2	445.738	-2.4461	0.0022446	55.084	yes	1.06484	0.683817	0.887456	1.39252	0.974399	0.996964
162	AAGLTSGSAR	WP_003210097.1	MULTISPECIES: 50S ribosomal protein L11 [Pseudomonas]	2	445.738	-2.1312	0.0094944	44.425	yes	0.660864	0.931461	0.85155	1.70876	0.864167	0.983196
163	AAGLTSGSARPNTVK	WP_003210097.1	MULTISPECIES: 50S ribosomal protein L11 [Pseudomonas]	3	477.263	-1.6651	7.6776e-09	85.163	yes	1.04091	0.801367	0.921161	1.19736	1.1092	0.930008
164	AAGLTSGSARPNTVK	WP_003210097.1	MULTISPECIES: 50S ribosomal protein L11 [Pseudomonas]	4	358.199	-0.88195	2.3814e-08	75.764	yes	NA	NA	NA	NA	NA	NA
165	AAGLTSGSARPNTVK	WP_003210097.1	MULTISPECIES: 50S ribosomal protein L11 [Pseudomonas]	4	358.199	-1.619	3.0593e-19	119.87	yes	0.967707	0.973235	0.999753	1.01229	1.00431	1.0427
166	AAGLTSGSARPNTVK	WP_003210097.1	MULTISPECIES: 50S ribosomal protein L11 [Pseudomonas]	3	477.263	-2.3292	0.0023644	39.163	yes	NA	NA	NA	NA	NA	NA
167	AAGMEAVLLQNK	WP_038442629.1	succinylglutamate desuccinylase [Pseudomonas fluorescens]	3	420.892	-2.2634	4.2449e-05	69.721	yes	NA	NA	NA	NA	NA	NA
168	AAGMEAVLLQNK	WP_038442629.1	succinylglutamate desuccinylase [Pseudomonas fluorescens]	2	622.837	-2.4968	5.225e-31	159.99	yes	1.04507	0.789462	1.06611	0.928221	1.10367	1.06746
169	AAGMEAVLLQNK	WP_038442629.1	succinylglutamate desuccinylase [Pseudomonas fluorescens]	3	415.56	-1.3414	4.0685e-05	71.03	yes	0.961491	0.853733	1.18261	0.698472	0.974697	1.329
170	AAGMEIPR	WP_038443827.1	DNA primase [Pseudomonas fluorescens]	2	422.721	-1.6652	0.018865	49.325	yes	NA	NA	NA	NA	NA	NA
171	AAGTPIK	WP_038442135.1	hypothetical protein [Pseudomonas fluorescens]	2	329.2	-2.7591	0.0083115	70.69	yes	NA	NA	NA	NA	NA	NA
172	AAGTSDDATK	WP_038446530.1	branched chain amino acid ABC transporter substrate-binding protein [Pseudomonas fluorescens]	2	468.717	-4.18	2.0268e-06	97.734	yes	1.06154	0.747842	1.08045	0.901987	1.16924	1.03894
173	AAGTSDDATK	WP_038446530.1	branched chain amino acid ABC transporter substrate-binding protein [Pseudomonas fluorescens]	2	468.717	-4.2367	8.1054e-10	118.28	yes	1.1746	0.764078	0.874981	1.02852	1.09429	1.06353
174	AAGTTYEAYIYK	WP_038440950.1	dienelactone hydrolase [Pseudomonas fluorescens]	2	675.832	-2.5489	8.6206e-18	138.45	yes	1.17246	0.593303	1.00874	1.02818	1.145	1.0523
175	AAGVALTPEHSR	WP_038443515.1	ferredoxin--NADP(+) reductase [Pseudomonas fluorescens]	3	403.551	-1.3573	0.00024821	55.04	yes	0.963745	0.850174	0.985943	1.12546	0.947484	1.1272
176	AAGVECENAAVAR	WP_038440785.1	transcriptional regulator [Pseudomonas fluorescens]	2	659.314	-2.0524	7.5358e-05	67.997	yes	0.956211	0.896093	1.22912	0.808094	1.22353	0.886948
177	AAGVECENAAVAR	WP_038440785.1	transcriptional regulator [Pseudomonas fluorescens]	2	659.314	-2.7511	9.3033e-22	136.24	yes	0.912072	1.19099	1.05997	0.93973	0.849346	1.04789
178	AAGVGEQVSEITER	WP_038445576.1	phosphoserine phosphatase [Pseudomonas fluorescens]	2	723.365	-2.458	1.7204e-35	163.64	yes	0.957691	0.931281	1.03543	1.18125	0.844479	1.04987
179	AAGVGGEVLCTVF	WP_017848802.1	MULTISPECIES: 30S ribosomal protein S8 [Pseudomonas]	2	640.321	-1.6916	0.00064577	53.237	yes	0.83877	0.874458	1.01066	0.413025	1.28081	1.58228
180	AAGVGGEVLCTVF	WP_017848802.1	MULTISPECIES: 30S ribosomal protein S8 [Pseudomonas]	3	427.217	-0.77195	0.0006306	45.433	yes	0.746963	0.93115	0.778748	1.44789	0.707206	1.38805
181	AAGVGGEVLCTVF	WP_017848802.1	MULTISPECIES: 30S ribosomal protein S8 [Pseudomonas]	2	640.321	-2.812	0.074876	29.544	yes	NA	NA	NA	NA	NA	NA
182	AAGVPLVVAVNK	WP_038445979.1	translation initiation factor IF-2 [Pseudomonas fluorescens]	3	379.905	-2.2319	1.6916e-05	76.228	yes	1.20303	0.787237	0.909711	1.02064	1.05359	1.0258
183	AAGVPLVVAVNK	WP_038445979.1	translation initiation factor IF-2 [Pseudomonas fluorescens]	2	569.353	-3.585	1.8959e-13	123.75	yes	0.972353	0.794958	1.0993	1.22131	0.824885	1.08719
184	AAGVPNELDLSAYK	WP_038442757.1	long-chain-fatty-acid--CoA ligase [Pseudomonas fluorescens]	3	483.252	-1.8728	0.0019451	38.3	yes	1.58219	0.923457	1.01072	0.376402	1.11213	0.995097
185	AAGVPNELDLSAYK	WP_038442757.1	long-chain-fatty-acid--CoA ligase [Pseudomonas fluorescens]	2	724.375	-2.545	4.8837e-12	108.58	yes	1.0031	0.885698	1.07957	1.02185	1.01648	0.993308
186	AAGVSQVAFDR	WP_003186037.1	MULTISPECIES: 50S ribosomal protein L18 [Pseudomonas]	3	374.196	-1.4741	3.2797e-07	90.827	yes	0.62602	1.49896	0.544278	0.732642	1.42325	1.17485
187	AAGVSQVAFDR	WP_003186037.1	MULTISPECIES: 50S ribosomal protein L18 [Pseudomonas]	2	560.791	-2.2249	0.068436	30.889	yes	1.21545	0.743737	0.859924	0.975554	0.946159	1.25917
188	AAGVSQVAFDR	WP_003186037.1	MULTISPECIES: 50S ribosomal protein L18 [Pseudomonas]	2	560.791	-2.1646	1.5401e-06	88.338	yes	0.960375	0.735992	1.10232	1.04057	1.16167	0.999077
189	AAGYTAVISHR	WP_038446473.1	phosphopyruvate hydratase [Pseudomonas fluorescens]	2	573.307	-2.5453	0.0001017	77.744	yes	1.02908	0.903361	0.841176	1.1116	1.09034	1.02445
190	AAGYTAVISHR	WP_038446473.1	phosphopyruvate hydratase [Pseudomonas fluorescens]	3	382.54	-1.7759	0.00040963	54.784	yes	NA	NA	NA	NA	NA	NA
191	AAGYTAVISHR	WP_038446473.1	phosphopyruvate hydratase [Pseudomonas fluorescens]	3	382.54	-1.3709	0.00040963	54.784	yes	NA	NA	NA	NA	NA	NA
192	AAGYTSIEYITSSLPESQLK	WP_038444249.1	D-3-phosphoglycerate dehydrogenase [Pseudomonas fluorescens]	3	720.035	-3.221	2.9291e-11	75.743	yes	NA	NA	NA	NA	NA	NA
193	AAGYTSIEYITSSLPESQLK	WP_038444249.1	D-3-phosphoglycerate dehydrogenase [Pseudomonas fluorescens]	4	540.278	-2.4033	6.0053e-09	71.685	yes	1.16607	0.642104	0.94235	0.963429	0.986931	1.29911
194	AAGYTSIEYITSSLPESQLK	WP_038444249.1	D-3-phosphoglycerate dehydrogenase [Pseudomonas fluorescens]	2	1079.55	-3.3545	6.6501e-08	66.893	yes	0.989511	0.873583	1.00156	1.08565	0.750423	1.29927
195	AAHAGVAPELGR	WP_038441935.1	glutamate carboxypeptidase [Pseudomonas fluorescens]	3	383.544	-0.71995	7.073e-08	93.345	yes	0.94752	0.988827	1.03778	1.0819	0.950085	0.993888
196	AAHAGVAPELGR	WP_038441935.1	glutamate carboxypeptidase [Pseudomonas fluorescens]	2	574.812	-1.5662	3.2766e-17	128.88	yes	0.974598	0.85497	1.10365	0.964599	0.952887	1.14929
197	AAHAILQAMEP	WP_038440946.1	class C beta-lactamase [Pseudomonas fluorescens]	2	576.298	-1.7803	0.0050247	45.368	yes	1.19106	0.954173	1.12031	0.758158	0.835461	1.14084
198	AAHEYAER	WP_038447481.1	phospho-2-dehydro-3-deoxyheptonate aldolase [Pseudomonas fluorescens]	3	316.151	-2.5871	0.0047339	50.04	yes	0.780986	0.756473	1.18531	0.60299	0.871837	1.8024
199	AAHEYAER	WP_038447481.1	phospho-2-dehydro-3-deoxyheptonate aldolase [Pseudomonas fluorescens]	2	473.722	-3.0454	0.0030187	73.26	yes	0.877804	0.836824	1.07615	1.10942	1.09426	1.00554
200	AAHIAHLR	WP_000136268.1	MULTISPECIES: mercury(II) reductase [Proteobacteria]	3	296.844	-2.6349	0.01546	38.133	yes	NA	NA	NA	NA	NA	NA
201	AAHILIEVNDK	WP_038441819.1	peptidylprolyl isomerase [Pseudomonas fluorescens]	3	408.231	-1.1091	0.00042793	54.259	yes	1.05068	0.769949	0.932536	1.1721	0.993517	1.08122
202	AAHILIEVNDK	WP_038441819.1	peptidylprolyl isomerase [Pseudomonas fluorescens]	2	611.843	-2.1494	1.902e-08	111.63	yes	0.958453	0.814969	0.939518	1.27132	0.983314	1.03242
203	AAHPEVVAANR	WP_038446314.1	Cro/Cl family transcriptional regulator [Pseudomonas fluorescens]	3	378.872	-1.3897	0.00027678	58.592	yes	0.824284	0.899395	1.21327	1.34033	0.758452	0.964276
204	AAHPEVVAANR	WP_038446314.1	Cro/Cl family transcriptional regulator [Pseudomonas fluorescens]	2	567.804	-2.7114	0.0016484	54.198	yes	1.18372	0.747062	0.971538	1.00406	1.11007	0.983548
205	AAHSIDLPLIAER	WP_038444919.1	DeoR family transcriptional regulator [Pseudomonas fluorescens]	3	469.265	-0.83964	0.00066775	45.28	yes	0.945186	0.745208	1.26365	0.985336	0.721427	1.3392
206	AAIAHCETK	WP_038442996.1	bacterioferritin [Pseudomonas fluorescens]	3	334.168	-1.4827	0.0075144	39.547	yes	0.786569	0.983637	1.29633	1.11572	0.96378	0.85397
207	AAIAHCETK	WP_038442996.1	bacterioferritin [Pseudomonas fluorescens]	2	500.748	-2.7309	0.0042931	55.064	yes	0.755519	0.913883	1.48988	1.11209	0.841271	0.887349
208	AAIAHCETK	WP_038442996.1	bacterioferritin [Pseudomonas fluorescens]	3	334.168	-2.1662	0.026114	30.564	yes	NA	NA	NA	NA	NA	NA
209	AAIAHCETK	WP_038442996.1	bacterioferritin [Pseudomonas fluorescens]	3	334.168	-1.9867	0.012275	33.378	yes	1.01492	0.868043	0.984076	1.1701	0.956463	1.0064
210	AAIAHCETK	WP_038442996.1	bacterioferritin [Pseudomonas fluorescens]	3	334.168	-2.8863	0.00022617	71.379	yes	0.985627	1.11423	0.964279	1.3063	0.73643	0.893139
211	AAIDLGADK	WP_038444309.1	amino-acid N-acetyltransferase [Pseudomonas fluorescens]	2	437.237	-3.1666	0.00048854	74.464	yes	NA	NA	NA	NA	NA	NA
212	AAIDLGADK	WP_038444309.1	amino-acid N-acetyltransferase [Pseudomonas fluorescens]	3	291.827	-1.7545	0.0021781	46.462	yes	1.04253	0.985692	1.38607	0.802068	0.771531	1.01211
213	AAIEPQK	WP_038440742.1	gamma-glutamyltranspeptidase [Pseudomonas fluorescens]	2	378.716	-2.6966	0.0095118	68.915	yes	NA	NA	NA	NA	NA	NA
214	AAIEQADVLLVR	WP_038442206.1	erythronate-4-phosphate dehydrogenase [Pseudomonas fluorescens]	2	649.377	-1.5897	2.7926e-40	170.95	yes	1.08456	0.790532	1.14966	0.953486	0.979999	1.04177
215	AAIETGVATLPYPK	WP_038445421.1	malate dehydrogenase [Pseudomonas fluorescens]	3	477.601	-2.5844	7.9194e-07	80.69	yes	1.02687	0.677385	1.0597	1.01828	1.10198	1.1158
216	AAIETGVATLPYPK	WP_038445421.1	malate dehydrogenase [Pseudomonas fluorescens]	2	715.898	-3.3762	1.9489e-35	162.93	yes	0.994814	0.816309	1.05796	1.03435	1.0313	1.06527
217	AAIETGVATLPYPK	WP_038445421.1	malate dehydrogenase [Pseudomonas fluorescens]	3	477.601	-2.1195	1.8958e-09	99.5	yes	1.02826	0.773865	1.30825	0.775232	0.881651	1.23274
218	AAIETGVATLPYPK	WP_038445421.1	malate dehydrogenase [Pseudomonas fluorescens]	2	715.898	-2.6321	1.2778e-22	139.46	yes	1.01558	0.707703	1.07633	1.01871	1.09409	1.08759
219	AAIETGVATLPYPK	WP_038445421.1	malate dehydrogenase [Pseudomonas fluorescens]	3	477.601	-1.8392	0.00021933	46.88	yes	0.666829	1.76772	0.959085	0.876069	0.701015	1.02929
220	AAIETGVATLPYPK	WP_038445421.1	malate dehydrogenase [Pseudomonas fluorescens]	2	715.898	-2.3183	1.0486e-11	101.53	yes	1.08471	0.878485	1.14727	0.809721	0.901136	1.17868
221	AAIGAAR	WP_038444351.1	hemolysin secretion protein D [Pseudomonas fluorescens]	2	315.19	-2.8506	0.022796	56.51	yes	1.11047	0.614268	1.02073	1.07641	1.00587	1.17225
222	AAIGSGGVFGK	WP_051903312.1	rod shape-determining protein RodA [Pseudomonas fluorescens]	2	482.267	-3.3826	0.0016402	54.259	yes	NA	NA	NA	NA	NA	NA
223	AAIGVAALPK	WP_025130815.1	MULTISPECIES: endoribonuclease [Pseudomonas]	3	304.196	-1.1122	8.6313e-05	71.379	yes	0.973136	0.939709	1.03582	1.10412	0.943366	1.00384
224	AAIGVAALPK	WP_025130815.1	MULTISPECIES: endoribonuclease [Pseudomonas]	2	455.79	-2.1975	2.8456e-20	144.09	yes	1.09956	0.87695	0.913207	1.00512	1.07133	1.03384
225	AAIGVAALPK	WP_025130815.1	MULTISPECIES: endoribonuclease [Pseudomonas]	2	455.79	-3.9336	1.4176e-06	99.139	yes	NA	NA	NA	NA	NA	NA
226	AAIQQVVSASR	WP_038442521.1	DEAD/DEAH box helicase [Pseudomonas fluorescens]	2	565.32	-1.0252	7.7013e-05	80.17	yes	NA	NA	NA	NA	NA	NA
227	AAITAALVK	WP_038446452.1	elongation factor Ts [Pseudomonas fluorescens]	2	429.276	-1.8363	2.4345e-08	115.71	yes	NA	NA	NA	NA	NA	NA
228	AAITAALVK	WP_038446452.1	elongation factor Ts [Pseudomonas fluorescens]	3	286.52	-0.33037	0.00022168	71.501	yes	0.766031	1.30653	1.19213	1.21437	0.555135	0.965804
229	AAITAALVK	WP_038446452.1	elongation factor Ts [Pseudomonas fluorescens]	2	429.276	-2.9527	1.4789e-05	103.55	yes	0.849873	0.912215	1.17005	1.11608	0.92904	1.02274
230	AAITAALVK	WP_038446452.1	elongation factor Ts [Pseudomonas fluorescens]	3	286.52	-2.139	0.00055206	62.546	yes	1.02732	0.767194	1.10334	1.06516	0.887232	1.14976
231	AAITAVSR	WP_038441099.1	lipoprotein [Pseudomonas fluorescens]	2	394.735	-1.3322	0.0026183	75.213	yes	0.483028	1.01637	0.511256	1.82786	1.44671	0.714765
232	AAITAVSR	WP_038441099.1	lipoprotein [Pseudomonas fluorescens]	2	394.735	-1.8155	0.00049653	96.492	yes	0.632471	1.22353	0.48453	1.54818	1.44972	0.661573
233	AAIVGMTK	WP_038441681.1	D-threitol dehydrogenase [Pseudomonas fluorescens]	2	403.726	-2.8537	0.010512	54.205	yes	1.1869	0.820284	1.03635	0.900217	1.16472	0.891532
234	AAIVGMTK	WP_038441681.1	D-threitol dehydrogenase [Pseudomonas fluorescens]	2	395.728	-3.6545	0.00023585	99.442	yes	1.04865	0.963404	0.960896	1.03856	1.13806	0.850429
235	AALAGAK	WP_038443718.1	co-chaperone YbbN [Pseudomonas fluorescens]	2	301.187	-1.0073	0.038833	48.174	yes	NA	NA	NA	NA	NA	NA
236	AALAHLK	WP_038446670.1	acyl-CoA dehydrogenase [Pseudomonas fluorescens]	3	241.822	-2.1073	0.013561	44.973	yes	NA	NA	NA	NA	NA	NA
237	AALALDGISQR	WP_038443243.1	chemotaxis protein [Pseudomonas fluorescens]	2	557.814	-2.7629	0.00012128	75.819	yes	0.985254	0.914512	1.12869	0.835196	1.109	1.02735
238	AALDAEEAGADGITVHLR	WP_038443086.1	pyridoxine 5'-phosphate synthase [Pseudomonas fluorescens]	3	603.643	-3.1117	2.2004e-18	110.12	yes	1.22512	0.762333	1.2101	0.99794	0.753656	1.05085
239	AALDAEEAGADGITVHLR	WP_038443086.1	pyridoxine 5'-phosphate synthase [Pseudomonas fluorescens]	2	904.96	-3.4473	1.1216e-09	78.95	yes	1.07482	0.76264	1.28711	0.857736	0.811522	1.20617
240	AALDAPEPEAFPDHLVR	WP_038444455.1	acetyl-CoA hydrolase [Pseudomonas fluorescens]	3	616.648	-2.4426	2.7741e-14	92.38	yes	0.919659	0.846298	1.04848	1.05009	1.23997	0.895509
241	AALDAPEPEAFPDHLVR	WP_038444455.1	acetyl-CoA hydrolase [Pseudomonas fluorescens]	2	924.468	-2.7366	3.982e-17	105.39	yes	1.04001	0.798851	0.956472	0.859066	1.07885	1.26676
242	AALDDLSSR	WP_038446106.1	epimerase [Pseudomonas fluorescens]	2	474.243	-1.5827	6.4216e-13	134.51	yes	NA	NA	NA	NA	NA	NA
243	AALDKLDIAEGLAELEGASAR	WP_038442666.1	ribonucleotide-diphosphate reductase subunit beta [Pseudomonas fluorescens]	2	1057.06	-2.9162	0.029382	31.067	yes	1.00018	0.563121	1.06546	1.20027	0.8983	1.27267
244	AALDMSK	WP_038444486.1	ribonuclease PH [Pseudomonas fluorescens]	2	376.186	-2.2504	0.031387	46.813	yes	0.980557	0.933775	0.997191	0.964927	1.16899	0.954557
245	AALDNSILK	WP_038441751.1	NADH-quinone oxidoreductase subunit C/D [Pseudomonas fluorescens]	2	472.774	-2.6383	8.2854e-06	108.47	yes	1.05146	0.870845	1.09291	1.05819	0.913031	1.01356
246	AALDNSILK	WP_038441751.1	NADH-quinone oxidoreductase subunit C/D [Pseudomonas fluorescens]	3	315.519	-1.4345	0.00061242	60.91	yes	1.0268	0.736777	1.05568	1.14301	0.94753	1.0902
247	AALEAER	WP_038444327.1	glycine cleavage system protein T [Pseudomonas fluorescens]	2	380.203	-1.0786	0.0046926	79.116	yes	1.0908	0.773119	0.994022	0.862777	0.930653	1.34863
248	AALECCHK	WP_038446478.1	S-(hydroxymethyl)glutathione dehydrogenase/class III alcohol dehydrogenase [Pseudomonas fluorescens]	3	330.149	-0.91071	0.00040167	85.212	yes	0.915124	0.757425	1.02635	1.17521	1.09023	1.03566
249	AALECCHK	WP_038446478.1	S-(hydroxymethyl)glutathione dehydrogenase/class III alcohol dehydrogenase [Pseudomonas fluorescens]	2	494.721	-2.1637	0.029084	45.081	yes	1.31452	0.732468	0.719139	1.25074	0.995706	0.987429
250	AALEGAK	WP_038445183.1	RNA-binding transcriptional accessory protein [Pseudomonas fluorescens]	2	330.19	-0.99636	0.002083	89.55	yes	1.11361	0.76801	1.06247	0.94906	1.00802	1.09882
251	AALEGAK	WP_038445183.1	RNA-binding transcriptional accessory protein [Pseudomonas fluorescens]	2	330.19	-1.8249	0.00030133	100.19	yes	0.971138	0.875969	1.02936	0.986437	0.978551	1.15855
252	AALEGLLR	WP_038442950.1	damage-inducible protein CinA [Pseudomonas fluorescens]	2	421.758	-2.2362	0.0015395	85.212	yes	1.03006	0.823979	1.03976	0.901361	1.06036	1.14448
253	AALEHNIR	WP_038441672.1	amino acid deaminase [Pseudomonas fluorescens]	2	462.257	-1.3349	0.00023585	99.442	yes	0.996153	0.969506	0.962031	1.00398	1.03291	1.03543
254	AALEHNIR	WP_038441672.1	amino acid deaminase [Pseudomonas fluorescens]	3	308.507	-0.72386	0.0019683	60.76	yes	1.70885	1.02661	0.511978	0.453014	0.740411	1.55914
255	AALELTPDLSR	WP_038442165.1	glycerophosphodiester phosphodiesterase [Pseudomonas fluorescens]	2	593.327	-1.5068	0.00028046	71.176	yes	NA	NA	NA	NA	NA	NA
256	AALELTPDLSR	WP_038442165.1	glycerophosphodiester phosphodiesterase [Pseudomonas fluorescens]	3	395.887	-0.29767	7.6213e-05	70.942	yes	1.30812	0.838664	1.15328	0.994836	0.998614	0.706483
257	AALESIAYQTR	WP_038443003.1	glycerol kinase [Pseudomonas fluorescens]	3	408.219	-1.3496	2.4559e-05	78.488	yes	0.563245	NA	1.23206	1.11337	1.36057	0.730752
258	AALESIAYQTR	WP_038443003.1	glycerol kinase [Pseudomonas fluorescens]	2	611.825	-2.3106	1.3017e-06	90.434	yes	NA	NA	NA	NA	NA	NA
259	AALESIAYQTR	WP_038443003.1	glycerol kinase [Pseudomonas fluorescens]	3	408.219	-1.2382	0.0020167	43.68	yes	NA	NA	NA	NA	NA	NA
260	AALFEPFTLK	WP_038441593.1	NADH:flavin oxidoreductase [Pseudomonas fluorescens]	2	568.821	-3.4141	3.3457e-06	94.692	yes	0.907378	0.792084	1.06515	1.01512	1.15248	1.0678
261	AALGDAVSEVR	WP_038448196.1	molecular chaperone HtpG [Pseudomonas fluorescens]	2	544.291	-1.7001	1.8349e-76	218.43	yes	1.05332	0.839693	1.03924	1.07024	1.0212	0.976315
262	AALGLDAK	WP_038441579.1	aldehyde dehydrogenase [Pseudomonas fluorescens]	2	379.724	-2.9185	0.00077203	93.374	yes	1.02118	0.700431	1.11523	0.9457	1.09967	1.11779
263	AALGVDK	WP_038448089.1	spermidine/putrescine ABC transporter substrate-binding protein [Pseudomonas fluorescens]	2	337.198	-2.3776	0.00030133	100.19	yes	0.828537	0.886214	0.923394	1.43399	0.996461	0.931404
264	AALGVDK	WP_038448089.1	spermidine/putrescine ABC transporter substrate-binding protein [Pseudomonas fluorescens]	2	337.198	-2.6807	0.0024821	87.323	yes	NA	NA	NA	NA	NA	NA
265	AALIAWCK	WP_038446436.1	tRNA threonylcarbamoyladenosine dehydratase [Pseudomonas fluorescens]	2	466.755	-2.4251	1.8581e-07	116.54	yes	NA	NA	NA	NA	NA	NA
266	AALIGLQEMVK	WP_038444342.1	hypothetical protein [Pseudomonas fluorescens]	3	396.893	-0.67113	0.00019721	59.908	yes	NA	NA	NA	NA	NA	NA
267	AALIGLQEMVK	WP_038444342.1	hypothetical protein [Pseudomonas fluorescens]	2	586.839	-2.4007	2.5877e-49	189.13	yes	1.01877	0.781274	1.07208	1.02024	1.03757	1.07008
268	AALIGLQEMVK	WP_038444342.1	hypothetical protein [Pseudomonas fluorescens]	3	391.562	-0.88463	5.9329e-05	72.243	yes	0.967464	0.72128	1.07921	1.02019	1.22267	0.989192
269	AALNSMTNSFVTQLGEQK	WP_038445755.1	short-chain dehydrogenase [Pseudomonas fluorescens]	3	652.323	-1.3926	3.1451e-18	107.03	yes	1.10336	1.01205	1.22595	0.854913	0.937952	0.865773
270	AALNSMTNSFVTQLGEQK	WP_038445755.1	short-chain dehydrogenase [Pseudomonas fluorescens]	3	646.991	-1.6255	2.2004e-18	110.12	yes	1.06828	0.946036	1.02616	0.96816	1.06593	0.925435
271	AALPNTR	WP_038444562.1	pyruvate carboxylase subunit B [Pseudomonas fluorescens]	2	371.714	-2.5269	0.011702	65.676	yes	1.08852	0.959336	1.03649	1.05324	1.04236	0.820045
272	AALQLAQGGHK	WP_038447080.1	succinate dehydrogenase flavoprotein subunit [Pseudomonas fluorescens]	3	365.209	-0.75592	1.8287e-08	103.26	yes	1.04948	0.868341	0.980791	1.12706	1.07024	0.904088
[truncated: 33,809 more rows]
