# Supplementary material for: Combined Transcriptome and Proteome Analysis of RpoS Regulon Reveals Its Role in Spoilage Potential of Pseudomonas fluorescens
Source: Front Microbiol. 2019 Feb 6;10:94. doi: 10.3389/fmicb.2019.00094 (PMC6372562; doi:10.3389/fmicb.2019.00094)
Supplement: Supplementary file 6 [file Table_6.XLSX]

## Sheet: Table S6
Supplementary Table S6 Detailed data related to the 372 DEGs between the rpoS mutant and the wild-type strain.CDSs belonging to a putative operon are marked with a box.
Locus tag	readcount_RpoS	readcount_UK4	log2FoldChange	p valure	padj	Blast swiss prot	NCBI	COG	biological_process	biological_process_description	cellular_component	cellular_component_description	molecular_function	molecular_function_description	KEGG AnnotInfo	KEGG url
HZ99_RS00070	45.9749	213.728	-2.2169	2.8225e-10	2.3516e-08	-//-	polysaccharide biosynthesis protein PslL	G	GO:0008150//GO:0044765//GO:0051179//GO:0044763//GO:0009987//GO:0044699//GO:0051234//GO:0006810//GO:0042493//GO:0006855//GO:0050896//GO:0015893//GO:0055085//GO:0042221	biological_process//single-organism transport//localization//single-organism cellular process//cellular process//single-organism process//establishment of localization//transport//response to drug//drug transmembrane transport//response to stimulus//drug transport//transmembrane transport//response to chemical	GO:0005575//GO:0016020	cellular_component//membrane	GO:0016788//GO:0022857//GO:0004519//GO:0015291//GO:0022804//GO:0005215//GO:0004521//GO:0015238//GO:0005488//GO:0016893//GO:0004540//GO:0003674//GO:0003824//GO:0003676//GO:0016787//GO:0015297//GO:0016891//GO:0097159//GO:0004518//GO:1901363//GO:0090484//GO:0004523	hydrolase activity, acting on ester bonds//transmembrane transporter activity//endonuclease activity//secondary active transmembrane transporter activity//active transmembrane transporter activity//transporter activity//endoribonuclease activity//drug transmembrane transporter activity//binding//endonuclease activity, active with either ribo- or deoxyribonucleic acids and producing 5'-phosphomono…	hypothetical protein	http://www.genome.jp/dbget-bin/www_bget?pfs:PFLU2072
HZ99_RS00075	49.7911	295.03	-2.5669	1.5094e-13	2.8195e-11	gnl|BL_ORD_ID|503984 sp|Q58464|Y1064_METJA Uncharacterized acetyltransferase MJ1064 OS=Methanocaldococcus jannaschii (strain ATCC 43067 / DSM 2661 / JAL-1 / JCM 10045 / NBRC 100440) GN=MJ1064 PE=3 SV=1//6.14383e-12	acetyltransferase	R	GO:0010467//GO:0008150//GO:0044249//GO:0009059//GO:0043170//GO:0019538//GO:0009058//GO:0071704//GO:1901576//GO:0044260//GO:0044267//GO:0006412//GO:0044237//GO:0034645//GO:0044238//GO:0008152//GO:0009987	gene expression//biological_process//cellular biosynthetic process//macromolecule biosynthetic process//macromolecule metabolic process//protein metabolic process//biosynthetic process//organic substance metabolic process//organic substance biosynthetic process//cellular macromolecule metabolic process//cellular protein metabolic process//translation//cellular metabolic process//cellular macromol…	GO:0005840//GO:0044424//GO:0005622//GO:0043228//GO:0005737//GO:0032991//GO:0044444//GO:0043226//GO:0044464//GO:0030529//GO:0005575//GO:0043232//GO:0043229//GO:0005623	ribosome//intracellular part//intracellular//non-membrane-bounded organelle//cytoplasm//macromolecular complex//cytoplasmic part//organelle//cell part//ribonucleoprotein complex//cellular_component//intracellular non-membrane-bounded organelle//intracellular organelle//cell	GO:0003674//GO:0003735//GO:0005198	molecular_function//structural constituent of ribosome//structural molecule activity	putative acyl transferase, colanic acid synthesis; K03818 putative colanic acid biosynthesis acetyltransferase WcaF [EC:2.3.1.-]	http://www.genome.jp/dbget-bin/www_bget?pfs:PFLU3670
HZ99_RS00080	39.8119	247.941	-2.6387	7.6278e-14	1.5819e-11	-//-	polysaccharide biosynthesis protein PslJ	G	--	--	--	--	--	--	hypothetical protein	http://www.genome.jp/dbget-bin/www_bget?pfs:PFLU2073
HZ99_RS00085	33.6721	264.578	-2.9741	1.1668e-16	4.4938e-14	-//-	polysaccharide biosynthesis protein PslI	G	--	--	--	--	--	--	putative transferase	http://www.genome.jp/dbget-bin/www_bget?pfs:PFLU2074
HZ99_RS00090	38.2462	281.365	-2.8791	4.47e-16	1.5064e-13	gnl|BL_ORD_ID|147128 sp|P9WMY9|GLGSY_MYCTU Glycogen synthase OS=Mycobacterium tuberculosis (strain ATCC 25618 / H37Rv) GN=Rv3032 PE=1 SV=1//1.03339e-09	polysaccharide biosynthesis protein PslH	G	--	--	--	--	--	--	hypothetical protein	http://www.genome.jp/dbget-bin/www_bget?pfs:PFLU2075
HZ99_RS00095	40.2209	409.484	-3.3478	3.3707e-21	6.0583e-18	-//-	polysaccharide biosynthesis protein pslG	G	GO:0008152//GO:0044238//GO:0071704//GO:0005975//GO:0008150	metabolic process//primary metabolic process//organic substance metabolic process//carbohydrate metabolic process//biological_process	GO:0009341//GO:0005575//GO:0043234//GO:0032991	beta-galactosidase complex//cellular_component//protein complex//macromolecular complex	GO:0004565//GO:0003674//GO:0016798//GO:0003824//GO:0015925//GO:0004553//GO:0016787	beta-galactosidase activity//molecular_function//hydrolase activity, acting on glycosyl bonds//catalytic activity//galactosidase activity//hydrolase activity, hydrolyzing O-glycosyl compounds//hydrolase activity	hypothetical protein	http://www.genome.jp/dbget-bin/www_bget?pfs:PFLU2076
HZ99_RS00100	24.2953	208.119	-3.0987	6.4699e-16	2.0521e-13	gnl|BL_ORD_ID|242276 sp|A8LDJ8|MSHA_FRASN D-inositol 3-phosphate glycosyltransferase OS=Frankia sp. (strain EAN1pec) GN=mshA PE=3 SV=1//4.99771e-10	polysaccharide biosynthesis protein PslF	G	--	--	--	--	--	--	putative transferase	http://www.genome.jp/dbget-bin/www_bget?pfs:PFLU2077
HZ99_RS00105	101.986	1000.89	-3.2948	1.6803e-19	1.812e-16	-//-	polysaccharide biosynthesis protein PslE	G	GO:0006629//GO:0034645//GO:0044237//GO:0009987//GO:0008152//GO:1901137//GO:0044710//GO:0044238//GO:1901135//GO:0008610//GO:0044260//GO:0016051//GO:0044723//GO:0044262//GO:0034637//GO:0008653//GO:0009058//GO:0071704//GO:0033692//GO:0009103//GO:0044255//GO:1901576//GO:0044264//GO:0005976//GO:0000271//GO:0008150//GO:0044249//GO:0005975//GO:0043170//GO:0009059	lipid metabolic process//cellular macromolecule biosynthetic process//cellular metabolic process//cellular process//metabolic process//carbohydrate derivative biosynthetic process//single-organism metabolic process//primary metabolic process//carbohydrate derivative metabolic process//lipid biosynthetic process//cellular macromolecule metabolic process//carbohydrate biosynthetic process//single-o…	GO:0016020//GO:0005575	membrane//cellular_component	GO:0005198//GO:0003674	structural molecule activity//molecular_function	hypothetical protein	http://www.genome.jp/dbget-bin/www_bget?pfs:PFLU2078
HZ99_RS00110	34.9556	411.893	-3.5587	4.7019e-20	6.3381e-17	gnl|BL_ORD_ID|15160 sp|Q46629|AMSH_ERWAM Amylovoran export outer membrane protein AmsH OS=Erwinia amylovora GN=amsH PE=3 SV=2//4.51065e-09	polysaccharide biosynthesis protein PslD	G	GO:0006810//GO:0051234//GO:0044699//GO:0033036//GO:0008643//GO:0015774//GO:0008150//GO:0044765//GO:0033037//GO:0051179//GO:0071702	transport//establishment of localization//single-organism process//macromolecule localization//carbohydrate transport//polysaccharide transport//biological_process//single-organism transport//polysaccharide localization//localization//organic substance transport	GO:0016020//GO:0005575	membrane//cellular_component	GO:1901476//GO:0003674//GO:0022884//GO:0022857//GO:0022892//GO:0015144//GO:0005215//GO:0015159//GO:0022891	carbohydrate transporter activity//molecular_function//macromolecule transmembrane transporter activity//transmembrane transporter activity//substrate-specific transporter activity//carbohydrate transmembrane transporter activity//transporter activity//polysaccharide transmembrane transporter activity//substrate-specific transmembrane transporter activity	putative polysaccharide exported-related lipoprotein	http://www.genome.jp/dbget-bin/www_bget?pfs:PFLU2079
HZ99_RS00115	18.6272	201.988	-3.4388	2.9895e-19	2.6866e-16	gnl|BL_ORD_ID|338701 sp|P26403|RFBN_SALTY O antigen biosynthesis rhamnosyltransferase RfbN OS=Salmonella typhimurium (strain LT2 / SGSC1412 / ATCC 700720) GN=rfbN PE=3 SV=1//1.1868e-78	polysaccharide biosynthesis protein PslC	G	--	--	--	--	GO:0016757//GO:0003674//GO:0003824//GO:0016740	transferase activity, transferring glycosyl groups//molecular_function//catalytic activity//transferase activity	putative lipopolysaccharide biosynthesis glycosyl transferase; K12992 rhamnosyltransferase [EC:2.4.1.-]	http://www.genome.jp/dbget-bin/www_bget?pfs:PFLU2080
HZ99_RS00120	72.6804	681.548	-3.2292	2.6623e-16	9.57e-14	gnl|BL_ORD_ID|499998 sp|B0RVK6|XANB_XANCB Xanthan biosynthesis protein XanB OS=Xanthomonas campestris pv. campestris (strain B100) GN=xanB PE=3 SV=1//9.14851e-135	polysaccharide biosynthesis protein PslB	G	GO:0071704//GO:0009058//GO:0005976//GO:0043170//GO:0005975//GO:0008150//GO:0044238//GO:0008152	organic substance metabolic process//biosynthetic process//polysaccharide metabolic process//macromolecule metabolic process//carbohydrate metabolic process//biological_process//primary metabolic process//metabolic process	--	--	GO:0003824//GO:0046872//GO:0003674//GO:0016779//GO:0003676//GO:0043169//GO:0008270//GO:0016740//GO:0046914//GO:0043167//GO:0005488//GO:0097159//GO:0016772//GO:1901363	catalytic activity//metal ion binding//molecular_function//nucleotidyltransferase activity//nucleic acid binding//cation binding//zinc ion binding//transferase activity//transition metal ion binding//ion binding//binding//organic cyclic compound binding//transferase activity, transferring phosphorus-containing groups//heterocyclic compound binding	putative nucelotidyl transferase; K00971 mannose-1-phosphate guanylyltransferase [EC:2.7.7.13]	http://www.genome.jp/dbget-bin/www_bget?pfs:PFLU2081
HZ99_RS00125	72.8886	929.589	-3.6728	4.9615e-19	3.344e-16	gnl|BL_ORD_ID|498361 sp|P71241|WCAJ_ECOLI UDP-glucose:undecaprenyl-phosphate glucose-1-phosphate transferase OS=Escherichia coli (strain K12) GN=wcaJ PE=1 SV=2//1.88067e-72	polysaccharide biosynthesis protein PslA	G	--	--	GO:0036338//GO:0019031//GO:0019012//GO:0044423//GO:0005575	viral membrane//viral envelope//virion//virion part//cellular_component	--	--	putative glycosyltransferase	http://www.genome.jp/dbget-bin/www_bget?pfs:PFLU2082
HZ99_RS00290	80.3492	445.876	-2.4723	1.3579e-09	9.7421e-08	gnl|BL_ORD_ID|46129 sp|P0A4H2|BVGA_BORPE Virulence factors putative positive transcription regulator BvgA OS=Bordetella pertussis (strain Tohama I / ATCC BAA-589 / NCTC 13251) GN=bvgA PE=1 SV=1//1.62614e-67	DNA-binding response regulator	KT	GO:0044237//GO:0034645//GO:0023052//GO:0008152//GO:0060255//GO:0044260//GO:0051252//GO:0090304//GO:0006139//GO:0007165//GO:0019438//GO:0018130//GO:0071704//GO:0019222//GO:0009058//GO:0019219//GO:0006351//GO:0050896//GO:0046483//GO:0034641//GO:1901576//GO:0044699//GO:2001141//GO:0043170//GO:0044763//GO:0007154//GO:0006807//GO:0010468//GO:0044238//GO:0032774//GO:0009987//GO:0050794//GO:1901360//GO:…	cellular metabolic process//cellular macromolecule biosynthetic process//signaling//metabolic process//regulation of macromolecule metabolic process//cellular macromolecule metabolic process//regulation of RNA metabolic process//nucleic acid metabolic process//nucleobase-containing compound metabolic process//signal transduction//aromatic compound biosynthetic process//heterocycle biosynthetic pr…	--	--	GO:0036094//GO:1901363//GO:0097159//GO:0046872//GO:0003674//GO:0019842//GO:0043169//GO:0046906//GO:0043167//GO:0031419//GO:0005488	small molecule binding//heterocyclic compound binding//organic cyclic compound binding//metal ion binding//molecular_function//vitamin binding//cation binding//tetrapyrrole binding//ion binding//cobalamin binding//binding	putative LuxR family regulatory protein	http://www.genome.jp/dbget-bin/www_bget?pfs:PFLU2180
HZ99_RS00295	85.9369	299.171	-1.7996	1.1505e-06	4.4311e-05	gnl|BL_ORD_ID|46130 sp|P26762|BVGS_BORBR Virulence sensor protein BvgS OS=Bordetella bronchiseptica (strain ATCC BAA-588 / NCTC 13252 / RB50) GN=bvgS PE=3 SV=2//0	hybrid sensory histidine kinase in two-component regulatory system with EvgA	T	GO:0010556//GO:0065007//GO:0090304//GO:0031326//GO:0007165//GO:0006139//GO:1901360//GO:0051252//GO:0050794//GO:0044260//GO:0060255//GO:0044238//GO:0032774//GO:0023052//GO:0008152//GO:0009987//GO:0010468//GO:0044237//GO:0006807//GO:0034645//GO:0044763//GO:0007154//GO:0050789//GO:0009059//GO:0043170//GO:0044271//GO:0051716//GO:0008150//GO:0016070//GO:0006355//GO:0044249//GO:0044699//GO:2000112//GO:…	regulation of macromolecule biosynthetic process//biological regulation//nucleic acid metabolic process//regulation of cellular biosynthetic process//signal transduction//nucleobase-containing compound metabolic process//organic cyclic compound metabolic process//regulation of RNA metabolic process//regulation of cellular process//cellular macromolecule metabolic process//regulation of macromolec…	--	--	GO:0004673//GO:0004672//GO:0016772//GO:0016775//GO:0060089//GO:0004872//GO:0038023//GO:0004871//GO:0016740//GO:0000155//GO:0016301//GO:0016773//GO:0003824//GO:0003674	protein histidine kinase activity//protein kinase activity//transferase activity, transferring phosphorus-containing groups//phosphotransferase activity, nitrogenous group as acceptor//molecular transducer activity//receptor activity//signaling receptor activity//signal transducer activity//transferase activity//phosphorelay sensor kinase activity//kinase activity//phosphotransferase activity, al…	putative two-component system sensor kinase; K07679 two-component system, NarL family, sensor histidine kinase EvgS [EC:2.7.13.3]	http://www.genome.jp/dbget-bin/www_bget?pfs:PFLU2181
HZ99_RS00300	13.6183	48.7089	-1.8386	9.7347e-05	0.0022054	-//-	hypothetical protein	S	GO:0007165//GO:0023052//GO:0044699//GO:0050896//GO:0065007//GO:0050794//GO:0009987//GO:0007154//GO:0044763//GO:0050789//GO:0008150//GO:0051716//GO:0044700//GO:0000160	signal transduction//signaling//single-organism process//response to stimulus//biological regulation//regulation of cellular process//cellular process//cell communication//single-organism cellular process//regulation of biological process//biological_process//cellular response to stimulus//single organism signaling//phosphorelay signal transduction system	--	--	--	--	hypothetical protein	http://www.genome.jp/dbget-bin/www_bget?pfs:PFLU2182
HZ99_RS00355	184.204	5688.11	-4.9486	0.00015327	0.0032926	gnl|BL_ORD_ID|309342 sp|P09489|PRTS_SERMA Extracellular serine protease OS=Serratia marcescens PE=1 SV=1//7.53192e-56	Type V secretory pathway, adhesin AidA	U	--	--	--	--	--	--	putative autotransporter	http://www.genome.jp/dbget-bin/www_bget?pfs:pQBR0134
HZ99_RS00475	49.6809	174.916	-1.8159	2.0623e-07	9.2668e-06	gnl|BL_ORD_ID|308553 sp|P0AFM2|PROX_ECOLI Glycine betaine-binding periplasmic protein OS=Escherichia coli (strain K12) GN=proX PE=1 SV=1//8.48929e-09	ABC transporter substrate-binding protein	E	GO:0051179//GO:0008150//GO:0051234//GO:0006810	localization//biological_process//establishment of localization//transport	--	--	GO:0005215//GO:0003674	transporter activity//molecular_function	glycine betaine/L-proline ABC transporter substrate-binding periplasmic protein; K02002 glycine betaine/proline transport system substrate-binding protein	http://www.genome.jp/dbget-bin/www_bget?pfs:PFLU2592
HZ99_RS00490	87.6569	678.546	-2.9525	7.8658e-09	4.6607e-07	-//-	hypothetical protein	S	--	--	--	--	--	--	hypothetical protein	http://www.genome.jp/dbget-bin/www_bget?pfs:PFLU2595
HZ99_RS00625	207.327	1775.05	-3.0979	1.6833e-06	6.2167e-05	gnl|BL_ORD_ID|527395 sp|P75691|YAHK_ECOLI Aldehyde reductase YahK OS=Escherichia coli (strain K12) GN=yahK PE=1 SV=1//5.68507e-154	hydroxyacid dehydrogenase	G	GO:0043436//GO:0044255//GO:0016049//GO:0071704//GO:0001558//GO:0050789//GO:0040008//GO:0008150//GO:0016043//GO:0006082//GO:0044699//GO:0006631//GO:0055114//GO:0044238//GO:0044710//GO:0009987//GO:0008152//GO:0044237//GO:0032787//GO:0044763//GO:0006629//GO:0019752//GO:0044281//GO:0065007//GO:0040007//GO:0051128//GO:0050794//GO:0071840	oxoacid metabolic process//cellular lipid metabolic process//cell growth//organic substance metabolic process//regulation of cell growth//regulation of biological process//regulation of growth//biological_process//cellular component organization//organic acid metabolic process//single-organism process//fatty acid metabolic process//oxidation-reduction process//primary metabolic process//single-or…	GO:0005576//GO:0005575	extracellular region//cellular_component	GO:1901265//GO:0048037//GO:0003824//GO:0003674//GO:0016614//GO:0016491//GO:0005515//GO:0004616//GO:0003857//GO:0016616//GO:0050662//GO:0005520//GO:0000166//GO:0097159//GO:0005488//GO:0019838//GO:0036094//GO:0051287//GO:1901363	nucleoside phosphate binding//cofactor binding//catalytic activity//molecular_function//oxidoreductase activity, acting on CH-OH group of donors//oxidoreductase activity//protein binding//phosphogluconate dehydrogenase (decarboxylating) activity//3-hydroxyacyl-CoA dehydrogenase activity//oxidoreductase activity, acting on the CH-OH group of donors, NAD or NADP as acceptor//coenzyme binding//insul…	putative dehydrogenase; K13979 uncharacterized zinc-type alcohol dehydrogenase-like protein [EC:1.-.-.-]	http://www.genome.jp/dbget-bin/www_bget?pfs:PFLU2410
HZ99_RS00675	120.865	1344.58	-3.4757	1.6815e-10	1.4623e-08	gnl|BL_ORD_ID|527888 sp|P0ACJ5|YBAO_ECOLI Uncharacterized HTH-type transcriptional regulator YbaO OS=Escherichia coli (strain K12) GN=ybaO PE=3 SV=1//1.42548e-19	AsnC family transcriptional regulator	K	GO:1901576//GO:0034641//GO:0080090//GO:0046483//GO:0006351//GO:1901362//GO:0031323//GO:0071704//GO:0019219//GO:0009058//GO:0019222//GO:0018130//GO:0019438//GO:0034654//GO:0009889//GO:0043170//GO:0009059//GO:0050789//GO:0044249//GO:0006355//GO:0016070//GO:0008150//GO:0044271//GO:0051171//GO:0010467//GO:2001141//GO:2000112//GO:0006725//GO:0060255//GO:0008152//GO:0009987//GO:0044238//GO:0032774//GO:…	organic substance biosynthetic process//cellular nitrogen compound metabolic process//regulation of primary metabolic process//heterocycle metabolic process//transcription, DNA-templated//organic cyclic compound biosynthetic process//regulation of cellular metabolic process//organic substance metabolic process//regulation of nucleobase-containing compound metabolic process//biosynthetic process//…	--	--	GO:0043565//GO:0003676//GO:0003674//GO:0003677//GO:0005488//GO:0097159//GO:1901363	sequence-specific DNA binding//nucleic acid binding//molecular_function//DNA binding//binding//organic cyclic compound binding//heterocyclic compound binding	putative AsnC family transcriptional regulator	http://www.genome.jp/dbget-bin/www_bget?pfs:PFLU4114
HZ99_RS00770	32.0155	261.839	-3.0318	1.3108e-05	0.00038	gnl|BL_ORD_ID|267465 sp|Q767L9|NRM_PIG Nurim OS=Sus scrofa GN=NRM PE=3 SV=1//1.57587e-06	isoprenylcysteine carboxylmethyltransferase family protein	O	GO:0006479//GO:0044260//GO:0044267//GO:0032259//GO:0044237//GO:0036211//GO:0008152//GO:0044764//GO:0042710//GO:0043412//GO:0043170//GO:0019538//GO:0071704//GO:0006464//GO:0051704//GO:0044238//GO:0009987//GO:0008213//GO:0043687//GO:0018410//GO:0008150//GO:0006481//GO:0043414	protein methylation//cellular macromolecule metabolic process//cellular protein metabolic process//methylation//cellular metabolic process//protein modification process//metabolic process//multi-organism cellular process//biofilm formation//macromolecule modification//macromolecule metabolic process//protein metabolic process//organic substance metabolic process//cellular protein modification pro…	GO:0016020//GO:0016021//GO:0044425//GO:0005575//GO:0031224	membrane//integral component of membrane//membrane part//cellular_component//intrinsic component of membrane	GO:0008276//GO:0003880//GO:0010340//GO:0003824//GO:0003674//GO:0008168//GO:0008171//GO:0016740//GO:0051998//GO:0004671//GO:0016741//GO:0008757	protein methyltransferase activity//protein C-terminal carboxyl O-methyltransferase activity//carboxyl-O-methyltransferase activity//catalytic activity//molecular_function//methyltransferase activity//O-methyltransferase activity//transferase activity//protein carboxyl O-methyltransferase activity//protein C-terminal S-isoprenylcysteine carboxyl O-methyltransferase activity//transferase activity,…	--	--
HZ99_RS00815	77.1039	192.514	-1.3201	7.4478e-05	0.0017536	-//-	hypothetical protein	S	--	--	--	--	GO:0003674//GO:0003824//GO:0016740	molecular_function//catalytic activity//transferase activity	hypothetical protein	http://www.genome.jp/dbget-bin/www_bget?pfs:PFLU3559
HZ99_RS00820	242.695	565.661	-1.2208	8.2819e-05	0.0019003	gnl|BL_ORD_ID|529459 sp|P22525|YCBB_ECOLI Probable L,D-transpeptidase YcbB OS=Escherichia coli (strain K12) GN=ycbB PE=3 SV=2//6.28418e-57	peptidoglycan-binding protein	M	--	--	--	--	GO:0016740//GO:0003674//GO:0003824	transferase activity//molecular_function//catalytic activity	hypothetical protein	http://www.genome.jp/dbget-bin/www_bget?pfs:PFLU3558
HZ99_RS00930	390.54	2101.41	-2.4278	3.2775e-05	0.00085373	gnl|BL_ORD_ID|95996 sp|P9WMS1|DHMA2_MYCTU Haloalkane dehalogenase 2 OS=Mycobacterium tuberculosis (strain ATCC 25618 / H37Rv) GN=dhmA2 PE=1 SV=1//1.36125e-07	alpha/beta hydrolase	HR	GO:0006505//GO:0034613//GO:1901135//GO:0044238//GO:0044710//GO:0006644//GO:0008152//GO:0009987//GO:0044237//GO:0008104//GO:0006793//GO:0071702//GO:0044763//GO:0006629//GO:0006664//GO:0019637//GO:0045184//GO:0006643//GO:0006650//GO:0051641//GO:0051179//GO:0033036//GO:1901575//GO:0015031//GO:0006796//GO:0044255//GO:0051649//GO:0071704//GO:0009058//GO:0009056//GO:0046486//GO:0006810//GO:0046488//GO:…	GPI anchor metabolic process//cellular protein localization//carbohydrate derivative metabolic process//primary metabolic process//single-organism metabolic process//phospholipid metabolic process//metabolic process//cellular process//cellular metabolic process//protein localization//phosphorus metabolic process//organic substance transport//single-organism cellular process//lipid metabolic proce…	--	--	GO:0016787//GO:0052689//GO:0003824//GO:0003674//GO:0016788//GO:0003847	hydrolase activity//carboxylic ester hydrolase activity//catalytic activity//molecular_function//hydrolase activity, acting on ester bonds//1-alkyl-2-acetylglycerophosphocholine esterase activity	putative family S33 unassigned peptidase	http://www.genome.jp/dbget-bin/www_bget?pfs:PFLU3536
HZ99_RS01135	57.0538	362.868	-2.669	1.0227e-14	2.5065e-12	gnl|BL_ORD_ID|340340 sp|P54291|RHLI_PSEAE Acyl-homoserine-lactone synthase OS=Pseudomonas aeruginosa (strain ATCC 15692 / PAO1 / 1C / PRS 101 / LMG 12228) GN=rhlI PE=3 SV=2//4.13292e-64	acyl-homoserine-lactone synthase RhlI	T	--	--	--	--	GO:0003674//GO:0003824//GO:0016740	molecular_function//catalytic activity//transferase activity	--	--
HZ99_RS01140	78.5729	408.291	-2.3775	1.6883e-12	2.3774e-10	gnl|BL_ORD_ID|340342 sp|P54292|RHLR_PSEAE Regulatory protein RhlR OS=Pseudomonas aeruginosa (strain ATCC 15692 / PAO1 / 1C / PRS 101 / LMG 12228) GN=rhlR PE=3 SV=1//1.56489e-100	transcriptional regulator RhlR	K	GO:0006139//GO:0090304//GO:0051252//GO:0044260//GO:0060255//GO:0008152//GO:0044237//GO:0034645//GO:0043170//GO:2001141//GO:0034641//GO:1901576//GO:0046483//GO:0006351//GO:0019222//GO:0019219//GO:0009058//GO:0071704//GO:0018130//GO:0019438//GO:0010556//GO:0031326//GO:0065007//GO:1901360//GO:0050794//GO:0009987//GO:0044238//GO:0032774//GO:0010468//GO:0006807//GO:0009059//GO:0050789//GO:0008150//GO:…	nucleobase-containing compound metabolic process//nucleic acid metabolic process//regulation of RNA metabolic process//cellular macromolecule metabolic process//regulation of macromolecule metabolic process//metabolic process//cellular metabolic process//cellular macromolecule biosynthetic process//macromolecule metabolic process//regulation of RNA biosynthetic process//cellular nitrogen compound…	--	--	GO:0097159//GO:1901363//GO:0000990//GO:0003677//GO:0003676//GO:0003674//GO:0005488//GO:0000996//GO:0000988//GO:0003700//GO:0016987//GO:0001071	organic cyclic compound binding//heterocyclic compound binding//transcription factor activity, core RNA polymerase binding//DNA binding//nucleic acid binding//molecular_function//binding//core DNA-dependent RNA polymerase binding promoter specificity activity//transcription factor activity, protein binding//transcription factor activity, sequence-specific DNA binding//sigma factor activity//nucle…	putative LuxR family regulatory protein; K07782 LuxR family transcriptional regulator	http://www.genome.jp/dbget-bin/www_bget?pfs:PFLU5342
HZ99_RS01145	20.2903	605.039	-4.8982	2.5214e-28	1.3596e-24	gnl|BL_ORD_ID|479286 sp|O70023|TYLN_STRFR O-mycaminosyltylonolide 6-deoxyallosyltransferase OS=Streptomyces fradiae GN=tylN PE=1 SV=2//5.08551e-22	rhamnosyltransferase chain B, RhlB	I	GO:0044723//GO:0006629//GO:0044237//GO:0009987//GO:0008152//GO:0044238//GO:0044710//GO:0030259//GO:0005975//GO:0070085//GO:0008150//GO:0030258//GO:0071704//GO:0044255	single-organism carbohydrate metabolic process//lipid metabolic process//cellular metabolic process//cellular process//metabolic process//primary metabolic process//single-organism metabolic process//lipid glycosylation//carbohydrate metabolic process//glycosylation//biological_process//lipid modification//organic substance metabolic process//cellular lipid metabolic process	--	--	GO:0016757//GO:0016740//GO:0003674//GO:0003824//GO:0016758	transferase activity, transferring glycosyl groups//transferase activity//molecular_function//catalytic activity//transferase activity, transferring hexosyl groups	--	--
HZ99_RS01150	45.9401	1575.88	-5.1003	1.2295e-22	3.3148e-19	gnl|BL_ORD_ID|340213 sp|Q51559|RHLA_PSEAE Rhamnosyltransferase 1 subunit A OS=Pseudomonas aeruginosa (strain ATCC 15692 / PAO1 / 1C / PRS 101 / LMG 12228) GN=rhlA PE=2 SV=2//1.12515e-121	rhamnosyltransferase 1 subunit A, RhlA	I	--	--	--	--	--	--	rhlA; rhamnosyltransferase 1 subunit A; K18100 rhamnosyltransferase subunit A [EC:2.4.1.-]	http://www.genome.jp/dbget-bin/www_bget?pfs:PFLU5689
HZ99_RS01570	140.862	270.401	-0.94082	0.0029028	0.043598	-//-	hypothetical protein	S	--	--	--	--	--	--	--	--
HZ99_RS01690	30.8655	155.077	-2.3289	0.00049759	0.0094471	gnl|BL_ORD_ID|454236 sp|A6V4P3|TAM_PSEA7 Trans-aconitate 2-methyltransferase OS=Pseudomonas aeruginosa (strain PA7) GN=tam PE=3 SV=1//6.77064e-128	Trans-aconitate methyltransferase	C	GO:0008152//GO:0009987//GO:0044238//GO:0034660//GO:0036211//GO:0044237//GO:0006807//GO:0032259//GO:0006139//GO:0006400//GO:0090304//GO:0044267//GO:1901360//GO:0044260//GO:0034641//GO:0006464//GO:0046483//GO:0071704//GO:0034470//GO:0008033//GO:0019538//GO:0009451//GO:0043170//GO:0006396//GO:0008150//GO:0043412//GO:0016070//GO:0010467//GO:0006725//GO:0006399	metabolic process//cellular process//primary metabolic process//ncRNA metabolic process//protein modification process//cellular metabolic process//nitrogen compound metabolic process//methylation//nucleobase-containing compound metabolic process//tRNA modification//nucleic acid metabolic process//cellular protein metabolic process//organic cyclic compound metabolic process//cellular macromolecule…	--	--	GO:0042054//GO:0008176//GO:0016279//GO:0016423//GO:0008170//GO:0010340//GO:0008175//GO:0008173//GO:0008276//GO:0016278//GO:0008171//GO:0008757//GO:0016741//GO:0008168//GO:0003674//GO:0003824//GO:0051998//GO:0004719//GO:0016740//GO:0018024	histone methyltransferase activity//tRNA (guanine-N7-)-methyltransferase activity//protein-lysine N-methyltransferase activity//tRNA (guanine) methyltransferase activity//N-methyltransferase activity//carboxyl-O-methyltransferase activity//tRNA methyltransferase activity//RNA methyltransferase activity//protein methyltransferase activity//lysine N-methyltransferase activity//O-methyltransferase a…	tam; trans-aconitate 2-methyltransferase (EC:2.1.1.144); K00598 trans-aconitate 2-methyltransferase [EC:2.1.1.144]	http://www.genome.jp/dbget-bin/www_bget?pfs:PFLU5494
HZ99_RS01735	11.1899	105.662	-3.2392	5.235e-06	0.00017753	gnl|BL_ORD_ID|46129 sp|P0A4H2|BVGA_BORPE Virulence factors putative positive transcription regulator BvgA OS=Bordetella pertussis (strain Tohama I / ATCC BAA-589 / NCTC 13251) GN=bvgA PE=1 SV=1//4.51309e-66	LuxR family transcriptional regulator	K	GO:0044238//GO:0032774//GO:0009987//GO:0010468//GO:0006807//GO:0007154//GO:0044763//GO:0010556//GO:0065007//GO:0031326//GO:1901360//GO:0050794//GO:0080090//GO:0031323//GO:1901362//GO:0000160//GO:0044700//GO:0009889//GO:0034654//GO:0050789//GO:0009059//GO:0044271//GO:0008150//GO:0051716//GO:0044249//GO:0016070//GO:0006355//GO:2000112//GO:0010467//GO:0051171//GO:0006725//GO:0060255//GO:0008152//GO:…	primary metabolic process//RNA biosynthetic process//cellular process//regulation of gene expression//nitrogen compound metabolic process//cell communication//single-organism cellular process//regulation of macromolecule biosynthetic process//biological regulation//regulation of cellular biosynthetic process//organic cyclic compound metabolic process//regulation of cellular process//regulation of…	--	--	--	--	putative LuxR family regulatory protein	http://www.genome.jp/dbget-bin/www_bget?pfs:PFLU2180
HZ99_RS01825	6.2718	35.7229	-2.5099	1.188e-06	4.4863e-05	gnl|BL_ORD_ID|425744 sp|A0PNM4|SIGK_MYCUA ECF RNA polymerase sigma factor SigK OS=Mycobacterium ulcerans (strain Agy99) GN=sigK PE=3 SV=1//4.93558e-23	RNA polymerase sigma factor	K	GO:0010468//GO:0006807//GO:0044419//GO:0044238//GO:0032774//GO:0048610//GO:0009987//GO:1901360//GO:0071840//GO:0050794//GO:0051704//GO:0010556//GO:0065007//GO:0031326//GO:0009889//GO:0034654//GO:0019058//GO:0080090//GO:0031323//GO:0022607//GO:1901362//GO:0016032//GO:2000112//GO:0010467//GO:0051171//GO:0006725//GO:0050789//GO:0009059//GO:0006352//GO:0044271//GO:0008150//GO:0016070//GO:0006355//GO:…	regulation of gene expression//nitrogen compound metabolic process//interspecies interaction between organisms//primary metabolic process//RNA biosynthetic process//obsolete cellular process involved in reproduction//cellular process//organic cyclic compound metabolic process//cellular component organization or biogenesis//regulation of cellular process//multi-organism process//regulation of macr…	--	--	GO:0000988//GO:0005524//GO:0032555//GO:0000996//GO:0043167//GO:0017076//GO:0005488//GO:0032559//GO:0001071//GO:0043168//GO:1901265//GO:0035639//GO:0016987//GO:0032549//GO:0003700//GO:0000166//GO:0032550//GO:0097159//GO:0036094//GO:1901363//GO:0032553//GO:0003674//GO:0001882//GO:0030554//GO:0003676//GO:0001883//GO:0000990//GO:0003677	transcription factor activity, protein binding//ATP binding//purine ribonucleotide binding//core DNA-dependent RNA polymerase binding promoter specificity activity//ion binding//purine nucleotide binding//binding//adenyl ribonucleotide binding//nucleic acid binding transcription factor activity//anion binding//nucleoside phosphate binding//purine ribonucleoside triphosphate binding//sigma factor …	RNA polymerase sigma factor; K03088 RNA polymerase sigma-70 factor, ECF subfamily	http://www.genome.jp/dbget-bin/www_bget?pfs:PFLU2725
HZ99_RS01840	158.762	451.291	-1.5072	5.5469e-05	0.0013534	gnl|BL_ORD_ID|287982 sp|Q9HXE9|PCS_PSEAE Phosphatidylcholine synthase OS=Pseudomonas aeruginosa (strain ATCC 15692 / PAO1 / 1C / PRS 101 / LMG 12228) GN=pcs PE=1 SV=1//7.18932e-91	phosphatidylcholine synthase	I	GO:0009150//GO:0044255//GO:1901362//GO:0006753//GO:0044765//GO:0006796//GO:0034654//GO:0044271//GO:0044249//GO:0008150//GO:0046034//GO:0042455//GO:0006811//GO:0015992//GO:0009152//GO:0009144//GO:0006754//GO:0006725//GO:1901564//GO:0044238//GO:0009987//GO:0090407//GO:0009199//GO:0008654//GO:1901135//GO:0044763//GO:0009201//GO:0006629//GO:0009142//GO:0006807//GO:0009141//GO:1901659//GO:0019637//GO:…	purine ribonucleotide metabolic process//cellular lipid metabolic process//organic cyclic compound biosynthetic process//nucleoside phosphate metabolic process//single-organism transport//phosphate-containing compound metabolic process//nucleobase-containing compound biosynthetic process//cellular nitrogen compound biosynthetic process//cellular biosynthetic process//biological_process//ATP metab…	GO:0032991//GO:0031966//GO:0005739//GO:0045263//GO:0031967//GO:0044422//GO:0019866//GO:0016469//GO:0005575//GO:0043234//GO:0043227//GO:0044425//GO:0031090//GO:0044429//GO:0033177//GO:0044464//GO:0043226//GO:0005743//GO:0045259//GO:0005737//GO:0005753//GO:0043231//GO:0031975//GO:0044424//GO:0005622//GO:0005740//GO:0000276//GO:0044455//GO:0043229//GO:0005623//GO:0016020//GO:0044444//GO:0044446	macromolecular complex//mitochondrial membrane//mitochondrion//proton-transporting ATP synthase complex, coupling factor F(o)//organelle envelope//organelle part//organelle inner membrane//proton-transporting two-sector ATPase complex//cellular_component//protein complex//membrane-bounded organelle//membrane part//organelle membrane//mitochondrial part//proton-transporting two-sector ATPase compl…	GO:0015077//GO:0022892//GO:0015078//GO:0022857//GO:0016780//GO:0016740//GO:0022890//GO:0022891//GO:0005215//GO:0003824//GO:0003674//GO:0015075//GO:0016772//GO:0008324	monovalent inorganic cation transmembrane transporter activity//substrate-specific transporter activity//hydrogen ion transmembrane transporter activity//transmembrane transporter activity//phosphotransferase activity, for other substituted phosphate groups//transferase activity//inorganic cation transmembrane transporter activity//substrate-specific transmembrane transporter activity//transporte…	putative transmembrane phosphatidylcholine synthase (EC:2.7.8.24); K01004 phosphatidylcholine synthase [EC:2.7.8.24]	http://www.genome.jp/dbget-bin/www_bget?pfs:PFLU2780
HZ99_RS02075	630.428	1196.22	-0.92407	0.002114	0.033625	-//-	hypothetical protein	S	--	--	--	--	--	--	hypothetical protein	http://www.genome.jp/dbget-bin/www_bget?pfs:PFLU2953
HZ99_RS02265	42.1353	144.412	-1.7771	0.0014645	0.024298	gnl|BL_ORD_ID|530601 sp|P75995|YCGG_ECOLI Uncharacterized protein YcgG OS=Escherichia coli (strain K12) GN=ycgG PE=1 SV=2//6.04643e-73	diguanylate phosphodiesterase	T	--	--	--	--	--	--	putative EAL domain-containing signaling protein	http://www.genome.jp/dbget-bin/www_bget?pfs:PFLU2994
HZ99_RS02310	11.2299	31.0536	-1.4674	0.0023859	0.036844	gnl|BL_ORD_ID|158715 sp|Q6D3A9|GSIA_PECAS Glutathione import ATP-binding protein GsiA OS=Pectobacterium atrosepticum (strain SCRI 1043 / ATCC BAA-672) GN=gsiA PE=3 SV=2//1.09303e-112	ABC transporter ATP-binding protein GsiA	O	GO:1901566//GO:0051188//GO:0006807//GO:0044237//GO:0071702//GO:0006793//GO:0071705//GO:0051189//GO:0090407//GO:0009987//GO:0008152//GO:0009308//GO:0044238//GO:0051179//GO:0009108//GO:0044267//GO:1901360//GO:0044260//GO:0051186//GO:0044106//GO:0015833//GO:0043545//GO:0019637//GO:0009058//GO:0071704//GO:0018130//GO:0019538//GO:0044765//GO:0006777//GO:0006796//GO:1901576//GO:0034641//GO:0046483//GO:…	organonitrogen compound biosynthetic process//cofactor biosynthetic process//nitrogen compound metabolic process//cellular metabolic process//organic substance transport//phosphorus metabolic process//nitrogen compound transport//prosthetic group metabolic process//organophosphate biosynthetic process//cellular process//metabolic process//amine metabolic process//primary metabolic process//locali…	--	--	GO:0000166//GO:0005524//GO:0032550//GO:0016462//GO:0003924//GO:0032555//GO:0043531//GO:0016817//GO:0043167//GO:0017076//GO:0051536//GO:0009055//GO:0016818//GO:0097159//GO:0005488//GO:1901363//GO:0032559//GO:0036094//GO:0016772//GO:0005525//GO:0051540//GO:0003674//GO:0032561//GO:0032553//GO:0003824//GO:0001882//GO:0035639//GO:1901265//GO:0043168//GO:0003676//GO:0016301//GO:0019001//GO:0016787//GO:…	nucleotide binding//ATP binding//purine ribonucleoside binding//pyrophosphatase activity//GTPase activity//purine ribonucleotide binding//ADP binding//hydrolase activity, acting on acid anhydrides//ion binding//purine nucleotide binding//iron-sulfur cluster binding//electron carrier activity//hydrolase activity, acting on acid anhydrides, in phosphorus-containing anhydrides//organic cyclic compou…	putative ABC transporter ATP-binding protein; K02031 peptide/nickel transport system ATP-binding protein K02032 peptide/nickel transport system ATP-binding protein	http://www.genome.jp/dbget-bin/www_bget?pfs:PFLU2223
HZ99_RS02340	8.10297	26.1029	-1.6877	0.0011795	0.02019	gnl|BL_ORD_ID|539323 sp|P76115|YNCD_ECOLI Probable TonB-dependent receptor YncD OS=Escherichia coli (strain K12) GN=yncD PE=3 SV=1//9.90708e-08	ligand-gated channel	P	GO:0051179//GO:0051234//GO:0006810//GO:0008150	localization//establishment of localization//transport//biological_process	GO:0005575//GO:0016020	cellular_component//membrane	GO:0004872//GO:0003674	receptor activity//molecular_function	putative tonB-dependent receptor; K02014 iron complex outermembrane recepter protein	http://www.genome.jp/dbget-bin/www_bget?pfs:PFLU3750
HZ99_RS02400	742.713	4183.03	-2.4937	3.5226e-06	0.00012254	gnl|BL_ORD_ID|531784 sp|P64451|YDCL_ECOLI Uncharacterized lipoprotein YdcL OS=Escherichia coli (strain K12) GN=ydcL PE=3 SV=1//3.05942e-48	lipoprotein	S	--	--	--	--	--	--	hypothetical protein	http://www.genome.jp/dbget-bin/www_bget?pfs:PFLU3014
HZ99_RS02405	66.1098	573.265	-3.1163	3.6235e-07	1.563e-05	gnl|BL_ORD_ID|431285 sp|Q82XD4|SPEE_NITEU Polyamine aminopropyl transferase OS=Nitrosomonas europaea (strain ATCC 19718 / NBRC 14298) GN=speE PE=3 SV=1//1.59238e-15	spermidine synthase	E	GO:0006810//GO:0008150//GO:0044699//GO:0051234//GO:0044765//GO:0055085//GO:0051179//GO:0009987//GO:0044763	transport//biological_process//single-organism process//establishment of localization//single-organism transport//transmembrane transport//localization//cellular process//single-organism cellular process	GO:0016021//GO:0005575//GO:0016020//GO:0044425//GO:0031224	integral component of membrane//cellular_component//membrane//membrane part//intrinsic component of membrane	--	--	--	--
HZ99_RS02410	173.843	4238.28	-4.6076	5.995e-07	2.4866e-05	gnl|BL_ORD_ID|27483 sp|P25549|ASLA_ECOLI Arylsulfatase OS=Escherichia coli (strain K12) GN=aslA PE=3 SV=2//7.75646e-49	arylsulfatase	P	GO:0007276//GO:0008150//GO:0044699//GO:0019953//GO:0032501//GO:0007283//GO:0000003//GO:0048609//GO:0022414//GO:0044702//GO:0055114//GO:0048232//GO:0044710//GO:0008152//GO:0032504	gamete generation//biological_process//single-organism process//sexual reproduction//multicellular organismal process//spermatogenesis//reproduction//multicellular organismal reproductive process//reproductive process//single organism reproductive process//oxidation-reduction process//male gamete generation//single-organism metabolic process//metabolic process//multicellular organism reproduction	GO:0000786//GO:0005622//GO:0044424//GO:0005634//GO:0032993//GO:0005694//GO:0032991//GO:0043228//GO:0043231//GO:0043227//GO:0043232//GO:0005575//GO:0044427//GO:0044464//GO:0043226//GO:0044446//GO:0000785//GO:0005623//GO:0043229//GO:0044422	nucleosome//intracellular//intracellular part//nucleus//protein-DNA complex//chromosome//macromolecular complex//non-membrane-bounded organelle//intracellular membrane-bounded organelle//membrane-bounded organelle//intracellular non-membrane-bounded organelle//cellular_component//chromosomal part//cell part//organelle//intracellular organelle part//chromatin//cell//intracellular organelle//organe…	GO:0016491//GO:0003677//GO:0016788//GO:0016787//GO:0003676//GO:0016903//GO:0003824//GO:0003674//GO:0005488//GO:0097159//GO:1901363//GO:0008484	oxidoreductase activity//DNA binding//hydrolase activity, acting on ester bonds//hydrolase activity//nucleic acid binding//oxidoreductase activity, acting on the aldehyde or oxo group of donors//catalytic activity//molecular_function//binding//organic cyclic compound binding//heterocyclic compound binding//sulfuric ester hydrolase activity	atsA; arylsulfatase (EC:3.1.6.1); K01130 arylsulfatase [EC:3.1.6.1]	http://www.genome.jp/dbget-bin/www_bget?pfs:PFLU0198
HZ99_RS02415	7.50311	343.233	-5.5156	1.222e-10	1.0982e-08	-//-	haloacid dehalogenase-like hydrolase	R	--	--	--	--	--	--	--	--
HZ99_RS02420	7.12494	53.1225	-2.8984	9.0866e-05	0.0020761	-//-	hypothetical protein	S	--	--	--	--	--	--	hypothetical protein	http://www.genome.jp/dbget-bin/www_bget?pfs:PFLU3511
HZ99_RS02430	2.97162	18.8877	-2.6681	0.0026559	0.040601	gnl|BL_ORD_ID|509907 sp|O51195|Y173_BORBU Uncharacterized protein BB_0173 OS=Borrelia burgdorferi (strain ATCC 35210 / B31 / CIP 102532 / DSM 4680) GN=BB_0173 PE=3 SV=1//6.58826e-10	ligand-gated channel	P	GO:1901360//GO:0051252//GO:0044260//GO:0050794//GO:0006259//GO:0010556//GO:0031326//GO:0006950//GO:0006139//GO:0065007//GO:0090304//GO:0006281//GO:0010468//GO:0044237//GO:0006807//GO:0034645//GO:0044763//GO:0006289//GO:0033554//GO:0060255//GO:0008152//GO:0009987//GO:0044238//GO:0032774//GO:0010467//GO:2001141//GO:0051171//GO:2000112//GO:0044699//GO:0006725//GO:0009059//GO:0043170//GO:0050789//GO:…	organic cyclic compound metabolic process//regulation of RNA metabolic process//cellular macromolecule metabolic process//regulation of cellular process//DNA metabolic process//regulation of macromolecule biosynthetic process//regulation of cellular biosynthetic process//response to stress//nucleobase-containing compound metabolic process//biological regulation//nucleic acid metabolic process//DN…	GO:0044446//GO:0043226//GO:0044464//GO:0032806//GO:0043227//GO:0043234//GO:0005575//GO:0044422//GO:0005623//GO:0043229//GO:0000439//GO:0005634//GO:0005622//GO:0044424//GO:0032991//GO:0043231//GO:0044428	intracellular organelle part//organelle//cell part//carboxy-terminal domain protein kinase complex//membrane-bounded organelle//protein complex//cellular_component//organelle part//cell//intracellular organelle//core TFIIH complex//nucleus//intracellular//intracellular part//macromolecular complex//intracellular membrane-bounded organelle//nuclear part	--	--	hypothetical protein; K07114 Ca-activated chloride channel homolog	http://www.genome.jp/dbget-bin/www_bget?pfs:PFLU3509
HZ99_RS02435	1.47615	20.1352	-3.7698	9.8175e-07	3.8923e-05	-//-	DUF4381 domain-containing protein	S	--	--	--	--	--	--	--	--
HZ99_RS02440	13.1847	144.158	-3.4507	1.7813e-10	1.5245e-08	gnl|BL_ORD_ID|508111 sp|P64854|Y1516_MYCBO Uncharacterized protein Mb1516 OS=Mycobacterium bovis (strain ATCC BAA-935 / AF2122/97) GN=Mb1516 PE=4 SV=1//4.01116e-15	DUF58 domain-containing protein	S	GO:0051704//GO:0009405//GO:0008150	multi-organism process//pathogenesis//biological_process	--	--	GO:0005198//GO:0003674	structural molecule activity//molecular_function	hypothetical protein	http://www.genome.jp/dbget-bin/www_bget?pfs:PFLU3507
HZ99_RS02445	12.9495	188.64	-3.8647	1.0271e-06	4.0422e-05	gnl|BL_ORD_ID|532360 sp|P94474|YEAC_BACSU Uncharacterized protein YeaC OS=Bacillus subtilis (strain 168) GN=yeaC PE=3 SV=2//1.41889e-63	ATPase AAA	R	GO:0032774//GO:0044238//GO:0009987//GO:0008152//GO:0006260//GO:0060255//GO:0044763//GO:0033554//GO:0006310//GO:0010468//GO:0034645//GO:0006807//GO:0044237//GO:0006281//GO:0065007//GO:0090304//GO:0006950//GO:0031326//GO:0006139//GO:0010556//GO:0006259//GO:0050794//GO:0044260//GO:1901360//GO:0051252//GO:0031323//GO:0006974//GO:1901362//GO:0006351//GO:0080090//GO:0046483//GO:0050896//GO:1901576//GO:…	RNA biosynthetic process//primary metabolic process//cellular process//metabolic process//DNA replication//regulation of macromolecule metabolic process//single-organism cellular process//cellular response to stress//DNA recombination//regulation of gene expression//cellular macromolecule biosynthetic process//nitrogen compound metabolic process//cellular metabolic process//DNA repair//biological…	--	--	GO:0016817//GO:0032555//GO:0000166//GO:0032550//GO:0005524//GO:0016462//GO:0009378//GO:1901363//GO:0032559//GO:0036094//GO:0097159//GO:0005488//GO:0016818//GO:0017076//GO:0043167//GO:0016787//GO:0030554//GO:0003676//GO:0035639//GO:0043168//GO:1901265//GO:0001882//GO:0032553//GO:0003824//GO:0003674//GO:0003677//GO:0017111//GO:0004386//GO:0032549//GO:0008134//GO:0005515//GO:0001883//GO:0016887//GO:…	hydrolase activity, acting on acid anhydrides//purine ribonucleotide binding//nucleotide binding//purine ribonucleoside binding//ATP binding//pyrophosphatase activity//four-way junction helicase activity//heterocyclic compound binding//adenyl ribonucleotide binding//small molecule binding//organic cyclic compound binding//binding//hydrolase activity, acting on acid anhydrides, in phosphorus-conta…	hypothetical protein; K03924 MoxR-like ATPase [EC:3.6.3.-]	http://www.genome.jp/dbget-bin/www_bget?pfs:PFLU3506
HZ99_RS02455	7.19639	129.341	-4.1678	2.6924e-13	4.3992e-11	-//-	hypothetical protein	S	--	--	--	--	--	--	--	--
HZ99_RS02460	58.6337	728.445	-3.635	7.44e-06	0.00024022	-//-	transporter	S	--	--	--	--	--	--	hypothetical protein	http://www.genome.jp/dbget-bin/www_bget?pfs:PFLU3007
HZ99_RS02465	28.7154	513.782	-4.1613	1.1399e-05	0.00033958	-//-	cell envelope protein	X	GO:0051704//GO:0008150//GO:0009405	multi-organism process//biological_process//pathogenesis	--	--	--	--	putative cell envelope protein	http://www.genome.jp/dbget-bin/www_bget?pfs:PFLU3015
HZ99_RS02470	8.11525	693.951	-6.4181	1.4712e-07	6.8978e-06	-//-	hypothetical protein	S	--	--	--	--	--	--	putative cell envelope protein	http://www.genome.jp/dbget-bin/www_bget?pfs:PFLU3015
HZ99_RS02475	3.50124	215.173	-5.9415	3.5039e-08	1.8166e-06	-//-	hypothetical protein	S	--	--	--	--	--	--	--	--
HZ99_RS02615	203.652	427.64	-1.0703	0.00071179	0.012836	-//-	dienelactone hydrolase	Q	GO:0009056//GO:0043170//GO:1901361//GO:0008150//GO:1901564//GO:1901565//GO:0016042//GO:0006508//GO:0006725//GO:0046700//GO:0051187//GO:0046483//GO:0034641//GO:0019439//GO:0015996//GO:0006787//GO:0015994//GO:0006778//GO:0071704//GO:0019538//GO:1901360//GO:0046149//GO:0051186//GO:0033015//GO:0044248//GO:1901575//GO:0033013//GO:0044238//GO:0044710//GO:0009987//GO:0044270//GO:0008152//GO:0006807//GO:…	catabolic process//macromolecule metabolic process//organic cyclic compound catabolic process//biological_process//organonitrogen compound metabolic process//organonitrogen compound catabolic process//lipid catabolic process//proteolysis//cellular aromatic compound metabolic process//heterocycle catabolic process//cofactor catabolic process//heterocycle metabolic process//cellular nitrogen compou…	--	--	GO:0008233//GO:0016788//GO:0003847//GO:0016787//GO:0008236//GO:0052689//GO:0003824//GO:0003674//GO:0017171//GO:0070011//GO:0047746	peptidase activity//hydrolase activity, acting on ester bonds//1-alkyl-2-acetylglycerophosphocholine esterase activity//hydrolase activity//serine-type peptidase activity//carboxylic ester hydrolase activity//catalytic activity//molecular_function//serine hydrolase activity//peptidase activity, acting on L-amino acid peptides//chlorophyllase activity	hypothetical protein	http://www.genome.jp/dbget-bin/www_bget?pfs:PFLU2814
HZ99_RS02640	113.208	381.21	-1.7516	6.2238e-08	3.0788e-06	-//-	LPS O-antigen chain length determinant protein	M	GO:0033692//GO:0009058//GO:0071704//GO:1901576//GO:0009103//GO:0044255//GO:0000271//GO:0005976//GO:0044264//GO:0043170//GO:0009059//GO:0008150//GO:0044249//GO:0005975//GO:0034645//GO:0044237//GO:0006629//GO:0008610//GO:1901135//GO:1901137//GO:0044710//GO:0044238//GO:0009987//GO:0008152//GO:0044723//GO:0016051//GO:0044260//GO:0008653//GO:0034637//GO:0044262	cellular polysaccharide biosynthetic process//biosynthetic process//organic substance metabolic process//organic substance biosynthetic process//lipopolysaccharide biosynthetic process//cellular lipid metabolic process//polysaccharide biosynthetic process//polysaccharide metabolic process//cellular polysaccharide metabolic process//macromolecule metabolic process//macromolecule biosynthetic proce…	GO:0016021//GO:0071944//GO:0005887//GO:0044459//GO:0005886//GO:0005623//GO:0031224//GO:0044464//GO:0044425//GO:0005575//GO:0031226//GO:0016020	integral component of membrane//cell periphery//integral component of plasma membrane//plasma membrane part//plasma membrane//cell//intrinsic component of membrane//cell part//membrane part//cellular_component//intrinsic component of plasma membrane//membrane	--	--	putative chain length determinant protein	http://www.genome.jp/dbget-bin/www_bget?pfs:PFLU2909
HZ99_RS02860	18.4579	72.6973	-1.9777	2.0449e-06	7.3999e-05	-//-	hypothetical protein	S	--	--	--	--	--	--	hypothetical protein	http://www.genome.jp/dbget-bin/www_bget?pfs:PFLU3159
HZ99_RS02930	425.245	190.797	1.1563	0.00029201	0.005964	gnl|BL_ORD_ID|188923 sp|O87807|INH_PSETO Alkaline proteinase inhibitor OS=Pseudomonas tolaasii GN=inh PE=3 SV=1//2.85853e-34	alkaline proteinase inhibitor	U	--	--	--	--	--	--	protease inhibitor	http://www.genome.jp/dbget-bin/www_bget?pfs:PFLU0646
HZ99_RS02935	1247	469.987	1.4078	1.6702e-05	0.0004642	gnl|BL_ORD_ID|17898 sp|Q03024|APRD_PSEAE Alkaline protease secretion ATP-binding protein AprD OS=Pseudomonas aeruginosa (strain ATCC 15692 / PAO1 / 1C / PRS 101 / LMG 12228) GN=aprD PE=3 SV=1//0	peptidase	U	GO:0044765//GO:0008150//GO:0009987//GO:0044238//GO:0006629//GO:0044763//GO:0051179//GO:0055085//GO:0071704//GO:0006810//GO:0044699//GO:0051234//GO:0008152//GO:0044710	single-organism transport//biological_process//cellular process//primary metabolic process//lipid metabolic process//single-organism cellular process//localization//transmembrane transport//organic substance metabolic process//transport//single-organism process//establishment of localization//metabolic process//single-organism metabolic process	GO:0031224//GO:0005575//GO:0044425//GO:0016021//GO:0016020	intrinsic component of membrane//cellular_component//membrane part//integral component of membrane//membrane	GO:0035639//GO:1901265//GO:0043168//GO:0019001//GO:0005525//GO:0022857//GO:0032549//GO:0017111//GO:0043492//GO:0016820//GO:0042623//GO:0032555//GO:0016817//GO:0005524//GO:0016462//GO:0005488//GO:0032559//GO:0022804//GO:0043167//GO:0017076//GO:0005215//GO:0001882//GO:0016787//GO:0030554//GO:0015405//GO:0032561//GO:0003674//GO:0032553//GO:0003824//GO:0042626//GO:0015399//GO:0016887//GO:0001883//GO:…	purine ribonucleoside triphosphate binding//nucleoside phosphate binding//anion binding//guanyl nucleotide binding//GTP binding//transmembrane transporter activity//ribonucleoside binding//nucleoside-triphosphatase activity//ATPase activity, coupled to movement of substances//hydrolase activity, acting on acid anhydrides, catalyzing transmembrane movement of substances//ATPase activity, coupled//…	putative ABC transporter transmembrane protein; K12536 ATP-binding cassette, subfamily C, bacterial exporter for protease/lipase	http://www.genome.jp/dbget-bin/www_bget?pfs:PFLU0647
HZ99_RS02940	634.783	218.918	1.5359	1.8304e-06	6.6855e-05	gnl|BL_ORD_ID|17899 sp|Q03025|APRE_PSEAE Alkaline protease secretion protein AprE OS=Pseudomonas aeruginosa (strain ATCC 15692 / PAO1 / 1C / PRS 101 / LMG 12228) GN=aprE PE=3 SV=2//3.90172e-140	HlyD family type I secretion periplasmic adaptor subunit	U	GO:0065007//GO:0009896//GO:0010506//GO:0051179//GO:0050794//GO:0009605//GO:0031329//GO:0009987//GO:0071973//GO:0044763//GO:0009056//GO:0050789//GO:0008150//GO:0031325//GO:0009894//GO:0044765//GO:0001539//GO:0040011//GO:0031323//GO:0006914//GO:0006935//GO:0010508//GO:0042330//GO:0048518//GO:0006928//GO:0044248//GO:0048522//GO:0048870//GO:0042221//GO:0008152//GO:0044237//GO:0006810//GO:0044699//GO:…	biological regulation//positive regulation of catabolic process//regulation of autophagy//localization//regulation of cellular process//response to external stimulus//regulation of cellular catabolic process//cellular process//bacterial-type flagellum-dependent cell motility//single-organism cellular process//catabolic process//regulation of biological process//biological_process//positive regula…	GO:0043234//GO:0043227//GO:0042995//GO:0005575//GO:0044464//GO:0043226//GO:0005929//GO:0044422//GO:0005856//GO:0071944//GO:0005882//GO:0044430//GO:0032991//GO:0043228//GO:0043232//GO:0016020//GO:0044446//GO:0005623//GO:0043229//GO:0005886//GO:0005622//GO:0044424//GO:0009288//GO:0031514//GO:0045111//GO:0043231	protein complex//membrane-bounded organelle//cell projection//cellular_component//cell part//organelle//cilium//organelle part//cytoskeleton//cell periphery//intermediate filament//cytoskeletal part//macromolecular complex//non-membrane-bounded organelle//intracellular non-membrane-bounded organelle//membrane//intracellular organelle part//cell//intracellular organelle//plasma membrane//intracell…	GO:0016817//GO:0005198//GO:0016462//GO:0017111//GO:0016818//GO:0016787//GO:0003774//GO:0003824//GO:0003674	hydrolase activity, acting on acid anhydrides//structural molecule activity//pyrophosphatase activity//nucleoside-triphosphatase activity//hydrolase activity, acting on acid anhydrides, in phosphorus-containing anhydrides//hydrolase activity//motor activity//catalytic activity//molecular_function	putative HlyD family secretion protein; K12537 membrane fusion protein, protease secretion system	http://www.genome.jp/dbget-bin/www_bget?pfs:PFLU0649
HZ99_RS02945	469.262	172.461	1.4441	0.00014702	0.0031837	gnl|BL_ORD_ID|17900 sp|Q03027|APRF_PSEAE Alkaline protease secretion protein AprF OS=Pseudomonas aeruginosa (strain ATCC 15692 / PAO1 / 1C / PRS 101 / LMG 12228) GN=aprF PE=3 SV=1//7.70739e-149	peptidase	U	GO:0006810//GO:0008150//GO:0051234//GO:0051179	transport//biological_process//establishment of localization//localization	--	--	GO:0003674//GO:0005215	molecular_function//transporter activity	putative outer membrane secretion protein; K12538 outer membrane protein, protease secretion system	http://www.genome.jp/dbget-bin/www_bget?pfs:PFLU0648
HZ99_RS02950	1810.24	610.769	1.5675	2.7834e-05	0.00073932	gnl|BL_ORD_ID|309342 sp|P09489|PRTS_SERMA Extracellular serine protease OS=Serratia marcescens PE=1 SV=1//2.62863e-152	membrane protein	U	GO:0008150//GO:0044238//GO:0019538//GO:0071704//GO:0043170//GO:0006508//GO:0008152	biological_process//primary metabolic process//protein metabolic process//organic substance metabolic process//macromolecule metabolic process//proteolysis//metabolic process	--	--	GO:0017171//GO:0016787//GO:0008236//GO:0003824//GO:0003674//GO:0004175//GO:0008233//GO:0070011//GO:0004252	serine hydrolase activity//hydrolase activity//serine-type peptidase activity//catalytic activity//molecular_function//endopeptidase activity//peptidase activity//peptidase activity, acting on L-amino acid peptides//serine-type endopeptidase activity	putative autotransporter	--
HZ99_RS03360	76.9492	179.79	-1.2243	0.00022463	0.0046764	-//-	integrase	LX	--	--	--	--	--	--	putative phage integrase	http://www.genome.jp/dbget-bin/www_bget?pfs:pQBR0105
HZ99_RS03630	211.665	596.172	-1.4939	3.5608e-06	0.00012308	gnl|BL_ORD_ID|146390 sp|Q4KCP0|GLGA_PSEF5 Glycogen synthase OS=Pseudomonas fluorescens (strain Pf-5 / ATCC BAA-477) GN=glgA PE=3 SV=2//0	glycogen synthase GlgA	G	--	--	--	--	--	--	glgA; glycogen synthase (EC:2.4.1.21); K00703 starch synthase [EC:2.4.1.21]	http://www.genome.jp/dbget-bin/www_bget?pfs:PFLU3364
HZ99_RS03635	40.5284	152.632	-1.9131	1.6013e-07	7.4435e-06	gnl|BL_ORD_ID|468581 sp|Q9RX51|TREZ_DEIRA Malto-oligosyltrehalose trehalohydrolase OS=Deinococcus radiodurans (strain ATCC 13939 / DSM 20539 / JCM 16871 / LMG 4051 / NBRC 15346 / NCIMB 9279 / R1 / VKM B-1422) GN=treZ PE=1 SV=1//2.04407e-92	malto-oligosyltrehalose trehalohydrolase TreZ	G	GO:0005975//GO:0008150//GO:0071704//GO:0009058//GO:0044238//GO:0008152	carbohydrate metabolic process//biological_process//organic substance metabolic process//biosynthetic process//primary metabolic process//metabolic process	--	--	GO:0043169//GO:0004553//GO:0016787//GO:0048037//GO:0043168//GO:0016798//GO:0003824//GO:0003674//GO:0005488//GO:0030170//GO:0043167	cation binding//hydrolase activity, hydrolyzing O-glycosyl compounds//hydrolase activity//cofactor binding//anion binding//hydrolase activity, acting on glycosyl bonds//catalytic activity//molecular_function//binding//pyridoxal phosphate binding//ion binding	putative trehalose trehalohydrolase protein; K01236 maltooligosyltrehalose trehalohydrolase [EC:3.2.1.141]	http://www.genome.jp/dbget-bin/www_bget?pfs:PFLU3365
HZ99_RS03640	100.714	248.746	-1.3044	0.00012658	0.0027632	gnl|BL_ORD_ID|221435 sp|P15977|MALQ_ECOLI 4-alpha-glucanotransferase OS=Escherichia coli (strain K12) GN=malQ PE=3 SV=2//4.77876e-99	4-alpha-glucanotransferase MalQ	G	GO:0071704//GO:0008150//GO:0005975//GO:0008152//GO:0044238	organic substance metabolic process//biological_process//carbohydrate metabolic process//metabolic process//primary metabolic process	--	--	GO:0004134//GO:0003674//GO:0003824//GO:0016758//GO:0016740//GO:0004133//GO:0016757	4-alpha-glucanotransferase activity//molecular_function//catalytic activity//transferase activity, transferring hexosyl groups//transferase activity//glycogen debranching enzyme activity//transferase activity, transferring glycosyl groups	putative glucanotransferase; K00705 4-alpha-glucanotransferase [EC:2.4.1.25]	http://www.genome.jp/dbget-bin/www_bget?pfs:PFLU3366
HZ99_RS03645	50.9702	218.176	-2.0978	2.7441e-09	1.7827e-07	gnl|BL_ORD_ID|468575 sp|Q44315|TREY_ARTSQ Maltooligosyl trehalose synthase OS=Arthrobacter sp. (strain Q36) GN=treY PE=1 SV=1//6.44259e-94	malto-oligosyltrehalose synthase TreY	G	GO:0044238//GO:0008150//GO:0008152//GO:0005975//GO:0071704	primary metabolic process//biological_process//metabolic process//carbohydrate metabolic process//organic substance metabolic process	--	--	GO:0043167//GO:0005488//GO:0019825//GO:0043169//GO:0003824//GO:0003674	ion binding//binding//oxygen binding//cation binding//catalytic activity//molecular_function	maltooligosyl trehalose synthase; K06044 (1->4)-alpha-D-glucan 1-alpha-D-glucosylmutase [EC:5.4.99.15]	http://www.genome.jp/dbget-bin/www_bget?pfs:PFLU3367
HZ99_RS03650	37.9491	103.909	-1.4532	8.1006e-05	0.0018733	-//-	hypothetical protein	S	--	--	--	--	--	--	--	--
HZ99_RS03655	63.7863	213.1	-1.7402	5.8921e-07	2.4628e-05	gnl|BL_ORD_ID|147200 sp|P9WQ25|GLGX_MYCTU Glycogen operon protein GlgX homolog OS=Mycobacterium tuberculosis (strain ATCC 25618 / H37Rv) GN=glgX PE=1 SV=1//0	glycogen debranching enzyme GlgX	G	GO:0044700//GO:0071704//GO:0050896//GO:0044699//GO:0051716//GO:0008150//GO:0005975//GO:0050789//GO:0044763//GO:0007154//GO:0044238//GO:0023052//GO:0008152//GO:0009987//GO:0050794//GO:0065007//GO:0007165//GO:0035556	single organism signaling//organic substance metabolic process//response to stimulus//single-organism process//cellular response to stimulus//biological_process//carbohydrate metabolic process//regulation of biological process//single-organism cellular process//cell communication//primary metabolic process//signaling//metabolic process//cellular process//regulation of cellular process//biological…	--	--	GO:0016798//GO:0003824//GO:0003674//GO:0016787//GO:0004553//GO:0043169//GO:0043167//GO:0005488	hydrolase activity, acting on glycosyl bonds//catalytic activity//molecular_function//hydrolase activity//hydrolase activity, hydrolyzing O-glycosyl compounds//cation binding//ion binding//binding	putative glycogen debranching protein; K02438 glycogen operon protein [EC:3.2.1.-]	http://www.genome.jp/dbget-bin/www_bget?pfs:PFLU3369
HZ99_RS03660	17.5004	193.395	-3.4661	8.479e-07	3.4375e-05	-//-	acetylglucosaminylphosphatidylinositol deacetylase	G	--	--	--	--	--	--	hypothetical protein	http://www.genome.jp/dbget-bin/www_bget?pfs:PFLU3374
HZ99_RS03665	83.3331	203.342	-1.2869	0.0029167	0.043686	gnl|BL_ORD_ID|531888 sp|P77286|YDEU_ECOLI Uncharacterized protein YdeU OS=Escherichia coli (strain K12) GN=ydeU PE=5 SV=1//8.49963e-30	outer membrane autotransporter barrel domain-containing protein	Q	GO:0044237//GO:0006807//GO:1901566//GO:0019752//GO:0044283//GO:0044710//GO:0044238//GO:0008152//GO:0009987//GO:0046394//GO:0042398//GO:0044281//GO:0071704//GO:0009058//GO:0008652//GO:0016053//GO:1901576//GO:0043436//GO:0044711//GO:0006520//GO:1901564//GO:0006575//GO:0044249//GO:0006082//GO:0008150	cellular metabolic process//nitrogen compound metabolic process//organonitrogen compound biosynthetic process//carboxylic acid metabolic process//small molecule biosynthetic process//single-organism metabolic process//primary metabolic process//metabolic process//cellular process//carboxylic acid biosynthetic process//cellular modified amino acid biosynthetic process//small molecule metabolic pro…	--	--	GO:0004357//GO:0016879//GO:0016874//GO:0016881//GO:0003824//GO:0003674	glutamate-cysteine ligase activity//ligase activity, forming carbon-nitrogen bonds//ligase activity//acid-amino acid ligase activity//catalytic activity//molecular_function	hypothetical protein	http://www.genome.jp/dbget-bin/www_bget?pfs:PFLU1444
HZ99_RS03670	120.914	575.691	-2.2513	2.3363e-09	1.5747e-07	gnl|BL_ORD_ID|146712 sp|Q3KD78|GLGB_PSEPF 1,4-alpha-glucan branching enzyme GlgB OS=Pseudomonas fluorescens (strain Pf0-1) GN=glgB PE=3 SV=1//0	1,4-alpha-glucan branching protein GlgB	G	GO:0005975//GO:0008150//GO:0071704//GO:0008152//GO:0044238	carbohydrate metabolic process//biological_process//organic substance metabolic process//metabolic process//primary metabolic process	--	--	GO:0043169//GO:0003674//GO:0016798//GO:0003824//GO:0004553//GO:0016787//GO:0043167//GO:0005488	cation binding//molecular_function//hydrolase activity, acting on glycosyl bonds//catalytic activity//hydrolase activity, hydrolyzing O-glycosyl compounds//hydrolase activity//ion binding//binding	glycogen branching enzyme (EC:2.4.1.18); K00700 1,4-alpha-glucan branching enzyme [EC:2.4.1.18]	http://www.genome.jp/dbget-bin/www_bget?pfs:PFLU2763
HZ99_RS03675	65.0202	218.439	-1.7483	3.745e-07	1.6026e-05	gnl|BL_ORD_ID|468549 sp|P72235|TRES_PIMSR Trehalose synthase OS=Pimelobacter sp. (strain R48) GN=treS PE=3 SV=1//0	maltose alpha-D-glucosyltransferase TreS	G	GO:0022607//GO:0008150//GO:0044238//GO:0071840//GO:0044085//GO:0071704//GO:0009058//GO:0005975//GO:0016043//GO:0031163//GO:0008152//GO:0016226	cellular component assembly//biological_process//primary metabolic process//cellular component organization or biogenesis//cellular component biogenesis//organic substance metabolic process//biosynthetic process//carbohydrate metabolic process//cellular component organization//metallo-sulfur cluster assembly//metabolic process//iron-sulfur cluster assembly	--	--	GO:0005488//GO:0043167//GO:0046872//GO:0003674//GO:0003824//GO:0005506//GO:0008199//GO:0043169//GO:0046914	binding//ion binding//metal ion binding//molecular_function//catalytic activity//iron ion binding//ferric iron binding//cation binding//transition metal ion binding	putative trehalose synthase protein; K05343 maltose alpha-D-glucosyltransferase/ alpha-amylase [EC:5.4.99.16 3.2.1.1]	http://www.genome.jp/dbget-bin/www_bget?pfs:PFLU2762
HZ99_RS03680	41.0883	166.661	-2.0201	1.238e-08	6.9533e-07	gnl|BL_ORD_ID|147103 sp|Q9I1W4|GLGE_PSEAE Alpha-1,4-glucan:maltose-1-phosphate maltosyltransferase OS=Pseudomonas aeruginosa (strain ATCC 15692 / PAO1 / 1C / PRS 101 / LMG 12228) GN=glgE PE=3 SV=1//0	alpha-1,4-glucan--maltose-1-phosphate maltosyltransferase GlgE	G	GO:0071704//GO:0006810//GO:0008150//GO:0005975//GO:0051234//GO:0008152//GO:0044238//GO:0051179	organic substance metabolic process//transport//biological_process//carbohydrate metabolic process//establishment of localization//metabolic process//primary metabolic process//localization	GO:0016021//GO:0031224//GO:0016020//GO:0005575//GO:0044425	integral component of membrane//intrinsic component of membrane//membrane//cellular_component//membrane part	GO:0046983//GO:0004553//GO:0016787//GO:0003674//GO:0016798//GO:0003824//GO:0005515//GO:0043169//GO:0005488//GO:0043167	protein dimerization activity//hydrolase activity, hydrolyzing O-glycosyl compounds//hydrolase activity//molecular_function//hydrolase activity, acting on glycosyl bonds//catalytic activity//protein binding//cation binding//binding//ion binding	putative alpha-amylase; K16147 starch synthase (maltosyl-transferring) [EC:2.4.99.16]	http://www.genome.jp/dbget-bin/www_bget?pfs:PFLU2761
HZ99_RS03750	438.546	203.546	1.1074	0.0015891	0.025966	gnl|BL_ORD_ID|221356 sp|Q7LYW7|MALE_THELN Trehalose/maltose-binding protein MalE OS=Thermococcus litoralis (strain ATCC 51850 / DSM 5473 / JCM 8560 / NS-C) GN=malE PE=1 SV=2//3.23254e-16	sugar ABC transporter substrate-binding protein	G	GO:0051179//GO:0051234//GO:0008150//GO:0006810	localization//establishment of localization//biological_process//transport	--	--	GO:0005215//GO:0003674	transporter activity//molecular_function	putative ABC transporter mannitol-binding protein; K10227 sorbitol/mannitol transport system substrate-binding protein	http://www.genome.jp/dbget-bin/www_bget?pfs:PFLU2745
HZ99_RS03790	842.029	4144.8	-2.2994	0.0012797	0.021699	-//-	DUF1652 domain-containing protein	S	--	--	--	--	--	--	hypothetical protein	http://www.genome.jp/dbget-bin/www_bget?pfs:PFLU2736
HZ99_RS03845	48.505	121.366	-1.3232	0.003318	0.048353	gnl|BL_ORD_ID|411342 sp|P18392|RSTB_ECOLI Sensor protein RstB OS=Escherichia coli (strain K12) GN=rstB PE=1 SV=2//3.2347e-52	two-component sensor histidine kinase;sensor protein RstB	T	GO:0009987//GO:0023052//GO:0044763//GO:0007154//GO:0007165//GO:0065007//GO:0050794//GO:0050896//GO:0044700//GO:0051716//GO:0008150//GO:0050789//GO:0044699	cellular process//signaling//single-organism cellular process//cell communication//signal transduction//biological regulation//regulation of cellular process//response to stimulus//single organism signaling//cellular response to stimulus//biological_process//regulation of biological process//single-organism process	GO:0031224//GO:0016020//GO:0005575//GO:0044425//GO:0016021	intrinsic component of membrane//membrane//cellular_component//membrane part//integral component of membrane	GO:0004872//GO:0038023//GO:0004672//GO:0016775//GO:0016772//GO:0004673//GO:0060089//GO:0016301//GO:0000155//GO:0003674//GO:0003824//GO:0016773//GO:0004871//GO:0016740	receptor activity//signaling receptor activity//protein kinase activity//phosphotransferase activity, nitrogenous group as acceptor//transferase activity, transferring phosphorus-containing groups//protein histidine kinase activity//molecular transducer activity//kinase activity//phosphorelay sensor kinase activity//molecular_function//catalytic activity//phosphotransferase activity, alcohol grou…	sensor kinase protein; K02484 two-component system, OmpR family, sensor kinase [EC:2.7.13.3]	http://www.genome.jp/dbget-bin/www_bget?pfs:PFLU2723
HZ99_RS03865	29.8281	66.1548	-1.1492	0.0031889	0.046852	-//-	DUF1345 domain-containing protein	S	--	--	--	--	--	--	hypothetical protein	http://www.genome.jp/dbget-bin/www_bget?pfs:PFLU2719
HZ99_RS03975	21.4172	1235.47	-5.8501	4.0541e-10	3.2146e-08		FapF	UW	GO:0009987//GO:0006807//GO:0043043//GO:0071840//GO:0065003//GO:0022607//GO:0006518//GO:0071822//GO:0043933//GO:0044271//GO:0051259//GO:0008150//GO:0044249//GO:1901564//GO:0051262//GO:0043603//GO:0008152//GO:0044237//GO:1901566//GO:0070271//GO:0043604//GO:1901576//GO:0034641//GO:0044085//GO:0009058//GO:0071704//GO:0016043//GO:0006461	cellular process//nitrogen compound metabolic process//peptide biosynthetic process//cellular component organization or biogenesis//macromolecular complex assembly//cellular component assembly//peptide metabolic process//protein complex subunit organization//macromolecular complex subunit organization//cellular nitrogen compound biosynthetic process//protein oligomerization//biological_process//c…	GO:0005575//GO:0044464//GO:0005623//GO:0005737//GO:0005622//GO:0044424	cellular_component//cell part//cell//cytoplasm//intracellular//intracellular part	--	--	hypothetical protein	http://www.genome.jp/dbget-bin/www_bget?pfs:PFLU2696
HZ99_RS03980	34.2385	412.295	-3.59	1.1694e-06	4.4718e-05	gnl|BL_ORD_ID|31349 sp|Q06065|ATOC_ECOLI Acetoacetate metabolism regulatory protein AtoC OS=Escherichia coli (strain K12) GN=atoC PE=3 SV=2//2.17569e-86	Fis family transcriptional regulator	K	GO:0010468//GO:0034645//GO:0044237//GO:0006807//GO:0060255//GO:0008152//GO:0009987//GO:0044238//GO:0032774//GO:1901360//GO:0051252//GO:0044260//GO:0050794//GO:0010556//GO:0031326//GO:0006139//GO:0065007//GO:0090304//GO:0009058//GO:0019219//GO:0019222//GO:0071704//GO:0018130//GO:0034654//GO:0019438//GO:0009889//GO:1901576//GO:0034641//GO:0080090//GO:0046483//GO:0031323//GO:0006351//GO:1901362//GO:…	regulation of gene expression//cellular macromolecule biosynthetic process//cellular metabolic process//nitrogen compound metabolic process//regulation of macromolecule metabolic process//metabolic process//cellular process//primary metabolic process//RNA biosynthetic process//organic cyclic compound metabolic process//regulation of RNA metabolic process//cellular macromolecule metabolic process/…	--	--	GO:0000166//GO:0016462//GO:0032550//GO:0005524//GO:0032555//GO:0016817//GO:0043167//GO:0017076//GO:0016818//GO:0097159//GO:0005488//GO:1901363//GO:0036094//GO:0032559//GO:0003674//GO:0032553//GO:0003824//GO:0001882//GO:1901265//GO:0043168//GO:0035639//GO:0043565//GO:0003676//GO:0030554//GO:0016787//GO:0016887//GO:0001883//GO:0005515//GO:0008134//GO:0032549//GO:0017111//GO:0003677	nucleotide binding//pyrophosphatase activity//purine ribonucleoside binding//ATP binding//purine ribonucleotide binding//hydrolase activity, acting on acid anhydrides//ion binding//purine nucleotide binding//hydrolase activity, acting on acid anhydrides, in phosphorus-containing anhydrides//organic cyclic compound binding//binding//heterocyclic compound binding//small molecule binding//adenyl rib…	sigma-54 interacting regulatory protein	http://www.genome.jp/dbget-bin/www_bget?pfs:PFLU2695
HZ99_RS04025	26.7245	63.4839	-1.2482	0.001575	0.025814	gnl|BL_ORD_ID|529356 sp|P21367|YCAC_ECOLI Uncharacterized protein YcaC OS=Escherichia coli (strain K12) GN=ycaC PE=1 SV=1//3.83711e-29	hydrolase	R	GO:0008150//GO:0008152	biological_process//metabolic process	--	--	GO:0003674//GO:0003824	molecular_function//catalytic activity	putative hydrolase	http://www.genome.jp/dbget-bin/www_bget?pfs:PFLU5454
HZ99_RS04085	62.5474	176.714	-1.4984	4.5058e-05	0.00113	-//-	cobalt chelatase	S	--	--	--	--	--	--	hypothetical protein; K09977 hypothetical protein	http://www.genome.jp/dbget-bin/www_bget?pfs:PFLU2673
HZ99_RS04155	78.4061	697.824	-3.1538	4.6162e-12	5.7886e-10	-//-	hypothetical protein	S	--	--	--	--	--	--	hypothetical protein	http://www.genome.jp/dbget-bin/www_bget?pfs:PFLU2659
HZ99_RS04160	274.255	2486.61	-3.1806	7.1664e-08	3.4812e-06	gnl|BL_ORD_ID|332202 sp|P02925|RBSB_ECOLI D-ribose-binding periplasmic protein OS=Escherichia coli (strain K12) GN=rbsB PE=1 SV=1//1.5578e-09	LacI family transcriptional regulator	K	GO:0060255//GO:0009987//GO:0008152//GO:0032774//GO:0042221//GO:0044238//GO:0006807//GO:0044237//GO:0034645//GO:0010468//GO:0009725//GO:0010556//GO:0010033//GO:0006139//GO:0031326//GO:0090304//GO:0065007//GO:0051252//GO:1901360//GO:0044260//GO:0009719//GO:0050794//GO:0034641//GO:1901576//GO:0050896//GO:0046483//GO:0080090//GO:1901362//GO:0006351//GO:0031323//GO:0071704//GO:0019222//GO:0019219//GO:…	regulation of macromolecule metabolic process//cellular process//metabolic process//RNA biosynthetic process//response to chemical//primary metabolic process//nitrogen compound metabolic process//cellular metabolic process//cellular macromolecule biosynthetic process//regulation of gene expression//response to hormone//regulation of macromolecule biosynthetic process//response to organic substanc…	GO:0005623//GO:0043229//GO:0043227//GO:0005575//GO:0043226//GO:0044464//GO:0043231//GO:0005622//GO:0044424//GO:0005634	cell//intracellular organelle//membrane-bounded organelle//cellular_component//organelle//cell part//intracellular membrane-bounded organelle//intracellular//intracellular part//nucleus	GO:0005488//GO:0097159//GO:1901363//GO:0003676//GO:0003674//GO:0003677	binding//organic cyclic compound binding//heterocyclic compound binding//nucleic acid binding//molecular_function//DNA binding	putative ABC transporter exported protein; K10439 ribose transport system substrate-binding protein	http://www.genome.jp/dbget-bin/www_bget?pfs:PFLU2296
HZ99_RS04175	390.801	1314.48	-1.75	8.0946e-05	0.0018733	gnl|BL_ORD_ID|61188 sp|Q93T20|CHRR_PSEPU Chromate reductase OS=Pseudomonas putida GN=chrR PE=1 SV=1//5.51393e-86	NAD(P)H-dependent oxidoreductase	C	--	--	--	--	GO:0016491//GO:0003674//GO:0003824	oxidoreductase activity//molecular_function//catalytic activity	hypothetical protein	http://www.genome.jp/dbget-bin/www_bget?pfs:PFLU2652
HZ99_RS04190	66.5984	293.513	-2.1399	1.6648e-07	7.6723e-06	gnl|BL_ORD_ID|543836 sp|P37506|YYAR_BACSU Uncharacterized protein YyaR OS=Bacillus subtilis (strain 168) GN=yyaR PE=3 SV=1//8.66321e-26	N-acetyltransferase	R	--	--	--	--	GO:0003674//GO:0008080//GO:0003824//GO:0016740//GO:0016746//GO:0016747//GO:0016410//GO:0016407	molecular_function//N-acetyltransferase activity//catalytic activity//transferase activity//transferase activity, transferring acyl groups//transferase activity, transferring acyl groups other than amino-acyl groups//N-acyltransferase activity//acetyltransferase activity	putative acetyltransferase	http://www.genome.jp/dbget-bin/www_bget?pfs:PFLU2648
HZ99_RS04195	198.695	1040.99	-2.3893	2.8136e-07	1.2334e-05	gnl|BL_ORD_ID|10144 sp|P28629|ADIA_ECOLI Biodegradative arginine decarboxylase OS=Escherichia coli (strain K12) GN=adiA PE=1 SV=1//0	lysine decarboxylase	E	GO:0044281//GO:0008152//GO:0044710//GO:0044237//GO:0019752//GO:0006520//GO:0071704//GO:0009987//GO:0044238//GO:0006807//GO:0006082//GO:0008150//GO:1901564//GO:0043436	small molecule metabolic process//metabolic process//single-organism metabolic process//cellular metabolic process//carboxylic acid metabolic process//cellular amino acid metabolic process//organic substance metabolic process//cellular process//primary metabolic process//nitrogen compound metabolic process//organic acid metabolic process//biological_process//organonitrogen compound metabolic proc…	--	--	GO:0003674//GO:0003824//GO:0016831//GO:0016830//GO:0016829	molecular_function//catalytic activity//carboxy-lyase activity//carbon-carbon lyase activity//lyase activity	putative Orn/Arg/Lys decarboxylase; K01584 arginine decarboxylase [EC:4.1.1.19]	http://www.genome.jp/dbget-bin/www_bget?pfs:PFLU2647
HZ99_RS04295	71.7598	29.119	1.3012	0.00093808	0.01653	-//-	oxidoreductase	R	GO:1901576//GO:0034641//GO:0046483//GO:0009058//GO:0071704//GO:0008150//GO:0044249//GO:0043170//GO:0009059//GO:0006725//GO:0009987//GO:0008152//GO:0044710//GO:0044238//GO:0055114//GO:0006260//GO:0034645//GO:0006807//GO:0044237//GO:0006139//GO:0090304//GO:0006259//GO:0044260//GO:1901360	organic substance biosynthetic process//cellular nitrogen compound metabolic process//heterocycle metabolic process//biosynthetic process//organic substance metabolic process//biological_process//cellular biosynthetic process//macromolecule metabolic process//macromolecule biosynthetic process//cellular aromatic compound metabolic process//cellular process//metabolic process//single-organism meta…	--	--	GO:0003674//GO:0003824//GO:0016728//GO:0016491//GO:0016725//GO:0008998	molecular_function//catalytic activity//oxidoreductase activity, acting on CH or CH2 groups, disulfide as acceptor//oxidoreductase activity//oxidoreductase activity, acting on CH or CH2 groups//ribonucleoside-triphosphate reductase activity	--	--
HZ99_RS04510	17.2143	54.8879	-1.6729	0.00099474	0.017358	gnl|BL_ORD_ID|76572 sp|O54983|CRYM_MOUSE Ketimine reductase mu-crystallin OS=Mus musculus GN=Crym PE=1 SV=1//1.74667e-17	Ornithine cyclodeaminase/archaeal alanine dehydrogenase	E	GO:0046483//GO:0009113//GO:0034641//GO:1901576//GO:1901362//GO:0018130//GO:0072521//GO:0009058//GO:0071704//GO:0019438//GO:0046112//GO:0044271//GO:0008150//GO:0044249//GO:1901564//GO:0006725//GO:0044238//GO:0044710//GO:0046148//GO:0008152//GO:0009987//GO:0044237//GO:0006807//GO:0042440//GO:1901566//GO:0009112//GO:0006144//GO:0072522//GO:0044281//GO:0006139//GO:0055086//GO:1901360	heterocycle metabolic process//purine nucleobase biosynthetic process//cellular nitrogen compound metabolic process//organic substance biosynthetic process//organic cyclic compound biosynthetic process//heterocycle biosynthetic process//purine-containing compound metabolic process//biosynthetic process//organic substance metabolic process//aromatic compound biosynthetic process//nucleobase biosyn…	--	--	GO:0043168//GO:0048037//GO:0000287//GO:0019842//GO:0003824//GO:0003674//GO:0046872//GO:0043169//GO:1901681//GO:0030976//GO:0050662//GO:0016879//GO:0097159//GO:0005488//GO:0016874//GO:0036094//GO:1901363//GO:0043167//GO:0004637	anion binding//cofactor binding//magnesium ion binding//vitamin binding//catalytic activity//molecular_function//metal ion binding//cation binding//sulfur compound binding//thiamine pyrophosphate binding//coenzyme binding//ligase activity, forming carbon-nitrogen bonds//organic cyclic compound binding//binding//ligase activity//small molecule binding//heterocyclic compound binding//ion binding//p…	--	--
HZ99_RS04565	191.538	771.448	-2.0099	1.0769e-05	0.00032438	gnl|BL_ORD_ID|503273 sp|Q9ABX9|Y091_CAUCR Uncharacterized signaling protein CC_0091 OS=Caulobacter crescentus (strain ATCC 19089 / CB15) GN=CC_0091 PE=3 SV=1//4.34193e-110	bifunctional diguanylate cyclase/phosphodiesterase	T	GO:0044260//GO:0050794//GO:0051252//GO:1901360//GO:0006139//GO:0031326//GO:0090304//GO:0065007//GO:0010556//GO:0034645//GO:0044237//GO:0006807//GO:0010468//GO:0008152//GO:0009987//GO:0044238//GO:0032774//GO:0060255//GO:0006725//GO:0051171//GO:0010467//GO:2001141//GO:2000112//GO:0044249//GO:0006355//GO:0016070//GO:0008150//GO:0044271//GO:0043170//GO:0009059//GO:0050789//GO:0019438//GO:0034654//GO:…	cellular macromolecule metabolic process//regulation of cellular process//regulation of RNA metabolic process//organic cyclic compound metabolic process//nucleobase-containing compound metabolic process//regulation of cellular biosynthetic process//nucleic acid metabolic process//biological regulation//regulation of macromolecule biosynthetic process//cellular macromolecule biosynthetic process//…	--	--	--	--	putative signaling-like protein	http://www.genome.jp/dbget-bin/www_bget?pfs:PFLU3444
HZ99_RS04985	42.6566	213.609	-2.3241	6.0642e-08	3.0559e-06	-//-	XRE family transcriptional regulator	K	--	--	--	--	GO:0003674//GO:0043565//GO:0003676//GO:0003677//GO:0097159//GO:0005488//GO:1901363	molecular_function//sequence-specific DNA binding//nucleic acid binding//DNA binding//organic cyclic compound binding//binding//heterocyclic compound binding	putative DNA-binding protein	http://www.genome.jp/dbget-bin/www_bget?pfs:PFLU2188
HZ99_RS04990	479.237	113.814	2.0741	1.7305e-09	1.1963e-07	-//-	phage-associated protein, BcepMu gp16 family	R	GO:0046483//GO:0034641//GO:0071704//GO:0032196//GO:0043170//GO:0008150//GO:0044699//GO:0006313//GO:0006725//GO:0044238//GO:0009987//GO:0008152//GO:0006807//GO:0044237//GO:0044763//GO:0006310//GO:0006259//GO:0090304//GO:0006139//GO:1901360//GO:0044260	heterocycle metabolic process//cellular nitrogen compound metabolic process//organic substance metabolic process//transposition//macromolecule metabolic process//biological_process//single-organism process//transposition, DNA-mediated//cellular aromatic compound metabolic process//primary metabolic process//cellular process//metabolic process//nitrogen compound metabolic process//cellular metabol…	--	--	GO:0003676//GO:0003824//GO:0003674//GO:0003677//GO:0004803//GO:0097159//GO:0005488//GO:1901363	nucleic acid binding//catalytic activity//molecular_function//DNA binding//transposase activity//organic cyclic compound binding//binding//heterocyclic compound binding	hypothetical protein	http://www.genome.jp/dbget-bin/www_bget?pfs:PFLU2187
HZ99_RS05160	85.5967	236.902	-1.4687	1.0374e-05	0.00031426	gnl|BL_ORD_ID|214345 sp|Q48IV1|LOVHK_PSE14 Blue-light-activated protein OS=Pseudomonas syringae pv. phaseolicola (strain 1448A / Race 6) GN=PSPPH_2483 PE=3 SV=2//6.00917e-82	hybrid sensor histidine kinase/response regulator	T	GO:0044699//GO:0050789//GO:0008150//GO:0051716//GO:0000160//GO:0044700//GO:0050896//GO:0050794//GO:0065007//GO:0007165//GO:0007154//GO:0044763//GO:0023052//GO:0009987	single-organism process//regulation of biological process//biological_process//cellular response to stimulus//phosphorelay signal transduction system//single organism signaling//response to stimulus//regulation of cellular process//biological regulation//signal transduction//cell communication//single-organism cellular process//signaling//cellular process	--	--	GO:0016740//GO:0005515//GO:0004871//GO:0016773//GO:0003824//GO:0003674//GO:0000155//GO:0016301//GO:0060089//GO:0005488//GO:0004673//GO:0004672//GO:0016772//GO:0016775//GO:0038023//GO:0004872	transferase activity//protein binding//signal transducer activity//phosphotransferase activity, alcohol group as acceptor//catalytic activity//molecular_function//phosphorelay sensor kinase activity//kinase activity//molecular transducer activity//binding//protein histidine kinase activity//protein kinase activity//transferase activity, transferring phosphorus-containing groups//phosphotransferas…	putative sensor kinase/response regulator fusion protein	http://www.genome.jp/dbget-bin/www_bget?pfs:PFLU3601
HZ99_RS05195	130.758	282.245	-1.1101	0.00065962	0.011975	-//-	hypothetical protein	S	--	--	--	--	--	--	hypothetical protein	http://www.genome.jp/dbget-bin/www_bget?pfs:PFLU2736
HZ99_RS05300	72.1488	422.998	-2.5516	1.22e-05	0.00035867	gnl|BL_ORD_ID|309485 sp|P25026|PRXC_PSEPY Non-heme chloroperoxidase OS=Pseudomonas pyrrocinia GN=cpo PE=1 SV=3//5.74164e-123	alpha/beta hydrolase	HR	GO:0044238//GO:0044710//GO:0008152//GO:0006629//GO:1901575//GO:0019538//GO:0071704//GO:0008150//GO:0009056//GO:0043170//GO:0016042//GO:0006508	primary metabolic process//single-organism metabolic process//metabolic process//lipid metabolic process//organic substance catabolic process//protein metabolic process//organic substance metabolic process//biological_process//catabolic process//macromolecule metabolic process//lipid catabolic process//proteolysis	GO:0005576//GO:0005575	extracellular region//cellular_component	GO:0016298//GO:0070011//GO:0017171//GO:0008236//GO:0016787//GO:0003824//GO:0003674//GO:0052689//GO:0008233//GO:0004806//GO:0016788	lipase activity//peptidase activity, acting on L-amino acid peptides//serine hydrolase activity//serine-type peptidase activity//hydrolase activity//catalytic activity//molecular_function//carboxylic ester hydrolase activity//peptidase activity//triglyceride lipase activity//hydrolase activity, acting on ester bonds	cpo; non-heme chloroperoxidase (EC:1.11.1.10)	http://www.genome.jp/dbget-bin/www_bget?pfs:PFLU2407
HZ99_RS05490	57.7769	166.692	-1.5286	1.0234e-05	0.00031176	gnl|BL_ORD_ID|210067 sp|C3JY59|LFTR_PSEFS Leucyl/phenylalanyl-tRNA--protein transferase OS=Pseudomonas fluorescens (strain SBW25) GN=aat PE=3 SV=1//2.16087e-151	leucyl/phenylalanyl-tRNA--protein transferase	O	GO:0019538//GO:0071704//GO:0030163//GO:0008150//GO:0009056//GO:0043170//GO:0044238//GO:0008152//GO:0009057//GO:1901575	protein metabolic process//organic substance metabolic process//protein catabolic process//biological_process//catabolic process//macromolecule metabolic process//primary metabolic process//metabolic process//macromolecule catabolic process//organic substance catabolic process	--	--	GO:0016755//GO:0003824//GO:0003674//GO:0016746//GO:0016740//GO:0008914	transferase activity, transferring amino-acyl groups//catalytic activity//molecular_function//transferase activity, transferring acyl groups//transferase activity//leucyltransferase activity	aat; leucyl/phenylalanyl-tRNA--protein transferase; K00684 leucyl/phenylalanyl-tRNA--protein transferase [EC:2.3.2.6]	http://www.genome.jp/dbget-bin/www_bget?pfs:PFLU3802
HZ99_RS05495	99.9455	306.617	-1.6172	6.3784e-07	2.6055e-05	gnl|BL_ORD_ID|29761 sp|C3JY60|ATE_PSEFS Putative arginyl-tRNA--protein transferase OS=Pseudomonas fluorescens (strain SBW25) GN=ate PE=3 SV=1//2.61394e-168	arginyl-tRNA-protein transferase	O	GO:0043632//GO:0030163//GO:0006511//GO:0008150//GO:0009056//GO:0016598//GO:0009987//GO:0044238//GO:0044257//GO:0006464//GO:0019538//GO:0071704//GO:0043412//GO:0043170//GO:0006508//GO:0051603//GO:0008152//GO:0009057//GO:0036211//GO:0044237//GO:0044265//GO:0044260//GO:1901575//GO:0044248//GO:0019941//GO:0044267	modification-dependent macromolecule catabolic process//protein catabolic process//ubiquitin-dependent protein catabolic process//biological_process//catabolic process//protein arginylation//cellular process//primary metabolic process//cellular protein catabolic process//cellular protein modification process//protein metabolic process//organic substance metabolic process//macromolecule modificati…	--	--	GO:0016755//GO:0004057//GO:0016746//GO:0016740//GO:0003674//GO:0003824	transferase activity, transferring amino-acyl groups//arginyltransferase activity//transferase activity, transferring acyl groups//transferase activity//molecular_function//catalytic activity	arginyl-tRNA-protein transferase (EC:2.3.2.8); K00685 arginine-tRNA-protein transferase [EC:2.3.2.8]	http://www.genome.jp/dbget-bin/www_bget?pfs:PFLU3803
HZ99_RS05505	3368.49	7669.97	-1.1871	6.7726e-05	0.0016158	gnl|BL_ORD_ID|63793 sp|P0ABH9|CLPA_ECOLI ATP-dependent Clp protease ATP-binding subunit ClpA OS=Escherichia coli (strain K12) GN=clpA PE=1 SV=1//0	ATP-dependent Clp protease ATP-binding subunit ClpA	O	GO:0080090//GO:0007264//GO:0046483//GO:0050896//GO:1901576//GO:0034641//GO:0031323//GO:0006974//GO:1901362//GO:0006351//GO:0044700//GO:0000160//GO:0018130//GO:0009058//GO:0019219//GO:0019222//GO:0071704//GO:0009889//GO:0019538//GO:0034654//GO:0019438//GO:0050789//GO:0006810//GO:0043170//GO:0009059//GO:0044271//GO:0008150//GO:0051716//GO:0044249//GO:0006355//GO:0005975//GO:0016070//GO:0044699//GO:…	regulation of primary metabolic process//small GTPase mediated signal transduction//heterocycle metabolic process//response to stimulus//organic substance biosynthetic process//cellular nitrogen compound metabolic process//regulation of cellular metabolic process//cellular response to DNA damage stimulus//organic cyclic compound biosynthetic process//transcription, DNA-templated//single organism …	--	--	GO:0035639//GO:1901265//GO:0043168//GO:0000155//GO:0001882//GO:0016787//GO:0030554//GO:0003676//GO:0016301//GO:0004659//GO:0019001//GO:0004161//GO:0005525//GO:0032553//GO:0016773//GO:0003824//GO:0003674//GO:0032561//GO:0008134//GO:0032549//GO:0004386//GO:0005515//GO:0004871//GO:0017111//GO:0003678//GO:0001883//GO:0016887//GO:0016740//GO:0004872//GO:0032555//GO:0043531//GO:0003724//GO:0016817//GO:…	purine ribonucleoside triphosphate binding//nucleoside phosphate binding//anion binding//phosphorelay sensor kinase activity//nucleoside binding//hydrolase activity//adenyl nucleotide binding//nucleic acid binding//kinase activity//prenyltransferase activity//guanyl nucleotide binding//dimethylallyltranstransferase activity//GTP binding//ribonucleotide binding//phosphotransferase activity, alcoho…	ATP-dependent Clp protease ATP-binding subunit ClpA; K03694 ATP-dependent Clp protease ATP-binding subunit ClpA	http://www.genome.jp/dbget-bin/www_bget?pfs:PFLU3805
HZ99_RS05510	689.195	1376.82	-0.99836	0.0010717	0.018521	gnl|BL_ORD_ID|64942 sp|C3JY63|CLPS_PSEFS ATP-dependent Clp protease adapter protein ClpS OS=Pseudomonas fluorescens (strain SBW25) GN=clpS PE=3 SV=1//3.96804e-72	ATP-dependent Clp protease adaptor ClpS	O	GO:0044238//GO:0009056//GO:0008150//GO:0030163//GO:1901575//GO:0008152//GO:0009057//GO:0043170//GO:0071704//GO:0019538	primary metabolic process//catabolic process//biological_process//protein catabolic process//organic substance catabolic process//metabolic process//macromolecule catabolic process//macromolecule metabolic process//organic substance metabolic process//protein metabolic process	--	--	--	--	clpS; ATP-dependent Clp protease adaptor protein ClpS; K06891 ATP-dependent Clp protease adaptor protein ClpS	http://www.genome.jp/dbget-bin/www_bget?pfs:PFLU3806
HZ99_RS05755	87.8566	678.794	-2.9497	3.8769e-07	1.646e-05	-//-	N-acetyltransferase	R	--	--	--	--	GO:0016746//GO:0016740//GO:0003674//GO:0008080//GO:0003824//GO:0016410//GO:0016407//GO:0016747	transferase activity, transferring acyl groups//transferase activity//molecular_function//N-acetyltransferase activity//catalytic activity//N-acyltransferase activity//acetyltransferase activity//transferase activity, transferring acyl groups other than amino-acyl groups	putative acetyltransferase	http://www.genome.jp/dbget-bin/www_bget?pfs:PFLU3881
HZ99_RS05885	25.7696	97.9802	-1.9268	4.6183e-07	1.9454e-05	-//-	1-aminocyclopropane-1-carboxylate deaminase	E	GO:0050794//GO:0044260//GO:1901360//GO:0051252//GO:0065007//GO:0090304//GO:0031326//GO:0006139//GO:0010556//GO:0010468//GO:0044237//GO:0006807//GO:0034645//GO:0044238//GO:0032774//GO:0008152//GO:0009987//GO:0060255//GO:0006725//GO:2000112//GO:0010467//GO:2001141//GO:0051171//GO:0044271//GO:0008150//GO:0016070//GO:0006355//GO:0044249//GO:0050789//GO:0009059//GO:0043170//GO:0009889//GO:0034654//GO:…	regulation of cellular process//cellular macromolecule metabolic process//organic cyclic compound metabolic process//regulation of RNA metabolic process//biological regulation//nucleic acid metabolic process//regulation of cellular biosynthetic process//nucleobase-containing compound metabolic process//regulation of macromolecule biosynthetic process//regulation of gene expression//cellular metab…	GO:0043226//GO:0044464//GO:0005575//GO:0043227//GO:0043229//GO:0005623//GO:0005634//GO:0044424//GO:0005622//GO:0043231	organelle//cell part//cellular_component//membrane-bounded organelle//intracellular organelle//cell//nucleus//intracellular part//intracellular//intracellular membrane-bounded organelle	GO:0016410//GO:0016407//GO:0004402//GO:0016747//GO:0016740//GO:0016746//GO:0008080//GO:0003824//GO:0003674	N-acyltransferase activity//acetyltransferase activity//histone acetyltransferase activity//transferase activity, transferring acyl groups other than amino-acyl groups//transferase activity//transferase activity, transferring acyl groups//N-acetyltransferase activity//catalytic activity//molecular_function	putative deaminase; K01505 1-aminocyclopropane-1-carboxylate deaminase [EC:3.5.99.7]	http://www.genome.jp/dbget-bin/www_bget?pfs:PFLU3914
HZ99_RS06010	115.62	501.892	-2.118	5.0005e-08	2.5436e-06	gnl|BL_ORD_ID|286723 sp|P0AFI6|PBP7_SHIFL D-alanyl-D-alanine endopeptidase OS=Shigella flexneri GN=pbpG PE=3 SV=2//5.05975e-122	pbpG,D-alanyl-D-alanine endopeptidase	M	GO:0044238//GO:0008152//GO:0019538//GO:0071704//GO:0008150//GO:0043170//GO:0006508	primary metabolic process//metabolic process//protein metabolic process//organic substance metabolic process//biological_process//macromolecule metabolic process//proteolysis	--	--	GO:0009002//GO:0004180//GO:0070011//GO:0017171//GO:0008236//GO:0016787//GO:0070008//GO:0004185//GO:0003824//GO:0003674//GO:0008238//GO:0008233	serine-type D-Ala-D-Ala carboxypeptidase activity//carboxypeptidase activity//peptidase activity, acting on L-amino acid peptides//serine hydrolase activity//serine-type peptidase activity//hydrolase activity//serine-type exopeptidase activity//serine-type carboxypeptidase activity//catalytic activity//molecular_function//exopeptidase activity//peptidase activity	pbpG; D-alanyl-D-alanine endopeptidase; K07262 D-alanyl-D-alanine endopeptidase (penicillin-binding protein 7) [EC:3.4.21.-]	http://www.genome.jp/dbget-bin/www_bget?pfs:PFLU3932
HZ99_RS06210	53.5217	129.656	-1.2765	0.0029326	0.043802	gnl|BL_ORD_ID|221506 sp|A7N5N6|MALT_VIBCB HTH-type transcriptional regulator MalT OS=Vibrio campbellii (strain ATCC BAA-1116 / BB120) GN=malT PE=3 SV=1//3.13708e-10	LuxR family transcriptional regulator	K	GO:0071704//GO:0019219//GO:0009058//GO:0019222//GO:0018130//GO:0019438//GO:0034654//GO:0009889//GO:1901576//GO:0034641//GO:0080090//GO:0046483//GO:0006351//GO:1901362//GO:0031323//GO:0051171//GO:0010467//GO:2001141//GO:2000112//GO:0006725//GO:0043170//GO:0009059//GO:0050789//GO:0044249//GO:0006355//GO:0016070//GO:0008150//GO:0044271//GO:0006352//GO:0034645//GO:0044237//GO:0006807//GO:0010468//GO:…	organic substance metabolic process//regulation of nucleobase-containing compound metabolic process//biosynthetic process//regulation of metabolic process//heterocycle biosynthetic process//aromatic compound biosynthetic process//nucleobase-containing compound biosynthetic process//regulation of biosynthetic process//organic substance biosynthetic process//cellular nitrogen compound metabolic pro…	--	--	GO:0003674//GO:0001071//GO:0016987//GO:0003676//GO:0005515//GO:0003677//GO:0000990//GO:0003700//GO:0000988//GO:0000996//GO:0005488//GO:0097159//GO:1901363	molecular_function//nucleic acid binding transcription factor activity//sigma factor activity//nucleic acid binding//protein binding//DNA binding//transcription factor activity, core RNA polymerase binding//transcription factor activity, sequence-specific DNA binding//transcription factor activity, protein binding//core DNA-dependent RNA polymerase binding promoter specificity activity//binding//…	putative LuxR family regulatory protein	http://www.genome.jp/dbget-bin/www_bget?pfs:PFLU2169
HZ99_RS06410	43.9041	130.125	-1.5675	8.4102e-06	0.00026365	gnl|BL_ORD_ID|524188 sp|O66948|Y740_AQUAE UPF0118 membrane protein aq_740 OS=Aquifex aeolicus (strain VF5) GN=aq_740 PE=3 SV=1//5.6923e-17	AI-2E family transporter	R	--	--	--	--	--	--	hypothetical protein	http://www.genome.jp/dbget-bin/www_bget?pfs:PFLU2129
HZ99_RS06710	8.62162	184.58	-4.4201	0.00016501	0.0035167	-//-	fatty acid hydroxylase	I	GO:0044249//GO:0006082//GO:0008150//GO:0006633//GO:0072330//GO:0006631//GO:0044255//GO:0043436//GO:1901576//GO:0044711//GO:0016053//GO:0071704//GO:0009058//GO:0044281//GO:0046394//GO:0008152//GO:0009987//GO:0044710//GO:0044238//GO:0008610//GO:0055114//GO:0044283//GO:0019752//GO:0006629//GO:0032787//GO:0044237	cellular biosynthetic process//organic acid metabolic process//biological_process//fatty acid biosynthetic process//monocarboxylic acid biosynthetic process//fatty acid metabolic process//cellular lipid metabolic process//oxoacid metabolic process//organic substance biosynthetic process//single-organism biosynthetic process//organic acid biosynthetic process//organic substance metabolic process//…	--	--	GO:0016491//GO:0043169//GO:0046872//GO:0003674//GO:0003824//GO:0005506//GO:0005488//GO:0043167//GO:0046914	oxidoreductase activity//cation binding//metal ion binding//molecular_function//catalytic activity//iron ion binding//binding//ion binding//transition metal ion binding	hypothetical protein	http://www.genome.jp/dbget-bin/www_bget?pfs:PFLU3997
HZ99_RS06715	44.7023	733.561	-4.0365	9.6781e-07	3.8655e-05	gnl|BL_ORD_ID|17655 sp|Q9D7N9|APMAP_MOUSE Adipocyte plasma membrane-associated protein OS=Mus musculus GN=Apmap PE=1 SV=1//4.02558e-49	gluconolactonase	G	GO:0008152//GO:0009058//GO:0008150	metabolic process//biosynthetic process//biological_process	--	--	GO:0016843//GO:0005488//GO:0016840//GO:0003674//GO:0016829//GO:0003824//GO:0016844//GO:0005515	amine-lyase activity//binding//carbon-nitrogen lyase activity//molecular_function//lyase activity//catalytic activity//strictosidine synthase activity//protein binding	hypothetical protein	http://www.genome.jp/dbget-bin/www_bget?pfs:PFLU3998
HZ99_RS06730	369.963	861.123	-1.2188	0.0033158	0.048353	gnl|BL_ORD_ID|527888 sp|P0ACJ5|YBAO_ECOLI Uncharacterized HTH-type transcriptional regulator YbaO OS=Escherichia coli (strain K12) GN=ybaO PE=3 SV=1//5.04761e-32	AsnC family transcriptional regulator	K	GO:0010468//GO:0006807//GO:0032774//GO:0044238//GO:0009987//GO:1901360//GO:0050794//GO:0010556//GO:0065007//GO:0031326//GO:0009889//GO:0034654//GO:0080090//GO:0031323//GO:1901362//GO:2000112//GO:0010467//GO:0051171//GO:0006725//GO:0050789//GO:0009059//GO:0044271//GO:0008150//GO:0016070//GO:0006355//GO:0044249//GO:0044237//GO:0034645//GO:0060255//GO:0008152//GO:0051252//GO:0044260//GO:0090304//GO:…	regulation of gene expression//nitrogen compound metabolic process//RNA biosynthetic process//primary metabolic process//cellular process//organic cyclic compound metabolic process//regulation of cellular process//regulation of macromolecule biosynthetic process//biological regulation//regulation of cellular biosynthetic process//regulation of biosynthetic process//nucleobase-containing compound …	--	--	GO:0005488//GO:0001071//GO:0003700//GO:0097159//GO:1901363//GO:0003674//GO:0043565//GO:0003676//GO:0003677	binding//nucleic acid binding transcription factor activity//transcription factor activity, sequence-specific DNA binding//organic cyclic compound binding//heterocyclic compound binding//molecular_function//sequence-specific DNA binding//nucleic acid binding//DNA binding	AsnC family regulatory protein	http://www.genome.jp/dbget-bin/www_bget?pfs:PFLU2559
HZ99_RS07375	79.4872	570.734	-2.844	1.1026e-09	8.2571e-08	gnl|BL_ORD_ID|509818 sp|Q9I310|Y1727_PSEAE Uncharacterized signaling protein PA1727 OS=Pseudomonas aeruginosa (strain ATCC 15692 / PAO1 / 1C / PRS 101 / LMG 12228) GN=PA1727 PE=3 SV=1//2.42992e-111	bifunctional diguanylate	T	GO:0071704//GO:0009058//GO:0019219//GO:0019222//GO:0018130//GO:0019438//GO:0034654//GO:0009889//GO:1901576//GO:0034641//GO:0080090//GO:0046483//GO:0006351//GO:1901362//GO:0031323//GO:0051171//GO:0010467//GO:2001141//GO:2000112//GO:0006725//GO:0043170//GO:0009059//GO:0050789//GO:0044249//GO:0006355//GO:0016070//GO:0008150//GO:0044271//GO:0034645//GO:0044237//GO:0006807//GO:0010468//GO:0060255//GO:…	organic substance metabolic process//biosynthetic process//regulation of nucleobase-containing compound metabolic process//regulation of metabolic process//heterocycle biosynthetic process//aromatic compound biosynthetic process//nucleobase-containing compound biosynthetic process//regulation of biosynthetic process//organic substance biosynthetic process//cellular nitrogen compound metabolic pro…	--	--	GO:0003674//GO:0005515//GO:0005488	molecular_function//protein binding//binding	putative sensory box GGDEF/EAL domain-containing protein	http://www.genome.jp/dbget-bin/www_bget?pfs:PFLU4198
HZ99_RS07550	23.2439	186.609	-3.0051	1.0335e-08	6.0569e-07	gnl|BL_ORD_ID|11277 sp|O86509|AGUA_STRCO Putative agmatine deiminase OS=Streptomyces coelicolor (strain ATCC BAA-471 / A3(2) / M145) GN=aguA PE=3 SV=1//3.42019e-64	agmatine deiminase	E	GO:0009309//GO:0044106//GO:0009446//GO:0009308//GO:0009987//GO:0008152//GO:0006807//GO:0044237//GO:1901566//GO:0044271//GO:0008150//GO:0044249//GO:1901564//GO:0006596//GO:0009445//GO:1901576//GO:0034641//GO:0042401//GO:0006576//GO:0009058//GO:0006595//GO:0071704	amine biosynthetic process//cellular amine metabolic process//putrescine biosynthetic process//amine metabolic process//cellular process//metabolic process//nitrogen compound metabolic process//cellular metabolic process//organonitrogen compound biosynthetic process//cellular nitrogen compound biosynthetic process//biological_process//cellular biosynthetic process//organonitrogen compound metabol…	--	--	GO:0016813//GO:0016810//GO:0004668//GO:0016787//GO:0003824//GO:0003674	hydrolase activity, acting on carbon-nitrogen (but not peptide) bonds, in linear amidines//hydrolase activity, acting on carbon-nitrogen (but not peptide) bonds//protein-arginine deiminase activity//hydrolase activity//catalytic activity//molecular_function	agmatine deiminase; K10536 agmatine deiminase [EC:3.5.3.12]	http://www.genome.jp/dbget-bin/www_bget?pfs:PFLU0293
HZ99_RS07555	18.0989	54.6622	-1.5946	0.00015901	0.0034024	gnl|BL_ORD_ID|303152 sp|P31133|POTF_ECOLI Putrescine-binding periplasmic protein OS=Escherichia coli (strain K12) GN=potF PE=1 SV=3//7.47448e-83	spermidine/putrescine-binding periplasmic protein	E	GO:0051179//GO:0051234//GO:0008150//GO:0006810	localization//establishment of localization//biological_process//transport	--	--	GO:0005215//GO:0003674	transporter activity//molecular_function	putrescine ABC transporter substrate-binding protein; K02055 putative spermidine/putrescine transport system substrate-binding protein	http://www.genome.jp/dbget-bin/www_bget?pfs:PFLU2564
HZ99_RS07740	1087.61	3272.89	-1.5894	2.5646e-07	1.1335e-05	gnl|BL_ORD_ID|239795 sp|Q88NF9|MQO2_PSEPK Probable malate:quinone oxidoreductase 2 OS=Pseudomonas putida (strain KT2440) GN=mqo2 PE=3 SV=1//0	malate dehydrogenase (quinone)	CG	GO:0008150//GO:0045333//GO:0006099//GO:0009060//GO:0015980//GO:0006091//GO:0044237//GO:0044238//GO:0044710//GO:0008152//GO:0009987//GO:0055114	biological_process//cellular respiration//tricarboxylic acid cycle//aerobic respiration//energy derivation by oxidation of organic compounds//generation of precursor metabolites and energy//cellular metabolic process//primary metabolic process//single-organism metabolic process//metabolic process//cellular process//oxidation-reduction process	--	--	GO:0008924//GO:0016901//GO:0016491//GO:0050660//GO:0003824//GO:0003674//GO:0016614//GO:1901265//GO:0043168//GO:0048037//GO:0043167//GO:0036094//GO:1901363//GO:0097159//GO:0005488//GO:0071949//GO:0000166//GO:0016615//GO:0050662	malate dehydrogenase (quinone) activity//oxidoreductase activity, acting on the CH-OH group of donors, quinone or similar compound as acceptor//oxidoreductase activity//flavin adenine dinucleotide binding//catalytic activity//molecular_function//oxidoreductase activity, acting on CH-OH group of donors//nucleoside phosphate binding//anion binding//cofactor binding//ion binding//small molecule bind…	mqo; malate:quinone oxidoreductase (EC:1.1.5.4); K00116 malate dehydrogenase (quinone) [EC:1.1.5.4]	http://www.genome.jp/dbget-bin/www_bget?pfs:PFLU1613
HZ99_RS08060	115.027	53.35	1.1084	0.001819	0.02947	-//-	cytochrome C oxidase	C	--	--	--	--	--	--	putative cytochrome C oxidase subunit; K00407 cytochrome c oxidase cbb3-type subunit IV	http://www.genome.jp/dbget-bin/www_bget?pfs:PFLU4555
HZ99_RS08160	74.2328	204.868	-1.4646	1.7508e-05	0.00048411	-//-	amino acid ABC transporter substrate-binding protein	E	--	--	--	--	--	--	hypothetical protein	http://www.genome.jp/dbget-bin/www_bget?pfs:PFLU4579
HZ99_RS08175	28.7232	93.2891	-1.6995	6.6374e-06	0.00022092	-//-	XRE family transcriptional regulator	K	GO:0008152//GO:0009987//GO:0044238//GO:0032774//GO:0060255//GO:0034645//GO:0044237//GO:0006807//GO:0010468//GO:0006139//GO:0031326//GO:0090304//GO:0065007//GO:0010556//GO:0044260//GO:0050794//GO:0051252//GO:1901360//GO:0006351//GO:1901362//GO:0031323//GO:1901576//GO:0034641//GO:0080090//GO:0046483//GO:0019438//GO:0034654//GO:0009889//GO:0071704//GO:0019219//GO:0009058//GO:0019222//GO:0018130//GO:…	metabolic process//cellular process//primary metabolic process//RNA biosynthetic process//regulation of macromolecule metabolic process//cellular macromolecule biosynthetic process//cellular metabolic process//nitrogen compound metabolic process//regulation of gene expression//nucleobase-containing compound metabolic process//regulation of cellular biosynthetic process//nucleic acid metabolic pro…	--	--	GO:0000996//GO:0000988//GO:1901363//GO:0005488//GO:0097159//GO:0003676//GO:0016987//GO:0043565//GO:0003674//GO:0001071//GO:0003677//GO:0000990//GO:0003700	core DNA-dependent RNA polymerase binding promoter specificity activity//transcription factor activity, protein binding//heterocyclic compound binding//binding//organic cyclic compound binding//nucleic acid binding//sigma factor activity//sequence-specific DNA binding//molecular_function//nucleic acid binding transcription factor activity//DNA binding//transcription factor activity, core RNA poly…	putative DNA-binding protein	http://www.genome.jp/dbget-bin/www_bget?pfs:PFLU3203
HZ99_RS08205	43.8511	146.684	-1.742	0.00011029	0.0024472	gnl|BL_ORD_ID|500070 sp|Q12553|XDH_EMENI Xanthine dehydrogenase OS=Emericella nidulans (strain FGSC A4 / ATCC 38163 / CBS 112.46 / NRRL 194 / M139) GN=hxA PE=2 SV=2//3.37502e-69	xanthine dehydrogenase small subunit	F	GO:0008150//GO:0044710//GO:0008152//GO:0055114	biological_process//single-organism metabolic process//metabolic process//oxidation-reduction process	--	--	GO:0003824//GO:0003674//GO:0046872//GO:0051540//GO:0016491//GO:0043169//GO:0005488//GO:0009055//GO:0051536//GO:0043167	catalytic activity//molecular_function//metal ion binding//metal cluster binding//oxidoreductase activity//cation binding//binding//electron carrier activity//iron-sulfur cluster binding//ion binding	putative xanthine dehydrogenase (EC:1.17.1.4); K13481 xanthine dehydrogenase small subunit [EC:1.17.1.4]	http://www.genome.jp/dbget-bin/www_bget?pfs:PFLU4592
HZ99_RS08210	88.007	302.068	-1.7792	0.0015312	0.025171	gnl|BL_ORD_ID|500065 sp|P47990|XDH_CHICK Xanthine dehydrogenase/oxidase OS=Gallus gallus GN=XDH PE=1 SV=1//0	xanthine dehydrogenase molybdopterin binding subunit	F	GO:0016043//GO:0043170//GO:0031556//GO:0044699//GO:2001141//GO:0006520//GO:0006351//GO:0046483//GO:0044711//GO:0034641//GO:1901576//GO:0008652//GO:0019438//GO:0018130//GO:0019222//GO:0019219//GO:0009058//GO:0071704//GO:0090304//GO:0006353//GO:0006139//GO:0043244//GO:0009067//GO:0044281//GO:0044260//GO:0051252//GO:0046394//GO:0044710//GO:0008152//GO:0060255//GO:0019752//GO:0044237//GO:0034645//GO:…	cellular component organization//macromolecule metabolic process//transcriptional attenuation by ribosome//single-organism process//regulation of RNA biosynthetic process//cellular amino acid metabolic process//transcription, DNA-templated//heterocycle metabolic process//single-organism biosynthetic process//cellular nitrogen compound metabolic process//organic substance biosynthetic process//cel…	--	--	GO:0005515//GO:0003824//GO:0003674//GO:0005102//GO:0016491//GO:0005125//GO:0005488	protein binding//catalytic activity//molecular_function//receptor binding//oxidoreductase activity//cytokine activity//binding	putative xanthine dehydrogenase large subunit (EC:1.1.1.20); K13482 xanthine dehydrogenase large subunit [EC:1.17.1.4]	http://www.genome.jp/dbget-bin/www_bget?pfs:PFLU4593
HZ99_RS08345	122.947	257.642	-1.0673	0.0010138	0.017578	gnl|BL_ORD_ID|212626 sp|Q3U4B4|LIPN_MOUSE Lipase member N OS=Mus musculus GN=Lipn PE=2 SV=1//1.74548e-07	EstX protein	E	GO:0008152//GO:0044238//GO:0071704//GO:0019538//GO:0006508//GO:0043170//GO:0008150	metabolic process//primary metabolic process//organic substance metabolic process//protein metabolic process//proteolysis//macromolecule metabolic process//biological_process	--	--	GO:0070011//GO:0017171//GO:0003674//GO:0003824//GO:0008236//GO:0016787//GO:0008233	peptidase activity, acting on L-amino acid peptides//serine hydrolase activity//molecular_function//catalytic activity//serine-type peptidase activity//hydrolase activity//peptidase activity	putative esterase/lipase	http://www.genome.jp/dbget-bin/www_bget?pfs:PFLU4619
HZ99_RS08665	23.3856	55.9106	-1.2575	0.002239	0.035301	gnl|BL_ORD_ID|189396 sp|P76056|INTR_ECOLI Putative lambdoid prophage Rac integrase OS=Escherichia coli (strain K12) GN=intR PE=3 SV=1//1.03738e-47	integrase	L	GO:0006807//GO:0044237//GO:0006310//GO:0009987//GO:0008152//GO:0044238//GO:1901360//GO:0044260//GO:0006259//GO:0006139//GO:0090304//GO:0071704//GO:0034641//GO:0046483//GO:0006725//GO:0043170//GO:0008150//GO:0015074	nitrogen compound metabolic process//cellular metabolic process//DNA recombination//cellular process//metabolic process//primary metabolic process//organic cyclic compound metabolic process//cellular macromolecule metabolic process//DNA metabolic process//nucleobase-containing compound metabolic process//nucleic acid metabolic process//organic substance metabolic process//cellular nitrogen compou…	--	--	GO:0097159//GO:0005488//GO:1901363//GO:0003674//GO:0003676//GO:0003677	organic cyclic compound binding//binding//heterocyclic compound binding//molecular_function//nucleic acid binding//DNA binding	putative phage integrase; K14059 integrase	http://www.genome.jp/dbget-bin/www_bget?pfs:PFLU2817
HZ99_RS08715	39.6657	99.3857	-1.3251	0.00029321	0.005966	gnl|BL_ORD_ID|522854 sp|Q49757|Y607_MYCLE Uncharacterized protein ML0607 OS=Mycobacterium leprae (strain TN) GN=ML0607 PE=4 SV=1//1.84406e-26	transglutaminase family protein	O	--	--	--	--	--	--	hypothetical protein	http://www.genome.jp/dbget-bin/www_bget?pfs:PFLU4664
HZ99_RS08725	16.7066	100.522	-2.589	5.8216e-05	0.0014108	gnl|BL_ORD_ID|517112 sp|Q55587|Y335_SYNY3 Uncharacterized protein sll0335 OS=Synechocystis sp. (strain PCC 6803 / Kazusa) GN=sll0335 PE=4 SV=1//4.04174e-162	hypothetical protein	S	--	--	--	--	--	--	hypothetical protein	http://www.genome.jp/dbget-bin/www_bget?pfs:PFLU4666
HZ99_RS08740	322.604	799.465	-1.3093	0.0014537	0.024225	gnl|BL_ORD_ID|508642 sp|Q9I3D8|Y1579_PSEAE Uncharacterized protein PA1579 OS=Pseudomonas aeruginosa (strain ATCC 15692 / PAO1 / 1C / PRS 101 / LMG 12228) GN=PA1579 PE=3 SV=1//2.48834e-81	hypothetical protein	S	GO:0046413//GO:0009987//GO:0008150//GO:0009056//GO:0018941//GO:0018942//GO:1901575//GO:0044248//GO:0008152//GO:0044237//GO:0071704	organomercury catabolic process//cellular process//biological_process//catabolic process//organomercury metabolic process//organometal metabolic process//organic substance catabolic process//cellular catabolic process//metabolic process//cellular metabolic process//organic substance metabolic process	--	--	GO:0005488//GO:0018836//GO:0016829//GO:0008289//GO:0003674//GO:0003824	binding//alkylmercury lyase activity//lyase activity//lipid binding//molecular_function//catalytic activity	hypothetical protein	http://www.genome.jp/dbget-bin/www_bget?pfs:PFLU4669
HZ99_RS09290	14.6692	228.59	-3.9619	3.4231e-05	0.00088425	gnl|BL_ORD_ID|22759 sp|Q3KCC3|ARNB_PSEPF UDP-4-amino-4-deoxy-L-arabinose--oxoglutarate aminotransferase OS=Pseudomonas fluorescens (strain Pf0-1) GN=arnB PE=3 SV=1//0	UDP 4-amino-4-deoxy-L-arabinose aminotransferase	M	GO:0009987//GO:0044238//GO:0006807//GO:0043436//GO:0006082//GO:0008150//GO:1901564//GO:0008152//GO:0044710//GO:0019752//GO:0044237//GO:0044281//GO:0006520//GO:0071704//GO:0009058	cellular process//primary metabolic process//nitrogen compound metabolic process//oxoacid metabolic process//organic acid metabolic process//biological_process//organonitrogen compound metabolic process//metabolic process//single-organism metabolic process//carboxylic acid metabolic process//cellular metabolic process//small molecule metabolic process//cellular amino acid metabolic process//organ…	--	--	GO:0005488//GO:0043167//GO:0043168//GO:0016829//GO:0030170//GO:0048037//GO:0003674//GO:0003824	binding//ion binding//anion binding//lyase activity//pyridoxal phosphate binding//cofactor binding//molecular_function//catalytic activity	putative aminotransferase	http://www.genome.jp/dbget-bin/www_bget?pfs:PFLU5872
HZ99_RS09295	6.58688	165.227	-4.6487	7.7428e-06	0.00024704	gnl|BL_ORD_ID|22832 sp|Q3KCC2|ARNC_PSEPF Undecaprenyl-phosphate 4-deoxy-4-formamido-L-arabinose transferase OS=Pseudomonas fluorescens (strain Pf0-1) GN=arnC PE=3 SV=1//0	UDP 4-deoxy-4-formamido-L-arabinose transferase ArnC	M	--	--	--	--	GO:0016757//GO:0003674//GO:0003824//GO:0016740	transferase activity, transferring glycosyl groups//molecular_function//catalytic activity//transferase activity	putative glycosyl transferase; K10012 undecaprenyl-phosphate 4-deoxy-4-formamido-L-arabinose transferase [EC:2.4.2.53]	http://www.genome.jp/dbget-bin/www_bget?pfs:PFLU3042
HZ99_RS09300	38.3242	439.519	-3.5196	9.3499e-05	0.0021272	gnl|BL_ORD_ID|22685 sp|Q3KCC1|ARNA_PSEPF Bifunctional polymyxin resistance protein ArnA OS=Pseudomonas fluorescens (strain Pf0-1) GN=arnA PE=3 SV=1//0	bifunctional UDP-glucuronic acid oxidase/UDP-4-amino-4-deoxy-L-arabinose formyltransferase ArnA	M	GO:0015672//GO:1901360//GO:0006812//GO:0051179//GO:0006813//GO:0006694//GO:0006629//GO:0008610//GO:0055114//GO:0044710//GO:0044238//GO:0008152//GO:0044699//GO:0051234//GO:0006810//GO:0008202//GO:0006811//GO:0008150//GO:0071704//GO:0009058//GO:0030001//GO:1901576//GO:0044765//GO:1901362	monovalent inorganic cation transport//organic cyclic compound metabolic process//cation transport//localization//potassium ion transport//steroid biosynthetic process//lipid metabolic process//lipid biosynthetic process//oxidation-reduction process//single-organism metabolic process//primary metabolic process//metabolic process//single-organism process//establishment of localization//transport//…	--	--	GO:0005488//GO:0016229//GO:0050662//GO:0016616//GO:0016740//GO:0016491//GO:0016742//GO:0003854//GO:0003824//GO:0016614//GO:0003674//GO:0048037//GO:0016741//GO:0033764	binding//steroid dehydrogenase activity//coenzyme binding//oxidoreductase activity, acting on the CH-OH group of donors, NAD or NADP as acceptor//transferase activity//oxidoreductase activity//hydroxymethyl-, formyl- and related transferase activity//3-beta-hydroxy-delta5-steroid dehydrogenase activity//catalytic activity//oxidoreductase activity, acting on CH-OH group of donors//molecular_functi…	bifunctional UDP-glucuronic acid decarboxylase/UDP-4-amino-4-deoxy-L-arabinose formyltransferase; K10011 UDP-4-amino-4-deoxy-L-arabinose formyltransferase / UDP-glucuronic acid dehydrogenase (UDP-4-keto-hexauronic acid decarboxylating) [EC:2.1.2.13 1.1.1.305]	http://www.genome.jp/dbget-bin/www_bget?pfs:PFLU3041
HZ99_RS09305	3.10627	45.2292	-3.864	2.1038e-08	1.1458e-06	gnl|BL_ORD_ID|22902 sp|Q3KCC0|ARND_PSEPF Probable 4-deoxy-4-formamido-L-arabinose-phosphoundecaprenol deformylase ArnD OS=Pseudomonas fluorescens (strain Pf0-1) GN=arnD PE=3 SV=1//0	4-deoxy-4-formamido-L-arabinose-phosphoundecaprenol deformylase ArnD	M	GO:0071704//GO:0005975//GO:0008150//GO:0008152//GO:0044238	organic substance metabolic process//carbohydrate metabolic process//biological_process//metabolic process//primary metabolic process	--	--	GO:0016787//GO:0003674//GO:0003824//GO:0016810	hydrolase activity//molecular_function//catalytic activity//hydrolase activity, acting on carbon-nitrogen (but not peptide) bonds	hypothetical protein; K13014 undecaprenyl phosphate-alpha-L-ara4FN deformylase [EC:3.5.-.-]	http://www.genome.jp/dbget-bin/www_bget?pfs:PFLU3040
HZ99_RS09310	9.56815	139.378	-3.8646	2.1062e-05	0.00056782	gnl|BL_ORD_ID|23092 sp|Q3KCB9|ARNT2_PSEPF Undecaprenyl phosphate-alpha-4-amino-4-deoxy-L-arabinose arabinosyl transferase 2 OS=Pseudomonas fluorescens (strain Pf0-1) GN=arnT2 PE=3 SV=1//0	4-amino-4-deoxy-L-arabinose transferase ArnT	M	GO:0044260//GO:0044723//GO:0006493//GO:0044267//GO:1901137//GO:0044238//GO:0009987//GO:0008152//GO:1901135//GO:0009101//GO:0034645//GO:0044237//GO:0036211//GO:0044249//GO:0070085//GO:0005975//GO:0043412//GO:0008150//GO:0043413//GO:0006486//GO:0043170//GO:0009059//GO:0006464//GO:1901576//GO:0009100//GO:0019538//GO:0071704//GO:0009058	cellular macromolecule metabolic process//single-organism carbohydrate metabolic process//protein O-linked glycosylation//cellular protein metabolic process//carbohydrate derivative biosynthetic process//primary metabolic process//cellular process//metabolic process//carbohydrate derivative metabolic process//glycoprotein biosynthetic process//cellular macromolecule biosynthetic process//cellular…	GO:0005575//GO:0016020	cellular_component//membrane	GO:0016772//GO:0015144//GO:0005215//GO:0022804//GO:0016757//GO:0022891//GO:0000030//GO:0008982//GO:0022857//GO:0016740//GO:1901476//GO:0016773//GO:0003824//GO:0003674//GO:0022892//GO:0016758	transferase activity, transferring phosphorus-containing groups//carbohydrate transmembrane transporter activity//transporter activity//active transmembrane transporter activity//transferase activity, transferring glycosyl groups//substrate-specific transmembrane transporter activity//mannosyltransferase activity//protein-N(PI)-phosphohistidine-sugar phosphotransferase activity//transmembrane tra…	arnT; 4-amino-4-deoxy-L-arabinose transferase; K07264 4-amino-4-deoxy-L-arabinose transferase [EC:2.4.2.43]	http://www.genome.jp/dbget-bin/www_bget?pfs:PFLU3039
HZ99_RS09315	1.74161	9.95871	-2.5155	0.0031191	0.046078	gnl|BL_ORD_ID|22975 sp|C3KAC9|ARNE_PSEFS Probable 4-amino-4-deoxy-L-arabinose-phosphoundecaprenol flippase subunit ArnE OS=Pseudomonas fluorescens (strain SBW25) GN=arnE PE=3 SV=1//1.21638e-34	4-amino-4-deoxy-L-arabinose-phospho-UDP flippase ArnE	M	GO:0008150//GO:0009607//GO:0050896//GO:0055114//GO:0008152//GO:0044710	biological_process//response to biotic stimulus//response to stimulus//oxidation-reduction process//metabolic process//single-organism metabolic process	GO:0016021//GO:0044425//GO:0016020//GO:0005575//GO:0031224	integral component of membrane//membrane part//membrane//cellular_component//intrinsic component of membrane	GO:0016491//GO:0022857//GO:0015078//GO:0022892//GO:0003674//GO:0003824//GO:0016681//GO:0015077//GO:0008121//GO:0008324//GO:0005215//GO:0016679//GO:0022891//GO:0022890//GO:0015075	oxidoreductase activity//transmembrane transporter activity//hydrogen ion transmembrane transporter activity//substrate-specific transporter activity//molecular_function//catalytic activity//oxidoreductase activity, acting on diphenols and related substances as donors, cytochrome as acceptor//monovalent inorganic cation transmembrane transporter activity//ubiquinol-cytochrome-c reductase activity…	hypothetical protein; K12962 undecaprenyl phosphate-alpha-L-ara4N flippase subunit ArnE	http://www.genome.jp/dbget-bin/www_bget?pfs:PFLU3038
HZ99_RS09325	27.4977	274.86	-3.3213	8.9658e-08	4.3164e-06	gnl|BL_ORD_ID|483178 sp|O86422|UDG_PSEAE UDP-glucose 6-dehydrogenase OS=Pseudomonas aeruginosa (strain ATCC 15692 / PAO1 / 1C / PRS 101 / LMG 12228) GN=udg PE=3 SV=2//1.65777e-153	UDP-glucose 6-dehydrogenase	M	GO:0051186//GO:1901575//GO:0046434//GO:0044281//GO:0006793//GO:0019752//GO:0044237//GO:1901136//GO:0051188//GO:1901566//GO:0033014//GO:0044710//GO:0008152//GO:0046168//GO:0019438//GO:0018130//GO:0006783//GO:0071704//GO:0009058//GO:0046483//GO:0034641//GO:1901576//GO:1901360//GO:0019637//GO:0006629//GO:0006807//GO:0042440//GO:0032787//GO:0006072//GO:0042168//GO:0044238//GO:0046148//GO:0009987//GO:…	cofactor metabolic process//organic substance catabolic process//organophosphate catabolic process//small molecule metabolic process//phosphorus metabolic process//carboxylic acid metabolic process//cellular metabolic process//carbohydrate derivative catabolic process//cofactor biosynthetic process//organonitrogen compound biosynthetic process//tetrapyrrole biosynthetic process//single-organism m…	--	--	GO:0036094//GO:1901363//GO:0043115//GO:0097159//GO:0000166//GO:0050662//GO:0003824//GO:0003674//GO:0016614//GO:0048037//GO:0051287//GO:0005488//GO:0008677//GO:0016616//GO:0003857//GO:0016627//GO:0016491//GO:0016628//GO:1901265	small molecule binding//heterocyclic compound binding//precorrin-2 dehydrogenase activity//organic cyclic compound binding//nucleotide binding//coenzyme binding//catalytic activity//molecular_function//oxidoreductase activity, acting on CH-OH group of donors//cofactor binding//NAD binding//binding//2-dehydropantoate 2-reductase activity//oxidoreductase activity, acting on the CH-OH group of donor…	putative nucleotide-sugar dehydrogenase; K00012 UDPglucose 6-dehydrogenase [EC:1.1.1.22]	http://www.genome.jp/dbget-bin/www_bget?pfs:PFLU3036
HZ99_RS09360	51.5507	221.915	-2.1059	9.9985e-10	7.5932e-08	gnl|BL_ORD_ID|326724 sp|P45337|QSEB_HAEIN Transcriptional regulatory protein QseB OS=Haemophilus influenzae (strain ATCC 51907 / DSM 11121 / KW20 / Rd) GN=qseB PE=3 SV=1//5.99149e-35	DNA-binding transcriptional regulator BasR (PmrA)	K	GO:0050794//GO:0044260//GO:0051252//GO:1901360//GO:0090304//GO:0065007//GO:0006139//GO:0031326//GO:0007165//GO:0010556//GO:0044763//GO:0007154//GO:0044237//GO:0006807//GO:0034645//GO:0010468//GO:0044238//GO:0032774//GO:0008152//GO:0023052//GO:0009987//GO:0060255//GO:0006725//GO:0044699//GO:2000112//GO:0051171//GO:0010467//GO:2001141//GO:0044271//GO:0006355//GO:0016070//GO:0044249//GO:0051716//GO:…	regulation of cellular process//cellular macromolecule metabolic process//regulation of RNA metabolic process//organic cyclic compound metabolic process//nucleic acid metabolic process//biological regulation//nucleobase-containing compound metabolic process//regulation of cellular biosynthetic process//signal transduction//regulation of macromolecule biosynthetic process//single-organism cellular…	--	--	GO:1901363//GO:0005488//GO:0097159//GO:0003677//GO:0003674//GO:0003676	heterocyclic compound binding//binding//organic cyclic compound binding//DNA binding//molecular_function//nucleic acid binding	putative two-component system response regulator protein; K02483 two-component system, OmpR family, response regulator	http://www.genome.jp/dbget-bin/www_bget?pfs:PFLU5111
HZ99_RS09365	44.5289	93.96	-1.0773	0.0023665	0.036667	gnl|BL_ORD_ID|411308 sp|Q8GP19|RSSA_SERMA Swarming motility regulation sensor protein RssA OS=Serratia marcescens GN=rssA PE=1 SV=2//1.32882e-35	two-component sensor histidine kinase	T	GO:0006139//GO:0007165//GO:0045184//GO:0090304//GO:0044260//GO:0033036//GO:0023052//GO:0008152//GO:0044237//GO:0034645//GO:0043170//GO:0006810//GO:0051234//GO:0044699//GO:0006351//GO:0034641//GO:1901576//GO:0050896//GO:0046483//GO:0019438//GO:0071704//GO:0009058//GO:0018130//GO:0009306//GO:0065007//GO:0032940//GO:0050794//GO:0051641//GO:0051179//GO:1901360//GO:0009987//GO:0044238//GO:0032774//GO:…	nucleobase-containing compound metabolic process//signal transduction//establishment of protein localization//nucleic acid metabolic process//cellular macromolecule metabolic process//macromolecule localization//signaling//metabolic process//cellular metabolic process//cellular macromolecule biosynthetic process//macromolecule metabolic process//transport//establishment of localization//single-or…	GO:0016020//GO:0043229//GO:0005623//GO:0044424//GO:0005622//GO:0016021//GO:0043231//GO:0005575//GO:0043227//GO:0044425//GO:0043226//GO:0044464//GO:0031224//GO:0005634	membrane//intracellular organelle//cell//intracellular part//intracellular//integral component of membrane//intracellular membrane-bounded organelle//cellular_component//membrane-bounded organelle//membrane part//organelle//cell part//intrinsic component of membrane//nucleus	GO:0016772//GO:0016775//GO:0004673//GO:0060089//GO:0038023//GO:0000155//GO:0003674//GO:0003824//GO:0016773//GO:0004672//GO:0004872//GO:0004871//GO:0016740//GO:0016301	transferase activity, transferring phosphorus-containing groups//phosphotransferase activity, nitrogenous group as acceptor//protein histidine kinase activity//molecular transducer activity//signaling receptor activity//phosphorelay sensor kinase activity//molecular_function//catalytic activity//phosphotransferase activity, alcohol group as acceptor//protein kinase activity//receptor activity//si…	putative two-component system sensor kinase protein	http://www.genome.jp/dbget-bin/www_bget?pfs:PFLU5110
HZ99_RS09580	115.217	440.245	-1.934	1.1939e-08	6.7761e-07	gnl|BL_ORD_ID|78025 sp|P69920|CSRA_PSEPH Carbon storage regulator homolog OS=Pseudomonas protegens (strain DSM 19095 / CHA0) GN=csrA PE=3 SV=1//7.22534e-37	carbon storage regulator RsmA	T	GO:0071704//GO:0019222//GO:0034641//GO:0019439//GO:0046483//GO:0080090//GO:0006725//GO:0046700//GO:0005975//GO:0016070//GO:1901361//GO:0008150//GO:0043170//GO:0006401//GO:0009056//GO:0006402//GO:0050789//GO:0009057//GO:0006807//GO:0044237//GO:0044270//GO:0009987//GO:0008152//GO:0044238//GO:1901575//GO:0044260//GO:0016071//GO:0044248//GO:0006109//GO:1901360//GO:0034655//GO:0006139//GO:0090304//GO:…	organic substance metabolic process//regulation of metabolic process//cellular nitrogen compound metabolic process//aromatic compound catabolic process//heterocycle metabolic process//regulation of primary metabolic process//cellular aromatic compound metabolic process//heterocycle catabolic process//carbohydrate metabolic process//RNA metabolic process//organic cyclic compound catabolic process/…	--	--	GO:0003674//GO:0003676//GO:0003723//GO:1901363//GO:0005488//GO:0097159	molecular_function//nucleic acid binding//RNA binding//heterocyclic compound binding//binding//organic cyclic compound binding	carbon storage regulator; K03563 carbon storage regulator	http://www.genome.jp/dbget-bin/www_bget?pfs:PFLU4746
HZ99_RS09665	25.6253	68.2162	-1.4125	0.00045884	0.0088359	gnl|BL_ORD_ID|172375 sp|P52094|HISQ_ECOLI Histidine transport system permease protein HisQ OS=Escherichia coli (strain K12) GN=hisQ PE=1 SV=2//6.21899e-75	ABC transporter ArtQ	E	GO:0051179//GO:0008150//GO:0006810//GO:0051234	localization//biological_process//transport//establishment of localization	GO:0016020//GO:0005575	membrane//cellular_component	--	--	putative histidine transporter permease; K10024 arginine/ornithine transport system permease protein	http://www.genome.jp/dbget-bin/www_bget?pfs:PFLU4764
HZ99_RS09820	61.7529	233.284	-1.9175	0.0026278	0.040369	gnl|BL_ORD_ID|518197 sp|Q52997|Y370_RHIME Uncharacterized protein R00370 OS=Rhizobium meliloti (strain 1021) GN=R00370 PE=4 SV=2//1.24317e-82	RNA polymerase subunit sigma-24, RpoE	K	GO:0006725//GO:2001141//GO:0010467//GO:0051171//GO:2000112//GO:0008150//GO:0044249//GO:0006355//GO:0016070//GO:0006352//GO:0044271//GO:0043170//GO:0009059//GO:0050789//GO:0034654//GO:0019438//GO:0009889//GO:0019219//GO:0009058//GO:0019222//GO:0071704//GO:0018130//GO:0031323//GO:1901362//GO:0006351//GO:1901576//GO:0034641//GO:0080090//GO:0046483//GO:0044260//GO:0050794//GO:1901360//GO:0051252//GO:…	cellular aromatic compound metabolic process//regulation of RNA biosynthetic process//gene expression//regulation of nitrogen compound metabolic process//regulation of cellular macromolecule biosynthetic process//biological_process//cellular biosynthetic process//regulation of transcription, DNA-templated//RNA metabolic process//DNA-templated transcription, initiation//cellular nitrogen compound …	--	--	GO:0003933//GO:0003677//GO:0003700//GO:0000990//GO:0005515//GO:0003674//GO:0001071//GO:0003824//GO:0003676//GO:0016787//GO:0016987//GO:0019238//GO:0016814//GO:1901363//GO:0097159//GO:0005488//GO:0000988//GO:0016810//GO:0042802//GO:0000996	GTP cyclohydrolase activity//DNA binding//transcription factor activity, sequence-specific DNA binding//transcription factor activity, core RNA polymerase binding//protein binding//molecular_function//nucleic acid binding transcription factor activity//catalytic activity//nucleic acid binding//hydrolase activity//sigma factor activity//cyclohydrolase activity//hydrolase activity, acting on carbon…	hypothetical protein; K03088 RNA polymerase sigma-70 factor, ECF subfamily	http://www.genome.jp/dbget-bin/www_bget?pfs:PFLU4802
HZ99_RS09825	66.1046	335.604	-2.3439	0.00030503	0.0061831	-//-	polyketide cyclase	Q	GO:0050896//GO:0008150//GO:0006950	response to stimulus//biological_process//response to stress	--	--	--	--	hypothetical protein	http://www.genome.jp/dbget-bin/www_bget?pfs:PFLU4803
HZ99_RS09830	46.6931	189.87	-2.0237	0.0026845	0.040773	gnl|BL_ORD_ID|518155 sp|Q52996|Y369_RHIME Uncharacterized protein R00369 OS=Rhizobium meliloti (strain 1021) GN=R00369 PE=4 SV=2//3.53489e-13	YciI family protein	S	--	--	--	--	--	--	hypothetical protein	http://www.genome.jp/dbget-bin/www_bget?pfs:PFLU4804
HZ99_RS09865	33.3034	243.626	-2.8709	1.7019e-15	5.0981e-13	gnl|BL_ORD_ID|153079 sp|Q9ZIJ1|GNUT_PSEAE Gluconate permease OS=Pseudomonas aeruginosa (strain ATCC 15692 / PAO1 / 1C / PRS 101 / LMG 12228) GN=gnuT PE=3 SV=1//0	gluconate permease DsdX	G	GO:0006260//GO:0042873//GO:0044238//GO:0008152//GO:0009987//GO:0044237//GO:0006807//GO:0034645//GO:0006281//GO:0071702//GO:0033554//GO:0044763//GO:0046942//GO:0006259//GO:0090304//GO:0006139//GO:0006950//GO:0015718//GO:0015725//GO:1901360//GO:0051179//GO:0034219//GO:0044260//GO:0008643//GO:0015849//GO:0050896//GO:0046483//GO:0034641//GO:1901576//GO:0044765//GO:0006820//GO:0055085//GO:0006974//GO:…	DNA replication//aldonate transport//primary metabolic process//metabolic process//cellular process//cellular metabolic process//nitrogen compound metabolic process//cellular macromolecule biosynthetic process//DNA repair//organic substance transport//cellular response to stress//single-organism cellular process//carboxylic acid transport//DNA metabolic process//nucleic acid metabolic process//nu…	GO:0031224//GO:0005575//GO:0016020//GO:0044425//GO:0016021	intrinsic component of membrane//cellular_component//membrane//membrane part//integral component of membrane	GO:0008028//GO:0015075//GO:0008514//GO:0003909//GO:0003911//GO:0022891//GO:0042879//GO:0016874//GO:0015144//GO:0005342//GO:0015128//GO:0005215//GO:0016886//GO:1901476//GO:0022892//GO:0003824//GO:0003674//GO:0022857//GO:0008509//GO:0046943	monocarboxylic acid transmembrane transporter activity//ion transmembrane transporter activity//organic anion transmembrane transporter activity//DNA ligase activity//DNA ligase (NAD+) activity//substrate-specific transmembrane transporter activity//aldonate transmembrane transporter activity//ligase activity//carbohydrate transmembrane transporter activity//organic acid transmembrane transporter…	putative gluconate permease; K03299 gluconate:H+ symporter, GntP family	http://www.genome.jp/dbget-bin/www_bget?pfs:PFLU4810
HZ99_RS09895	83.4831	1430.21	-4.0986	5.9523e-05	0.0014328	gnl|BL_ORD_ID|40950 sp|Q9I3S1|BDLA_PSEAE Biofilm dispersion protein BdlA OS=Pseudomonas aeruginosa (strain ATCC 15692 / PAO1 / 1C / PRS 101 / LMG 12228) GN=bdlA PE=1 SV=1//8.55016e-34	methyl-accepting chemotaxis protein	NT	GO:0044260//GO:0050794//GO:1901360//GO:0051252//GO:0007165//GO:0031326//GO:0006139//GO:0065007//GO:0090304//GO:0010556//GO:0007154//GO:0044763//GO:0010468//GO:0034645//GO:0006807//GO:0044237//GO:0009987//GO:0008152//GO:0023052//GO:0032774//GO:0044238//GO:0060255//GO:0006725//GO:2001141//GO:0010467//GO:0051171//GO:2000112//GO:0044699//GO:0008150//GO:0051716//GO:0044249//GO:0006355//GO:0016070//GO:…	cellular macromolecule metabolic process//regulation of cellular process//organic cyclic compound metabolic process//regulation of RNA metabolic process//signal transduction//regulation of cellular biosynthetic process//nucleobase-containing compound metabolic process//biological regulation//nucleic acid metabolic process//regulation of macromolecule biosynthetic process//cell communication//sing…	GO:0016020//GO:0005575	membrane//cellular_component	GO:0060089//GO:0005488//GO:0004871//GO:0005515//GO:0003674	molecular transducer activity//binding//signal transducer activity//protein binding//molecular_function	putative methyl-accepting chemotaxis protein; K03406 methyl-accepting chemotaxis protein	http://www.genome.jp/dbget-bin/www_bget?pfs:PFLU4819
HZ99_RS10100	250.265	1084.53	-2.1155	2.4319e-11	2.4283e-09	gnl|BL_ORD_ID|376286 sp|Q9HZ55|RLUB_PSEAE Ribosomal large subunit pseudouridine synthase B OS=Pseudomonas aeruginosa (strain ATCC 15692 / PAO1 / 1C / PRS 101 / LMG 12228) GN=rluB PE=3 SV=1//4.22668e-164	23S rRNA pseudouridylate synthase B	J	GO:1901360//GO:0044260//GO:0006139//GO:0090304//GO:0006807//GO:0044237//GO:0009987//GO:0008152//GO:0044238//GO:0001522//GO:0006725//GO:0043170//GO:0008150//GO:0016070//GO:0043412//GO:0071704//GO:0009451//GO:0034641//GO:0046483	organic cyclic compound metabolic process//cellular macromolecule metabolic process//nucleobase-containing compound metabolic process//nucleic acid metabolic process//nitrogen compound metabolic process//cellular metabolic process//cellular process//metabolic process//primary metabolic process//pseudouridine synthesis//cellular aromatic compound metabolic process//macromolecule metabolic process/…	--	--	GO:0097159//GO:0005488//GO:1901363//GO:0003723//GO:0016853//GO:0009982//GO:0003674//GO:0003824//GO:0003676//GO:0016866	organic cyclic compound binding//binding//heterocyclic compound binding//RNA binding//isomerase activity//pseudouridine synthase activity//molecular_function//catalytic activity//nucleic acid binding//intramolecular transferase activity	ribosomal large subunit pseudouridine synthase B (EC:4.2.1.70); K06178 23S rRNA pseudouridine2605 synthase [EC:5.4.99.22]	http://www.genome.jp/dbget-bin/www_bget?pfs:PFLU4874
HZ99_RS10185	8580.36	18340.5	-1.0959	0.0027389	0.041368	gnl|BL_ORD_ID|19379 sp|P13982|ARCC_PSEAE Carbamate kinase OS=Pseudomonas aeruginosa (strain ATCC 15692 / PAO1 / 1C / PRS 101 / LMG 12228) GN=arcC PE=3 SV=1//0	carbamate kinase	E	--	--	--	--	--	--	carbamate kinase (EC:2.7.2.2); K00926 carbamate kinase [EC:2.7.2.2]	http://www.genome.jp/dbget-bin/www_bget?pfs:PFLU4893
HZ99_RS10190	367.842	698.993	-0.92619	0.0023387	0.036341	-//-	DUF5064 domain-containing protein	S	--	--	--	--	--	--	hypothetical protein	http://www.genome.jp/dbget-bin/www_bget?pfs:PFLU4894
HZ99_RS10480	13.7749	158.228	-3.5219	2.0527e-18	1.2298e-15	-//-	hypothetical protein	S	GO:0008150//GO:0009405//GO:0051704	biological_process//pathogenesis//multi-organism process	GO:0019867//GO:0005575//GO:0016020	outer membrane//cellular_component//membrane	--	--	--	--
HZ99_RS10495	313.021	2610.88	-3.0602	2.8255e-06	9.9783e-05	-//-	pilus assembly protein PilZ	NW	--	--	--	--	GO:0032553//GO:0032561//GO:0003674//GO:0000166//GO:0097159//GO:0036094//GO:1901363//GO:0043168//GO:1901265//GO:0019001//GO:0030551//GO:0035438//GO:0032555//GO:0005488//GO:0043167//GO:0017076	ribonucleotide binding//guanyl ribonucleotide binding//molecular_function//nucleotide binding//organic cyclic compound binding//small molecule binding//heterocyclic compound binding//anion binding//nucleoside phosphate binding//guanyl nucleotide binding//cyclic nucleotide binding//cyclic-di-GMP binding//purine ribonucleotide binding//binding//ion binding//purine nucleotide binding	hypothetical protein	http://www.genome.jp/dbget-bin/www_bget?pfs:PFLU4947
HZ99_RS10650	182.258	553.935	-1.6037	0.00034925	0.0069489	gnl|BL_ORD_ID|296540 sp|Q55434|PHY2_SYNY3 Phytochrome-like protein cph2 OS=Synechocystis sp. (strain PCC 6803 / Kazusa) GN=cph2 PE=1 SV=1//9.31645e-08	diguanylate cyclase response regulator WspR	T	GO:0007165//GO:0023052//GO:0044699//GO:0050896//GO:0050794//GO:0065007//GO:0007154//GO:0044763//GO:0009987//GO:0008150//GO:0051716//GO:0050789//GO:0000160//GO:0044700	signal transduction//signaling//single-organism process//response to stimulus//regulation of cellular process//biological regulation//cell communication//single-organism cellular process//cellular process//biological_process//cellular response to stimulus//regulation of biological process//phosphorelay signal transduction system//single organism signaling	--	--	--	--	wspR; putative chemotaxis-related two component system response regulator; K11444 two-component system, chemotaxis family, response regulator WspR [EC:2.7.7.65]	http://www.genome.jp/dbget-bin/www_bget?pfs:PFLU1225
HZ99_RS10655	129.999	464.348	-1.8367	2.0178e-08	1.1102e-06	gnl|BL_ORD_ID|59942 sp|Q4KHL8|CHEB1_PSEF5 Chemotaxis response regulator protein-glutamate methylesterase 1 OS=Pseudomonas fluorescens (strain Pf-5 / ATCC BAA-477) GN=cheB1 PE=3 SV=1//0	chemotaxis-specific methylesterase WspF	NT	GO:0044763//GO:0007154//GO:0042221//GO:0009987//GO:0023052//GO:0050794//GO:0009605//GO:0065007//GO:0042330//GO:0007165//GO:0000160//GO:0044700//GO:0006935//GO:0050896//GO:0040011//GO:0044699//GO:0050789//GO:0051716//GO:0008150	single-organism cellular process//cell communication//response to chemical//cellular process//signaling//regulation of cellular process//response to external stimulus//biological regulation//taxis//signal transduction//phosphorelay signal transduction system//single organism signaling//chemotaxis//response to stimulus//locomotion//single-organism process//regulation of biological process//cellula…	GO:0005623//GO:0044464//GO:0005575//GO:0005737//GO:0005622//GO:0044424	cell//cell part//cellular_component//cytoplasm//intracellular//intracellular part	GO:0008984//GO:0060089//GO:0051723//GO:0052689//GO:0003824//GO:0003674//GO:0016787//GO:0016788//GO:0000156//GO:0004871	protein-glutamate methylesterase activity//molecular transducer activity//protein methylesterase activity//carboxylic ester hydrolase activity//catalytic activity//molecular_function//hydrolase activity//hydrolase activity, acting on ester bonds//phosphorelay response regulator activity//signal transducer activity	wspF; chemotaxis-specific methylesterase; K13491 two-component system, chemotaxis family, response regulator WspF [EC:3.1.1.61]	http://www.genome.jp/dbget-bin/www_bget?pfs:PFLU1224
HZ99_RS10660	138.338	459.531	-1.732	1.1125e-05	0.00033325	gnl|BL_ORD_ID|134713 sp|P18769|FRZE_MYXXA Gliding motility regulatory protein OS=Myxococcus xanthus GN=frzE PE=1 SV=1//1.34103e-68	chemotaxis sensor/effector fusion protein WspE	NT	GO:0009987//GO:0023052//GO:0042221//GO:0044763//GO:0007154//GO:0042330//GO:0007165//GO:0065007//GO:0009605//GO:0050794//GO:0040011//GO:0050896//GO:0006935//GO:0000160//GO:0044700//GO:0051716//GO:0008150//GO:0050789//GO:0044699	cellular process//signaling//response to chemical//single-organism cellular process//cell communication//taxis//signal transduction//biological regulation//response to external stimulus//regulation of cellular process//locomotion//response to stimulus//chemotaxis//phosphorelay signal transduction system//single organism signaling//cellular response to stimulus//biological_process//regulation of b…	GO:0005623//GO:0005575//GO:0044464//GO:0005737//GO:0044424//GO:0005622	cell//cellular_component//cell part//cytoplasm//intracellular part//intracellular	GO:0004872//GO:0038023//GO:0016775//GO:0016772//GO:0004672//GO:0004673//GO:0060089//GO:0016301//GO:0000155//GO:0003674//GO:0016773//GO:0003824//GO:0004871//GO:0016740	receptor activity//signaling receptor activity//phosphotransferase activity, nitrogenous group as acceptor//transferase activity, transferring phosphorus-containing groups//protein kinase activity//protein histidine kinase activity//molecular transducer activity//kinase activity//phosphorelay sensor kinase activity//molecular_function//phosphotransferase activity, alcohol group as acceptor//catal…	wspE; putative chemotaxis-related two-component system, sensor kinase; K13490 two-component system, chemotaxis family, sensor histidine kinase and response regulator WspE	http://www.genome.jp/dbget-bin/www_bget?pfs:PFLU1223
HZ99_RS10665	28.1116	87.5221	-1.6385	0.00039295	0.0077328	-//-	chemotaxis protein WspD	NT	GO:0044700//GO:0006935//GO:0050896//GO:0040011//GO:0044699//GO:0050789//GO:0008150//GO:0051716//GO:0007154//GO:0044763//GO:0009987//GO:0023052//GO:0042221//GO:0009605//GO:0050794//GO:0007165//GO:0042330//GO:0065007	single organism signaling//chemotaxis//response to stimulus//locomotion//single-organism process//regulation of biological process//biological_process//cellular response to stimulus//cell communication//single-organism cellular process//cellular process//signaling//response to chemical//response to external stimulus//regulation of cellular process//signal transduction//taxis//biological regulation	--	--	GO:0003674//GO:0004871//GO:0060089	molecular_function//signal transducer activity//molecular transducer activity	wspD; putative chemotaxis-like protein; K13489 chemotaxis-related protein WspD	http://www.genome.jp/dbget-bin/www_bget?pfs:PFLU1222
HZ99_RS10670	50.0412	163.376	-1.707	0.0013169	0.022206	gnl|BL_ORD_ID|499739 sp|Q88MS8|WSPC_PSEPK Probable biofilm formation methyltransferase WspC OS=Pseudomonas putida (strain KT2440) GN=wspC PE=1 SV=1//1.29043e-149	chemotaxis protein WspC	NT	GO:0019953//GO:0032501//GO:0048869//GO:0030154//GO:0007276//GO:0008150//GO:0048468//GO:0032502//GO:0009653//GO:0007292//GO:0044763//GO:0048610//GO:0009987//GO:0032504//GO:0044699//GO:0048856//GO:0000003//GO:0048609//GO:0022414//GO:0007304//GO:0044767//GO:0030703//GO:0044702//GO:0030707//GO:0003006//GO:0048646//GO:0048477//GO:0022412	sexual reproduction//multicellular organismal process//cellular developmental process//cell differentiation//gamete generation//biological_process//cell development//developmental process//anatomical structure morphogenesis//female gamete generation//single-organism cellular process//obsolete cellular process involved in reproduction//cellular process//multicellular organism reproduction//single-…	GO:0042600//GO:0071944//GO:0044464//GO:0005575//GO:0005576//GO:0005623//GO:0030312	chorion//cell periphery//cell part//cellular_component//extracellular region//cell//external encapsulating structure	GO:0005488//GO:0005198//GO:0005515//GO:0003674//GO:0005213	binding//structural molecule activity//protein binding//molecular_function//structural constituent of chorion	wspC; putative chemotaxis-related methyltransferase; K13486 chemotaxis protein methyltransferase WspC	http://www.genome.jp/dbget-bin/www_bget?pfs:PFLU1221
HZ99_RS10675	19.5229	66.7652	-1.7739	8.8689e-06	0.00027642	gnl|BL_ORD_ID|60345 sp|Q52881|CHEW_RHIME Chemotaxis protein CheW OS=Rhizobium meliloti (strain 1021) GN=cheW PE=3 SV=2//1.94159e-09	chemotaxis protein WspB	NT	GO:0042221//GO:0023052//GO:0042330//GO:0007165//GO:0050896//GO:0044699//GO:0009987//GO:0007154//GO:0044763//GO:0065007//GO:0050794//GO:0009605//GO:0040011//GO:0006935//GO:0044700//GO:0008150//GO:0051716//GO:0050789	response to chemical//signaling//taxis//signal transduction//response to stimulus//single-organism process//cellular process//cell communication//single-organism cellular process//biological regulation//regulation of cellular process//response to external stimulus//locomotion//chemotaxis//single organism signaling//biological_process//cellular response to stimulus//regulation of biological process	--	--	GO:0060089//GO:0003674//GO:0004871	molecular transducer activity//molecular_function//signal transducer activity	wspB; putative chemotaxis-like protein; K13488 chemotaxis-related protein WspB	http://www.genome.jp/dbget-bin/www_bget?pfs:PFLU1220
HZ99_RS10680	247.761	988.412	-1.9962	2.9847e-06	0.00010451	gnl|BL_ORD_ID|539974 sp|C0SP89|YOAH_BACSU Putative methyl-accepting chemotaxis protein YoaH OS=Bacillus subtilis (strain 168) GN=yoaH PE=2 SV=1//7.22848e-28	chemotaxis transducer WspA	NT	GO:0044763//GO:0007154//GO:0065008//GO:0044238//GO:0009987//GO:0023052//GO:0008152//GO:0030168//GO:0043623//GO:0051641//GO:0051179//GO:0016192//GO:0050794//GO:0071840//GO:0070271//GO:0065007//GO:0007165//GO:0006950//GO:0001775//GO:0051649//GO:0044700//GO:0071704//GO:0007599//GO:0048193//GO:0019538//GO:0065003//GO:0050817//GO:0050896//GO:0051258//GO:0044765//GO:0044085//GO:0022607//GO:0044699//GO:…	single-organism cellular process//cell communication//regulation of biological quality//primary metabolic process//cellular process//signaling//metabolic process//platelet activation//cellular protein complex assembly//cellular localization//localization//vesicle-mediated transport//regulation of cellular process//cellular component organization or biogenesis//protein complex biogenesis//biologic…	GO:0005576//GO:0031224//GO:0044425//GO:0005615//GO:0043234//GO:0005575//GO:0016020//GO:0032991//GO:0005577//GO:0016021//GO:0044421	extracellular region//intrinsic component of membrane//membrane part//extracellular space//protein complex//cellular_component//membrane//macromolecular complex//fibrinogen complex//integral component of membrane//extracellular region part	GO:0030674//GO:0005102//GO:0060089//GO:0060090//GO:0005488//GO:0003674//GO:0005515//GO:0004871	protein binding, bridging//receptor binding//molecular transducer activity//binding, bridging//binding//molecular_function//protein binding//signal transducer activity	wspA; putative methyl-accepting chemotaxis protein; K13487 methyl-accepting chemotaxis protein WspA	http://www.genome.jp/dbget-bin/www_bget?pfs:PFLU1219
HZ99_RS10715	205.63	869.438	-2.08	0.0018098	0.02947	gnl|BL_ORD_ID|505570 sp|P44135|Y1246_HAEIN Uncharacterized protein HI_1246 OS=Haemophilus influenzae (strain ATCC 51907 / DSM 11121 / KW20 / Rd) GN=HI_1246 PE=4 SV=1//2.5461e-61	Phosphoethanolamine transferase OpgE	G	GO:0008150//GO:0008152	biological_process//metabolic process	--	--	GO:0016788//GO:0016787//GO:0003674//GO:0003824//GO:0008484	hydrolase activity, acting on ester bonds//hydrolase activity//molecular_function//catalytic activity//sulfuric ester hydrolase activity	putative sulfatase	http://www.genome.jp/dbget-bin/www_bget?pfs:PFLU4985
HZ99_RS10795	125.552	339.747	-1.4362	7.658e-06	0.00024578	gnl|BL_ORD_ID|203957 sp|C3KDR5|KUP_PSEFS Probable potassium transport system protein kup OS=Pseudomonas fluorescens (strain SBW25) GN=kup PE=3 SV=1//0	potassium transporter Kup	P	GO:0006812//GO:0015672//GO:0051179//GO:0006813//GO:0009987//GO:0044763//GO:0071805//GO:0006810//GO:0006811//GO:0008150//GO:0044699//GO:0051234//GO:0030001//GO:0044765//GO:0055085//GO:0071804//GO:0034220	cation transport//monovalent inorganic cation transport//localization//potassium ion transport//cellular process//single-organism cellular process//potassium ion transmembrane transport//transport//ion transport//biological_process//single-organism process//establishment of localization//metal ion transport//single-organism transport//transmembrane transport//cellular potassium ion transport//ion…	GO:0005575//GO:0016020	cellular_component//membrane	GO:0005215//GO:0008324//GO:0015075//GO:0046873//GO:0022890//GO:0022891//GO:0022857//GO:0015077//GO:0015079//GO:0022892//GO:0003674	transporter activity//cation transmembrane transporter activity//ion transmembrane transporter activity//metal ion transmembrane transporter activity//inorganic cation transmembrane transporter activity//substrate-specific transmembrane transporter activity//transmembrane transporter activity//monovalent inorganic cation transmembrane transporter activity//potassium ion transmembrane transporter …	kup; low affinity potassium transporter protein; K03549 KUP system potassium uptake protein	http://www.genome.jp/dbget-bin/www_bget?pfs:PFLU1204
HZ99_RS10805	165.069	607.427	-1.8796	0.00077568	0.013895	gnl|BL_ORD_ID|537084 sp|P09163|YJAB_ECOLI Uncharacterized N-acetyltransferase YjaB OS=Escherichia coli (strain K12) GN=yjaB PE=1 SV=1//1.05973e-28	GNAT family N-acetyltransferase	KR	--	--	--	--	GO:0016746//GO:0016740//GO:0003674//GO:0003824//GO:0008080//GO:0016407//GO:0016410//GO:0016747	transferase activity, transferring acyl groups//transferase activity//molecular_function//catalytic activity//N-acetyltransferase activity//acetyltransferase activity//N-acyltransferase activity//transferase activity, transferring acyl groups other than amino-acyl groups	putative acetyltransferase; K03827 putative acetyltransferase [EC:2.3.1.-]	http://www.genome.jp/dbget-bin/www_bget?pfs:PFLU1202
HZ99_RS11110	475.725	1315.42	-1.4673	0.0022299	0.03526	gnl|BL_ORD_ID|149977 sp|O83004|GLPD_PSETO Glycerol-3-phosphate dehydrogenase OS=Pseudomonas tolaasii GN=glpD PE=3 SV=1//0	glycerol-3-phosphate dehydrogenase	C	GO:1901360//GO:0044260//GO:0044281//GO:0006139//GO:0090304//GO:0032787//GO:0044237//GO:0006807//GO:0019752//GO:0006629//GO:0055114//GO:0008152//GO:0009987//GO:0044710//GO:0044238//GO:0034660//GO:0006631//GO:0010467//GO:0006725//GO:0006399//GO:0006396//GO:0043170//GO:0006082//GO:0016070//GO:0008150//GO:0034470//GO:0071704//GO:0008033//GO:0043436//GO:0034641//GO:0046483//GO:0044255	organic cyclic compound metabolic process//cellular macromolecule metabolic process//small molecule metabolic process//nucleobase-containing compound metabolic process//nucleic acid metabolic process//monocarboxylic acid metabolic process//cellular metabolic process//nitrogen compound metabolic process//carboxylic acid metabolic process//lipid metabolic process//oxidation-reduction process//metab…	--	--	GO:0043167//GO:0005488//GO:0097159//GO:1901363//GO:0036094//GO:0000166//GO:0050662//GO:0016616//GO:0016491//GO:0003857//GO:0016614//GO:0003674//GO:0003824//GO:0050660//GO:0048037//GO:0043168//GO:1901265	ion binding//binding//organic cyclic compound binding//heterocyclic compound binding//small molecule binding//nucleotide binding//coenzyme binding//oxidoreductase activity, acting on the CH-OH group of donors, NAD or NADP as acceptor//oxidoreductase activity//3-hydroxyacyl-CoA dehydrogenase activity//oxidoreductase activity, acting on CH-OH group of donors//molecular_function//catalytic activity/…	glpD; glycerol-3-phosphate dehydrogenase (EC:1.1.5.3); K00111 glycerol-3-phosphate dehydrogenase [EC:1.1.5.3]	http://www.genome.jp/dbget-bin/www_bget?pfs:PFLU1140
HZ99_RS11120	106.658	224.752	-1.0753	0.0014214	0.023802	gnl|BL_ORD_ID|151106 sp|P0AER3|GLTJ_ECOLI Glutamate/aspartate transport system permease protein GltJ OS=Escherichia coli (strain K12) GN=gltJ PE=3 SV=1//3.56723e-85	amino acid ABC transporter permease	E	GO:0009987//GO:0008152//GO:0044238//GO:0043603//GO:0006807//GO:0044237//GO:0044260//GO:0044267//GO:0051179//GO:0006518//GO:0034641//GO:0016485//GO:0019538//GO:0006465//GO:0071704//GO:0008150//GO:0043170//GO:0006810//GO:0051604//GO:0051234//GO:0010467//GO:1901564	cellular process//metabolic process//primary metabolic process//cellular amide metabolic process//nitrogen compound metabolic process//cellular metabolic process//cellular macromolecule metabolic process//cellular protein metabolic process//localization//peptide metabolic process//cellular nitrogen compound metabolic process//protein processing//protein metabolic process//signal peptide processin…	GO:0031224//GO:0043229//GO:0005623//GO:0044422//GO:0005789//GO:0016020//GO:0005575//GO:0043227//GO:0042175//GO:0005787//GO:0043234//GO:0031090//GO:0044425//GO:0044446//GO:0044464//GO:0043226//GO:0044444//GO:0005737//GO:0043231//GO:0005783//GO:0032991//GO:0044424//GO:0012505//GO:0005622//GO:0044432//GO:0016021	intrinsic component of membrane//intracellular organelle//cell//organelle part//endoplasmic reticulum membrane//membrane//cellular_component//membrane-bounded organelle//nuclear outer membrane-endoplasmic reticulum membrane network//signal peptidase complex//protein complex//organelle membrane//membrane part//intracellular organelle part//cell part//organelle//cytoplasmic part//cytoplasm//intrace…	GO:0016787//GO:0003674//GO:0003824//GO:0008233	hydrolase activity//molecular_function//catalytic activity//peptidase activity	gltJ; glutamate/aspartate ABC transporter permease; K10003 glutamate/aspartate transport system permease protein	http://www.genome.jp/dbget-bin/www_bget?pfs:PFLU1138
HZ99_RS11255	15.9128	426.649	-4.7448	5.5434e-13	8.3028e-11	-//-	glycosyl transferase family 51	M	GO:0016055//GO:0051704//GO:0050794//GO:0007165//GO:0065007//GO:0007166//GO:0007154//GO:0044763//GO:0044419//GO:0009987//GO:0023052//GO:0044403//GO:0044699//GO:0016032//GO:0044764//GO:0008150//GO:0051716//GO:0050789//GO:0044700//GO:0050896	Wnt signaling pathway//multi-organism process//regulation of cellular process//signal transduction//biological regulation//cell surface receptor signaling pathway//cell communication//single-organism cellular process//interspecies interaction between organisms//cellular process//signaling//symbiosis, encompassing mutualism through parasitism//single-organism process//viral process//multi-organism…	GO:0005575//GO:0044423//GO:0019031//GO:0019012//GO:0036338	cellular_component//virion part//viral envelope//virion//viral membrane	GO:0031406//GO:0043167//GO:0008013//GO:1901363//GO:0005488//GO:0097159//GO:0008658//GO:0033293//GO:1901681//GO:0008144//GO:0005515//GO:0003674//GO:0033218//GO:0043168	carboxylic acid binding//ion binding//beta-catenin binding//heterocyclic compound binding//binding//organic cyclic compound binding//penicillin binding//monocarboxylic acid binding//sulfur compound binding//drug binding//protein binding//molecular_function//amide binding//anion binding	hypothetical protein	http://www.genome.jp/dbget-bin/www_bget?pfs:PFLU1101
HZ99_RS11305	9.1925	34.3237	-1.9007	0.00012085	0.0026707	-//-	DUF2132 domain-containing protein	S	--	--	--	--	GO:0097159//GO:1901363//GO:0003674//GO:0003676//GO:0003677//GO:0005488	organic cyclic compound binding//heterocyclic compound binding//molecular_function//nucleic acid binding//DNA binding//binding	hypothetical protein	http://www.genome.jp/dbget-bin/www_bget?pfs:PFLU1087A
HZ99_RS11320	128.006	1599.73	-3.6435	3.205e-10	2.5962e-08	gnl|BL_ORD_ID|95881 sp|P05465|DHGA_ACICA Quinoprotein glucose dehydrogenase A OS=Acinetobacter calcoaceticus GN=gdhA PE=3 SV=1//0	glucose/quinate/shikimate family membrane-bound PQQ-dependent dehydrogenas	G	--	--	--	--	--	--	gcd; quinoprotein glucose dehydrogenase (EC:1.1.5.2); K00117 quinoprotein glucose dehydrogenase [EC:1.1.5.2]	http://www.genome.jp/dbget-bin/www_bget?pfs:PFLU1086
HZ99_RS11785	32.1735	85.8424	-1.4158	0.00026331	0.0053983	gnl|BL_ORD_ID|296540 sp|Q55434|PHY2_SYNY3 Phytochrome-like protein cph2 OS=Synechocystis sp. (strain PCC 6803 / Kazusa) GN=cph2 PE=1 SV=1//1.74467e-31	GGDEF domain-containing protein	S	GO:0008150//GO:0055114//GO:0008152//GO:0044710	biological_process//oxidation-reduction process//metabolic process//single-organism metabolic process	GO:0005622//GO:0044424//GO:0032991//GO:0005737//GO:0043234//GO:0005575//GO:0044464//GO:0044444//GO:0030700//GO:0005623	intracellular//intracellular part//macromolecular complex//cytoplasm//protein complex//cellular_component//cell part//cytoplasmic part//glycine reductase complex//cell	GO:0016491//GO:0030699//GO:0046992//GO:0003674//GO:0003824//GO:0050485	oxidoreductase activity//glycine reductase activity//oxidoreductase activity, acting on X-H and Y-H to form an X-Y bond//molecular_function//catalytic activity//oxidoreductase activity, acting on X-H and Y-H to form an X-Y bond, with a disulfide as acceptor	hypothetical protein	http://www.genome.jp/dbget-bin/www_bget?pfs:PFLU0956
HZ99_RS11970	53.3871	107.154	-1.0051	0.0033547	0.048625	-//-	HNH endonuclease	R	--	--	--	--	--	--	hypothetical protein	http://www.genome.jp/dbget-bin/www_bget?pfs:PFLU0913
HZ99_RS12025	90.8442	177.636	-0.96746	0.0033387	0.048524	gnl|BL_ORD_ID|486507 sp|Q9CPL9|URAA_PASMU Probable uracil permease OS=Pasteurella multocida (strain Pm70) GN=uraA PE=3 SV=1//1.72905e-142	Xanthine/uracil permease UraA	F	GO:0055085//GO:0044699//GO:0051234//GO:0006810//GO:0044763//GO:0009987//GO:0051179//GO:0044765//GO:0008150	transmembrane transport//single-organism process//establishment of localization//transport//single-organism cellular process//cellular process//localization//single-organism transport//biological_process	GO:0016020//GO:0005575	membrane//cellular_component	GO:0003674//GO:0005215	molecular_function//transporter activity	uraA; uracil permease; K02824 uracil permease	http://www.genome.jp/dbget-bin/www_bget?pfs:PFLU0898
HZ99_RS12325	162.886	1241.33	-2.93	4.4904e-05	0.00113	-//-	DUF541 domain-containing protein	S	GO:0046907//GO:0051234//GO:0044699//GO:0070727//GO:0006886//GO:0008150//GO:0006810//GO:0051649//GO:0015031//GO:0016192//GO:0033036//GO:0051641//GO:0051179//GO:0045184//GO:0071702//GO:0044763//GO:0008104//GO:0009987//GO:0034613	intracellular transport//establishment of localization//single-organism process//cellular macromolecule localization//intracellular protein transport//biological_process//transport//establishment of localization in cell//protein transport//vesicle-mediated transport//macromolecule localization//cellular localization//localization//establishment of protein localization//organic substance transport…	GO:0030140//GO:0000139//GO:0012505//GO:0030120//GO:0044424//GO:0012506//GO:0071944//GO:0005622//GO:0005737//GO:0043231//GO:0032991//GO:0030659//GO:0031988//GO:0031410//GO:0044425//GO:0031090//GO:0030125//GO:0030118//GO:0044464//GO:0030136//GO:0044444//GO:0043226//GO:0044446//GO:0048475//GO:0031982//GO:0005575//GO:0005905//GO:0030133//GO:0016020//GO:0030117//GO:0043234//GO:0005798//GO:0044431//GO:…	trans-Golgi network transport vesicle//Golgi membrane//endomembrane system//vesicle coat//intracellular part//vesicle membrane//cell periphery//intracellular//cytoplasm//intracellular membrane-bounded organelle//macromolecular complex//cytoplasmic vesicle membrane//membrane-bounded vesicle//cytoplasmic vesicle//membrane part//organelle membrane//clathrin vesicle coat//clathrin coat//cell part//cl…	GO:0003674//GO:0005198	molecular_function//structural molecule activity	hypothetical protein	http://www.genome.jp/dbget-bin/www_bget?pfs:PFLU0828
HZ99_RS12380	77.7011	3346.33	-5.4285	1.142e-09	8.435e-08	-//-	hypothetical protein	S	--	--	--	--	--	--	hypothetical protein	http://www.genome.jp/dbget-bin/www_bget?pfs:PFLU0818
HZ99_RS12515	50.9807	121.3	-1.2506	0.00040938	0.0079977	gnl|BL_ORD_ID|297005 sp|P22609|PILC_PSEAE Type 4 fimbrial assembly protein PilC OS=Pseudomonas aeruginosa (strain ATCC 15692 / PAO1 / 1C / PRS 101 / LMG 12228) GN=pilC PE=3 SV=2//2.61271e-142	type II secretion system protein F	NUW	GO:0006996//GO:0008150//GO:0016043//GO:0007029//GO:0044699//GO:0009987//GO:0044763//GO:0071840	organelle organization//biological_process//cellular component organization//endoplasmic reticulum organization//single-organism process//cellular process//single-organism cellular process//cellular component organization or biogenesis	GO:0005737//GO:0043231//GO:0005783//GO:0044424//GO:0012505//GO:0005622//GO:0044432//GO:0043229//GO:0005623//GO:0044422//GO:0005789//GO:0016020//GO:0005575//GO:0043227//GO:0042175//GO:0031090//GO:0044425//GO:0044446//GO:0044464//GO:0043226//GO:0044444	cytoplasm//intracellular membrane-bounded organelle//endoplasmic reticulum//intracellular part//endomembrane system//intracellular//endoplasmic reticulum part//intracellular organelle//cell//organelle part//endoplasmic reticulum membrane//membrane//cellular_component//membrane-bounded organelle//nuclear outer membrane-endoplasmic reticulum membrane network//organelle membrane//membrane part//intr…	--	--	pilC; type IV fimbrial assembly protein; K02653 type IV pilus assembly protein PilC	http://www.genome.jp/dbget-bin/www_bget?pfs:PFLU0791
HZ99_RS12630	5.10107	24.6053	-2.2701	0.00058745	0.010885	-//-	type IV pilus modification protein PilV	NW	--	--	--	--	--	--	hypothetical protein; K02671 type IV pilus assembly protein PilV	http://www.genome.jp/dbget-bin/www_bget?pfs:PFLU0773
HZ99_RS12635	14.6003	46.1122	-1.6592	0.00015297	0.0032926	-//-	Tfp pilus assembly protein FimT	NW	GO:0015628//GO:0045184//GO:0071806//GO:0033036//GO:0006810//GO:0051234//GO:0044699//GO:0055085//GO:0009306//GO:0032940//GO:0051179//GO:0051641//GO:0009987//GO:0044763//GO:0071702//GO:0008104//GO:0008150//GO:0046903//GO:0044765//GO:0015031//GO:0051649	protein secretion by the type II secretion system//establishment of protein localization//protein transmembrane transport//macromolecule localization//transport//establishment of localization//single-organism process//transmembrane transport//protein secretion//secretion by cell//localization//cellular localization//cellular process//single-organism cellular process//organic substance transport//…	GO:0005623//GO:0005575//GO:0043234//GO:0044464//GO:0015627//GO:0032991	cell//cellular_component//protein complex//cell part//type II protein secretion system complex//macromolecular complex	GO:0008565//GO:0003674//GO:0005215//GO:0022892	protein transporter activity//molecular_function//transporter activity//substrate-specific transporter activity	putative type IV pilus-like protein; K08084 type IV fimbrial biogenesis protein FimT	http://www.genome.jp/dbget-bin/www_bget?pfs:PFLU0772
HZ99_RS12730	28.8501	116.677	-2.0159	4.861e-08	2.4962e-06	-//-	hypothetical protein	S	GO:0043900//GO:0051704//GO:0050794//GO:0065007//GO:0009987//GO:0044764//GO:0008150//GO:0050789//GO:0046999//GO:0000746	regulation of multi-organism process//multi-organism process//regulation of cellular process//biological regulation//cellular process//multi-organism cellular process//biological_process//regulation of biological process//regulation of conjugation//conjugation	GO:0016020//GO:0005575//GO:0019867	membrane//cellular_component//outer membrane	--	--	hypothetical protein	http://www.genome.jp/dbget-bin/www_bget?pfs:PFLU5320
HZ99_RS12740	3477.7	22621.3	-2.7015	2.361e-11	2.4283e-09	-//-	DUF3015 domain-containing protein	S	--	--	--	--	--	--	hypothetical protein	http://www.genome.jp/dbget-bin/www_bget?pfs:PFLU5322
HZ99_RS12745	51.8903	253.492	-2.2884	2.5716e-06	9.2439e-05	-//-	DUF4105 domain-containing protein	S	--	--	--	--	--	--	hypothetical protein	http://www.genome.jp/dbget-bin/www_bget?pfs:PFLU5323
HZ99_RS12755	5.76412	84.8086	-3.879	1.3731e-09	9.7421e-08	-//-	hypothetical protein	S	--	--	--	--	--	--	putative lipoprotein	http://www.genome.jp/dbget-bin/www_bget?pfs:PFLU5324
HZ99_RS12795	81.7289	485.11	-2.5694	1.7505e-14	4.1038e-12	gnl|BL_ORD_ID|55872 sp|Q9HVI1|CDGBP_PSEAE Cyclic diguanosine monophosphate-binding protein PA4608 OS=Pseudomonas aeruginosa (strain ATCC 15692 / PAO1 / 1C / PRS 101 / LMG 12228) GN=PA4608 PE=1 SV=1//1.0698e-18	pilus assembly protein	NW	--	--	--	--	GO:1901265//GO:0043168//GO:0019001//GO:0032561//GO:0003674//GO:0032553//GO:0030551//GO:0035438//GO:0032555//GO:0000166//GO:0097159//GO:0005488//GO:0036094//GO:1901363//GO:0043167//GO:0017076	nucleoside phosphate binding//anion binding//guanyl nucleotide binding//guanyl ribonucleotide binding//molecular_function//ribonucleotide binding//cyclic nucleotide binding//cyclic-di-GMP binding//purine ribonucleotide binding//nucleotide binding//organic cyclic compound binding//binding//small molecule binding//heterocyclic compound binding//ion binding//purine nucleotide binding	hypothetical protein	http://www.genome.jp/dbget-bin/www_bget?pfs:PFLU5334
HZ99_RS12825	126.242	1203.32	-3.2528	0.00012813	0.0027859	gnl|BL_ORD_ID|429489 sp|P58590|SOLR_RALSO Transcriptional activator protein SolR OS=Ralstonia solanacearum (strain GMI1000) GN=solR PE=3 SV=1//7.58302e-31	LuxR family transcriptional regulator	K	GO:0010468//GO:0034645//GO:0044237//GO:0006807//GO:0060255//GO:0044238//GO:0032774//GO:0008152//GO:0009987//GO:1901360//GO:0051252//GO:0050794//GO:0044260//GO:0010556//GO:0065007//GO:0090304//GO:0031326//GO:0006139//GO:0018130//GO:0019219//GO:0009058//GO:0019222//GO:0071704//GO:0009889//GO:0034654//GO:0019438//GO:0080090//GO:0046483//GO:1901576//GO:0034641//GO:0031323//GO:0006351//GO:1901362//GO:…	regulation of gene expression//cellular macromolecule biosynthetic process//cellular metabolic process//nitrogen compound metabolic process//regulation of macromolecule metabolic process//primary metabolic process//RNA biosynthetic process//metabolic process//cellular process//organic cyclic compound metabolic process//regulation of RNA metabolic process//regulation of cellular process//cellular …	--	--	GO:0000988//GO:0000996//GO:0097159//GO:0005488//GO:1901363//GO:0001071//GO:0003674//GO:0016987//GO:0003676//GO:0003677//GO:0000990//GO:0003700	transcription factor activity, protein binding//core DNA-dependent RNA polymerase binding promoter specificity activity//organic cyclic compound binding//binding//heterocyclic compound binding//nucleic acid binding transcription factor activity//molecular_function//sigma factor activity//nucleic acid binding//DNA binding//transcription factor activity, core RNA polymerase binding//transcription f…	putative LuxR family regulatory protein; K07782 LuxR family transcriptional regulator	http://www.genome.jp/dbget-bin/www_bget?pfs:PFLU5342
HZ99_RS12835	225.452	492.043	-1.126	0.00039882	0.0078199	gnl|BL_ORD_ID|83408 sp|P0ABK2|CYDB_ECOLI Cytochrome bd-I ubiquinol oxidase subunit 2 OS=Escherichia coli (strain K12) GN=cydB PE=1 SV=1//1.50035e-27	cytochrome d ubiquinol oxidase subunit II	C	GO:0055114//GO:0008152//GO:0044710//GO:0008150	oxidation-reduction process//metabolic process//single-organism metabolic process//biological_process	GO:0016020//GO:0005575	membrane//cellular_component	GO:0005488//GO:0097159//GO:0036094//GO:1901363//GO:0043167//GO:0000166//GO:0043169//GO:1901265//GO:0046872//GO:0003674	binding//organic cyclic compound binding//small molecule binding//heterocyclic compound binding//ion binding//nucleotide binding//cation binding//nucleoside phosphate binding//metal ion binding//molecular_function	putative cytochrome oxidase subunit II; K00426 cytochrome d ubiquinol oxidase subunit II [EC:1.10.3.-]	http://www.genome.jp/dbget-bin/www_bget?pfs:PFLU5345
HZ99_RS12840	186.872	423.628	-1.1807	0.00019374	0.0040807	gnl|BL_ORD_ID|83401 sp|P94364|CYDA_BACSU Cytochrome bd ubiquinol oxidase subunit 1 OS=Bacillus subtilis (strain 168) GN=cydA PE=3 SV=1//1.0489e-79	cytochrome ubiquinol oxidase subunit I	C	--	--	GO:0005575//GO:0016020	cellular_component//membrane	--	--	putative cytochrome oxidase subunit I; K00425 cytochrome d ubiquinol oxidase subunit I [EC:1.10.3.-]	http://www.genome.jp/dbget-bin/www_bget?pfs:PFLU5346
HZ99_RS12855	52.7324	256.846	-2.2841	2.8366e-11	2.7313e-09	gnl|BL_ORD_ID|516873 sp|Q57772|Y326_METJA Putative permease MJ0326 OS=Methanocaldococcus jannaschii (strain ATCC 43067 / DSM 2661 / JAL-1 / JCM 10045 / NBRC 100440) GN=MJ0326 PE=3 SV=1//3.93523e-123	guanine permease	F	GO:0051179//GO:0044763//GO:0009987//GO:0051234//GO:0044699//GO:0008150//GO:0006810//GO:0055085//GO:0044765	localization//single-organism cellular process//cellular process//establishment of localization//single-organism process//biological_process//transport//transmembrane transport//single-organism transport	GO:0005575//GO:0016020	cellular_component//membrane	GO:0005215//GO:0003674	transporter activity//molecular_function	putative transporter-like membrane protein; K06901 putative MFS transporter, AGZA family, xanthine/uracil permease	http://www.genome.jp/dbget-bin/www_bget?pfs:PFLU5352
HZ99_RS12860	40.8004	180.034	-2.1416	1.5798e-09	1.1063e-07	gnl|BL_ORD_ID|469480 sp|Q9RHS9|TRMA_PSEFL tRNA/tmRNA (uracil-C(5))-methyltransferase OS=Pseudomonas fluorescens GN=trmA PE=3 SV=1//0	tRNA (uridine(54)-C5)-methyltransferase TrmA	J	GO:0071704//GO:0034470//GO:0000154//GO:0009451//GO:0008033//GO:0046483//GO:0034641//GO:0043414//GO:0044085//GO:0001510//GO:0031167//GO:0016072//GO:0010467//GO:0006399//GO:0006725//GO:0042254//GO:0006396//GO:0043170//GO:0043412//GO:0016070//GO:0008150//GO:0044237//GO:0006807//GO:0032259//GO:0044238//GO:0034660//GO:0008152//GO:0009987//GO:1901360//GO:0006364//GO:0071840//GO:0044260//GO:0022613//GO:…	organic substance metabolic process//ncRNA processing//rRNA modification//RNA modification//tRNA processing//heterocycle metabolic process//cellular nitrogen compound metabolic process//macromolecule methylation//cellular component biogenesis//RNA methylation//rRNA methylation//rRNA metabolic process//gene expression//tRNA metabolic process//cellular aromatic compound metabolic process//ribosome …	--	--	GO:0008168//GO:0003824//GO:0003674//GO:0008757//GO:0016741//GO:0016740//GO:0008176//GO:0016423//GO:0008175//GO:0008173	methyltransferase activity//catalytic activity//molecular_function//S-adenosylmethionine-dependent methyltransferase activity//transferase activity, transferring one-carbon groups//transferase activity//tRNA (guanine-N7-)-methyltransferase activity//tRNA (guanine) methyltransferase activity//tRNA methyltransferase activity//RNA methyltransferase activity	trmA; tRNA (uracil-5-)-methyltransferase (EC:2.1.1.35); K00557 tRNA (uracil-5-)-methyltransferase [EC:2.1.1.35]	http://www.genome.jp/dbget-bin/www_bget?pfs:PFLU5353
HZ99_RS12910	121.884	303.692	-1.3171	3.8295e-05	0.00097399	gnl|BL_ORD_ID|541014 sp|P64429|YPFJ_ECOLI Uncharacterized protein YpfJ OS=Escherichia coli (strain K12) GN=ypfJ PE=4 SV=1//4.46977e-85	metallopeptidase	R	--	--	--	--	--	--	putative metallopeptidase; K07054	http://www.genome.jp/dbget-bin/www_bget?pfs:PFLU5371
HZ99_RS12915	27.9874	78.9635	-1.4964	9.9805e-05	0.002233	-//-	hypothetical protein	S	GO:0006725//GO:0046700//GO:1901565//GO:1901564//GO:0008150//GO:1901361//GO:0009056//GO:0071704//GO:0006778//GO:0006787//GO:0015994//GO:0015996//GO:0034641//GO:0019439//GO:0051187//GO:0046483//GO:1901575//GO:0051186//GO:0033015//GO:0044248//GO:0046149//GO:1901360//GO:0042440//GO:0006807//GO:0044237//GO:0009987//GO:0044270//GO:0008152//GO:0044710//GO:0033013	cellular aromatic compound metabolic process//heterocycle catabolic process//organonitrogen compound catabolic process//organonitrogen compound metabolic process//biological_process//organic cyclic compound catabolic process//catabolic process//organic substance metabolic process//porphyrin-containing compound metabolic process//porphyrin-containing compound catabolic process//chlorophyll metabol…	--	--	GO:0016788//GO:0003674//GO:0003824//GO:0052689//GO:0016787//GO:0047746	hydrolase activity, acting on ester bonds//molecular_function//catalytic activity//carboxylic ester hydrolase activity//hydrolase activity//chlorophyllase activity	hypothetical protein	http://www.genome.jp/dbget-bin/www_bget?pfs:PFLU5372
HZ99_RS13055	53.7118	118.722	-1.1443	0.0031647	0.046623	-//-	hypothetical protein	S	--	--	--	--	--	--	--	--
HZ99_RS13190	80.9989	5338.23	-6.0423	1.2564e-11	1.4413e-09	-//-	hypothetical protein	S	--	--	--	--	--	--	--	--
HZ99_RS13315	324.172	1082.41	-1.7394	2.0403e-05	0.00055282	gnl|BL_ORD_ID|107989 sp|P9WNP3|ECH1_MYCTU Probable enoyl-CoA hydratase 1 OS=Mycobacterium tuberculosis (strain ATCC 25618 / H37Rv) GN=Rv0130 PE=1 SV=1//6.68522e-42	dehydratase	R	--	--	--	--	--	--	hypothetical protein	http://www.genome.jp/dbget-bin/www_bget?pfs:PFLU5434
HZ99_RS13325	289.611	850.011	-1.5534	6.2231e-07	2.5614e-05	gnl|BL_ORD_ID|542356 sp|P45469|YRAR_ECOLI Uncharacterized protein YraR OS=Escherichia coli (strain K12) GN=yraR PE=4 SV=2//1.92603e-62	oxidoreductase	R	GO:0008152//GO:0044710//GO:0055114//GO:0008150	metabolic process//single-organism metabolic process//oxidation-reduction process//biological_process	GO:0005575//GO:0044423//GO:0019012//GO:0019028	cellular_component//virion part//virion//viral capsid	GO:1901363//GO:0036094//GO:0051287//GO:0097159//GO:0005488//GO:0050662//GO:0016620//GO:0000166//GO:0016491//GO:1901265//GO:0048037//GO:0003674//GO:0003824//GO:0016903	heterocyclic compound binding//small molecule binding//NAD binding//organic cyclic compound binding//binding//coenzyme binding//oxidoreductase activity, acting on the aldehyde or oxo group of donors, NAD or NADP as acceptor//nucleotide binding//oxidoreductase activity//nucleoside phosphate binding//cofactor binding//molecular_function//catalytic activity//oxidoreductase activity, acting on the al…	hypothetical protein	http://www.genome.jp/dbget-bin/www_bget?pfs:PFLU5436
HZ99_RS13430	28.571	101.883	-1.8343	9.5785e-07	3.8543e-05	-//-	hypothetical protein	S	--	--	--	--	--	--	--	--
HZ99_RS13445	149.968	360.359	-1.2648	6.8939e-05	0.0016375	gnl|BL_ORD_ID|534080 sp|O94564|YGD6_SCHPO Zinc-type alcohol dehydrogenase-like protein C1773.06c OS=Schizosaccharomyces pombe (strain 972 / ATCC 24843) GN=SPBC1773.06c PE=3 SV=1//4.08594e-69	NAD(P)-dependent alcohol dehydrogenase	CR	GO:0006810//GO:0044699//GO:0051234//GO:0030001//GO:0006520//GO:0071704//GO:0044281//GO:0006813//GO:0008152//GO:0044710//GO:0044237//GO:0019752//GO:0006811//GO:0008150//GO:0006082//GO:1901564//GO:0044765//GO:0043436//GO:0051179//GO:0006812//GO:0015672//GO:0055114//GO:0009987//GO:0044238//GO:0006807	transport//single-organism process//establishment of localization//metal ion transport//cellular amino acid metabolic process//organic substance metabolic process//small molecule metabolic process//potassium ion transport//metabolic process//single-organism metabolic process//cellular metabolic process//carboxylic acid metabolic process//ion transport//biological_process//organic acid metabolic p…	--	--	GO:0003674//GO:0003824//GO:0016491	molecular_function//catalytic activity//oxidoreductase activity	putative alcohol dehydrogenase	http://www.genome.jp/dbget-bin/www_bget?pfs:PFLU2204
HZ99_RS13785	84.9168	246.98	-1.5403	2.8314e-06	9.9783e-05	-//-	ABC transporter substrate-binding protein	R	--	--	--	--	--	--	hypothetical protein	http://www.genome.jp/dbget-bin/www_bget?pfs:PFLU5467
HZ99_RS13905	65.1633	415.152	-2.6715	3.7552e-15	9.642e-13	gnl|BL_ORD_ID|309484 sp|O31158|PRXC_PSEFL Non-heme chloroperoxidase OS=Pseudomonas fluorescens GN=cpo PE=1 SV=3//8.39698e-130	chloroperoxidase	P	GO:0071704//GO:0019538//GO:0043170//GO:0008150//GO:0006508//GO:0044238//GO:0008152	organic substance metabolic process//protein metabolic process//macromolecule metabolic process//biological_process//proteolysis//primary metabolic process//metabolic process	--	--	GO:0008236//GO:0016787//GO:0003824//GO:0003674//GO:0008233//GO:0070011//GO:0017171	serine-type peptidase activity//hydrolase activity//catalytic activity//molecular_function//peptidase activity//peptidase activity, acting on L-amino acid peptides//serine hydrolase activity	cpo; non-heme chloroperoxidase (EC:1.11.1.10)	http://www.genome.jp/dbget-bin/www_bget?pfs:PFLU2407
HZ99_RS13955	2339.21	12040.5	-2.3638	1.5026e-06	5.5876e-05	gnl|BL_ORD_ID|51039 sp|Q27710|CATA_ONCVE Catalase OS=Onchocerca volvulus endobacterium GN=cat PE=2 SV=1//0	catalase KatE	P	GO:0008150//GO:0055114//GO:0008152//GO:0044710	biological_process//oxidation-reduction process//metabolic process//single-organism metabolic process	--	--	GO:0004601//GO:0016684//GO:0004096//GO:0003674//GO:0003824//GO:0016491//GO:0016209//GO:0046906//GO:0005488//GO:0097159//GO:1901363//GO:0020037	peroxidase activity//oxidoreductase activity, acting on peroxide as acceptor//catalase activity//molecular_function//catalytic activity//oxidoreductase activity//antioxidant activity//tetrapyrrole binding//binding//organic cyclic compound binding//heterocyclic compound binding//heme binding	katA; catalase (EC:1.11.1.6); K03781 catalase [EC:1.11.1.6]	http://www.genome.jp/dbget-bin/www_bget?pfs:PFLU5500
HZ99_RS14325	69.3429	427.338	-2.6236	6.8139e-06	0.0002254	gnl|BL_ORD_ID|9911 sp|A4IP64|ADH1_GEOTN Long-chain-alcohol dehydrogenase 1 OS=Geobacillus thermodenitrificans (strain NG80-2) GN=adh1 PE=1 SV=1//1.20627e-92	NAD-dependent alcohol dehydrogenase	C	GO:0044710//GO:0008152//GO:0055114//GO:0008150	single-organism metabolic process//metabolic process//oxidation-reduction process//biological_process	--	--	GO:0043169//GO:0003824//GO:0003674//GO:0046872//GO:0005488//GO:0043167//GO:0016491	cation binding//catalytic activity//molecular_function//metal ion binding//binding//ion binding//oxidoreductase activity	putative alcohol dehydrogenase	http://www.genome.jp/dbget-bin/www_bget?pfs:PFLU5564
HZ99_RS14415	323.634	22533.7	-6.1216	4.2738e-19	3.2921e-16	gnl|BL_ORD_ID|532370 sp|P0ACY3|YEAG_ECOLI Uncharacterized protein YeaG OS=Escherichia coli (strain K12) GN=yeaG PE=3 SV=1//0	PrkA family serine protein kinase	T	--	--	--	--	GO:0043167//GO:0017076//GO:0005488//GO:0097159//GO:0016818//GO:0032559//GO:0036094//GO:1901363//GO:0005524//GO:0032550//GO:0016462//GO:0000166//GO:0032555//GO:0016817//GO:0003678//GO:0001883//GO:0016887//GO:0032549//GO:0004386//GO:0017111//GO:0003824//GO:0032553//GO:0003674//GO:0035639//GO:0043168//GO:1901265//GO:0001882//GO:0016787//GO:0030554	ion binding//purine nucleotide binding//binding//organic cyclic compound binding//hydrolase activity, acting on acid anhydrides, in phosphorus-containing anhydrides//adenyl ribonucleotide binding//small molecule binding//heterocyclic compound binding//ATP binding//purine ribonucleoside binding//pyrophosphatase activity//nucleotide binding//purine ribonucleotide binding//hydrolase activity, acting…	hypothetical protein; K07180 serine protein kinase	http://www.genome.jp/dbget-bin/www_bget?pfs:PFLU5582
HZ99_RS14420	204.289	2685.51	-3.7165	2.335e-12	2.9977e-10	gnl|BL_ORD_ID|522201 sp|C3K332|Y5583_PSEFS UPF0229 protein PFLU_5583 OS=Pseudomonas fluorescens (strain SBW25) GN=PFLU_5583 PE=3 SV=1//0	hypothetical protein	S	--	--	--	--	--	--	hypothetical protein; K09786 hypothetical protein	http://www.genome.jp/dbget-bin/www_bget?pfs:PFLU5583
HZ99_RS14425	140.186	3518.17	-4.6494	6.4979e-14	1.4015e-11	gnl|BL_ORD_ID|530597 sp|P29013|YCGB_ECOLI Uncharacterized protein YcgB OS=Escherichia coli (strain K12) GN=ycgB PE=4 SV=2//0	SpoVR family protein	R	--	--	--	--	--	--	SpoVR family protein	http://www.genome.jp/dbget-bin/www_bget?pfs:PFLU5584
HZ99_RS14460	203.203	477.046	-1.2312	9.8161e-05	0.0022146	gnl|BL_ORD_ID|98604 sp|P0A119|DNAG_PSEPU DNA primase OS=Pseudomonas putida GN=dnaG PE=3 SV=1//0	DNA primase	L	GO:0050789//GO:0009059//GO:0043170//GO:0044271//GO:0006352//GO:0006355//GO:0016070//GO:0044249//GO:0008150//GO:2000112//GO:0006269//GO:0051171//GO:0010467//GO:2001141//GO:0006725//GO:0046483//GO:0080090//GO:0034641//GO:1901576//GO:0006261//GO:0006351//GO:1901362//GO:0031323//GO:0018130//GO:0071704//GO:0019222//GO:0009058//GO:0019219//GO:0009889//GO:0019438//GO:0034654//GO:0010556//GO:0006259//GO:…	regulation of biological process//macromolecule biosynthetic process//macromolecule metabolic process//cellular nitrogen compound biosynthetic process//DNA-templated transcription, initiation//regulation of transcription, DNA-templated//RNA metabolic process//cellular biosynthetic process//biological_process//regulation of cellular macromolecule biosynthetic process//DNA replication, synthesis of…	--	--	GO:0003896//GO:0000990//GO:0003700//GO:0003677//GO:0034062//GO:0043169//GO:0008270//GO:0016740//GO:0016987//GO:0016779//GO:0003676//GO:0003824//GO:0001071//GO:0046872//GO:0003674//GO:0005488//GO:0097159//GO:0016772//GO:1901363//GO:0043167//GO:0046914//GO:0000996//GO:0003899//GO:0000988	DNA primase activity//transcription factor activity, core RNA polymerase binding//transcription factor activity, sequence-specific DNA binding//DNA binding//RNA polymerase activity//cation binding//zinc ion binding//transferase activity//sigma factor activity//nucleotidyltransferase activity//nucleic acid binding//catalytic activity//nucleic acid binding transcription factor activity//metal ion b…	dnaG; DNA primase; K02316 DNA primase [EC:2.7.7.-]	http://www.genome.jp/dbget-bin/www_bget?pfs:PFLU5591
HZ99_RS14470	24.8411	561.761	-4.4992	2.5539e-11	2.5037e-09	gnl|BL_ORD_ID|509818 sp|Q9I310|Y1727_PSEAE Uncharacterized signaling protein PA1727 OS=Pseudomonas aeruginosa (strain ATCC 15692 / PAO1 / 1C / PRS 101 / LMG 12228) GN=PA1727 PE=3 SV=1//3.6993e-115	bifunctional diguanylate cyclase/phosphodiesterase	T	GO:0006725//GO:2000112//GO:2001141//GO:0010467//GO:0051171//GO:0044271//GO:0008150//GO:0006355//GO:0016070//GO:0044249//GO:0050789//GO:0009059//GO:0043170//GO:0009889//GO:0034654//GO:0019438//GO:0018130//GO:0019222//GO:0009058//GO:0019219//GO:0071704//GO:0031323//GO:1901362//GO:0006351//GO:0046483//GO:0080090//GO:0034641//GO:1901576//GO:0050794//GO:0044260//GO:1901360//GO:0051252//GO:0065007//GO:…	cellular aromatic compound metabolic process//regulation of cellular macromolecule biosynthetic process//regulation of RNA biosynthetic process//gene expression//regulation of nitrogen compound metabolic process//cellular nitrogen compound biosynthetic process//biological_process//regulation of transcription, DNA-templated//RNA metabolic process//cellular biosynthetic process//regulation of biolo…	--	--	GO:0005515//GO:0003674//GO:0005488	protein binding//molecular_function//binding	putative signaling GGDEF/EAL domain-containing protein	http://www.genome.jp/dbget-bin/www_bget?pfs:PFLU5593
HZ99_RS14655	88.9709	240.505	-1.4347	1.4324e-05	0.00040437	-//-	hypothetical protein	S	--	--	--	--	GO:0005488//GO:0097159//GO:1901363//GO:0003674//GO:0003676	binding//organic cyclic compound binding//heterocyclic compound binding//molecular_function//nucleic acid binding	--	--
HZ99_RS14800	23.91	68.0329	-1.5086	0.0012273	0.020876	gnl|BL_ORD_ID|305351 sp|C3K348|PQQB_PSEFS Coenzyme PQQ synthesis protein B OS=Pseudomonas fluorescens (strain SBW25) GN=pqqB PE=3 SV=1//0	pyrroloquinoline quinone biosynthesis protein B, PqqB	H	--	--	--	--	--	--	pqqB; pyrroloquinoline quinone biosynthesis protein PqqB; K06136 pyrroloquinoline quinone biosynthesis protein B	http://www.genome.jp/dbget-bin/www_bget?pfs:PFLU5599
HZ99_RS14805	15.1176	43.6728	-1.5305	0.00053821	0.010147	gnl|BL_ORD_ID|305408 sp|Q88QV6|PQQC_PSEPK Pyrroloquinoline-quinone synthase OS=Pseudomonas putida (strain KT2440) GN=pqqC PE=3 SV=1//3.08256e-177	pyrroloquinoline quinone biosynthesis protein PqqC	H	--	--	--	--	--	--	pqqC; pyrroloquinoline quinone biosynthesis protein PqqC (EC:1.3.3.11); K06137 pyrroloquinoline-quinone synthase [EC:1.3.3.11]	http://www.genome.jp/dbget-bin/www_bget?pfs:PFLU5600
HZ99_RS14840	232.513	663.966	-1.5138	1.1898e-06	4.4863e-05	gnl|BL_ORD_ID|298524 sp|Q9A5I5|PLED_CAUCR Response regulator PleD OS=Caulobacter crescentus (strain ATCC 19089 / CB15) GN=pleD PE=1 SV=1//5.23554e-11	diguanylate cyclase	T	--	--	--	--	--	--	putative GGDEF domain membrane protein	http://www.genome.jp/dbget-bin/www_bget?pfs:PFLU5608
HZ99_RS14900	249.03	1284.36	-2.3667	2.7461e-06	9.806e-05	-//-	glycine cleavage system protein R	E	GO:0008152//GO:0008150	metabolic process//biological_process	--	--	GO:0016597//GO:0005488//GO:0031406//GO:0043167//GO:0043168//GO:0003674	amino acid binding//binding//carboxylic acid binding//ion binding//anion binding//molecular_function	hypothetical protein	http://www.genome.jp/dbget-bin/www_bget?pfs:PFLU5622
HZ99_RS14910	57.3806	273.896	-2.255	1.1361e-06	4.4311e-05	gnl|BL_ORD_ID|60355 sp|A1W0A5|CHEY_CAMJJ Chemotaxis protein CheY homolog OS=Campylobacter jejuni subsp. jejuni serotype O:23/36 (strain 81-176) GN=cheY PE=3 SV=1//2.76374e-12	response regulator	R	GO:0065007//GO:0007165//GO:0050794//GO:0023052//GO:0009987//GO:0007154//GO:0044763//GO:0008150//GO:0051716//GO:0050789//GO:0044699//GO:0050896//GO:0000160//GO:0044700	biological regulation//signal transduction//regulation of cellular process//signaling//cellular process//cell communication//single-organism cellular process//biological_process//cellular response to stimulus//regulation of biological process//single-organism process//response to stimulus//phosphorelay signal transduction system//single organism signaling	--	--	GO:0016830//GO:0016831//GO:0003824//GO:0003674//GO:0016829	carbon-carbon lyase activity//carboxy-lyase activity//catalytic activity//molecular_function//lyase activity	putative response regulator	http://www.genome.jp/dbget-bin/www_bget?pfs:PFLU5624
HZ99_RS14995	22.1026	84.4295	-1.9335	4.9783e-05	0.0012427	gnl|BL_ORD_ID|321304 sp|Q46339|PURU_CORS1 Formyltetrahydrofolate deformylase OS=Corynebacterium sp. (strain P-1) GN=purU PE=3 SV=1//1.69454e-91	formyltetrahydrofolate deformylase	E	GO:0008152//GO:0008150//GO:0009058	metabolic process//biological_process//biosynthetic process	--	--	GO:0016742//GO:0016740//GO:0016741//GO:0003674//GO:0003824	hydroxymethyl-, formyl- and related transferase activity//transferase activity//transferase activity, transferring one-carbon groups//molecular_function//catalytic activity	purU; formyltetrahydrofolate deformylase (EC:3.5.1.10); K01433 formyltetrahydrofolate deformylase [EC:3.5.1.10]	http://www.genome.jp/dbget-bin/www_bget?pfs:PFLU5647
HZ99_RS15105	22.9938	59.9605	-1.3828	0.00049566	0.0094438	gnl|BL_ORD_ID|205590 sp|Q92NF5|LCDH_RHIME L-carnitine dehydrogenase OS=Rhizobium meliloti (strain 1021) GN=lcdH PE=3 SV=1//3.27118e-25	4-hydroxybenzoyl-CoA thioesterase	I	GO:0072330//GO:0044711//GO:1901576//GO:0009058//GO:0071704//GO:0044281//GO:0046394//GO:0008152//GO:0044710//GO:0008610//GO:0019752//GO:0044237//GO:0008150//GO:0044249//GO:0006082//GO:0006633//GO:0006631//GO:0044255//GO:0043436//GO:0016053//GO:0009987//GO:0044238//GO:0044283//GO:0006629//GO:0032787	monocarboxylic acid biosynthetic process//single-organism biosynthetic process//organic substance biosynthetic process//biosynthetic process//organic substance metabolic process//small molecule metabolic process//carboxylic acid biosynthetic process//metabolic process//single-organism metabolic process//lipid biosynthetic process//carboxylic acid metabolic process//cellular metabolic process//bio…	--	--	GO:0016787//GO:0003674//GO:0003824//GO:0016788//GO:0016790	hydrolase activity//molecular_function//catalytic activity//hydrolase activity, acting on ester bonds//thiolester hydrolase activity	hypothetical protein; K07107 acyl-CoA thioester hydrolase [EC:3.1.2.-]	http://www.genome.jp/dbget-bin/www_bget?pfs:PFLU5676
HZ99_RS15270	981.01	2033.14	-1.0514	0.00056344	0.010549	gnl|BL_ORD_ID|229396 sp|C3K3F5|METK_PSEFS S-adenosylmethionine synthase OS=Pseudomonas fluorescens (strain SBW25) GN=metK PE=3 SV=1//0	methionine adenosyltransferase	E	GO:1901564//GO:0006725//GO:0046500//GO:0042455//GO:0006082//GO:0044249//GO:0008150//GO:0044271//GO:0034654//GO:0016053//GO:0043436//GO:1901362//GO:0042398//GO:0009108//GO:0009116//GO:1901360//GO:1901659//GO:0006807//GO:0044272//GO:1901135//GO:0044283//GO:0009987//GO:0044238//GO:0009163//GO:0042278//GO:0006575//GO:0046128//GO:0006732//GO:0071704//GO:0009058//GO:0072521//GO:0018130//GO:0019438//GO:…	organonitrogen compound metabolic process//cellular aromatic compound metabolic process//S-adenosylmethionine metabolic process//ribonucleoside biosynthetic process//organic acid metabolic process//cellular biosynthetic process//biological_process//cellular nitrogen compound biosynthetic process//nucleobase-containing compound biosynthetic process//organic acid biosynthetic process//oxoacid metab…	--	--	GO:0016740//GO:0004478//GO:0003674//GO:0003824//GO:0016765	transferase activity//methionine adenosyltransferase activity//molecular_function//catalytic activity//transferase activity, transferring alkyl or aryl (other than methyl) groups	metK; S-adenosylmethionine synthetase (EC:2.5.1.6); K00789 S-adenosylmethionine synthetase [EC:2.5.1.6]	http://www.genome.jp/dbget-bin/www_bget?pfs:PFLU5709
HZ99_RS15300	88.8175	190.523	-1.1011	0.00081039	0.014421	-//-	hypothetical protein	S	--	--	--	--	--	--	hypothetical protein	http://www.genome.jp/dbget-bin/www_bget?pfs:PFLU5715
HZ99_RS15730	20.7001	54.8557	-1.406	0.00060421	0.011119	gnl|BL_ORD_ID|538308 sp|Q5UQN4|YL432_MIMIV Uncharacterized protein L432 OS=Acanthamoeba polyphaga mimivirus GN=MIMI_L432 PE=4 SV=1//2.43543e-44	phosphohydrolase	R	--	--	--	--	--	--	hypothetical protein	http://www.genome.jp/dbget-bin/www_bget?pfs:PFLU5807
HZ99_RS15800	106.597	406.703	-1.9318	3.6872e-09	2.339e-07	-//-	DUF2269 domain-containing protein	S	--	--	--	--	--	--	hypothetical protein	http://www.genome.jp/dbget-bin/www_bget?pfs:PFLU5822
HZ99_RS15945	216.792	36.0639	2.5877	1.2239e-05	0.00035867	-//-	transporter	R	--	--	--	--	--	--	putative molibdenumpterin binding protein	http://www.genome.jp/dbget-bin/www_bget?pfs:PFLU5853
HZ99_RS15950	62.1114	11.3023	2.4582	1.8613e-05	0.00050687	gnl|BL_ORD_ID|435469 sp|Q4K441|SSUB2_PSEF5 Aliphatic sulfonates import ATP-binding protein SsuB 2 OS=Pseudomonas fluorescens (strain Pf-5 / ATCC BAA-477) GN=ssuB2 PE=3 SV=1//1.65369e-137	aliphatic sulfonates ABC transporter ATP-binding protein ssuB	P	--	--	--	--	GO:0005525//GO:0003674//GO:0032561//GO:0003824//GO:0032553//GO:0001882//GO:0035639//GO:1901265//GO:0043168//GO:0019001//GO:0016787//GO:0030554//GO:0016887//GO:0001883//GO:0032549//GO:0017111//GO:0032550//GO:0005524//GO:0016462//GO:0000166//GO:0003924//GO:0032555//GO:0043531//GO:0016817//GO:0043167//GO:0017076//GO:0016818//GO:0005488//GO:0097159//GO:1901363//GO:0032559//GO:0036094	GTP binding//molecular_function//guanyl ribonucleotide binding//catalytic activity//ribonucleotide binding//nucleoside binding//purine ribonucleoside triphosphate binding//nucleoside phosphate binding//anion binding//guanyl nucleotide binding//hydrolase activity//adenyl nucleotide binding//ATPase activity//purine nucleoside binding//ribonucleoside binding//nucleoside-triphosphatase activity//puri…	ssuB; aliphatic sulfonates transport ATP-binding subunit; K15555 sulfonate transport system ATP-binding protein [EC:3.6.3.-]	http://www.genome.jp/dbget-bin/www_bget?pfs:PFLU5854
HZ99_RS15955	48.9111	9.80471	2.3186	0.0019267	0.030827	gnl|BL_ORD_ID|435534 sp|P75851|SSUC_ECOLI Putative aliphatic sulfonates transport permease protein SsuC OS=Escherichia coli (strain K12) GN=ssuC PE=1 SV=2//4.86043e-106	alkanesulfonate transporter permease subunit SsuC	P	GO:0051234//GO:0006810//GO:0008150//GO:0051179	establishment of localization//transport//biological_process//localization	GO:0016020//GO:0005575	membrane//cellular_component	--	--	ssuC; putative aliphatic sulfonates ABC transporter permease; K15554 sulfonate transport system permease protein	http://www.genome.jp/dbget-bin/www_bget?pfs:PFLU5855
HZ99_RS16125	101.481	425.634	-2.0684	0.0003256	0.0065755	gnl|BL_ORD_ID|326611 sp|A7RK30|QORL2_NEMVE Quinone oxidoreductase-like protein 2 homolog OS=Nematostella vectensis GN=v1g238856 PE=3 SV=1//1.92745e-60	NADPH:quinone oxidoreductase	CR	GO:0055114//GO:0008152//GO:0044710//GO:0008150	oxidation-reduction process//metabolic process//single-organism metabolic process//biological_process	--	--	GO:0005488//GO:0097159//GO:1901363//GO:0051287//GO:0036094//GO:0000166//GO:0050662//GO:0016491//GO:0003674//GO:0003824//GO:0048037//GO:1901265	binding//organic cyclic compound binding//heterocyclic compound binding//NAD binding//small molecule binding//nucleotide binding//coenzyme binding//oxidoreductase activity//molecular_function//catalytic activity//cofactor binding//nucleoside phosphate binding	putative sinc-binding oxidoreductase; K00344 NADPH2:quinone reductase [EC:1.6.5.5]	http://www.genome.jp/dbget-bin/www_bget?pfs:PFLU5892
HZ99_RS16305	1039.42	2029.89	-0.96563	0.001148	0.019713	gnl|BL_ORD_ID|13130 sp|P26275|ALGR_PSEAE Positive alginate biosynthesis regulatory protein OS=Pseudomonas aeruginosa (strain ATCC 15692 / PAO1 / 1C / PRS 101 / LMG 12228) GN=algR PE=3 SV=1//1.59398e-139	DNA-binding response regulator	KT	GO:0050794//GO:0007165//GO:0065007//GO:0044763//GO:0007154//GO:0009987//GO:0023052//GO:0044699//GO:0050789//GO:0051716//GO:0008150//GO:0000160//GO:0044700//GO:0050896	regulation of cellular process//signal transduction//biological regulation//single-organism cellular process//cell communication//cellular process//signaling//single-organism process//regulation of biological process//cellular response to stimulus//biological_process//phosphorelay signal transduction system//single organism signaling//response to stimulus	--	--	GO:0005488//GO:0097159//GO:1901363//GO:0003677//GO:0003674//GO:0003676	binding//organic cyclic compound binding//heterocyclic compound binding//DNA binding//molecular_function//nucleic acid binding	algR; positive alginate biosynthesis regulatory protein; K08083 two-component system, LytT family, response regulator AlgR	http://www.genome.jp/dbget-bin/www_bget?pfs:PFLU5935
HZ99_RS16310	6.83171	0.388699	4.1355	0.0029627	0.044119	-//-	hypothetical protein	S	--	--	--	--	--	--	--	--
HZ99_RS16320	208.99	628.617	-1.5887	0.00034102	0.0068103	gnl|BL_ORD_ID|159043 sp|P82998|GSTE_PSEP1 Glutathione S-transferase OS=Pseudomonas putida (strain F1 / ATCC 700007) GN=Pput_0205 PE=1 SV=2//1.62171e-92	Glutathione S-transferase	O	--	--	--	--	GO:0005488//GO:0005515//GO:0003674	binding//protein binding//molecular_function	putative glutathione S-transferase domain protein; K00799 glutathione S-transferase [EC:2.5.1.18]	http://www.genome.jp/dbget-bin/www_bget?pfs:PFLU5937
HZ99_RS16385	538.988	1110.47	-1.0428	0.00056985	0.010632	-//-	hypothetical protein	S	--	--	--	--	--	--	hypothetical protein	http://www.genome.jp/dbget-bin/www_bget?pfs:PFLU5950
HZ99_RS16410	6.72031	51.838	-2.9474	8.4788e-10	6.5311e-08	gnl|BL_ORD_ID|71144 sp|P45049|COMM_HAEIN Competence protein ComM OS=Haemophilus influenzae (strain ATCC 51907 / DSM 11121 / KW20 / Rd) GN=comM PE=1 SV=1//7.43821e-61	magnesium chelatase	P	GO:0044238//GO:0008150//GO:0008152//GO:0071704//GO:0019538//GO:0043170//GO:0006508	primary metabolic process//biological_process//metabolic process//organic substance metabolic process//protein metabolic process//macromolecule metabolic process//proteolysis	--	--	GO:0016817//GO:0016462//GO:0017171//GO:0004176//GO:0017111//GO:0042623//GO:0070011//GO:0016818//GO:0004252//GO:0008236//GO:0016787//GO:0004175//GO:0003824//GO:0003674//GO:0008233//GO:0016887	hydrolase activity, acting on acid anhydrides//pyrophosphatase activity//serine hydrolase activity//ATP-dependent peptidase activity//nucleoside-triphosphatase activity//ATPase activity, coupled//peptidase activity, acting on L-amino acid peptides//hydrolase activity, acting on acid anhydrides, in phosphorus-containing anhydrides//serine-type endopeptidase activity//serine-type peptidase activity…	comM; putative magnesium chelatase protein; K07391 magnesium chelatase family protein	http://www.genome.jp/dbget-bin/www_bget?pfs:PFLU5956
HZ99_RS16455	231.753	498.57	-1.1052	0.00041671	0.0081115	gnl|BL_ORD_ID|516984 sp|Q9HYT3|Y3311_PSEAE Uncharacterized signaling protein PA3311 OS=Pseudomonas aeruginosa (strain ATCC 15692 / PAO1 / 1C / PRS 101 / LMG 12228) GN=PA3311 PE=3 SV=1//1.42286e-82	GGDEF-domain containing protein	T	GO:0007165//GO:0007275//GO:0023052//GO:0044707//GO:0048583//GO:0044699//GO:0050896//GO:0009966//GO:0065007//GO:0050794//GO:0009987//GO:0010646//GO:0044763//GO:0007154//GO:0050789//GO:0023051//GO:0051716//GO:0008150//GO:0032501//GO:0032502//GO:0044700	signal transduction//multicellular organismal development//signaling//single-multicellular organism process//regulation of response to stimulus//single-organism process//response to stimulus//regulation of signal transduction//biological regulation//regulation of cellular process//cellular process//regulation of cell communication//single-organism cellular process//cell communication//regulation …	GO:0016020//GO:0005575	membrane//cellular_component	--	--	putative EAL/GGDEF domain-containing protein	http://www.genome.jp/dbget-bin/www_bget?pfs:PFLU5960
HZ99_RS16465	60.5495	124.706	-1.0423	0.0033073	0.048353	gnl|BL_ORD_ID|501094 sp|C3K452|XPT_PSEFS Xanthine phosphoribosyltransferase OS=Pseudomonas fluorescens (strain SBW25) GN=xpt PE=3 SV=1//7.11301e-131	xanthine phosphoribosyltransferase	H	GO:0006725//GO:1901564//GO:0008150//GO:0006807//GO:0044238//GO:0009987//GO:1901135//GO:1901360//GO:0009116//GO:1901657//GO:0071704//GO:0046483//GO:0034641//GO:0044237//GO:0044710//GO:0008152//GO:0055086//GO:0006139//GO:0044281	cellular aromatic compound metabolic process//organonitrogen compound metabolic process//biological_process//nitrogen compound metabolic process//primary metabolic process//cellular process//carbohydrate derivative metabolic process//organic cyclic compound metabolic process//nucleoside metabolic process//glycosyl compound metabolic process//organic substance metabolic process//heterocycle metabo…	--	--	--	--	xpt; xanthine phosphoribosyltransferase; K03816 xanthine phosphoribosyltransferase [EC:2.4.2.22]	http://www.genome.jp/dbget-bin/www_bget?pfs:PFLU5962
HZ99_RS16560	73.6895	279.119	-1.9213	1.0693e-08	6.1994e-07	gnl|BL_ORD_ID|522717 sp|C3K471|Y5982_PSEFS UPF0758 protein PFLU_5982 OS=Pseudomonas fluorescens (strain SBW25) GN=PFLU_5982 PE=3 SV=1//2.06903e-137	JAB domain-containing protein	S	--	--	--	--	--	--	radC; DNA repair protein RadC; K03630 DNA repair protein RadC	http://www.genome.jp/dbget-bin/www_bget?pfs:PFLU5982
HZ99_RS16715	97.2987	3928.23	-5.3353	1.8293e-13	3.1818e-11	-//-	hypothetical protein	S	--	--	--	--	--	--	hypothetical protein	http://www.genome.jp/dbget-bin/www_bget?pfs:PFLU6037
HZ99_RS16790	246.124	1490.65	-2.5985	6.938e-06	0.00022811	-//-	GlsB/YeaQ/YmgE family stress response membrane protein	TR	GO:0050896//GO:0044699//GO:0016043//GO:0045229//GO:0023052//GO:0007165//GO:0044700//GO:0000160//GO:0050789//GO:0008150//GO:0051716//GO:0071554//GO:0007154//GO:0044763//GO:0009987//GO:0050794//GO:0071840//GO:0071555//GO:0065007	response to stimulus//single-organism process//cellular component organization//external encapsulating structure organization//signaling//signal transduction//single organism signaling//phosphorelay signal transduction system//regulation of biological process//biological_process//cellular response to stimulus//cell wall organization or biogenesis//cell communication//single-organism cellular proc…	GO:0016021//GO:0016020//GO:0031224//GO:0044425//GO:0005575	integral component of membrane//membrane//intrinsic component of membrane//membrane part//cellular_component	GO:0003824//GO:0016773//GO:0003674//GO:0000155//GO:0038023//GO:0060089//GO:0004673//GO:0016775//GO:0016772//GO:0016301//GO:0016740//GO:0004871//GO:0004872//GO:0005215//GO:0004672	catalytic activity//phosphotransferase activity, alcohol group as acceptor//molecular_function//phosphorelay sensor kinase activity//signaling receptor activity//molecular transducer activity//protein histidine kinase activity//phosphotransferase activity, nitrogenous group as acceptor//transferase activity, transferring phosphorus-containing groups//kinase activity//transferase activity//signal …	hypothetical protein	http://www.genome.jp/dbget-bin/www_bget?pfs:PFLU6053
HZ99_RS16935	507.984	1118.39	-1.1386	0.00047257	0.0090358	-//-	cell wall assembly protein	M	--	--	--	--	--	--	hypothetical protein	http://www.genome.jp/dbget-bin/www_bget?pfs:PFLU6077
HZ99_RS17035	387.93	10152	-4.7098	6.1543e-08	3.0726e-06	gnl|BL_ORD_ID|125043 sp|P31049|FAMT_PSEPU Probable fatty acid methyltransferase OS=Pseudomonas putida PE=3 SV=1//0	fatty acid methyltransferase	I	GO:0001510//GO:0043414//GO:0016070//GO:0008150//GO:0010467//GO:0006725//GO:0009987//GO:0044238//GO:0006807//GO:1901360//GO:0006464//GO:0034641//GO:0046483//GO:0071704//GO:0009451//GO:0019538//GO:0006396//GO:0043170//GO:0043412//GO:0008152//GO:0036211//GO:0044237//GO:0032259//GO:0006139//GO:0009452//GO:0090304//GO:0044267//GO:0044260//GO:0036260	RNA methylation//macromolecule methylation//RNA metabolic process//biological_process//gene expression//cellular aromatic compound metabolic process//cellular process//primary metabolic process//nitrogen compound metabolic process//organic cyclic compound metabolic process//cellular protein modification process//cellular nitrogen compound metabolic process//heterocycle metabolic process//organic …	--	--	GO:0008757//GO:0016741//GO:0004719//GO:0051998//GO:0016740//GO:0018024//GO:0042054//GO:0008171//GO:0008168//GO:0003674//GO:0003824//GO:0016279//GO:0010340//GO:0008170//GO:0016278//GO:0008276	S-adenosylmethionine-dependent methyltransferase activity//transferase activity, transferring one-carbon groups//protein-L-isoaspartate (D-aspartate) O-methyltransferase activity//protein carboxyl O-methyltransferase activity//transferase activity//histone-lysine N-methyltransferase activity//histone methyltransferase activity//O-methyltransferase activity//methyltransferase activity//molecular_f…	putative cyclopropane-fatty-acyl-phospholipid synthase; K00574 cyclopropane-fatty-acyl-phospholipid synthase [EC:2.1.1.79]	http://www.genome.jp/dbget-bin/www_bget?pfs:PFLU6097
HZ99_RS17125	70.6524	214.915	-1.605	1.4745e-06	5.5211e-05	-//-	3'-5' exonuclease	L	--	--	--	--	GO:1901363//GO:0005488//GO:0097159//GO:0003674//GO:0003676	heterocyclic compound binding//binding//organic cyclic compound binding//molecular_function//nucleic acid binding	--	--
HZ99_RS17150	206.896	546.379	-1.401	7.9494e-06	0.00025213	gnl|BL_ORD_ID|425825 sp|Q9ZHC9|SILA_SALTM Putative cation efflux system protein SilA OS=Salmonella typhimurium GN=silA PE=3 SV=1//0	RND divalent metal cation efflux transporter CzcA	PV	GO:0051179//GO:0008150//GO:0051234//GO:0006810	localization//biological_process//establishment of localization//transport	GO:0005575//GO:0016020	cellular_component//membrane	GO:0005215//GO:0003674	transporter activity//molecular_function	czcA; cobalt-zinc-cadmium resistance membrane protein; K15726 cobalt-zinc-cadmium resistance protein CzcA	http://www.genome.jp/dbget-bin/www_bget?pfs:PFLU0699
HZ99_RS17155	50.7113	172.968	-1.7701	0.0022481	0.035334	gnl|BL_ORD_ID|79624 sp|Q8CWA2|CUSB_ECOL6 Cation efflux system protein CusB OS=Escherichia coli O6:H1 (strain CFT073 / ATCC 700928 / UPEC) GN=cusB PE=3 SV=1//4.5917e-90	RND divalent metal cation efflux membrane fusion protein CzcB precursor	PV	GO:0044765//GO:0055085//GO:0006810//GO:0008150//GO:0044699//GO:0051234//GO:0009987//GO:0044763//GO:0051179	single-organism transport//transmembrane transport//transport//biological_process//single-organism process//establishment of localization//cellular process//single-organism cellular process//localization	GO:0005575//GO:0016020	cellular_component//membrane	--	--	HlyD family secretion protein; K03585 membrane fusion protein, multidrug efflux system	http://www.genome.jp/dbget-bin/www_bget?pfs:PFLU4978
HZ99_RS17165	72.6822	196.897	-1.4378	5.4978e-05	0.0013475	gnl|BL_ORD_ID|71365 sp|Q9KWM8|COPD_PSESF Copper resistance protein D OS=Pseudomonas syringae pv. actinidiae GN=copD PE=3 SV=1//1.78496e-86	copper resistance protein CopD	P	--	--	GO:0031224//GO:0005575//GO:0016020//GO:0044425//GO:0016021	intrinsic component of membrane//cellular_component//membrane//membrane part//integral component of membrane	--	--	--	--
HZ99_RS17170	67.0711	257.21	-1.9392	6.0703e-05	0.0014547	gnl|BL_ORD_ID|71420 sp|Q02541|COPS_PSEUB Sensor protein CopS OS=Pseudomonas syringae pv. tomato GN=copS PE=3 SV=1//6.36277e-154	two-component sensor histidine kinase	T	GO:0050794//GO:0007165//GO:0065007//GO:0007154//GO:0044763//GO:0023052//GO:0009987//GO:0044699//GO:0050789//GO:0008150//GO:0051716//GO:0044700//GO:0050896	regulation of cellular process//signal transduction//biological regulation//cell communication//single-organism cellular process//signaling//cellular process//single-organism process//regulation of biological process//biological_process//cellular response to stimulus//single organism signaling//response to stimulus	GO:0044425//GO:0016020//GO:0005575//GO:0031224//GO:0016021	membrane part//membrane//cellular_component//intrinsic component of membrane//integral component of membrane	GO:0060089//GO:0004673//GO:0004672//GO:0016772//GO:0016775//GO:0038023//GO:0004872//GO:0016740//GO:0004871//GO:0003674//GO:0003824//GO:0016773//GO:0000155//GO:0016301	molecular transducer activity//protein histidine kinase activity//protein kinase activity//transferase activity, transferring phosphorus-containing groups//phosphotransferase activity, nitrogenous group as acceptor//signaling receptor activity//receptor activity//transferase activity//signal transducer activity//molecular_function//catalytic activity//phosphotransferase activity, alcohol group as…	putative heavy metal two-component system, sensor kinase; K07644 two-component system, OmpR family, heavy metal sensor histidine kinase CusS [EC:2.7.13.3]	http://www.genome.jp/dbget-bin/www_bget?pfs:PFLU1575
HZ99_RS17175	38.4555	139.97	-1.8639	1.9309e-07	8.7492e-06	gnl|BL_ORD_ID|71418 sp|Q02540|COPR_PSEUB Transcriptional activator protein CopR OS=Pseudomonas syringae pv. tomato GN=copR PE=1 SV=1//1.52124e-122	DNA-binding response regulator	K	GO:0019438//GO:0034654//GO:0009889//GO:0071704//GO:0019219//GO:0009058//GO:0019222//GO:0044700//GO:0000160//GO:0018130//GO:0006351//GO:1901362//GO:0031323//GO:1901576//GO:0034641//GO:0050896//GO:0080090//GO:0046483//GO:0006725//GO:0051171//GO:0010467//GO:2001141//GO:0044699//GO:2000112//GO:0044249//GO:0006355//GO:0016070//GO:0008150//GO:0051716//GO:0044271//GO:0043170//GO:0009059//GO:0050789//GO:…	aromatic compound biosynthetic process//nucleobase-containing compound biosynthetic process//regulation of biosynthetic process//organic substance metabolic process//regulation of nucleobase-containing compound metabolic process//biosynthetic process//regulation of metabolic process//single organism signaling//phosphorelay signal transduction system//heterocycle biosynthetic process//transcriptio…	--	--	GO:0003674//GO:0003676//GO:0003677//GO:1901363//GO:0005488//GO:0097159	molecular_function//nucleic acid binding//DNA binding//heterocyclic compound binding//binding//organic cyclic compound binding	cusR; heavy metal two component system, response regulator; K07665 two-component system, OmpR family, copper resistance phosphate regulon response regulator CusR	http://www.genome.jp/dbget-bin/www_bget?pfs:PFLU1576
HZ99_RS17195	265.46	768.318	-1.5332	0.001118	0.01926	gnl|BL_ORD_ID|425832 sp|Q9ZHC7|SILP_SALTM Silver exporting P-type ATPase OS=Salmonella typhimurium GN=silP PE=1 SV=1//0	copper-translocating P-type ATPase	P	--	--	--	--	GO:0036094//GO:1901363//GO:0097159//GO:0005488//GO:0043167//GO:0000166//GO:0043169//GO:1901265//GO:0003674//GO:0046872	small molecule binding//heterocyclic compound binding//organic cyclic compound binding//binding//ion binding//nucleotide binding//cation binding//nucleoside phosphate binding//molecular_function//metal ion binding	copA; copper-transporting P-type ATPase; K17686 Cu+-exporting ATPase [EC:3.6.3.54]	http://www.genome.jp/dbget-bin/www_bget?pfs:PFLU0658
HZ99_RS17200	23.0595	287.814	-3.6417	1.3924e-05	0.00039935	-//-	hypothetical protein	S	--	--	--	--	--	--	--	--
HZ99_RS17205	427.663	2307.29	-2.4317	0.0005186	0.0098116	gnl|BL_ORD_ID|71277 sp|P12374|COPA_PSEUB Copper resistance protein A OS=Pseudomonas syringae pv. tomato GN=copA PE=1 SV=1//0	copper resistance protein A precursor PcoA	PV	GO:0008150//GO:0044710//GO:0008152//GO:0055114	biological_process//single-organism metabolic process//metabolic process//oxidation-reduction process	--	--	GO:0016491//GO:0043169//GO:0005507//GO:0003824//GO:0003674//GO:0046872//GO:0005488//GO:0043167//GO:0046914	oxidoreductase activity//cation binding//copper ion binding//catalytic activity//molecular_function//metal ion binding//binding//ion binding//transition metal ion binding	putative multicopper oxidase	http://www.genome.jp/dbget-bin/www_bget?pfs:PFLU1064
HZ99_RS17210	263.329	1348.79	-2.3567	0.0023916	0.036844	gnl|BL_ORD_ID|71335 sp|P12375|COPB_PSEUB Copper resistance protein B OS=Pseudomonas syringae pv. tomato GN=copB PE=1 SV=1//6.00279e-146	copper resistance protein B precursor PcoB	PV	GO:0065007//GO:0042592//GO:0055082//GO:0009987//GO:0055080//GO:0046916//GO:0044763//GO:0008150//GO:0030003//GO:0050801//GO:0006873//GO:0006875//GO:0055070//GO:0055065//GO:0065008//GO:0019725//GO:0044699//GO:0006878//GO:0055076//GO:0048878	biological regulation//homeostatic process//cellular chemical homeostasis//cellular process//cation homeostasis//cellular transition metal ion homeostasis//single-organism cellular process//biological_process//cellular cation homeostasis//ion homeostasis//cellular ion homeostasis//cellular metal ion homeostasis//copper ion homeostasis//metal ion homeostasis//regulation of biological quality//cell…	GO:0005575//GO:0044464//GO:0071944//GO:0044462//GO:0016020//GO:0030313//GO:0030312//GO:0005623//GO:0009279//GO:0019867//GO:0031975	cellular_component//cell part//cell periphery//external encapsulating structure part//membrane//cell envelope//external encapsulating structure//cell//cell outer membrane//outer membrane//envelope	GO:0005488//GO:0043167//GO:0046914//GO:0043169//GO:0005507//GO:0046872//GO:0003674	binding//ion binding//transition metal ion binding//cation binding//copper ion binding//metal ion binding//molecular_function	--	--
HZ99_RS17250	26.4023	80.1552	-1.6021	0.00044853	0.0086683	gnl|BL_ORD_ID|302860 sp|P32722|PORD_PSEAE Porin D OS=Pseudomonas aeruginosa (strain ATCC 15692 / PAO1 / 1C / PRS 101 / LMG 12228) GN=oprD PE=1 SV=1//6.44786e-31	porin	R	GO:0006810//GO:0008150//GO:0051234//GO:0051179	transport//biological_process//establishment of localization//localization	GO:0016021//GO:0005575//GO:0016020//GO:0044425//GO:0031224	integral component of membrane//cellular_component//membrane//membrane part//intrinsic component of membrane	GO:0022857//GO:0003674//GO:0022829//GO:0022803//GO:0005215//GO:0015288//GO:0015267	transmembrane transporter activity//molecular_function//wide pore channel activity//passive transmembrane transporter activity//transporter activity//porin activity//channel activity	hypothetical protein	http://www.genome.jp/dbget-bin/www_bget?pfs:PFLU0702
HZ99_RS17365	1728.11	3283.85	-0.9262	0.0022906	0.035696	gnl|BL_ORD_ID|37295 sp|C3K1E7|ATPG_PSEFS ATP synthase gamma chain OS=Pseudomonas fluorescens (strain SBW25) GN=atpG PE=3 SV=1//0	ATP synthase subunit gamma	C	GO:1901657//GO:0034220//GO:0019438//GO:0034654//GO:0072521//GO:0018130//GO:0071704//GO:0009058//GO:0009150//GO:0055085//GO:1901362//GO:0006753//GO:0046483//GO:0006164//GO:1901576//GO:0034641//GO:0044765//GO:0006796//GO:0009144//GO:0006754//GO:0051234//GO:0006725//GO:0009260//GO:0044699//GO:1901564//GO:0009163//GO:0006163//GO:0044271//GO:0044249//GO:0046034//GO:0008150//GO:0009206//GO:0006810//GO:…	glycosyl compound metabolic process//ion transmembrane transport//aromatic compound biosynthetic process//nucleobase-containing compound biosynthetic process//purine-containing compound metabolic process//heterocycle biosynthetic process//organic substance metabolic process//biosynthetic process//purine ribonucleotide metabolic process//transmembrane transport//organic cyclic compound biosyntheti…	GO:0032991//GO:0045261//GO:0045259//GO:0033178//GO:0044424//GO:0005622//GO:0016469//GO:0005623//GO:0044425//GO:0044464//GO:0005575//GO:0016020//GO:0043234	macromolecular complex//proton-transporting ATP synthase complex, catalytic core F(1)//proton-transporting ATP synthase complex//proton-transporting two-sector ATPase complex, catalytic domain//intracellular part//intracellular//proton-transporting two-sector ATPase complex//cell//membrane part//cell part//cellular_component//membrane//protein complex	GO:0042625//GO:0003824//GO:0046961//GO:0003674//GO:0022892//GO:0015078//GO:0015405//GO:0016787//GO:0015077//GO:0019829//GO:0042623//GO:0016820//GO:0016887//GO:0043492//GO:0015399//GO:0042626//GO:0017111//GO:0022857//GO:0022890//GO:0016462//GO:0022891//GO:0016817//GO:0046933//GO:0015075//GO:0044769//GO:0005215//GO:0008324//GO:0022804//GO:0016818	ATPase activity, coupled to transmembrane movement of ions//catalytic activity//proton-transporting ATPase activity, rotational mechanism//molecular_function//substrate-specific transporter activity//hydrogen ion transmembrane transporter activity//P-P-bond-hydrolysis-driven transmembrane transporter activity//hydrolase activity//monovalent inorganic cation transmembrane transporter activity//cat…	atpG; F0F1 ATP synthase subunit gamma (EC:3.6.3.14); K02115 F-type H+-transporting ATPase subunit gamma	http://www.genome.jp/dbget-bin/www_bget?pfs:PFLU6119
HZ99_RS17375	404.56	764.523	-0.9182	0.0026581	0.040601	gnl|BL_ORD_ID|34892 sp|C3K1E9|ATPD_PSEFS ATP synthase subunit delta OS=Pseudomonas fluorescens (strain SBW25) GN=atpH PE=3 SV=1//1.75945e-118	F0F1 ATP synthase subunit delta	C	GO:0044763//GO:0006793//GO:0009119//GO:0009201//GO:0009142//GO:0006807//GO:0044237//GO:0009141//GO:1901566//GO:1901659//GO:0046129//GO:1901137//GO:0044710//GO:0044238//GO:0090407//GO:0009205//GO:0009987//GO:0008152//GO:1901135//GO:0015985//GO:0009199//GO:0042451//GO:0046390//GO:0009259//GO:1901360//GO:0055086//GO:0006812//GO:0015986//GO:0015672//GO:0009116//GO:0009145//GO:0051179//GO:0019693//GO:…	single-organism cellular process//phosphorus metabolic process//ribonucleoside metabolic process//ribonucleoside triphosphate biosynthetic process//nucleoside triphosphate biosynthetic process//nitrogen compound metabolic process//cellular metabolic process//nucleoside triphosphate metabolic process//organonitrogen compound biosynthetic process//glycosyl compound biosynthetic process//purine ribo…	--	--	GO:0022890//GO:0016462//GO:0022891//GO:0046933//GO:0016817//GO:0015075//GO:0044769//GO:0005215//GO:0008324//GO:0022804//GO:0016818//GO:0042625//GO:0003824//GO:0003674//GO:0015078//GO:0022892//GO:0015405//GO:0016787//GO:0015077//GO:0019829//GO:0016820//GO:0042623//GO:0016887//GO:0043492//GO:0015399//GO:0017111//GO:0042626//GO:0022857	inorganic cation transmembrane transporter activity//pyrophosphatase activity//substrate-specific transmembrane transporter activity//proton-transporting ATP synthase activity, rotational mechanism//hydrolase activity, acting on acid anhydrides//ion transmembrane transporter activity//ATPase activity, coupled to transmembrane movement of ions, rotational mechanism//transporter activity//cation tr…	atpH; F0F1 ATP synthase subunit delta (EC:3.6.3.14); K02113 F-type H+-transporting ATPase subunit delta	http://www.genome.jp/dbget-bin/www_bget?pfs:PFLU6121
HZ99_RS17395	525.239	1027.61	-0.96825	0.0019137	0.03071	gnl|BL_ORD_ID|38360 sp|P0A104|ATPZ_PSEPU ATP synthase protein I OS=Pseudomonas putida GN=atpI PE=3 SV=1//9.18974e-64	F0F1 ATP synthase subunit I	C	--	--	--	--	--	--	F0F1 ATP synthase subunit I; K02116 ATP synthase protein I	http://www.genome.jp/dbget-bin/www_bget?pfs:PFLU6125
HZ99_RS17620	52.5578	1671.02	-4.9907	1.5609e-10	1.3797e-08	gnl|BL_ORD_ID|101513 sp|A1WUH0|DODEC_HALHL Dodecin OS=Halorhodospira halophila (strain DSM 244 / SL1) GN=Hhal_0546 PE=1 SV=1//2.55965e-24	dodecin domain-containing protein	R	GO:0050789//GO:0008150//GO:0051716//GO:0080090//GO:0000160//GO:0044700//GO:0065007//GO:0006109//GO:0050794//GO:0044238//GO:0009987//GO:0007154//GO:0044763//GO:0005975//GO:0044699//GO:0050896//GO:0019222//GO:0071704//GO:0007165//GO:0008152//GO:0023052	regulation of biological process//biological_process//cellular response to stimulus//regulation of primary metabolic process//phosphorelay signal transduction system//single organism signaling//biological regulation//regulation of carbohydrate metabolic process//regulation of cellular process//primary metabolic process//cellular process//cell communication//single-organism cellular process//carbo…	--	--	GO:0032549//GO:0004871//GO:0016740//GO:1901265//GO:0043168//GO:0035639//GO:0016301//GO:0005488//GO:0004672//GO:0032559//GO:0043167//GO:0017076//GO:0004872//GO:0032555//GO:0005524//GO:0001883//GO:0000155//GO:0001882//GO:0030554//GO:0032553//GO:0003824//GO:0016773//GO:0003674//GO:0097159//GO:0004673//GO:1901363//GO:0036094//GO:0016772//GO:0016775//GO:0060089//GO:0038023//GO:0000166//GO:0032550	ribonucleoside binding//signal transducer activity//transferase activity//nucleoside phosphate binding//anion binding//purine ribonucleoside triphosphate binding//kinase activity//binding//protein kinase activity//adenyl ribonucleotide binding//ion binding//purine nucleotide binding//receptor activity//purine ribonucleotide binding//ATP binding//purine nucleoside binding//phosphorelay sensor kina…	hypothetical protein; K09165 hypothetical protein	http://www.genome.jp/dbget-bin/www_bget?pfs:PFLU0039
HZ99_RS17625	298.178	3071.97	-3.3649	2.7003e-08	1.4416e-06	-//-	DUF1161 domain-containing protein	S	--	--	--	--	--	--	hypothetical protein	http://www.genome.jp/dbget-bin/www_bget?pfs:PFLU0040
HZ99_RS17635	330.626	2838.02	-3.1016	3.3063e-08	1.7308e-06	gnl|BL_ORD_ID|280404 sp|P0C0L3|OSMC_SHIFL Peroxiredoxin OsmC OS=Shigella flexneri GN=osmC PE=3 SV=2//2.16255e-57	peroxiredoxin OsmC	O	GO:0050896//GO:0006950//GO:0006979//GO:0008150	response to stimulus//response to stress//response to oxidative stress//biological_process	--	--	--	--	osmC; osmotically inducible protein c; K04063 osmotically inducible protein OsmC	http://www.genome.jp/dbget-bin/www_bget?pfs:PFLU0042
HZ99_RS17680	22.142	78.3908	-1.8239	5.0031e-05	0.0012432	gnl|BL_ORD_ID|138503 sp|O34213|GADH3_PANCY Gluconate 2-dehydrogenase subunit 3 OS=Pantoea cypripedii PE=1 SV=1//6.46288e-61	gluconate 2-dehydrogenase	G	--	--	--	--	--	--	putative membrane-bound protein; K06152 gluconate 2-dehydrogenase gamma chain [EC:1.1.99.3]	http://www.genome.jp/dbget-bin/www_bget?pfs:PFLU0051
HZ99_RS17710	194.524	404.352	-1.0557	0.0008839	0.015626	-//-	hypothetical protein	S	--	--	--	--	--	--	hypothetical protein	http://www.genome.jp/dbget-bin/www_bget?pfs:PFLU0057
HZ99_RS17715	178.048	6164.94	-5.1138	2.6224e-09	1.7244e-07	gnl|BL_ORD_ID|72605 sp|Q1RI44|COX2_RICBR Probable cytochrome c oxidase subunit 2 OS=Rickettsia bellii (strain RML369-C) GN=ctaC PE=3 SV=1//1.40809e-47	cytochrome b559 subunit alpha	C	GO:0044710//GO:0008152//GO:0044237//GO:0009987//GO:0055114//GO:0022900//GO:0006091//GO:0008150	single-organism metabolic process//metabolic process//cellular metabolic process//cellular process//oxidation-reduction process//electron transport chain//generation of precursor metabolites and energy//biological_process	GO:0016020//GO:0016021//GO:0031224//GO:0005575//GO:0044425	membrane//integral component of membrane//intrinsic component of membrane//cellular_component//membrane part	GO:0004129//GO:0046914//GO:0015075//GO:0015002//GO:0020037//GO:1901363//GO:0097159//GO:0008324//GO:0005507//GO:0003824//GO:0003674//GO:0046872//GO:0016675//GO:0008270//GO:0043169//GO:0022890//GO:0022891//GO:0046906//GO:0005488//GO:0009055//GO:0005215//GO:0043167//GO:0015077//GO:0015078//GO:0022892//GO:0022857//GO:0016491//GO:0016676	cytochrome-c oxidase activity//transition metal ion binding//ion transmembrane transporter activity//heme-copper terminal oxidase activity//heme binding//heterocyclic compound binding//organic cyclic compound binding//cation transmembrane transporter activity//copper ion binding//catalytic activity//molecular_function//metal ion binding//oxidoreductase activity, acting on a heme group of donors//…	putative cytochrome C oxidase subunit II; K02275 cytochrome c oxidase subunit II [EC:1.9.3.1]	http://www.genome.jp/dbget-bin/www_bget?pfs:PFLU0058
HZ99_RS17720	171.944	4870.41	-4.824	7.7287e-05	0.0018119	gnl|BL_ORD_ID|72286 sp|Q1RI42|COX1_RICBR Probable cytochrome c oxidase subunit 1 OS=Rickettsia bellii (strain RML369-C) GN=ctaD PE=3 SV=1//0	cytochrome c oxidase subunit I	C	GO:0007166//GO:0006091//GO:0065007//GO:0048511//GO:0015980//GO:0009060//GO:0050794//GO:0055114//GO:0009987//GO:0007186//GO:0044763//GO:0007154//GO:0042745//GO:0050789//GO:0051716//GO:0008150//GO:0007610//GO:0007631//GO:0045333//GO:0044700//GO:0007165//GO:0044708//GO:0048512//GO:0023052//GO:0008152//GO:0044710//GO:0044237//GO:0007622//GO:0007623//GO:0044699//GO:0050896//GO:0022410	cell surface receptor signaling pathway//generation of precursor metabolites and energy//biological regulation//rhythmic process//energy derivation by oxidation of organic compounds//aerobic respiration//regulation of cellular process//oxidation-reduction process//cellular process//G-protein coupled receptor signaling pathway//single-organism cellular process//cell communication//circadian sleep/…	GO:0005575//GO:0044425//GO:0031224//GO:0016020//GO:0016021	cellular_component//membrane part//intrinsic component of membrane//membrane//integral component of membrane	GO:0009055//GO:0003968//GO:0008528//GO:0005488//GO:0004888//GO:0008173//GO:0017171//GO:0043167//GO:0008171//GO:0005215//GO:0004872//GO:0008174//GO:0016817//GO:0046906//GO:0022891//GO:0016462//GO:0004482//GO:0022890//GO:0016491//GO:0022857//GO:0017111//GO:0004871//GO:0004483//GO:0016676//GO:0016740//GO:0001653//GO:0008757//GO:0070008//GO:0015077//GO:0016741//GO:0022892//GO:0015078//GO:0016818//GO:…	electron carrier activity//RNA-directed RNA polymerase activity//G-protein coupled peptide receptor activity//binding//transmembrane signaling receptor activity//RNA methyltransferase activity//serine hydrolase activity//ion binding//O-methyltransferase activity//transporter activity//receptor activity//mRNA methyltransferase activity//hydrolase activity, acting on acid anhydrides//tetrapyrrole b…	putative cytochrome C oxydase subunit I; K02274 cytochrome c oxidase subunit I [EC:1.9.3.1]	http://www.genome.jp/dbget-bin/www_bget?pfs:PFLU0059
HZ99_RS17725	41.3266	1293.44	-4.968	3.8071e-05	0.00097288	gnl|BL_ORD_ID|73464 sp|C3MHJ5|COXZ_RHISN Cytochrome c oxidase assembly protein CtaG OS=Rhizobium sp. (strain NGR234) GN=ctaG PE=3 SV=1//6.48326e-32	cytochrome c oxidase assembly protein	C	--	--	--	--	GO:0005507//GO:0003674//GO:0046872//GO:0043169//GO:0046914//GO:0005488//GO:0043167	copper ion binding//molecular_function//metal ion binding//cation binding//transition metal ion binding//binding//ion binding	cytochrome C oxidase assembly protein; K02258 cytochrome c oxidase assembly protein subunit 11	http://www.genome.jp/dbget-bin/www_bget?pfs:PFLU0060
HZ99_RS17730	185.633	4184.16	-4.4944	7.2116e-06	0.00023567	gnl|BL_ORD_ID|72801 sp|P06030|COX3_PARDE Cytochrome c oxidase subunit 3 OS=Paracoccus denitrificans GN=ctaE PE=1 SV=3//4.57929e-43	cytochrome c oxidase subunit III	C	--	--	GO:0016020//GO:0005575	membrane//cellular_component	GO:0016491//GO:0003674//GO:0003824//GO:0015002	oxidoreductase activity//molecular_function//catalytic activity//heme-copper terminal oxidase activity	putative cytochrome C oxidase subunit III; K02276 cytochrome c oxidase subunit III [EC:1.9.3.1]	http://www.genome.jp/dbget-bin/www_bget?pfs:PFLU0061
HZ99_RS17735	11.2382	32.5915	-1.5361	0.0021392	0.033925	-//-	DUF2909 domain-containing protein	S	GO:0045184//GO:0033036//GO:0070727//GO:0006810//GO:0051234//GO:0044699//GO:0009987//GO:0034613//GO:0071702//GO:0044763//GO:0006605//GO:0008104//GO:0051641//GO:0051179//GO:0044765//GO:0015031//GO:0051649//GO:0008150//GO:0006886//GO:0046907	establishment of protein localization//macromolecule localization//cellular macromolecule localization//transport//establishment of localization//single-organism process//cellular process//cellular protein localization//organic substance transport//single-organism cellular process//protein targeting//protein localization//cellular localization//localization//single-organism transport//protein tra…	GO:0016020//GO:0005575	membrane//cellular_component	--	--	hypothetical protein	http://www.genome.jp/dbget-bin/www_bget?pfs:PFLU0062
HZ99_RS17740	22.548	859.599	-5.2526	4.8147e-09	2.984e-07	-//-	cytochrome oxidase biogenesis protein Surf1,facilitates heme A insertion	C	--	--	GO:0005575//GO:0016020	cellular_component//membrane	--	--	hypothetical protein	http://www.genome.jp/dbget-bin/www_bget?pfs:PFLU0063
HZ99_RS17745	35.5857	853.03	-4.5832	1.6808e-07	7.6806e-06	-//-	hypothetical protein	S	--	--	--	--	--	--	hypothetical protein	http://www.genome.jp/dbget-bin/www_bget?pfs:PFLU0064
HZ99_RS17750	48.3592	941.038	-4.2824	1.1424e-06	4.4311e-05	-//-	cytochrome b561	C	GO:0006725//GO:1901564//GO:0044249//GO:0008150//GO:0044271//GO:0006778//GO:1901362//GO:0006779//GO:0046160//GO:1901360//GO:0006807//GO:0042440//GO:0009987//GO:0042168//GO:0046148//GO:0055114//GO:0033013//GO:0019438//GO:0071704//GO:0006783//GO:0009058//GO:0018130//GO:0034641//GO:1901576//GO:0046483//GO:0051186//GO:0051188//GO:1901566//GO:0044237//GO:0008152//GO:0033014//GO:0006784//GO:0044710	cellular aromatic compound metabolic process//organonitrogen compound metabolic process//cellular biosynthetic process//biological_process//cellular nitrogen compound biosynthetic process//porphyrin-containing compound metabolic process//organic cyclic compound biosynthetic process//porphyrin-containing compound biosynthetic process//heme a metabolic process//organic cyclic compound metabolic pro…	GO:0044425//GO:0005575//GO:0031224//GO:0016021//GO:0016020	membrane part//cellular_component//intrinsic component of membrane//integral component of membrane//membrane	GO:0016627//GO:0016491//GO:0003674//GO:0003824	oxidoreductase activity, acting on the CH-CH group of donors//oxidoreductase activity//molecular_function//catalytic activity	hypothetical protein; K02259 cytochrome c oxidase assembly protein subunit 15	http://www.genome.jp/dbget-bin/www_bget?pfs:PFLU0065
HZ99_RS17755	32.9498	753.112	-4.5145	1.4219e-05	0.00040353	gnl|BL_ORD_ID|83854 sp|Q4KKL2|CYOE1_PSEF5 Protoheme IX farnesyltransferase 1 OS=Pseudomonas fluorescens (strain Pf-5 / ATCC BAA-477) GN=cyoE1 PE=3 SV=1//2.54267e-142	protoheme IX farnesyltransferase	C	--	--	GO:0016021//GO:0031224//GO:0016020//GO:0005575//GO:0044425	integral component of membrane//intrinsic component of membrane//membrane//cellular_component//membrane part	GO:0004659//GO:0003674//GO:0003824//GO:0016740//GO:0016765	prenyltransferase activity//molecular_function//catalytic activity//transferase activity//transferase activity, transferring alkyl or aryl (other than methyl) groups	protoheme IX farnesyltransferase; K02301 protoheme IX farnesyltransferase [EC:2.5.1.-]	http://www.genome.jp/dbget-bin/www_bget?pfs:PFLU0066
HZ99_RS17850	206.211	485.181	-1.2344	7.9008e-05	0.0018442	gnl|BL_ORD_ID|14225 sp|P75820|AMID_ECOLI N-acetylmuramoyl-L-alanine amidase AmiD OS=Escherichia coli (strain K12) GN=amiD PE=1 SV=1//8.69541e-57	N-acetylmuramoyl-L-alanine amidase	M	GO:1901575//GO:0006026//GO:1901136//GO:0009057//GO:0009253//GO:0008152//GO:1901565//GO:0043170//GO:0000270//GO:0071704//GO:0006027//GO:0006807//GO:1901135//GO:1901564//GO:0030203//GO:0009056//GO:0006022//GO:0008150	organic substance catabolic process//aminoglycan catabolic process//carbohydrate derivative catabolic process//macromolecule catabolic process//peptidoglycan catabolic process//metabolic process//organonitrogen compound catabolic process//macromolecule metabolic process//peptidoglycan metabolic process//organic substance metabolic process//glycosaminoglycan catabolic process//nitrogen compound me…	--	--	GO:0016810//GO:0008745//GO:0003824//GO:0003674//GO:0016787//GO:0016811	hydrolase activity, acting on carbon-nitrogen (but not peptide) bonds//N-acetylmuramoyl-L-alanine amidase activity//catalytic activity//molecular_function//hydrolase activity//hydrolase activity, acting on carbon-nitrogen (but not peptide) bonds, in linear amides	putative membrane-bound N-acetylmuramoyl-L-alanine amidase; K11066 N-acetylmuramoyl-L-alanine amidase [EC:3.5.1.28]	http://www.genome.jp/dbget-bin/www_bget?pfs:PFLU0086
HZ99_RS17980	37.6766	98.2091	-1.3822	0.00046074	0.0088409	gnl|BL_ORD_ID|144083 sp|P0A9F6|GCVA_ECOLI Glycine cleavage system transcriptional activator OS=Escherichia coli (strain K12) GN=gcvA PE=1 SV=1//1.14976e-51	LysR family transcriptional regulator	K	GO:0034641//GO:1901576//GO:0046483//GO:0006351//GO:0019222//GO:0009058//GO:0019219//GO:0071704//GO:0018130//GO:0019438//GO:0043170//GO:2001141//GO:0060255//GO:0008152//GO:0044237//GO:0034645//GO:0006139//GO:0090304//GO:0051252//GO:0044260//GO:0080090//GO:0031323//GO:1901362//GO:0034654//GO:0009889//GO:0009059//GO:0050789//GO:0008150//GO:0006355//GO:0016070//GO:0044249//GO:0044271//GO:0010467//GO:…	cellular nitrogen compound metabolic process//organic substance biosynthetic process//heterocycle metabolic process//transcription, DNA-templated//regulation of metabolic process//biosynthetic process//regulation of nucleobase-containing compound metabolic process//organic substance metabolic process//heterocycle biosynthetic process//aromatic compound biosynthetic process//macromolecule metaboli…	--	--	GO:0003674//GO:0001071//GO:0003700	molecular_function//nucleic acid binding transcription factor activity//transcription factor activity, sequence-specific DNA binding	LysR family transcriptional regulator	http://www.genome.jp/dbget-bin/www_bget?pfs:PFLU0114
HZ99_RS18085	217.685	418.814	-0.94407	0.0020783	0.033154	gnl|BL_ORD_ID|309239 sp|Q7ANN5|PRSE_RHIME Type I secretion system membrane fusion protein PrsE OS=Rhizobium meliloti (strain 1021) GN=prsE PE=1 SV=1//3.51808e-38	HlyD family type I secretion periplasmic adaptor subunit	U	GO:0036211//GO:0044237//GO:0044763//GO:0008152//GO:0009987//GO:0044238//GO:0051179//GO:0044267//GO:0044260//GO:0016567//GO:0070647//GO:0071704//GO:0019538//GO:0044765//GO:0006464//GO:0032446//GO:0055085//GO:0044699//GO:0051234//GO:0043170//GO:0006810//GO:0008150//GO:0043412	protein modification process//cellular metabolic process//single-organism cellular process//metabolic process//cellular process//primary metabolic process//localization//cellular protein metabolic process//cellular macromolecule metabolic process//protein ubiquitination//protein modification by small protein conjugation or removal//organic substance metabolic process//protein metabolic process//s…	GO:0031224//GO:0044425//GO:0016020//GO:0005575//GO:0016021	intrinsic component of membrane//membrane part//membrane//cellular_component//integral component of membrane	GO:0070011//GO:0000166//GO:0016879//GO:0005524//GO:0032550//GO:0032555//GO:0046914//GO:0043167//GO:0031386//GO:0017076//GO:0097159//GO:0005488//GO:0036094//GO:0032559//GO:1901363//GO:0016874//GO:0004175//GO:0016881//GO:0003674//GO:0046872//GO:0032553//GO:0003824//GO:0001882//GO:0043168//GO:1901265//GO:0035639//GO:0030554//GO:0016787//GO:0043169//GO:0008237//GO:0001883//GO:0008270//GO:0008233//GO:…	peptidase activity, acting on L-amino acid peptides//nucleotide binding//ligase activity, forming carbon-nitrogen bonds//ATP binding//purine ribonucleoside binding//purine ribonucleotide binding//transition metal ion binding//ion binding//protein tag//purine nucleotide binding//organic cyclic compound binding//binding//small molecule binding//adenyl ribonucleotide binding//heterocyclic compound b…	hypothetical protein; K12537 membrane fusion protein, protease secretion system	http://www.genome.jp/dbget-bin/www_bget?pfs:PFLU0645
HZ99_RS18120	28.9712	185.769	-2.6808	2.4169e-13	4.0724e-11	gnl|BL_ORD_ID|114234 sp|P27303|EMRA_ECOLI Multidrug export protein EmrA OS=Escherichia coli (strain K12) GN=emrA PE=1 SV=2//3.16107e-26	multidrug export protein EmrA	V	GO:0009118//GO:0034655//GO:0009117//GO:0006139//GO:0065007//GO:0019637//GO:0044281//GO:0008643//GO:1901575//GO:0044248//GO:0050794//GO:0051179//GO:0009116//GO:0046434//GO:0006140//GO:0055086//GO:1901360//GO:0008152//GO:0044270//GO:0009987//GO:0044238//GO:0031329//GO:0044710//GO:0009166//GO:1901135//GO:0033121//GO:0044763//GO:0043462//GO:0019220//GO:0051336//GO:0006793//GO:0071702//GO:0044237//GO:…	regulation of nucleoside metabolic process//nucleobase-containing compound catabolic process//nucleotide metabolic process//nucleobase-containing compound metabolic process//biological regulation//organophosphate metabolic process//small molecule metabolic process//carbohydrate transport//organic substance catabolic process//cellular catabolic process//regulation of cellular process//localization…	GO:0016020//GO:0005575//GO:0044464//GO:0005623//GO:0005886//GO:0071944	membrane//cellular_component//cell part//cell//plasma membrane//cell periphery	GO:0008556//GO:0015662//GO:0016818//GO:0008324//GO:0005215//GO:0022804//GO:0016817//GO:0015075//GO:0046873//GO:0022891//GO:0016462//GO:0022890//GO:0017111//GO:0042626//GO:0022857//GO:0016887//GO:0016820//GO:0042623//GO:0015399//GO:0043492//GO:0015077//GO:0015079//GO:0016787//GO:0019829//GO:0003674//GO:0003824//GO:0042625//GO:0015405//GO:0022892	potassium-transporting ATPase activity//ATPase activity, coupled to transmembrane movement of ions, phosphorylative mechanism//hydrolase activity, acting on acid anhydrides, in phosphorus-containing anhydrides//cation transmembrane transporter activity//transporter activity//active transmembrane transporter activity//hydrolase activity, acting on acid anhydrides//ion transmembrane transporter act…	putative ABC transporter lipoprotein; K03543 membrane fusion protein, multidrug efflux system	http://www.genome.jp/dbget-bin/www_bget?pfs:PFLU0130
HZ99_RS18155	48.2912	378.603	-2.9709	1.2422e-07	5.8752e-06	-//-	DUF2789 domain-containing protein	S	--	--	--	--	--	--	hypothetical protein	http://www.genome.jp/dbget-bin/www_bget?pfs:PFLU0135
HZ99_RS18160	34.7475	86.6844	-1.3189	0.00057801	0.010747	gnl|BL_ORD_ID|427333 sp|C6DK30|SLYA_PECCP Transcriptional regulator SlyA OS=Pectobacterium carotovorum subsp. carotovorum (strain PC1) GN=slyA PE=3 SV=1//1.88965e-16	MarR family transcriptional regulator	K	GO:0044260//GO:0051252//GO:0006139//GO:0090304//GO:0044237//GO:0034645//GO:0008152//GO:0060255//GO:2001141//GO:0043170//GO:0019438//GO:0019222//GO:0009058//GO:0019219//GO:0071704//GO:0018130//GO:0006351//GO:0034641//GO:1901576//GO:0046483//GO:0050794//GO:1901360//GO:0031326//GO:0065007//GO:0010556//GO:0010468//GO:0006807//GO:0009987//GO:0044238//GO:0032774//GO:0006725//GO:0010467//GO:0051171//GO:…	cellular macromolecule metabolic process//regulation of RNA metabolic process//nucleobase-containing compound metabolic process//nucleic acid metabolic process//cellular metabolic process//cellular macromolecule biosynthetic process//metabolic process//regulation of macromolecule metabolic process//regulation of RNA biosynthetic process//macromolecule metabolic process//aromatic compound biosynth…	--	--	GO:1901363//GO:0097159//GO:0003677//GO:0003674//GO:0003676//GO:0005488//GO:0003700//GO:0001071	heterocyclic compound binding//organic cyclic compound binding//DNA binding//molecular_function//nucleic acid binding//binding//transcription factor activity, sequence-specific DNA binding//nucleic acid binding transcription factor activity	putative MarR family regulatory protein; K06075 MarR family transcriptional regulator, transcriptional regulator for hemolysin	http://www.genome.jp/dbget-bin/www_bget?pfs:PFLU0136
HZ99_RS18185	18.3534	403.617	-4.4589	0.00062275	0.011383	-//-	hypothetical protein	S	--	--	--	--	--	--	hypothetical protein	http://www.genome.jp/dbget-bin/www_bget?pfs:PFLU0141
HZ99_RS18265	34.1328	97.8446	-1.5193	3.4275e-05	0.00088425	gnl|BL_ORD_ID|385811 sp|Q3IYV6|RPOE_RHOS4 ECF RNA polymerase sigma factor RpoE OS=Rhodobacter sphaeroides (strain ATCC 17023 / 2.4.1 / NCIB 8253 / DSM 158) GN=rpoE PE=1 SV=1//5.67309e-15	RNA polymerase sigma factor	K	GO:0032774//GO:0044238//GO:0009987//GO:0008152//GO:0060255//GO:0010468//GO:0034645//GO:0006807//GO:0044237//GO:0065007//GO:0090304//GO:0031326//GO:0006139//GO:0010556//GO:0050794//GO:0044260//GO:1901360//GO:0051252//GO:0031323//GO:1901362//GO:0006351//GO:0080090//GO:0046483//GO:1901576//GO:0034641//GO:0009889//GO:0034654//GO:0019438//GO:0018130//GO:0019219//GO:0009058//GO:0019222//GO:0071704//GO:…	RNA biosynthetic process//primary metabolic process//cellular process//metabolic process//regulation of macromolecule metabolic process//regulation of gene expression//cellular macromolecule biosynthetic process//nitrogen compound metabolic process//cellular metabolic process//biological regulation//nucleic acid metabolic process//regulation of cellular biosynthetic process//nucleobase-containing…	--	--	GO:0000996//GO:0000988//GO:1901363//GO:0097159//GO:0005488//GO:0003676//GO:0016987//GO:0001071//GO:0003674//GO:0003677//GO:0003700//GO:0000990	core DNA-dependent RNA polymerase binding promoter specificity activity//transcription factor activity, protein binding//heterocyclic compound binding//organic cyclic compound binding//binding//nucleic acid binding//sigma factor activity//nucleic acid binding transcription factor activity//molecular_function//DNA binding//transcription factor activity, sequence-specific DNA binding//transcription…	RNA polymerase sigma factor; K03088 RNA polymerase sigma-70 factor, ECF subfamily	http://www.genome.jp/dbget-bin/www_bget?pfs:PFLU0166
HZ99_RS18270	16.9159	89.748	-2.4075	9.6112e-08	4.5862e-06	-//-	hypothetical protein	S	--	--	--	--	--	--	hypothetical protein	http://www.genome.jp/dbget-bin/www_bget?pfs:PFLU0167
HZ99_RS18335	398.172	1763.16	-2.1467	1.0051e-05	0.00030968	-//-	hypothetical protein	S	--	--	--	--	--	--	--	--
HZ99_RS18370	145.533	420.582	-1.531	3.0594e-05	0.00080469	gnl|BL_ORD_ID|430005 sp|P52940|SP0A_CLOPA Stage 0 sporulation protein A homolog OS=Clostridium pasteurianum GN=spo0A PE=3 SV=1//2.18312e-06	response regulator	T	GO:0007165//GO:0065007//GO:0050794//GO:0009987//GO:0023052//GO:0007154//GO:0044763//GO:0050789//GO:0008150//GO:0051716//GO:0044699//GO:0050896//GO:0000160//GO:0044700	signal transduction//biological regulation//regulation of cellular process//cellular process//signaling//cell communication//single-organism cellular process//regulation of biological process//biological_process//cellular response to stimulus//single-organism process//response to stimulus//phosphorelay signal transduction system//single organism signaling	--	--	--	--	putative response regulator	http://www.genome.jp/dbget-bin/www_bget?pfs:PFLU0182
HZ99_RS18400	118.621	49.2831	1.2672	0.00077843	0.013898	gnl|BL_ORD_ID|85311 sp|Q9TKU8|CYST_NEPOL Probable sulfate transport system permease protein cysT OS=Nephroselmis olivacea GN=cysT PE=3 SV=1//1.3197e-77	sulfate ABC transporter permease subunit CysT	P	GO:0006810//GO:0051234//GO:0051179//GO:0008150	transport//establishment of localization//localization//biological_process	GO:0016020//GO:0005575	membrane//cellular_component	--	--	cysU; sulfate ABC transporter permease; K02046 sulfate transport system permease protein	http://www.genome.jp/dbget-bin/www_bget?pfs:PFLU0188
HZ99_RS18410	281.073	117.527	1.2579	0.00034049	0.0068103	gnl|BL_ORD_ID|84144 sp|Q88AS5|CYSA_PSESM Sulfate/thiosulfate import ATP-binding protein CysA OS=Pseudomonas syringae pv. tomato (strain DC3000) GN=cysA PE=3 SV=1//0	sulfate ABC transporter ATP-binding protein CysA	P	GO:0008152//GO:0044237//GO:0006810//GO:0051234//GO:0034641//GO:0071704//GO:0044106//GO:0051179//GO:0009308//GO:0009987//GO:0006807//GO:0008150//GO:1901564//GO:0006576	metabolic process//cellular metabolic process//transport//establishment of localization//cellular nitrogen compound metabolic process//organic substance metabolic process//cellular amine metabolic process//localization//amine metabolic process//cellular process//nitrogen compound metabolic process//biological_process//organonitrogen compound metabolic process//cellular biogenic amine metabolic pr…	GO:0016020//GO:0043190//GO:0043234//GO:0005575//GO:0044425//GO:0032991	membrane//ATP-binding cassette (ABC) transporter complex//protein complex//cellular_component//membrane part//macromolecular complex	GO:0097159//GO:0016818//GO:1901363//GO:0036094//GO:0003924//GO:0032550//GO:0000166//GO:0001883//GO:0016887//GO:0001882//GO:0016787//GO:0030554//GO:0003824//GO:0032553//GO:0003674//GO:0032561//GO:0005488//GO:0032559//GO:0043167//GO:0005215//GO:0017076//GO:0032555//GO:0016817//GO:0005524//GO:0016462//GO:0032549//GO:0022857//GO:0017111//GO:0016820//GO:0035639//GO:1901265//GO:0043168//GO:0019001//GO:…	organic cyclic compound binding//hydrolase activity, acting on acid anhydrides, in phosphorus-containing anhydrides//heterocyclic compound binding//small molecule binding//GTPase activity//purine ribonucleoside binding//nucleotide binding//purine nucleoside binding//ATPase activity//nucleoside binding//hydrolase activity//adenyl nucleotide binding//catalytic activity//ribonucleotide binding//mole…	cysA; sulfate/thiosulfate ABC transporter ATP-binding protein (EC:3.6.3.25); K02045 sulfate transport system ATP-binding protein [EC:3.6.3.25]	http://www.genome.jp/dbget-bin/www_bget?pfs:PFLU0190
HZ99_RS18415	86.4816	342.567	-1.9859	0.0014807	0.024491	gnl|BL_ORD_ID|534047 sp|P25338|YGB0_YEAST Uncharacterized endoplasmic reticulum membrane protein YGL010W OS=Saccharomyces cerevisiae (strain ATCC 204508 / S288c) GN=YGL010W PE=1 SV=2//1.71473e-13	DUF962 domain-containing protein	S	--	--	GO:0031224//GO:0044425//GO:0005575//GO:0016020//GO:0016021	intrinsic component of membrane//membrane part//cellular_component//membrane//integral component of membrane	--	--	hypothetical protein	http://www.genome.jp/dbget-bin/www_bget?pfs:PFLU0191
HZ99_RS18510	1057.73	416.387	1.345	1.172e-05	0.00034722	gnl|BL_ORD_ID|229932 sp|Q9CK95|METQ_PASMU Probable D-methionine-binding lipoprotein MetQ OS=Pasteurella multocida (strain Pm70) GN=metQ PE=3 SV=1//1.22196e-64	MetQ/NlpA family lipoprotein	R	--	--	--	--	GO:0016788//GO:0042578//GO:0016787//GO:0003824//GO:0003674//GO:0008081//GO:0004114//GO:0004112	hydrolase activity, acting on ester bonds//phosphoric ester hydrolase activity//hydrolase activity//catalytic activity//molecular_function//phosphoric diester hydrolase activity//3',5'-cyclic-nucleotide phosphodiesterase activity//cyclic-nucleotide phosphodiesterase activity	hypothetical protein; K02073 D-methionine transport system substrate-binding protein	http://www.genome.jp/dbget-bin/www_bget?pfs:PFLU0215
HZ99_RS18530	309.429	106.272	1.5418	0.00024415	0.0050439	gnl|BL_ORD_ID|149491 sp|O34563|GLNH_BACSU ABC transporter glutamine-binding protein GlnH OS=Bacillus subtilis (strain 168) GN=glnH PE=2 SV=1//2.00402e-37	glutamine ABC transporter substrate-binding protein	E	--	--	GO:0005575//GO:0016020	cellular_component//membrane	GO:0008066//GO:0022803//GO:0004888//GO:0005215//GO:0022836//GO:0004872//GO:0022834//GO:0022891//GO:0005216//GO:0004871//GO:0022857//GO:0022838//GO:0005234//GO:0004970//GO:0022892//GO:0005230//GO:0060089//GO:0005231//GO:0022839//GO:0015075//GO:0015267//GO:0038023//GO:0015276//GO:0003674	glutamate receptor activity//passive transmembrane transporter activity//transmembrane signaling receptor activity//transporter activity//gated channel activity//receptor activity//ligand-gated channel activity//substrate-specific transmembrane transporter activity//ion channel activity//signal transducer activity//transmembrane transporter activity//substrate-specific channel activity//extracell…	putative amino acid ABC transporter substrate-binding protein; K02030 polar amino acid transport system substrate-binding protein	http://www.genome.jp/dbget-bin/www_bget?pfs:PFLU0230
HZ99_RS18535	4.0212	15.8127	-1.9754	0.0027065	0.040993	-//-	hypothetical protein	S	--	--	--	--	--	--	--	--
HZ99_RS18555	67.3121	320.549	-2.2516	0.00060332	0.011119	gnl|BL_ORD_ID|225972 sp|P37636|MDTE_ECOLI Multidrug resistance protein MdtE OS=Escherichia coli (strain K12) GN=mdtE PE=1 SV=1//1.08148e-10	RND triclosan efflux membrane fusion protein, TriA	V	GO:0006810//GO:0016043//GO:0008150//GO:0043165//GO:0009401//GO:0071709//GO:0044699//GO:0061024//GO:0051234//GO:0044765//GO:0043163//GO:0022607//GO:0044085//GO:0044091//GO:0051179//GO:0008643//GO:0071840//GO:0009987//GO:0045229//GO:0044763//GO:0071702	transport//cellular component organization//biological_process//Gram-negative-bacterium-type cell outer membrane assembly//phosphoenolpyruvate-dependent sugar phosphotransferase system//membrane assembly//single-organism process//membrane organization//establishment of localization//single-organism transport//cell envelope organization//cellular component assembly//cellular component biogenesis//…	GO:0019867//GO:0016020//GO:0005575	outer membrane//membrane//cellular_component	GO:0003674//GO:0005215	molecular_function//transporter activity	putative lipoprotein	http://www.genome.jp/dbget-bin/www_bget?pfs:PFLU0232
HZ99_RS18560	41.1572	174.831	-2.0867	4.469e-05	0.00113	gnl|BL_ORD_ID|225774 sp|Q7N3E3|MDTA_PHOLL Multidrug resistance protein MdtA OS=Photorhabdus luminescens subsp. laumondii (strain TT01) GN=mdtA PE=3 SV=1//8.29052e-07	RND triclosan efflux membrane fusion protein, TriB	V	GO:0008150//GO:0006810//GO:0051234//GO:0051179	biological_process//transport//establishment of localization//localization	--	--	GO:0003674//GO:0005215	molecular_function//transporter activity	putative lipoprotein	http://www.genome.jp/dbget-bin/www_bget?pfs:PFLU0233
HZ99_RS18565	153.896	835.757	-2.4411	1.4025e-05	0.00040013	gnl|BL_ORD_ID|225838 sp|A8GHQ9|MDTB_SERP5 Multidrug resistance protein MdtB OS=Serratia proteamaculans (strain 568) GN=mdtB PE=3 SV=1//5.48681e-50	RND triclosan efflux membrane fusion protein, TriC	V	GO:0050896//GO:0006810//GO:0051234//GO:0044699//GO:0023052//GO:0007165//GO:0044700//GO:0051716//GO:0008150//GO:0050789//GO:0009987//GO:0044763//GO:0007154//GO:0065007//GO:0035556//GO:0050794//GO:0051179	response to stimulus//transport//establishment of localization//single-organism process//signaling//signal transduction//single organism signaling//cellular response to stimulus//biological_process//regulation of biological process//cellular process//single-organism cellular process//cell communication//biological regulation//intracellular signal transduction//regulation of cellular process//loca…	GO:0031975//GO:0009276//GO:0016021//GO:0009274//GO:0030312//GO:0005623//GO:0016020//GO:0030313//GO:0071944//GO:0031224//GO:0005618//GO:0005575//GO:0044425//GO:0044464	envelope//Gram-negative-bacterium-type cell wall//integral component of membrane//peptidoglycan-based cell wall//external encapsulating structure//cell//membrane//cell envelope//cell periphery//intrinsic component of membrane//cell wall//cellular_component//membrane part//cell part	GO:0003674//GO:0005215	molecular_function//transporter activity	putative transporter-like membrane protein	http://www.genome.jp/dbget-bin/www_bget?pfs:PFLU0234
HZ99_RS18610	40.8435	126.252	-1.6281	7.3884e-05	0.0017473	gnl|BL_ORD_ID|534874 sp|P45423|YHCG_ECOLI Uncharacterized protein YhcG OS=Escherichia coli (strain K12) GN=yhcG PE=4 SV=1//2.2977e-130	DUF1016 domain-containing protein	S	--	--	--	--	--	--	hypothetical protein	http://www.genome.jp/dbget-bin/www_bget?pfs:PFLU5456
HZ99_RS18625	11.0017	68.6121	-2.6407	2.0476e-09	1.3976e-07	-//-	hypothetical protein	S	--	--	--	--	--	--	--	--
HZ99_RS18650	87.8808	210.351	-1.2592	0.00010492	0.0023377	-//-	hypothetical protein	S	GO:0051236//GO:0051649//GO:0006913//GO:0044765//GO:0046907//GO:0051234//GO:0044699//GO:0008150//GO:0006403//GO:0006406//GO:0016482//GO:0006810//GO:0015931//GO:0071702//GO:0044763//GO:0050658//GO:0009987//GO:0071705//GO:0050657//GO:0051168//GO:0051169//GO:0006405//GO:0033036//GO:0051641//GO:0016973//GO:0051179//GO:0051028	establishment of RNA localization//establishment of localization in cell//nucleocytoplasmic transport//single-organism transport//intracellular transport//establishment of localization//single-organism process//biological_process//RNA localization//mRNA export from nucleus//cytoplasmic transport//transport//nucleobase-containing compound transport//organic substance transport//single-organism cel…	GO:0044428//GO:0031975//GO:0043231//GO:0005643//GO:0032991//GO:0016021//GO:0031967//GO:0005634//GO:0044424//GO:0012505//GO:0005622//GO:0044422//GO:0005635//GO:0031224//GO:0043229//GO:0005623//GO:0044425//GO:0044446//GO:0046930//GO:0043226//GO:0044464//GO:0016020//GO:0005575//GO:0043227//GO:0043234	nuclear part//envelope//intracellular membrane-bounded organelle//nuclear pore//macromolecular complex//integral component of membrane//organelle envelope//nucleus//intracellular part//endomembrane system//intracellular//organelle part//nuclear envelope//intrinsic component of membrane//intracellular organelle//cell//membrane part//intracellular organelle part//pore complex//organelle//cell part/…	--	--	--	--
HZ99_RS18930	245.158	97.2178	1.3344	0.0014556	0.024225	gnl|BL_ORD_ID|455176 sp|P37610|TAUD_ECOLI Alpha-ketoglutarate-dependent taurine dioxygenase OS=Escherichia coli (strain K12) GN=tauD PE=1 SV=3//4.15553e-118	taurine dioxygenase TauD	P	GO:0008152//GO:0044710//GO:0055114//GO:0008150	metabolic process//single-organism metabolic process//oxidation-reduction process//biological_process	--	--	GO:0016491//GO:0003674//GO:0003824	oxidoreductase activity//molecular_function//catalytic activity	tauD; taurine dioxygenase (EC:1.14.11.17); K03119 taurine dioxygenase [EC:1.14.11.17]	http://www.genome.jp/dbget-bin/www_bget?pfs:PFLU0252
HZ99_RS19050	1694.54	6610.05	-1.9638	1.8397e-05	0.00050353	gnl|BL_ORD_ID|534042 sp|P0ADE6|YGAU_ECOLI Uncharacterized protein YgaU OS=Escherichia coli (strain K12) GN=ygaU PE=1 SV=2//8.85144e-38	peptidoglycan-binding protein LysM	M	--	--	--	--	--	--	LysM domain/BON superfamily protein	http://www.genome.jp/dbget-bin/www_bget?pfs:PFLU0281
HZ99_RS19375	72.8595	205.88	-1.4986	8.3875e-06	0.00026365	gnl|BL_ORD_ID|269076 sp|P41789|NTRC_SALTY Nitrogen regulation protein NR(I) OS=Salmonella typhimurium (strain LT2 / SGSC1412 / ATCC 700720) GN=glnG PE=1 SV=2//0	two-component response regulator NtrC	KT	GO:0006725//GO:2000112//GO:0044699//GO:2001141//GO:0010467//GO:0051171//GO:0044271//GO:0051716//GO:0008150//GO:0006355//GO:0016070//GO:0044249//GO:0050789//GO:0009059//GO:0043170//GO:0009889//GO:0034654//GO:0019438//GO:0018130//GO:0044700//GO:0000160//GO:0019222//GO:0009058//GO:0019219//GO:0071704//GO:0031323//GO:1901362//GO:0006351//GO:0046483//GO:0080090//GO:0050896//GO:0034641//GO:1901576//GO:…	cellular aromatic compound metabolic process//regulation of cellular macromolecule biosynthetic process//single-organism process//regulation of RNA biosynthetic process//gene expression//regulation of nitrogen compound metabolic process//cellular nitrogen compound biosynthetic process//cellular response to stimulus//biological_process//regulation of transcription, DNA-templated//RNA metabolic pro…	--	--	GO:0001883//GO:0016887//GO:0003677//GO:0017111//GO:0032549//GO:0008134//GO:0005515//GO:0032553//GO:0003824//GO:0003674//GO:0016787//GO:0030554//GO:0003676//GO:0043565//GO:0035639//GO:1901265//GO:0043168//GO:0001882//GO:0017076//GO:0043167//GO:0032559//GO:0036094//GO:1901363//GO:0097159//GO:0005488//GO:0016818//GO:0000166//GO:0005524//GO:0032550//GO:0016462//GO:0016817//GO:0032555	purine nucleoside binding//ATPase activity//DNA binding//nucleoside-triphosphatase activity//ribonucleoside binding//transcription factor binding//protein binding//ribonucleotide binding//catalytic activity//molecular_function//hydrolase activity//adenyl nucleotide binding//nucleic acid binding//sequence-specific DNA binding//purine ribonucleoside triphosphate binding//nucleoside phosphate bindin…	glnG; nitrogen regulation protein NR(I); K07712 two-component system, NtrC family, nitrogen regulation response regulator GlnG	http://www.genome.jp/dbget-bin/www_bget?pfs:PFLU0343
HZ99_RS19380	34.4479	89.5705	-1.3786	0.00021672	0.0045292	gnl|BL_ORD_ID|269064 sp|P19906|NTRB_VIBAL Nitrogen regulation protein NtrB OS=Vibrio alginolyticus GN=ntrB PE=3 SV=1//2.92867e-110	nitrogen regulation protein NR(II)	T	GO:0060255//GO:0008152//GO:0023052//GO:0009987//GO:0044238//GO:0032774//GO:0010468//GO:0034645//GO:0044237//GO:0006807//GO:0007154//GO:0044763//GO:0010556//GO:0007165//GO:0031326//GO:0006139//GO:0065007//GO:0090304//GO:1901360//GO:0051252//GO:0044260//GO:0050794//GO:1901576//GO:0034641//GO:0080090//GO:0046483//GO:0050896//GO:0031323//GO:0006351//GO:1901362//GO:0009058//GO:0019219//GO:0019222//GO:…	regulation of macromolecule metabolic process//metabolic process//signaling//cellular process//primary metabolic process//RNA biosynthetic process//regulation of gene expression//cellular macromolecule biosynthetic process//cellular metabolic process//nitrogen compound metabolic process//cell communication//single-organism cellular process//regulation of macromolecule biosynthetic process//signal…	--	--	GO:0004872//GO:0038023//GO:0004673//GO:0004672//GO:0016772//GO:0016775//GO:0060089//GO:0000155//GO:0016301//GO:0003674//GO:0003824//GO:0016773//GO:0004871//GO:0016740	receptor activity//signaling receptor activity//protein histidine kinase activity//protein kinase activity//transferase activity, transferring phosphorus-containing groups//phosphotransferase activity, nitrogenous group as acceptor//molecular transducer activity//phosphorelay sensor kinase activity//kinase activity//molecular_function//catalytic activity//phosphotransferase activity, alcohol grou…	glnL; nitrogen regulation protein NR(II); K07708 two-component system, NtrC family, nitrogen regulation sensor histidine kinase GlnL [EC:2.7.13.3]	http://www.genome.jp/dbget-bin/www_bget?pfs:PFLU0344
HZ99_RS19405	241.538	1269.68	-2.3941	1.1204e-11	1.3133e-09	gnl|BL_ORD_ID|296209 sp|P0AC87|PHSG_SHIFL Glycogen phosphorylase OS=Shigella flexneri GN=glgP PE=3 SV=1//0	maltodextrin phosphorylase GlgP	G	GO:0044238//GO:0008150//GO:0008152//GO:0071704//GO:0005975	primary metabolic process//biological_process//metabolic process//organic substance metabolic process//carbohydrate metabolic process	--	--	GO:0004645//GO:0016758//GO:0016740//GO:0016757//GO:0003674//GO:0003824//GO:0008184	phosphorylase activity//transferase activity, transferring hexosyl groups//transferase activity//transferase activity, transferring glycosyl groups//molecular_function//catalytic activity//glycogen phosphorylase activity	glgP; glycogen phosphorylase (EC:2.4.1.1); K00688 starch phosphorylase [EC:2.4.1.1]	http://www.genome.jp/dbget-bin/www_bget?pfs:PFLU0352
HZ99_RS19610	5890.59	12352	-1.0683	0.00035201	0.0069781	-//-	poly(3-hydroxyalkanoate) granule-associated protein PhaF	Q	GO:0044238//GO:0008152//GO:0071702//GO:0006869//GO:0051179//GO:0033036//GO:0010876//GO:0044765//GO:0071704//GO:0019538//GO:0006810//GO:0043170//GO:0008150//GO:0044699//GO:0042157//GO:0051234	primary metabolic process//metabolic process//organic substance transport//lipid transport//localization//macromolecule localization//lipid localization//single-organism transport//organic substance metabolic process//protein metabolic process//transport//macromolecule metabolic process//biological_process//single-organism process//lipoprotein metabolic process//establishment of localization	GO:0005576//GO:0005575	extracellular region//cellular_component	GO:0008289//GO:0005488//GO:0003674	lipid binding//binding//molecular_function	algP2; transcriptional regulatory protein	http://www.genome.jp/dbget-bin/www_bget?pfs:PFLU0392
HZ99_RS19655	60.4932	222.588	-1.8795	2.8461e-08	1.5045e-06	-//-	TetR family transcriptional regulator	K	--	--	GO:0019012//GO:0044423//GO:0019031//GO:0019028//GO:0036338//GO:0005575	virion//virion part//viral envelope//viral capsid//viral membrane//cellular_component	GO:0003677//GO:0003676//GO:0003674//GO:0097159//GO:1901363//GO:0005488//GO:0005198	DNA binding//nucleic acid binding//molecular_function//organic cyclic compound binding//heterocyclic compound binding//binding//structural molecule activity	TetR family transcriptional regulator	http://www.genome.jp/dbget-bin/www_bget?pfs:PFLU0393
HZ99_RS19660	188.167	969.157	-2.3647	5.0915e-06	0.00017375	gnl|BL_ORD_ID|294949 sp|P26496|PHAC_PSEOL Poly(3-hydroxyalkanoate) polymerase 2 OS=Pseudomonas oleovorans GN=phaC PE=3 SV=1//0	class II poly(R)-hydroxyalkanoic acid synthase	R	GO:0008150//GO:0042618//GO:0071704//GO:0009058//GO:1901576//GO:1901441//GO:0042619//GO:1901440//GO:0008152	biological_process//poly-hydroxybutyrate metabolic process//organic substance metabolic process//biosynthetic process//organic substance biosynthetic process//poly(hydroxyalkanoate) biosynthetic process//poly-hydroxybutyrate biosynthetic process//poly(hydroxyalkanoate) metabolic process//metabolic process	--	--	--	--	phaC; poly(3-hydroxyalkanoate) polymerase 2; K03821 polyhydroxyalkanoate synthase [EC:2.3.1.-]	http://www.genome.jp/dbget-bin/www_bget?pfs:PFLU0394
HZ99_RS19725	316.393	618.045	-0.96599	0.0018289	0.02947	-//-	pilus assembly protein	W	GO:0030001//GO:0006810//GO:0051234//GO:0044699//GO:0006813//GO:0044765//GO:0008150//GO:0006811//GO:0051179//GO:0006812//GO:0015672	metal ion transport//transport//establishment of localization//single-organism process//potassium ion transport//single-organism transport//biological_process//ion transport//localization//cation transport//monovalent inorganic cation transport	GO:0016021//GO:0016020//GO:0031224//GO:0005575//GO:0044425	integral component of membrane//membrane//intrinsic component of membrane//cellular_component//membrane part	GO:0003674//GO:0022839//GO:0015075//GO:0015267//GO:0005261//GO:0008324//GO:0015269//GO:0015079//GO:0015077//GO:0022838//GO:0016286//GO:0005267//GO:0022892//GO:0022857//GO:0046873//GO:0005227//GO:0022891//GO:0022890//GO:0005216//GO:0022803//GO:0005215//GO:0022836	molecular_function//ion gated channel activity//ion transmembrane transporter activity//channel activity//cation channel activity//cation transmembrane transporter activity//calcium-activated potassium channel activity//potassium ion transmembrane transporter activity//monovalent inorganic cation transmembrane transporter activity//substrate-specific channel activity//small conductance calcium-ac…	--	--
HZ99_RS20315	108.644	224.575	-1.0476	0.0022842	0.035696	gnl|BL_ORD_ID|514557 sp|P0A5G6|Y2599_MYCBO Uncharacterized protein Mb2599c OS=Mycobacterium bovis (strain ATCC BAA-935 / AF2122/97) GN=Mb2599c PE=4 SV=1//3.52364e-08	IMP dehydrogenase	R	--	--	--	--	--	--	hypothetical protein	http://www.genome.jp/dbget-bin/www_bget?pfs:PFLU0541
HZ99_RS20460	980.556	2692.39	-1.4572	0.0027905	0.042029	gnl|BL_ORD_ID|314452 sp|P0AFM4|PSIF_ECOLI Phosphate starvation-inducible protein PsiF OS=Escherichia coli (strain K12) GN=psiF PE=1 SV=1//7.46938e-21	phosphate starvation-inducible protein PsiF	P	--	--	--	--	--	--	psiF; phosphate starvation-inducible protein	http://www.genome.jp/dbget-bin/www_bget?pfs:PFLU0572
HZ99_RS20705	225.047	567.194	-1.3336	1.6271e-05	0.00045458	gnl|BL_ORD_ID|430931 sp|Q88QC7|SPEA_PSEPK Biosynthetic arginine decarboxylase OS=Pseudomonas putida (strain KT2440) GN=speA PE=3 SV=1//0	arginine decarboxylase SpeA	E	--	--	--	--	GO:0003824//GO:0003674	catalytic activity//molecular_function	speA; arginine decarboxylase (EC:4.1.1.19); K01585 arginine decarboxylase [EC:4.1.1.19]	http://www.genome.jp/dbget-bin/www_bget?pfs:PFLU0626
HZ99_RS20720	56.5126	125.854	-1.1551	0.00097301	0.017034	-//-	DUF4136 domain-containing protein	S	--	--	GO:0005575//GO:0016020	cellular_component//membrane	--	--	hypothetical protein	http://www.genome.jp/dbget-bin/www_bget?pfs:PFLU0630
HZ99_RS20745	136.428	410.14	-1.588	0.0005441	0.010222	-//-	lipoprotein	S	--	--	--	--	--	--	putative lipoprotein	http://www.genome.jp/dbget-bin/www_bget?pfs:PFLU0635
HZ99_RS20750	62.8426	907.639	-3.8523	1.5164e-13	2.8195e-11	-//-	membrane protein	R	--	--	--	--	--	--	hypothetical protein	http://www.genome.jp/dbget-bin/www_bget?pfs:PFLU0636
HZ99_RS20755	37.5213	1015.3	-4.758	1.5526e-11	1.744e-09	gnl|BL_ORD_ID|90457 sp|P10047|DCTB_RHILE C4-dicarboxylate transport sensor protein DctB OS=Rhizobium leguminosarum GN=dctB PE=3 SV=1//5.82716e-27	PAS domain-containing sensor histidine kinase	T	GO:0018130//GO:0044700//GO:0071704//GO:0019222//GO:0009058//GO:0019219//GO:0009889//GO:0019438//GO:0034654//GO:0050896//GO:0046483//GO:0080090//GO:0034641//GO:1901576//GO:0006351//GO:1901362//GO:0031323//GO:0044699//GO:2000112//GO:0051171//GO:0010467//GO:2001141//GO:0006725//GO:0050789//GO:0009059//GO:0043170//GO:0044271//GO:0016070//GO:0006355//GO:0044249//GO:0051716//GO:0008150//GO:0044237//GO:…	heterocycle biosynthetic process//single organism signaling//organic substance metabolic process//regulation of metabolic process//biosynthetic process//regulation of nucleobase-containing compound metabolic process//regulation of biosynthetic process//aromatic compound biosynthetic process//nucleobase-containing compound biosynthetic process//response to stimulus//heterocycle metabolic process//…	--	--	GO:0003824//GO:0016773//GO:0003674//GO:0000155//GO:0016301//GO:0016740//GO:0005515//GO:0004871//GO:0038023//GO:0004872//GO:0060089//GO:0005488//GO:0004673//GO:0016772//GO:0016775//GO:0004672	catalytic activity//phosphotransferase activity, alcohol group as acceptor//molecular_function//phosphorelay sensor kinase activity//kinase activity//transferase activity//protein binding//signal transducer activity//signaling receptor activity//receptor activity//molecular transducer activity//binding//protein histidine kinase activity//transferase activity, transferring phosphorus-containing gr…	putative two-component system sensor kinase	http://www.genome.jp/dbget-bin/www_bget?pfs:PFLU0637
HZ99_RS20760	27.6464	394.321	-3.8342	8.8967e-11	8.1306e-09	-//-	Flp pilus assembly protein TadG [Intracellular trafficking, secretion, and vesicular transport,Extracellular structures]	UW	--	--	--	--	--	--	hypothetical protein	http://www.genome.jp/dbget-bin/www_bget?pfs:PFLU5357
HZ99_RS20765	66.2937	474.579	-2.8397	4.8532e-11	4.5909e-09	-//-	peptidase A24	R	--	--	GO:0016020//GO:0005575	membrane//cellular_component	GO:0070011//GO:0004190//GO:0016787//GO:0004175//GO:0070001//GO:0003674//GO:0003824//GO:0008233	peptidase activity, acting on L-amino acid peptides//aspartic-type endopeptidase activity//hydrolase activity//endopeptidase activity//aspartic-type peptidase activity//molecular_function//catalytic activity//peptidase activity	hypothetical protein; K02278 prepilin peptidase CpaA [EC:3.4.23.43]	http://www.genome.jp/dbget-bin/www_bget?pfs:PFLU0639
HZ99_RS20770	587.006	4556.86	-2.9566	3.2825e-09	2.1071e-07	gnl|BL_ORD_ID|27052 sp|Q9HUI2|ARUR_PSEAE Transcriptional regulatory protein AruR OS=Pseudomonas aeruginosa (strain ATCC 15692 / PAO1 / 1C / PRS 101 / LMG 12228) GN=aruR PE=3 SV=1//3.93314e-12	DNA-binding response regulator CitB	KT	GO:0044260//GO:0070925//GO:0071840//GO:0050794//GO:0051252//GO:0043623//GO:1901360//GO:0006139//GO:0031326//GO:0007165//GO:0090304//GO:0065007//GO:0006259//GO:0070271//GO:0032185//GO:0010556//GO:0006310//GO:0007010//GO:0044763//GO:0007154//GO:0031106//GO:0044237//GO:0006807//GO:0034645//GO:0010468//GO:0008152//GO:0023052//GO:0009987//GO:0044238//GO:0032774//GO:0060255//GO:0000921//GO:0006725//GO:…	cellular macromolecule metabolic process//organelle assembly//cellular component organization or biogenesis//regulation of cellular process//regulation of RNA metabolic process//cellular protein complex assembly//organic cyclic compound metabolic process//nucleobase-containing compound metabolic process//regulation of cellular biosynthetic process//signal transduction//nucleic acid metabolic proc…	GO:0044425//GO:0032156//GO:0044446//GO:0044444//GO:0043226//GO:0044464//GO:0016020//GO:0043232//GO:0005575//GO:0044448//GO:0044422//GO:0031224//GO:0043229//GO:0005938//GO:0005623//GO:0016021//GO:0044424//GO:0005622//GO:0005856//GO:0071944//GO:0005737//GO:0043228//GO:0044430//GO:0005940	membrane part//septin cytoskeleton//intracellular organelle part//cytoplasmic part//organelle//cell part//membrane//intracellular non-membrane-bounded organelle//cellular_component//cell cortex part//organelle part//intrinsic component of membrane//intracellular organelle//cell cortex//cell//integral component of membrane//intracellular part//intracellular//cytoskeleton//cell periphery//cytoplasm…	GO:1901363//GO:0005488//GO:0097159//GO:0000150//GO:0000988//GO:0000996//GO:0000990//GO:0003700//GO:0003677//GO:0003674//GO:0003824//GO:0001071//GO:0003676//GO:0016987	heterocyclic compound binding//binding//organic cyclic compound binding//recombinase activity//transcription factor activity, protein binding//core DNA-dependent RNA polymerase binding promoter specificity activity//transcription factor activity, core RNA polymerase binding//transcription factor activity, sequence-specific DNA binding//DNA binding//molecular_function//catalytic activity//nucleic …	putative two-component system response regulator	http://www.genome.jp/dbget-bin/www_bget?pfs:PFLU0640
HZ99_RS20775	9.94511	348.428	-5.1307	1.1774e-17	6.3486e-15	-//-	hypothetical protein	S	--	--	--	--	--	--	hypothetical protein	http://www.genome.jp/dbget-bin/www_bget?pfs:PFLU0641
HZ99_RS20780	9.85555	547.199	-5.795	6.7797e-12	8.1236e-10	gnl|BL_ORD_ID|519677 sp|Q9HWA1|Y4299_PSEAE TPR repeat-containing protein PA4299 OS=Pseudomonas aeruginosa (strain ATCC 15692 / PAO1 / 1C / PRS 101 / LMG 12228) GN=PA4299 PE=3 SV=1//3.43919e-40	type II secretion system protein TadD	S	--	--	--	--	GO:0005515//GO:0003674//GO:0005488//GO:0042802	protein binding//molecular_function//binding//identical protein binding	putative lipoprotein	http://www.genome.jp/dbget-bin/www_bget?pfs:PFLU0642
HZ99_RS20785	4.68294	225.491	-5.5895	2.099e-11	2.2636e-09	-//-	Pilus assembly protein TadC	W	--	--	--	--	--	--	hypothetical protein; K12511 tight adherence protein C	http://www.genome.jp/dbget-bin/www_bget?pfs:PFLU0643
HZ99_RS20790	8.1868	372.879	-5.5093	5.4574e-11	5.0735e-09	gnl|BL_ORD_ID|524540 sp|Q58189|Y779_METJA Uncharacterized protein MJ0779 OS=Methanocaldococcus jannaschii (strain ATCC 43067 / DSM 2661 / JAL-1 / JCM 10045 / NBRC 100440) GN=MJ0779 PE=4 SV=1//1.59565e-07	Flp pilus assembly protein TadB	W	--	--	--	--	--	--	hypothetical protein; K12510 tight adherence protein B	http://www.genome.jp/dbget-bin/www_bget?pfs:PFLU0644
HZ99_RS20795	22.9165	1167.3	-5.6706	3.0577e-13	4.8492e-11	gnl|BL_ORD_ID|518018 sp|P9WMT3|Y3659_MYCTU Putative conjugal transfer protein Rv3659c OS=Mycobacterium tuberculosis (strain ATCC 25618 / H37Rv) GN=Rv3659c PE=2 SV=1//8.49121e-53	ATPase TadA	UW	GO:0006810//GO:0050789//GO:0009059//GO:0043170//GO:0044271//GO:0016070//GO:0006355//GO:0044249//GO:0008150//GO:2000112//GO:0051171//GO:0010467//GO:2001141//GO:0051234//GO:0006725//GO:0046483//GO:0080090//GO:0034641//GO:1901576//GO:0006351//GO:1901362//GO:0031323//GO:0018130//GO:0071704//GO:0019222//GO:0009058//GO:0019219//GO:0009889//GO:0019438//GO:0034654//GO:0010556//GO:0090304//GO:0065007//GO:…	transport//regulation of biological process//macromolecule biosynthetic process//macromolecule metabolic process//cellular nitrogen compound biosynthetic process//RNA metabolic process//regulation of transcription, DNA-templated//cellular biosynthetic process//biological_process//regulation of cellular macromolecule biosynthetic process//regulation of nitrogen compound metabolic process//gene exp…	--	--	GO:0032549//GO:0008134//GO:0005515//GO:0003677//GO:0017111//GO:0001883//GO:0016740//GO:0016887//GO:0043168//GO:1901265//GO:0035639//GO:0001882//GO:0030554//GO:0016787//GO:0016301//GO:0003676//GO:0003824//GO:0032553//GO:0003674//GO:0005488//GO:0097159//GO:0016818//GO:0016772//GO:0036094//GO:0032559//GO:1901363//GO:0043167//GO:0017076//GO:0032555//GO:0016817//GO:0016462//GO:0032550//GO:0005524//GO:…	ribonucleoside binding//transcription factor binding//protein binding//DNA binding//nucleoside-triphosphatase activity//purine nucleoside binding//transferase activity//ATPase activity//anion binding//nucleoside phosphate binding//purine ribonucleoside triphosphate binding//nucleoside binding//adenyl nucleotide binding//hydrolase activity//kinase activity//nucleic acid binding//catalytic activity…	putative type II secretion system protein; K02283 pilus assembly protein CpaF	http://www.genome.jp/dbget-bin/www_bget?pfs:PFLU5357
HZ99_RS20800	16.8703	1047.12	-5.9558	1.6857e-13	3.0297e-11	-//-	Flp pilus assembly protein TadZ	UW	--	--	--	--	--	--	hypothetical protein; K02282 pilus assembly protein CpaE	http://www.genome.jp/dbget-bin/www_bget?pfs:PFLU3144
HZ99_RS20805	16.7685	974.274	-5.8605	2.8349e-10	2.3516e-08	gnl|BL_ORD_ID|521269 sp|P55702|Y4XJ_RHISN Uncharacterized protein y4xJ OS=Rhizobium sp. (strain NGR234) GN=NGR_a00790 PE=3 SV=1//1.18014e-53	type II/III secretion system protein RcpA	UW	GO:0045184//GO:0009306//GO:0051641//GO:0051179//GO:0032940//GO:0033036//GO:0009987//GO:0008104//GO:0071702//GO:0044763//GO:0006810//GO:0008150//GO:0044699//GO:0046903//GO:0051234//GO:0044765//GO:0015031//GO:0051649	establishment of protein localization//protein secretion//cellular localization//localization//secretion by cell//macromolecule localization//cellular process//protein localization//organic substance transport//single-organism cellular process//transport//biological_process//single-organism process//secretion//establishment of localization//single-organism transport//protein transport//establishm…	--	--	--	--	putative type II secretion system protein; K02280 pilus assembly protein CpaC	http://www.genome.jp/dbget-bin/www_bget?pfs:PFLU3142
HZ99_RS20810	19.2065	1897.61	-6.6264	3.0813e-17	1.3845e-14	-//-	Flp pilus assembly protein RcpC	UW	--	--	--	--	--	--	hypothetical protein; K02279 pilus assembly protein CpaB	http://www.genome.jp/dbget-bin/www_bget?pfs:PFLU3145
HZ99_RS20815	161.368	4043.35	-4.6471	3.607e-15	9.642e-13	-//-	Flp family type IVb pilin	UW	GO:0044699//GO:0051234//GO:0006810//GO:0015718//GO:0015849//GO:0044765//GO:0006820//GO:0015721//GO:0006811//GO:0015711//GO:0008150//GO:0071702//GO:0051179//GO:0046942	single-organism process//establishment of localization//transport//monocarboxylic acid transport//organic acid transport//single-organism transport//anion transport//bile acid and bile salt transport//ion transport//organic anion transport//biological_process//organic substance transport//localization//carboxylic acid transport	GO:0005886//GO:0005623//GO:0016020//GO:0071944//GO:0044464//GO:0005575	plasma membrane//cell//membrane//cell periphery//cell part//cellular_component	GO:0003674//GO:0046983//GO:0046982//GO:0005515//GO:0005215//GO:0005488	molecular_function//protein dimerization activity//protein heterodimerization activity//protein binding//transporter activity//binding	hypothetical protein; K02651 pilus assembly protein Flp/PilA	http://www.genome.jp/dbget-bin/www_bget?pfs:PFLU0651
HZ99_RS20820	13.0404	300.694	-4.5272	3.5104e-14	7.8867e-12	gnl|BL_ORD_ID|31349 sp|Q06065|ATOC_ECOLI Acetoacetate metabolism regulatory protein AtoC OS=Escherichia coli (strain K12) GN=atoC PE=3 SV=2//4.04517e-10	response regulator	T	GO:0009987//GO:0023052//GO:0007154//GO:0044763//GO:0065007//GO:0007165//GO:0050794//GO:0050896//GO:0000160//GO:0044700//GO:0008150//GO:0051716//GO:0050789//GO:0044699	cellular process//signaling//cell communication//single-organism cellular process//biological regulation//signal transduction//regulation of cellular process//response to stimulus//phosphorelay signal transduction system//single organism signaling//biological_process//cellular response to stimulus//regulation of biological process//single-organism process	GO:0005575//GO:0019012	cellular_component//virion	GO:0031423//GO:0016830//GO:0016831//GO:0005488//GO:0003824//GO:0003674//GO:0016829//GO:0005515	hexon binding//carbon-carbon lyase activity//carboxy-lyase activity//binding//catalytic activity//molecular_function//lyase activity//protein binding	putative response regulator	http://www.genome.jp/dbget-bin/www_bget?pfs:PFLU0650
HZ99_RS20825	4.94841	84.1133	-4.0873	1.4141e-17	6.9315e-15	-//-	Flp family type IVb pilin	UW	--	--	--	--	--	--	--	--
HZ99_RS20830	23.5164	1415.47	-5.9115	4.9865e-12	6.1107e-10	gnl|BL_ORD_ID|180973 sp|Q4QNS5|HXUB_HAEI8 Heme/hemopexin transporter protein HuxB OS=Haemophilus influenzae (strain 86-028NP) GN=hxuB PE=3 SV=1//1.03064e-19	Hemolysin activation/secretion protein FhaC	U	--	--	GO:0019867//GO:0005575//GO:0016020	outer membrane//cellular_component//membrane	--	--	hypothetical protein	http://www.genome.jp/dbget-bin/www_bget?pfs:PFLU3143
HZ99_RS20845	55.4837	177.128	-1.6747	0.00082458	0.014626	-//-	acyl dehydratase	I	--	--	--	--	--	--	hypothetical protein	http://www.genome.jp/dbget-bin/www_bget?pfs:PFLU0653
HZ99_RS20855	95.8965	794.167	-3.0499	0.00012221	0.0026897	gnl|BL_ORD_ID|124572 sp|Q5QXN5|FADI_IDILO 3-ketoacyl-CoA thiolase OS=Idiomarina loihiensis (strain ATCC BAA-735 / DSM 15497 / L2-TR) GN=fadI PE=3 SV=1//6.94435e-93	acetyl-CoA acetyltransferase	I	GO:0008152//GO:0008150	metabolic process//biological_process	--	--	GO:0003824//GO:0003674//GO:0016747//GO:0016740//GO:0016746	catalytic activity//molecular_function//transferase activity, transferring acyl groups other than amino-acyl groups//transferase activity//transferase activity, transferring acyl groups	acetyl-CoA acetyltransferase; K00626 acetyl-CoA C-acetyltransferase [EC:2.3.1.9]	http://www.genome.jp/dbget-bin/www_bget?pfs:PFLU0655
HZ99_RS21080	482.274	1545.84	-1.6805	0.00039195	0.0077328	-//-	hypothetical protein	S	--	--	--	--	--	--	--	--
HZ99_RS21155	33.9236	386.949	-3.5118	1.1552e-13	2.3069e-11	-//-	Type II secretory pathway, component ExeA (predicted ATPase)	U	GO:0044260//GO:0071840//GO:0006766//GO:0051179//GO:1901360//GO:0006950//GO:0006139//GO:0065007//GO:0090304//GO:0000723//GO:0006259//GO:0042592//GO:0044281//GO:0008614//GO:0065008//GO:0044763//GO:0072524//GO:0033554//GO:0008615//GO:0006281//GO:1901566//GO:0044237//GO:0006807//GO:0008152//GO:0009987//GO:0044710//GO:0060249//GO:0044238//GO:0032200//GO:0006767//GO:0044283//GO:0072525//GO:0006725//GO:…	cellular macromolecule metabolic process//cellular component organization or biogenesis//vitamin metabolic process//localization//organic cyclic compound metabolic process//response to stress//nucleobase-containing compound metabolic process//biological regulation//nucleic acid metabolic process//telomere maintenance//DNA metabolic process//homeostatic process//small molecule metabolic process//p…	GO:0044464//GO:0005575//GO:0005623//GO:0044424//GO:0005622//GO:0005737	cell part//cellular_component//cell//intracellular part//intracellular//cytoplasm	GO:0017076//GO:0043167//GO:1901363//GO:0036094//GO:0032559//GO:0016772//GO:0016818//GO:0097159//GO:0005488//GO:0000166//GO:0016462//GO:0005524//GO:0032550//GO:0003924//GO:0016769//GO:0016817//GO:0032555//GO:0016887//GO:0016740//GO:0001883//GO:0003678//GO:0017111//GO:0004386//GO:0032549//GO:0003674//GO:0032561//GO:0032553//GO:0033856//GO:0003824//GO:0005525//GO:0016301//GO:0019001//GO:0030554//GO:…	purine nucleotide binding//ion binding//heterocyclic compound binding//small molecule binding//adenyl ribonucleotide binding//transferase activity, transferring phosphorus-containing groups//hydrolase activity, acting on acid anhydrides, in phosphorus-containing anhydrides//organic cyclic compound binding//binding//nucleotide binding//pyrophosphatase activity//ATP binding//purine ribonucleoside b…	--	http://www.genome.jp/dbget-bin/www_bget?pfs:PFLU3144
HZ99_RS21160	27.4976	379.163	-3.7854	2.1429e-11	2.2656e-09	-//-	integrase	LX	GO:1901576//GO:0034641//GO:0046483//GO:0006351//GO:0009058//GO:0019219//GO:0019222//GO:0071704//GO:0018130//GO:0019438//GO:0043170//GO:2001141//GO:0060255//GO:0008152//GO:0034645//GO:0044237//GO:0006310//GO:0006259//GO:0006139//GO:0090304//GO:0051252//GO:0044260//GO:0080090//GO:0031323//GO:1901362//GO:0034654//GO:0009889//GO:0009059//GO:0050789//GO:0008150//GO:0044249//GO:0015074//GO:0016070//GO:…	organic substance biosynthetic process//cellular nitrogen compound metabolic process//heterocycle metabolic process//transcription, DNA-templated//biosynthetic process//regulation of nucleobase-containing compound metabolic process//regulation of metabolic process//organic substance metabolic process//heterocycle biosynthetic process//aromatic compound biosynthetic process//macromolecule metaboli…	GO:0005622//GO:0005623//GO:0005575//GO:0044464	intracellular//cell//cellular_component//cell part	GO:0003676//GO:0003674//GO:0003824//GO:0003677//GO:0097159//GO:1901363//GO:0001071//GO:0003700//GO:0000150//GO:0005488	nucleic acid binding//molecular_function//catalytic activity//DNA binding//organic cyclic compound binding//heterocyclic compound binding//nucleic acid binding transcription factor activity//transcription factor activity, sequence-specific DNA binding//recombinase activity//binding	--	--
HZ99_RS21165	34.0897	402.012	-3.5598	5.1437e-13	7.9242e-11	gnl|BL_ORD_ID|42332 sp|P19241|BINR_STAAU Transposon Tn552 DNA-invertase BinR OS=Staphylococcus aureus GN=resR PE=3 SV=1//4.35971e-38	transposase	X	GO:0009987//GO:0008152//GO:0048610//GO:0032774//GO:0044238//GO:0060255//GO:0044403//GO:0006310//GO:0044763//GO:0044419//GO:0034645//GO:0006807//GO:0044237//GO:0010468//GO:0006139//GO:0031326//GO:0090304//GO:0065007//GO:0006259//GO:0019068//GO:0010556//GO:0044260//GO:0051704//GO:0050794//GO:0071840//GO:0051179//GO:0019069//GO:0051252//GO:1901360//GO:1901362//GO:0022607//GO:0006351//GO:0031323//GO:…	cellular process//metabolic process//obsolete cellular process involved in reproduction//RNA biosynthetic process//primary metabolic process//regulation of macromolecule metabolic process//symbiosis, encompassing mutualism through parasitism//DNA recombination//single-organism cellular process//interspecies interaction between organisms//cellular macromolecule biosynthetic process//nitrogen compo…	GO:0005623//GO:0005886//GO:0016020//GO:0005575//GO:0044464//GO:0071944	cell//plasma membrane//membrane//cellular_component//cell part//cell periphery	GO:0000996//GO:0032555//GO:0005524//GO:0032550//GO:0000166//GO:0000150//GO:0000988//GO:1901363//GO:0032559//GO:0036094//GO:0005488//GO:0097159//GO:0017076//GO:0043167//GO:0003676//GO:0030554//GO:0001882//GO:0016987//GO:0035639//GO:1901265//GO:0043168//GO:0043565//GO:0003674//GO:0003824//GO:0032553//GO:0001071//GO:0003677//GO:0004803//GO:0003700//GO:0000990//GO:0032549//GO:0001883	core DNA-dependent RNA polymerase binding promoter specificity activity//purine ribonucleotide binding//ATP binding//purine ribonucleoside binding//nucleotide binding//recombinase activity//transcription factor activity, protein binding//heterocyclic compound binding//adenyl ribonucleotide binding//small molecule binding//binding//organic cyclic compound binding//purine nucleotide binding//ion bi…	putative DNA invertase	http://www.genome.jp/dbget-bin/www_bget?pfs:PFLU5282A
HZ99_RS21210	46.6184	190.497	-2.0308	7.1963e-09	4.3641e-07	-//-	hypothetical protein	S	--	--	--	--	--	--	--	--
HZ99_RS21215	55.2704	224.034	-2.0191	4.7407e-09	2.9723e-07	-//-	transposition protein TniB	X	--	--	--	--	--	--	--	--
HZ99_RS21220	191.893	702.548	-1.8723	1.6201e-08	9.0056e-07	gnl|BL_ORD_ID|468120 sp|P18416|TRA3_STAAU Transposase for transposon Tn552 OS=Staphylococcus aureus PE=3 SV=1//6.36438e-23	transposase	X	GO:0010468//GO:0006807//GO:0044237//GO:0034645//GO:0009987//GO:0008152//GO:0032774//GO:0044238//GO:0009405//GO:0060255//GO:0044260//GO:0050794//GO:0051704//GO:1901360//GO:0051252//GO:0031326//GO:0006950//GO:0006139//GO:0065007//GO:0090304//GO:0006259//GO:0010556//GO:0034654//GO:0019438//GO:0009889//GO:0006952//GO:0019222//GO:0009058//GO:0019219//GO:0071704//GO:0018130//GO:0031323//GO:1901362//GO:…	regulation of gene expression//nitrogen compound metabolic process//cellular metabolic process//cellular macromolecule biosynthetic process//cellular process//metabolic process//RNA biosynthetic process//primary metabolic process//pathogenesis//regulation of macromolecule metabolic process//cellular macromolecule metabolic process//regulation of cellular process//multi-organism process//organic c…	GO:0005576//GO:0005575	extracellular region//cellular_component	GO:0016248//GO:0000988//GO:0000996//GO:0005246//GO:1901363//GO:0019855//GO:0097159//GO:0005488//GO:0003674//GO:0001071//GO:0016247//GO:0003676//GO:0016987//GO:0043565//GO:0008200//GO:0003700//GO:0000990//GO:0003677	channel inhibitor activity//transcription factor activity, protein binding//core DNA-dependent RNA polymerase binding promoter specificity activity//calcium channel regulator activity//heterocyclic compound binding//calcium channel inhibitor activity//organic cyclic compound binding//binding//molecular_function//nucleic acid binding transcription factor activity//channel regulator activity//nucle…	--	http://www.genome.jp/dbget-bin/www_bget?pfs:PFLU5226
HZ99_RS21520	147.491	317.564	-1.1064	0.0007092	0.012832	gnl|BL_ORD_ID|524001 sp|Q58128|Y718_METJA Putative uncharacterized transporter MJ0718 OS=Methanocaldococcus jannaschii (strain ATCC 43067 / DSM 2661 / JAL-1 / JCM 10045 / NBRC 100440) GN=MJ0718 PE=3 SV=1//2.17061e-25	chromate transporter	P	GO:0015698//GO:0006810//GO:0051234//GO:0044699//GO:0006820//GO:0044765//GO:0008150//GO:0006811//GO:0015703//GO:0051179	inorganic anion transport//transport//establishment of localization//single-organism process//anion transport//single-organism transport//biological_process//ion transport//chromate transport//localization	--	--	GO:0003674//GO:0015109//GO:0015075//GO:0015103//GO:0022892//GO:0008509//GO:0022857//GO:0022891//GO:0005215	molecular_function//chromate transmembrane transporter activity//ion transmembrane transporter activity//inorganic anion transmembrane transporter activity//substrate-specific transporter activity//anion transmembrane transporter activity//transmembrane transporter activity//substrate-specific transmembrane transporter activity//transporter activity	--	--
HZ99_RS21805	775.128	1701.31	-1.1341	0.0001745	0.0036898	-//-	DUF748 domain-containing protein	S	--	--	--	--	--	--	hypothetical protein	http://www.genome.jp/dbget-bin/www_bget?pfs:PFLU5247
HZ99_RS21820	493.986	1248.4	-1.3375	0.00060776	0.011146	gnl|BL_ORD_ID|7723 sp|Q88DW6|ACSA2_PSEPK Acetyl-coenzyme A synthetase 2 OS=Pseudomonas putida (strain KT2440) GN=acsA2 PE=3 SV=1//0	acetyl-coenzyme A synthetase	IQ	GO:0008152//GO:0008150	metabolic process//biological_process	--	--	GO:0003824//GO:0003674	catalytic activity//molecular_function	acetyl-CoA synthetase (EC:6.2.1.1); K01895 acetyl-CoA synthetase [EC:6.2.1.1]	http://www.genome.jp/dbget-bin/www_bget?pfs:PFLU5244
HZ99_RS21905	63.6742	643.011	-3.3361	2.3261e-08	1.2542e-06	-//-	competence protein TfoX	X	--	--	--	--	--	--	hypothetical protein; K07343 DNA transformation protein and related proteins	--
HZ99_RS22050	34.5937	101.979	-1.5597	2.5521e-05	0.00068124	gnl|BL_ORD_ID|425172 sp|P76350|SHIA_ECOLI Shikimate transporter OS=Escherichia coli (strain K12) GN=shiA PE=3 SV=1//1.54318e-35	metabolite-proton symporter	R	GO:0051179//GO:0044763//GO:0009987//GO:0044699//GO:0051234//GO:0006810//GO:0008150//GO:0044765//GO:0055085	localization//single-organism cellular process//cellular process//single-organism process//establishment of localization//transport//biological_process//single-organism transport//transmembrane transport	GO:0044425//GO:0005575//GO:0016020//GO:0031224//GO:0016021	membrane part//cellular_component//membrane//intrinsic component of membrane//integral component of membrane	GO:0005215//GO:0022857//GO:0003674	transporter activity//transmembrane transporter activity//molecular_function	putative major facilitator family membrane protein	http://www.genome.jp/dbget-bin/www_bget?pfs:PFLU0692
HZ99_RS22055	107.503	252.85	-1.2339	0.0013179	0.022206	gnl|BL_ORD_ID|85542 sp|P13512|CZCD_RALME Metal cation efflux system protein CzcD OS=Ralstonia metallidurans (strain CH34 / ATCC 43123 / DSM 2839) GN=czcD PE=1 SV=2//1.79807e-113	cation transporter	P	GO:0055085//GO:0006810//GO:0044699//GO:0051234//GO:0009987//GO:0044763//GO:0051179//GO:0006812//GO:0044765//GO:0006811//GO:0008150	transmembrane transport//transport//single-organism process//establishment of localization//cellular process//single-organism cellular process//localization//cation transport//single-organism transport//ion transport//biological_process	GO:0016020//GO:0016021//GO:0031224//GO:0005575//GO:0044425	membrane//integral component of membrane//intrinsic component of membrane//cellular_component//membrane part	GO:0015075//GO:0008324//GO:0003674//GO:0022891//GO:0005215//GO:0022892//GO:0022857	ion transmembrane transporter activity//cation transmembrane transporter activity//molecular_function//substrate-specific transmembrane transporter activity//transporter activity//substrate-specific transporter activity//transmembrane transporter activity	czcD; cobalt-zinc-cadmium resistance protein; K16264 cobalt-zinc-cadmium efflux system protein	http://www.genome.jp/dbget-bin/www_bget?pfs:PFLU0696
HZ99_RS22590	69.1027	837.533	-3.5993	1.979e-12	2.6026e-10	gnl|BL_ORD_ID|95976 sp|P54531|DHLE_BACSU Leucine dehydrogenase OS=Bacillus subtilis (strain 168) GN=yqiT PE=3 SV=1//2.20045e-90	Glu/Leu/Phe/Val dehydrogenase	E	GO:0009987//GO:0044238//GO:0055114//GO:0006629//GO:0032787//GO:0006807//GO:0051179//GO:0015672//GO:0006812//GO:0044255//GO:0043436//GO:0044765//GO:0006082//GO:0008150//GO:0006811//GO:0006631//GO:1901564//GO:0008152//GO:0044710//GO:0019752//GO:0044237//GO:0044281//GO:0006813//GO:0006520//GO:0030001//GO:0071704//GO:0006810//GO:0051234//GO:0044699	cellular process//primary metabolic process//oxidation-reduction process//lipid metabolic process//monocarboxylic acid metabolic process//nitrogen compound metabolic process//localization//monovalent inorganic cation transport//cation transport//cellular lipid metabolic process//oxoacid metabolic process//single-organism transport//organic acid metabolic process//biological_process//ion transport…	--	--	GO:0051287//GO:0010181//GO:0005488//GO:0043167//GO:1901265//GO:0043168//GO:0003857//GO:0016491//GO:0016616//GO:0050662//GO:0000166//GO:1901363//GO:0036094//GO:0097159//GO:0048037//GO:0003674//GO:0016614//GO:0003824//GO:0032553//GO:0004616	NAD binding//FMN binding//binding//ion binding//nucleoside phosphate binding//anion binding//3-hydroxyacyl-CoA dehydrogenase activity//oxidoreductase activity//oxidoreductase activity, acting on the CH-OH group of donors, NAD or NADP as acceptor//coenzyme binding//nucleotide binding//heterocyclic compound binding//small molecule binding//organic cyclic compound binding//cofactor binding//molecula…	putative leucine dehydrogenase; K00263 leucine dehydrogenase [EC:1.4.1.9]	http://www.genome.jp/dbget-bin/www_bget?pfs:PFLU1030
HZ99_RS22595	139.122	370.599	-1.4135	2.2095e-05	0.00059271	-//-	hypothetical protein	S	--	--	--	--	--	--	hypothetical protein; K09918 hypothetical protein	http://www.genome.jp/dbget-bin/www_bget?pfs:PFLU1031
HZ99_RS22750	77.7583	198.16	-1.3496	5.1872e-05	0.001283	gnl|BL_ORD_ID|27050 sp|Q9HUI9|ARUH_PSEAE Arginine--pyruvate transaminase AruH OS=Pseudomonas aeruginosa (strain ATCC 15692 / PAO1 / 1C / PRS 101 / LMG 12228) GN=aruH PE=1 SV=1//8.25387e-130	aspartate aminotransferase	E	GO:0009058//GO:0071704//GO:0006520//GO:0044281//GO:0044237//GO:0019752//GO:0044710//GO:0008152//GO:1901564//GO:0008150//GO:0006082//GO:0043436//GO:0006807//GO:0044238//GO:0009987	biosynthetic process//organic substance metabolic process//cellular amino acid metabolic process//small molecule metabolic process//cellular metabolic process//carboxylic acid metabolic process//single-organism metabolic process//metabolic process//organonitrogen compound metabolic process//biological_process//organic acid metabolic process//oxoacid metabolic process//nitrogen compound metabolic …	--	--	GO:0003824//GO:0003674//GO:0048037//GO:0030170//GO:0016829//GO:0043168//GO:0043167//GO:0005488	catalytic activity//molecular_function//cofactor binding//pyridoxal phosphate binding//lyase activity//anion binding//ion binding//binding	aspartate aminotransferase (EC:2.6.1.1); K00812 aspartate aminotransferase [EC:2.6.1.1]	http://www.genome.jp/dbget-bin/www_bget?pfs:PFLU4027
HZ99_RS22835	2.55602	85.9641	-5.0718	0.00020941	0.0043936	-//-	glyoxalase/bleomycin resistance/dioxygenase family protein	R	--	--	--	--	--	--	--	--
HZ99_RS23055	32.0085	81.2771	-1.3444	0.0026772	0.040773	gnl|BL_ORD_ID|518469 sp|Q51384|Y3808_PSEAE Uncharacterized protein PA3808 OS=Pseudomonas aeruginosa (strain ATCC 15692 / PAO1 / 1C / PRS 101 / LMG 12228) GN=PA3808 PE=4 SV=1//3.72099e-18	Fe-S assembly protein IscX	O	GO:0071840//GO:0022607//GO:0008150//GO:0008152//GO:0016226//GO:0044085//GO:0009058//GO:0016043//GO:0031163	cellular component organization or biogenesis//cellular component assembly//biological_process//metabolic process//iron-sulfur cluster assembly//cellular component biogenesis//biosynthetic process//cellular component organization//metallo-sulfur cluster assembly	--	--	--	--	hypothetical protein	http://www.genome.jp/dbget-bin/www_bget?pfs:PFLU5062
HZ99_RS23170	12.2395	45.3213	-1.8886	8.1295e-05	0.0018733	-//-	carboxymuconolactone decarboxylase	P	GO:0055114//GO:0008152//GO:0044710//GO:0008150	oxidation-reduction process//metabolic process//single-organism metabolic process//biological_process	--	--	GO:0003674//GO:0003824//GO:0016705//GO:0016491//GO:0051920	molecular_function//catalytic activity//oxidoreductase activity, acting on paired donors, with incorporation or reduction of molecular oxygen//oxidoreductase activity//peroxiredoxin activity	--	--
HZ99_RS23395	42.3363	2433.81	-5.8452	7.2034e-09	4.3641e-07	gnl|BL_ORD_ID|255693 sp|C5D427|NAMA_GEOSW NADPH dehydrogenase OS=Geobacillus sp. (strain WCH70) GN=namA PE=3 SV=1//1.3847e-106	NADH:flavin oxidoreductase/NADH oxidase	CH	GO:0008152//GO:0044710//GO:0008150//GO:0055114	metabolic process//single-organism metabolic process//biological_process//oxidation-reduction process	--	--	GO:0048037//GO:0003674//GO:0032553//GO:0003824//GO:0050662//GO:0000166//GO:0097159//GO:1901363//GO:0036094//GO:0043168//GO:1901265//GO:0016491//GO:0005488//GO:0010181//GO:0043167	cofactor binding//molecular_function//ribonucleotide binding//catalytic activity//coenzyme binding//nucleotide binding//organic cyclic compound binding//heterocyclic compound binding//small molecule binding//anion binding//nucleoside phosphate binding//oxidoreductase activity//binding//FMN binding//ion binding	putative NADH oxidoreductase	http://www.genome.jp/dbget-bin/www_bget?pfs:PFLU1205
HZ99_RS23405	56.5198	1355.39	-4.5838	5.2997e-10	4.1414e-08	-//-	hypothetical protein	S	--	--	--	--	--	--	hypothetical protein	http://www.genome.jp/dbget-bin/www_bget?pfs:PFLU1206
HZ99_RS23430	36.9214	103.62	-1.4888	3.6536e-05	0.0009381	-//-	TetR family transcriptional regulator	K	GO:0008150//GO:0044238//GO:0019538//GO:0071704//GO:0043170//GO:0006508//GO:0008152	biological_process//primary metabolic process//protein metabolic process//organic substance metabolic process//macromolecule metabolic process//proteolysis//metabolic process	--	--	GO:0004222//GO:0005488//GO:0016787//GO:0003676//GO:0003824//GO:0003674//GO:0004175//GO:0003677//GO:0008233//GO:0008237//GO:0070011//GO:1901363//GO:0097159	metalloendopeptidase activity//binding//hydrolase activity//nucleic acid binding//catalytic activity//molecular_function//endopeptidase activity//DNA binding//peptidase activity//metallopeptidase activity//peptidase activity, acting on L-amino acid peptides//heterocyclic compound binding//organic cyclic compound binding	TetR family transcriptional regulator	http://www.genome.jp/dbget-bin/www_bget?pfs:PFLU1229
HZ99_RS23470	47.5469	423.434	-3.1547	6.875e-08	3.37e-06	-//-	hypothetical protein	S	--	--	--	--	--	--	hypothetical protein	http://www.genome.jp/dbget-bin/www_bget?pfs:PFLU1238
HZ99_RS23540	194.264	567.356	-1.5462	0.00025676	0.0052841	gnl|BL_ORD_ID|527899 sp|P77717|YBAY_ECOLI Uncharacterized lipoprotein YbaY OS=Escherichia coli (strain K12) GN=ybaY PE=3 SV=1//1.61504e-14	lipoprotein	S	--	--	--	--	--	--	putative lipoprotein; K09914 putative lipoprotein	http://www.genome.jp/dbget-bin/www_bget?pfs:PFLU1254
HZ99_RS23570	122.119	293.548	-1.2653	0.0010013	0.017416	gnl|BL_ORD_ID|77065 sp|Q67VS7|CSLA9_ORYSJ Probable mannan synthase 9 OS=Oryza sativa subsp. japonica GN=CSLA9 PE=2 SV=1//2.56688e-19	beta-(1-3)-glucosyl transferase	GN	GO:0008152//GO:0009987//GO:0044238//GO:0034645//GO:0044237//GO:0006073//GO:0034637//GO:0044262//GO:0044260//GO:0030244//GO:0016051//GO:0051274//GO:0030243//GO:0044723//GO:0051273//GO:1901576//GO:0009058//GO:0071704//GO:0033692//GO:0008150//GO:0044249//GO:0005975//GO:0043170//GO:0009059//GO:0044042//GO:0044264//GO:0005976//GO:0009250//GO:0000271	metabolic process//cellular process//primary metabolic process//cellular macromolecule biosynthetic process//cellular metabolic process//cellular glucan metabolic process//cellular carbohydrate biosynthetic process//cellular carbohydrate metabolic process//cellular macromolecule metabolic process//cellulose biosynthetic process//carbohydrate biosynthetic process//beta-glucan biosynthetic process/…	GO:0031224//GO:0016020//GO:0005575//GO:0044425//GO:0016021	intrinsic component of membrane//membrane//cellular_component//membrane part//integral component of membrane	GO:0008194//GO:0035251//GO:0016757//GO:0016760//GO:0004553//GO:0016787//GO:0003674//GO:0016798//GO:0003824//GO:0016758//GO:0046527//GO:0016759//GO:0016740	UDP-glycosyltransferase activity//UDP-glucosyltransferase activity//transferase activity, transferring glycosyl groups//cellulose synthase (UDP-forming) activity//hydrolase activity, hydrolyzing O-glycosyl compounds//hydrolase activity//molecular_function//hydrolase activity, acting on glycosyl bonds//catalytic activity//transferase activity, transferring hexosyl groups//glucosyltransferase activ…	putative beta-(1-3)-glucosyl transferase	http://www.genome.jp/dbget-bin/www_bget?pfs:PFLU1260
HZ99_RS23575	75.6626	173.086	-1.1938	0.00033248	0.0066893	gnl|BL_ORD_ID|456209 sp|Q46927|TCDA_ECOLI tRNA threonylcarbamoyladenosine dehydratase OS=Escherichia coli (strain K12) GN=tcdA PE=1 SV=1//5.83666e-72	tRNA threonylcarbamoyladenosine dehydratase	J	GO:0006520//GO:0034641//GO:1901576//GO:0046483//GO:0019438//GO:0006783//GO:0071704//GO:0009058//GO:0018130//GO:0044281//GO:0051186//GO:0008152//GO:0033014//GO:0044710//GO:0019752//GO:0051188//GO:1901566//GO:0044237//GO:0006082//GO:0044249//GO:0008150//GO:0044271//GO:0046156//GO:0019354//GO:0006725//GO:0006631//GO:1901564//GO:1901362//GO:0006779//GO:0044255//GO:0043436//GO:0006778//GO:1901360//GO:…	cellular amino acid metabolic process//cellular nitrogen compound metabolic process//organic substance biosynthetic process//heterocycle metabolic process//aromatic compound biosynthetic process//heme biosynthetic process//organic substance metabolic process//biosynthetic process//heterocycle biosynthetic process//small molecule metabolic process//cofactor metabolic process//metabolic process//te…	--	--	GO:0003674//GO:0016614//GO:0003824//GO:0043115//GO:0016627//GO:0003857//GO:0016491//GO:0016616//GO:0008641//GO:0016628//GO:0016903//GO:0016620	molecular_function//oxidoreductase activity, acting on CH-OH group of donors//catalytic activity//precorrin-2 dehydrogenase activity//oxidoreductase activity, acting on the CH-CH group of donors//3-hydroxyacyl-CoA dehydrogenase activity//oxidoreductase activity//oxidoreductase activity, acting on the CH-OH group of donors, NAD or NADP as acceptor//small protein activating enzyme activity//oxidore…	hypothetical protein	http://www.genome.jp/dbget-bin/www_bget?pfs:PFLU1261
HZ99_RS23710	121.728	309.386	-1.3457	3.0384e-05	0.00080309	gnl|BL_ORD_ID|462824 sp|Q886M6|TILS_PSESM tRNA(Ile)-lysidine synthase OS=Pseudomonas syringae pv. tomato (strain DC3000) GN=tilS PE=3 SV=2//5.68323e-177	tRNA(Ile)-lysidine synthase	J	GO:0006399//GO:0006725//GO:2000112//GO:0010467//GO:2001141//GO:0051171//GO:0044271//GO:0008150//GO:0044249//GO:0016070//GO:0006355//GO:0050789//GO:0043170//GO:0009059//GO:0006396//GO:0009889//GO:0034654//GO:0008033//GO:0019438//GO:0018130//GO:0009058//GO:0019219//GO:0019222//GO:0034470//GO:0071704//GO:0031323//GO:0006351//GO:1901362//GO:0080090//GO:0046483//GO:1901576//GO:0034641//GO:0050794//GO:…	tRNA metabolic process//cellular aromatic compound metabolic process//regulation of cellular macromolecule biosynthetic process//gene expression//regulation of RNA biosynthetic process//regulation of nitrogen compound metabolic process//cellular nitrogen compound biosynthetic process//biological_process//cellular biosynthetic process//RNA metabolic process//regulation of transcription, DNA-templa…	GO:0005634//GO:0044424//GO:0005622//GO:0043231//GO:0005737//GO:0044464//GO:0043226//GO:0005575//GO:0043227//GO:0043229//GO:0005623	nucleus//intracellular part//intracellular//intracellular membrane-bounded organelle//cytoplasm//cell part//organelle//cellular_component//membrane-bounded organelle//intracellular organelle//cell	GO:0001883//GO:0003700//GO:0032549//GO:0032553//GO:0001071//GO:0003824//GO:0003674//GO:0030554//GO:1901265//GO:0043168//GO:0035639//GO:0001882//GO:0017076//GO:0043167//GO:0016874//GO:1901363//GO:0036094//GO:0032559//GO:0097159//GO:0005488//GO:0016879//GO:0000166//GO:0032550//GO:0005524//GO:0032555	purine nucleoside binding//transcription factor activity, sequence-specific DNA binding//ribonucleoside binding//ribonucleotide binding//nucleic acid binding transcription factor activity//catalytic activity//molecular_function//adenyl nucleotide binding//nucleoside phosphate binding//anion binding//purine ribonucleoside triphosphate binding//nucleoside binding//purine nucleotide binding//ion bin…	putative tRNA(Ile)-lysidine synthase; K04075 tRNA(Ile)-lysidine synthase [EC:6.3.4.19]	http://www.genome.jp/dbget-bin/www_bget?pfs:PFLU1287
HZ99_RS23780	4973.92	14520.3	-1.5456	9.3797e-06	0.00029066	gnl|BL_ORD_ID|386120 sp|P45684|RPOS_PSEAE RNA polymerase sigma factor RpoS OS=Pseudomonas aeruginosa (strain ATCC 15692 / PAO1 / 1C / PRS 101 / LMG 12228) GN=rpoS PE=3 SV=1//0	RNA polymerase sigma factor RpoS	K	GO:2000112//GO:0051171//GO:0010467//GO:2001141//GO:0006725//GO:0050789//GO:0009059//GO:0043170//GO:0044271//GO:0006352//GO:0016070//GO:0006355//GO:0044249//GO:0008150//GO:0018130//GO:0071704//GO:0019222//GO:0019219//GO:0009058//GO:0009889//GO:0019438//GO:0034654//GO:0046483//GO:0080090//GO:0034641//GO:1901576//GO:0006351//GO:1901362//GO:0031323//GO:0051252//GO:1901360//GO:0050794//GO:0044260//GO:…	regulation of cellular macromolecule biosynthetic process//regulation of nitrogen compound metabolic process//gene expression//regulation of RNA biosynthetic process//cellular aromatic compound metabolic process//regulation of biological process//macromolecule biosynthetic process//macromolecule metabolic process//cellular nitrogen compound biosynthetic process//DNA-templated transcription, initi…	--	--	GO:0000990//GO:0003700//GO:0003677//GO:0001071//GO:0003674//GO:0016987//GO:0003676//GO:0005488//GO:0097159//GO:1901363//GO:0000988//GO:0000996	transcription factor activity, core RNA polymerase binding//transcription factor activity, sequence-specific DNA binding//DNA binding//nucleic acid binding transcription factor activity//molecular_function//sigma factor activity//nucleic acid binding//binding//organic cyclic compound binding//heterocyclic compound binding//transcription factor activity, protein binding//core DNA-dependent RNA pol…	rpoS; RNA polymerase sigma factor RpoS; K03087 RNA polymerase nonessential primary-like sigma factor	http://www.genome.jp/dbget-bin/www_bget?pfs:PFLU1302
HZ99_RS23830	32.6349	994.978	-4.9302	7.3099e-09	4.3794e-07	gnl|BL_ORD_ID|302880 sp|P13794|PORF_PSEAE Outer membrane porin F OS=Pseudomonas aeruginosa (strain ATCC 15692 / PAO1 / 1C / PRS 101 / LMG 12228) GN=oprF PE=1 SV=1//3.2549e-27	OmpA family protein	MR	GO:0007155//GO:0008150//GO:0044699//GO:0022610//GO:0055114//GO:0044710//GO:0009987//GO:0008152//GO:0044763	cell adhesion//biological_process//single-organism process//biological adhesion//oxidation-reduction process//single-organism metabolic process//cellular process//metabolic process//single-organism cellular process	GO:0019867//GO:0005575//GO:0016020	outer membrane//cellular_component//membrane	GO:0005509//GO:0043169//GO:0051540//GO:0046872//GO:0003674//GO:0005488//GO:0043167//GO:0051536	calcium ion binding//cation binding//metal cluster binding//metal ion binding//molecular_function//binding//ion binding//iron-sulfur cluster binding	hypothetical protein	http://www.genome.jp/dbget-bin/www_bget?pfs:PFLU1321
HZ99_RS23855	117.304	290.126	-1.3064	5.4158e-05	0.0013334	gnl|BL_ORD_ID|10745 sp|P48840|AGAB_VIBS7 Beta-agarase B OS=Vibrio sp. (strain JT0107) GN=agaB PE=3 SV=1//7.53354e-97	beta-agarase	G	GO:0008150//GO:0044238//GO:0005975//GO:0071704//GO:0008152	biological_process//primary metabolic process//carbohydrate metabolic process//organic substance metabolic process//metabolic process	GO:0032991//GO:0043234//GO:0005575//GO:0009341	macromolecular complex//protein complex//cellular_component//beta-galactosidase complex	GO:0004553//GO:0016798//GO:0004565//GO:0016787//GO:0003824//GO:0015925//GO:0003674	hydrolase activity, hydrolyzing O-glycosyl compounds//hydrolase activity, acting on glycosyl bonds//beta-galactosidase activity//hydrolase activity//catalytic activity//galactosidase activity//molecular_function	hypothetical protein	http://www.genome.jp/dbget-bin/www_bget?pfs:PFLU1325
HZ99_RS23910	30.5079	181.015	-2.5689	1.7195e-12	2.3774e-10	-//-	short chain dehydrogenase	R	GO:0055114//GO:0008150//GO:0008152//GO:0044710	oxidation-reduction process//biological_process//metabolic process//single-organism metabolic process	--	--	GO:0005488//GO:0016491//GO:0050662//GO:0048037//GO:0003674//GO:0003824	binding//oxidoreductase activity//coenzyme binding//cofactor binding//molecular_function//catalytic activity	short chain dehydrogenase	http://www.genome.jp/dbget-bin/www_bget?pfs:PFLU1336
HZ99_RS23975	60.0274	818.725	-3.7697	2.1728e-07	9.6823e-06	gnl|BL_ORD_ID|516984 sp|Q9HYT3|Y3311_PSEAE Uncharacterized signaling protein PA3311 OS=Pseudomonas aeruginosa (strain ATCC 15692 / PAO1 / 1C / PRS 101 / LMG 12228) GN=PA3311 PE=3 SV=1//0	bifunctional diguanylate cyclase/phosphodiesterase	T	GO:0006807//GO:0044237//GO:0006793//GO:0044763//GO:0007154//GO:0044238//GO:0044710//GO:0009987//GO:0008152//GO:0023052//GO:0090407//GO:0055086//GO:1901360//GO:0050794//GO:0035556//GO:0044281//GO:1901293//GO:0019637//GO:0065007//GO:0009117//GO:0006139//GO:0009165//GO:0007165//GO:0018130//GO:0044700//GO:0071704//GO:0009190//GO:0009058//GO:0019438//GO:0034654//GO:0006753//GO:0050896//GO:0046483//GO:…	nitrogen compound metabolic process//cellular metabolic process//phosphorus metabolic process//single-organism cellular process//cell communication//primary metabolic process//single-organism metabolic process//cellular process//metabolic process//signaling//organophosphate biosynthetic process//nucleobase-containing small molecule metabolic process//organic cyclic compound metabolic process//reg…	--	--	GO:0016849//GO:0003824//GO:0016829//GO:0003674	phosphorus-oxygen lyase activity//catalytic activity//lyase activity//molecular_function	putative signaling GGDEF/EAL domain-containing membrane protein	http://www.genome.jp/dbget-bin/www_bget?pfs:PFLU1349
HZ99_RS23995	121.123	561.221	-2.2121	1.8349e-11	2.0191e-09	-//-	hypothetical protein	S	--	--	--	--	--	--	hypothetical protein	http://www.genome.jp/dbget-bin/www_bget?pfs:PFLU1353
HZ99_RS24000	1797.9	682.047	1.3984	7.3016e-06	0.00023717	-//-	hypothetical protein	S	--	--	--	--	--	--	--	--
HZ99_RS24205	199.661	594.513	-1.5742	1.835e-06	6.6855e-05	gnl|BL_ORD_ID|206706 sp|A8AVK0|LEMA_STRGC Protein LemA OS=Streptococcus gordonii (strain Challis / ATCC 35105 / CH1 / DL1 / V288) GN=lemA PE=2 SV=1//1.11953e-27	LemA family protein	S	--	--	--	--	--	--	hypothetical protein; K03744 LemA protein	http://www.genome.jp/dbget-bin/www_bget?pfs:PFLU1400
HZ99_RS24210	106.808	249.814	-1.2258	0.00016739	0.0035535	gnl|BL_ORD_ID|534066 sp|P55140|YGCG_ECOLI UPF0603 protein YgcG OS=Escherichia coli (strain K12) GN=ygcG PE=3 SV=2//8.12344e-11	methanol dehydrogenase	R	--	--	--	--	--	--	hypothetical protein; K06872 uncharacterized protein	http://www.genome.jp/dbget-bin/www_bget?pfs:PFLU1401
HZ99_RS24215	125.516	293.836	-1.2271	0.00012426	0.0027236	-//-	membrane protein	S	--	--	--	--	--	--	hypothetical protein; K08988 putative membrane protein	http://www.genome.jp/dbget-bin/www_bget?pfs:PFLU1402
HZ99_RS24665	88.9612	1429.48	-4.0062	2.8378e-07	1.234e-05	-//-	calcium channel protein	P	GO:0051704//GO:0009405//GO:0008150	multi-organism process//pathogenesis//biological_process	GO:0005575//GO:0005576	cellular_component//extracellular region	GO:0016248//GO:0015459//GO:0008200//GO:0019870//GO:0016247//GO:0003674	channel inhibitor activity//potassium channel regulator activity//ion channel inhibitor activity//potassium channel inhibitor activity//channel regulator activity//molecular_function	hypothetical protein	http://www.genome.jp/dbget-bin/www_bget?pfs:PFLU1512
HZ99_RS24845	77.4363	1712.01	-4.4665	1.2067e-09	8.7926e-08	gnl|BL_ORD_ID|18762 sp|Q88F17|AQPZ_PSEPK Aquaporin Z OS=Pseudomonas putida (strain KT2440) GN=aqpZ PE=3 SV=1//3.94892e-108	aquaporin	R	GO:0008150//GO:0006810//GO:0051234//GO:0051179	biological_process//transport//establishment of localization//localization	GO:0005575//GO:0016020	cellular_component//membrane	GO:0003674//GO:0005215	molecular_function//transporter activity	putative aquaporin Z; K06188 aquaporin Z	http://www.genome.jp/dbget-bin/www_bget?pfs:PFLU3733
HZ99_RS24960	13.8877	78.6376	-2.5014	1.0174e-05	0.00031169	gnl|BL_ORD_ID|309239 sp|Q7ANN5|PRSE_RHIME Type I secretion system membrane fusion protein PrsE OS=Rhizobium meliloti (strain 1021) GN=prsE PE=1 SV=1//7.9972e-38	HlyD family type I secretion periplasmic adaptor subunit	U	GO:0016043//GO:0006810//GO:0051234//GO:0006461//GO:0044764//GO:0044699//GO:0055085//GO:0044085//GO:0072668//GO:0070271//GO:0008643//GO:0044403//GO:0043933//GO:0008150//GO:0071822//GO:0034622//GO:0009401//GO:0016032//GO:0022607//GO:0065003//GO:0044765//GO:0007021//GO:0071840//GO:0051704//GO:0043623//GO:0051179//GO:0009987//GO:0044763//GO:0071702//GO:0044419	cellular component organization//transport//establishment of localization//protein complex assembly//multi-organism cellular process//single-organism process//transmembrane transport//cellular component biogenesis//obsolete tubulin complex biogenesis//protein complex biogenesis//carbohydrate transport//symbiosis, encompassing mutualism through parasitism//macromolecular complex subunit organizati…	GO:0016021//GO:0016020//GO:0005575//GO:0044425//GO:0031224	integral component of membrane//membrane//cellular_component//membrane part//intrinsic component of membrane	GO:0005515//GO:0003674//GO:0015631//GO:0005488//GO:0008092//GO:0051082	protein binding//molecular_function//tubulin binding//binding//cytoskeletal protein binding//unfolded protein binding	hypothetical protein; K12537 membrane fusion protein, protease secretion system	http://www.genome.jp/dbget-bin/www_bget?pfs:PFLU0491
HZ99_RS24965	19.7208	101.678	-2.3662	0.0013702	0.023016	gnl|BL_ORD_ID|412383 sp|P26760|RTX1B_ACTPL Toxin RTX-I translocation ATP-binding protein OS=Actinobacillus pleuropneumoniae GN=apxIB PE=1 SV=2//7.64442e-68	type I secretion system permease/ATPase	U	GO:0051179//GO:0044763//GO:0044238//GO:0009987//GO:0008152//GO:0044699//GO:0051234//GO:0006508//GO:0006810//GO:0043170//GO:0008150//GO:0071704//GO:0019538//GO:0044765//GO:0055085	localization//single-organism cellular process//primary metabolic process//cellular process//metabolic process//single-organism process//establishment of localization//proteolysis//transport//macromolecule metabolic process//biological_process//organic substance metabolic process//protein metabolic process//single-organism transport//transmembrane transport	GO:0044425//GO:0005575//GO:0016020//GO:0031224//GO:0016021	membrane part//cellular_component//membrane//intrinsic component of membrane//integral component of membrane	GO:0022804//GO:0043167//GO:0005215//GO:0017076//GO:0097159//GO:0005488//GO:0016818//GO:0032559//GO:0036094//GO:1901363//GO:0000166//GO:0005524//GO:0032550//GO:0016462//GO:0032555//GO:0016817//GO:0015399//GO:0043492//GO:0016820//GO:0001883//GO:0042623//GO:0016887//GO:0022857//GO:0032549//GO:0008233//GO:0017111//GO:0042626//GO:0015405//GO:0032553//GO:0003824//GO:0003674//GO:0035639//GO:0043168//GO:…	active transmembrane transporter activity//ion binding//transporter activity//purine nucleotide binding//organic cyclic compound binding//binding//hydrolase activity, acting on acid anhydrides, in phosphorus-containing anhydrides//adenyl ribonucleotide binding//small molecule binding//heterocyclic compound binding//nucleotide binding//ATP binding//purine ribonucleoside binding//pyrophosphatase ac…	putative ABC transporter transmembrane protein; K12536 ATP-binding cassette, subfamily C, bacterial exporter for protease/lipase	http://www.genome.jp/dbget-bin/www_bget?pfs:PFLU0638
HZ99_RS24970	4.86589	250.53	-5.6861	4.7009e-06	0.00016145	gnl|BL_ORD_ID|41104 sp|Q8G0Y6|BEPC_BRUSU Outer membrane efflux protein BepC OS=Brucella suis biovar 1 (strain 1330) GN=bepC PE=1 SV=1//9.68669e-27	type I secretion outer membrane protein, TolC family	U	GO:0051179//GO:0051234//GO:0006810//GO:0008150	localization//establishment of localization//transport//biological_process	--	--	GO:0005215//GO:0003674	transporter activity//molecular_function	hypothetical protein; K12340 outer membrane protein	http://www.genome.jp/dbget-bin/www_bget?pfs:pQBR0134
HZ99_RS25045	261.449	522.118	-0.99784	0.0012146	0.020724	gnl|BL_ORD_ID|227923 sp|P76190|MEPH_ECOLI Murein DD-endopeptidase MepH OS=Escherichia coli (strain K12) GN=mepH PE=1 SV=1//3.68499e-34	Cell wall-associated hydrolase	M	--	--	--	--	--	--	putative lipoprotein	http://www.genome.jp/dbget-bin/www_bget?pfs:PFLU4494
HZ99_RS25125	2.01543	163.387	-6.3411	1.9507e-12	2.6026e-10	-//-	hypothetical protein	S	--	--	--	--	--	--	hypothetical protein	http://www.genome.jp/dbget-bin/www_bget?pfs:PFLU4476
HZ99_RS25185	28.993	718.851	-4.6319	1.0708e-16	4.4412e-14	-//-	hypothetical protein	S	--	--	--	--	--	--	hypothetical protein	http://www.genome.jp/dbget-bin/www_bget?pfs:PFLU4464
HZ99_RS25335	20.662	238.036	-3.5261	5.6067e-06	0.00018777	-//-	anti-anti-sigma factor HsbA	T	--	--	--	--	--	--	putative anti sigma factor antagonist	http://www.genome.jp/dbget-bin/www_bget?pfs:PFLU4433
HZ99_RS25340	58.6783	652.253	-3.4745	9.9449e-05	0.002233	gnl|BL_ORD_ID|10700 sp|Q04942|AFSQ1_STRCO Transcriptional regulatory protein AfsQ1 OS=Streptomyces coelicolor (strain ATCC BAA-471 / A3(2) / M145) GN=afsQ1 PE=1 SV=2//2.74861e-14	HptB-dependent secretion and biofilm regulator HsbR	T	GO:0023052//GO:0007165//GO:0050896//GO:0044699//GO:0051234//GO:0006810//GO:0007154//GO:0044763//GO:0009987//GO:0051179//GO:0050794//GO:0065007//GO:0044700//GO:0000160//GO:0050789//GO:0008150//GO:0051716	signaling//signal transduction//response to stimulus//single-organism process//establishment of localization//transport//cell communication//single-organism cellular process//cellular process//localization//regulation of cellular process//biological regulation//single organism signaling//phosphorelay signal transduction system//regulation of biological process//biological_process//cellular respon…	GO:0016020//GO:0043190//GO:0044425//GO:0043234//GO:0005575//GO:0032991	membrane//ATP-binding cassette (ABC) transporter complex//membrane part//protein complex//cellular_component//macromolecular complex	GO:0000166//GO:0032550//GO:0097159//GO:1901363//GO:0036094//GO:0003674//GO:0032553//GO:0003824//GO:0001882//GO:0016787//GO:0030554//GO:0001883//GO:0005524//GO:0032555//GO:0016817//GO:0043167//GO:0017076//GO:0005215//GO:0005488//GO:0032559//GO:0035639//GO:1901265//GO:0043168//GO:0016820//GO:0032549//GO:0022857	nucleotide binding//purine ribonucleoside binding//organic cyclic compound binding//heterocyclic compound binding//small molecule binding//molecular_function//ribonucleotide binding//catalytic activity//nucleoside binding//hydrolase activity//adenyl nucleotide binding//purine nucleoside binding//ATP binding//purine ribonucleotide binding//hydrolase activity, acting on acid anhydrides//ion binding…	putative response regulator	http://www.genome.jp/dbget-bin/www_bget?pfs:PFLU4432
HZ99_RS25400	59.0204	141.416	-1.2607	0.0018259	0.02947	-//-	hypothetical protein	S	--	--	--	--	--	--	--	--
HZ99_RS25485	63.742	142.197	-1.1576	0.00065716	0.011971	gnl|BL_ORD_ID|538684 sp|O34867|YLQH_BACSU Uncharacterized protein YlqH OS=Bacillus subtilis (strain 168) GN=ylqH PE=4 SV=1//9.54413e-14	flagellar biosynthesis protein FlhB	N	GO:0045184//GO:0033036//GO:0006810//GO:0051234//GO:0044699//GO:0009987//GO:0071702//GO:0044763//GO:0008104//GO:0009306//GO:0032940//GO:0051641//GO:0051179//GO:0015031//GO:0044765//GO:0051649//GO:0008150//GO:0046903	establishment of protein localization//macromolecule localization//transport//establishment of localization//single-organism process//cellular process//organic substance transport//single-organism cellular process//protein localization//protein secretion//secretion by cell//cellular localization//localization//protein transport//single-organism transport//establishment of localization in cell//bi…	GO:0016020//GO:0005575	membrane//cellular_component	--	--	hypothetical protein; K04061 flagellar biosynthesis protein	http://www.genome.jp/dbget-bin/www_bget?pfs:PFLU1756
HZ99_RS25580	74.6405	148.791	-0.99525	0.0030174	0.044697	gnl|BL_ORD_ID|151357 sp|P77161|GLXR_ECOLI 2-hydroxy-3-oxopropionate reductase OS=Escherichia coli (strain K12) GN=glxR PE=2 SV=1//1.25857e-123	2-hydroxy-3-oxopropionate reductase	R	GO:0044281//GO:0055114//GO:0044710//GO:0044238//GO:0009987//GO:0008152//GO:0032787//GO:0044237//GO:0019752//GO:0006629//GO:0006082//GO:0008150//GO:0006631//GO:0043436//GO:0044255//GO:0071704	small molecule metabolic process//oxidation-reduction process//single-organism metabolic process//primary metabolic process//cellular process//metabolic process//monocarboxylic acid metabolic process//cellular metabolic process//carboxylic acid metabolic process//lipid metabolic process//organic acid metabolic process//biological_process//fatty acid metabolic process//oxoacid metabolic process//c…	--	--	GO:0005488//GO:0097159//GO:1901363//GO:0051287//GO:0036094//GO:0050662//GO:0008677//GO:0000166//GO:0016491//GO:0003857//GO:0004616//GO:0016616//GO:0048037//GO:1901265//GO:0003824//GO:0003674//GO:0016614	binding//organic cyclic compound binding//heterocyclic compound binding//NAD binding//small molecule binding//coenzyme binding//2-dehydropantoate 2-reductase activity//nucleotide binding//oxidoreductase activity//3-hydroxyacyl-CoA dehydrogenase activity//phosphogluconate dehydrogenase (decarboxylating) activity//oxidoreductase activity, acting on the CH-OH group of donors, NAD or NADP as acceptor…	glxR; 2-hydroxy-3-oxopropionate reductase (EC:1.1.1.60); K00042 2-hydroxy-3-oxopropionate reductase [EC:1.1.1.60]	http://www.genome.jp/dbget-bin/www_bget?pfs:PFLU1801
HZ99_RS25835	52.4477	147.775	-1.4944	1.4653e-05	0.00041151	gnl|BL_ORD_ID|532077 sp|P0AFS8|YDIK_SHIFL UPF0118 inner membrane protein YdiK OS=Shigella flexneri GN=ydiK PE=3 SV=1//2.87852e-32	AI-2E family transporter	R	--	--	--	--	--	--	hypothetical protein	http://www.genome.jp/dbget-bin/www_bget?pfs:PFLU1848
HZ99_RS25865	92.3755	264.079	-1.5154	0.00043766	0.0084888	gnl|BL_ORD_ID|531898 sp|P96681|YDFD_BACSU Uncharacterized HTH-type transcriptional regulator YdfD OS=Bacillus subtilis (strain 168) GN=ydfD PE=3 SV=1//1.52519e-36	PLP-dependent aminotransferase family protein	KE	GO:0045493//GO:0080090//GO:0046483//GO:1901576//GO:0034641//GO:0006351//GO:1901362//GO:0031323//GO:0018130//GO:0071704//GO:0009058//GO:0019219//GO:0019222//GO:0009889//GO:0019438//GO:0034654//GO:0009056//GO:0050789//GO:0010383//GO:0043170//GO:0009059//GO:0044271//GO:0044249//GO:0006355//GO:0016070//GO:0005975//GO:0008150//GO:0044699//GO:2000112//GO:0051171//GO:0010467//GO:2001141//GO:0000272//GO:…	xylan catabolic process//regulation of primary metabolic process//heterocycle metabolic process//organic substance biosynthetic process//cellular nitrogen compound metabolic process//transcription, DNA-templated//organic cyclic compound biosynthetic process//regulation of cellular metabolic process//heterocycle biosynthetic process//organic substance metabolic process//biosynthetic process//regul…	GO:0005576//GO:0005575	extracellular region//cellular_component	GO:0048037//GO:0043168//GO:0004553//GO:0016787//GO:0016798//GO:0003824//GO:0001071//GO:0003674//GO:0003700//GO:0046559//GO:0005488//GO:0043167//GO:0030170	cofactor binding//anion binding//hydrolase activity, hydrolyzing O-glycosyl compounds//hydrolase activity//hydrolase activity, acting on glycosyl bonds//catalytic activity//nucleic acid binding transcription factor activity//molecular_function//transcription factor activity, sequence-specific DNA binding//alpha-glucuronidase activity//binding//ion binding//pyridoxal phosphate binding	GntR family transcriptional regulator	http://www.genome.jp/dbget-bin/www_bget?pfs:PFLU1854
HZ99_RS25995	701.71	2412.48	-1.7816	1.157e-08	6.637e-07	gnl|BL_ORD_ID|124523 sp|Q47146|FADE_ECOLI Acyl-coenzyme A dehydrogenase OS=Escherichia coli (strain K12) GN=fadE PE=2 SV=2//0	acyl-CoA dehydrogenase fadE	I	GO:0044248//GO:1901575//GO:0009062//GO:0016054//GO:0044281//GO:0006629//GO:0019752//GO:0044237//GO:0032787//GO:0044238//GO:0044710//GO:0033539//GO:0008152//GO:0009987//GO:0055114//GO:0006635//GO:0019395//GO:0016042//GO:0044712//GO:0006631//GO:0030258//GO:0008150//GO:0034440//GO:0006082//GO:0009056//GO:0072329//GO:0044282//GO:0071704//GO:0044255//GO:0046395//GO:0044242//GO:0043436	cellular catabolic process//organic substance catabolic process//fatty acid catabolic process//organic acid catabolic process//small molecule metabolic process//lipid metabolic process//carboxylic acid metabolic process//cellular metabolic process//monocarboxylic acid metabolic process//primary metabolic process//single-organism metabolic process//fatty acid beta-oxidation using acyl-CoA dehydrog…	--	--	GO:0043167//GO:0036094//GO:1901363//GO:0097159//GO:0005488//GO:0000166//GO:0050662//GO:0003995//GO:0016627//GO:0016491//GO:0003824//GO:0050660//GO:0003674//GO:0043168//GO:1901265//GO:0048037	ion binding//small molecule binding//heterocyclic compound binding//organic cyclic compound binding//binding//nucleotide binding//coenzyme binding//acyl-CoA dehydrogenase activity//oxidoreductase activity, acting on the CH-CH group of donors//oxidoreductase activity//catalytic activity//flavin adenine dinucleotide binding//molecular_function//anion binding//nucleoside phosphate binding//cofactor …	fadE; acyl-CoA dehydrogenase; K06445 acyl-CoA dehydrogenase [EC:1.3.99.-]	http://www.genome.jp/dbget-bin/www_bget?pfs:PFLU1865
HZ99_RS26135	25.8719	159.116	-2.6206	1.2658e-05	0.00036894	gnl|BL_ORD_ID|302994 sp|P45171|POTA_HAEIN Spermidine/putrescine import ATP-binding protein PotA OS=Haemophilus influenzae (strain ATCC 51907 / DSM 11121 / KW20 / Rd) GN=potA PE=3 SV=2//2.93362e-82	spermidine/putrescine ABC transporter ATP-binding protein	E	GO:0051179//GO:0006810//GO:0008150//GO:0051234	localization//transport//biological_process//establishment of localization	GO:0043234//GO:0016020//GO:0005575//GO:0044425//GO:0032991//GO:0043190	protein complex//membrane//cellular_component//membrane part//macromolecular complex//ATP-binding cassette (ABC) transporter complex	GO:0032555//GO:0016817//GO:0000166//GO:0016462//GO:0005524//GO:0032550//GO:0003924//GO:0016818//GO:0097159//GO:0005488//GO:0036094//GO:0032559//GO:1901363//GO:0043167//GO:0017076//GO:0005215//GO:0001882//GO:1901265//GO:0043168//GO:0035639//GO:0019001//GO:0030554//GO:0016787//GO:0005525//GO:0032561//GO:0003674//GO:0032553//GO:0003824//GO:0022857//GO:0032549//GO:0017111//GO:0016887//GO:0016820//GO:…	purine ribonucleotide binding//hydrolase activity, acting on acid anhydrides//nucleotide binding//pyrophosphatase activity//ATP binding//purine ribonucleoside binding//GTPase activity//hydrolase activity, acting on acid anhydrides, in phosphorus-containing anhydrides//organic cyclic compound binding//binding//small molecule binding//adenyl ribonucleotide binding//heterocyclic compound binding//io…	putative ABC transporter ATP-binding protein; K02052 putative spermidine/putrescine transport system ATP-binding protein	http://www.genome.jp/dbget-bin/www_bget?pfs:PFLU2035
HZ99_RS26140	12.2136	72.0684	-2.5609	0.0007741	0.013895	gnl|BL_ORD_ID|295695 sp|P96065|PHNV_SALTY Putative 2-aminoethylphosphonate transport system permease protein PhnV OS=Salmonella typhimurium (strain LT2 / SGSC1412 / ATCC 700720) GN=phnV PE=2 SV=1//4.22035e-08	ABC-type spermidine/putrescine transport system,permease component II	E	GO:0051179//GO:0006810//GO:0008150//GO:0051234	localization//transport//biological_process//establishment of localization	GO:0043227//GO:0005575//GO:0016020//GO:0044444//GO:0043226//GO:0044464//GO:0005623//GO:0043229//GO:0005622//GO:0044424//GO:0005739//GO:0005737//GO:0043231	membrane-bounded organelle//cellular_component//membrane//cytoplasmic part//organelle//cell part//cell//intracellular organelle//intracellular//intracellular part//mitochondrion//cytoplasm//intracellular membrane-bounded organelle	GO:0016651//GO:0016491//GO:0003824//GO:0003954//GO:0003674	oxidoreductase activity, acting on NAD(P)H//oxidoreductase activity//catalytic activity//NADH dehydrogenase activity//molecular_function	putative ABC transporter membrane protein; K02053 putative spermidine/putrescine transport system permease protein	http://www.genome.jp/dbget-bin/www_bget?pfs:PFLU2036
HZ99_RS26150	11.4695	98.4995	-3.1023	1.3569e-05	0.00039126	-//-	nucleotide pyrophosphatase	R	GO:0065007//GO:0006950//GO:0044238//GO:0008152//GO:0065008//GO:0043170//GO:0044707//GO:0042060//GO:0008150//GO:0044699//GO:0032501//GO:0007596//GO:0050878//GO:0006508//GO:0009611//GO:0050896//GO:0050817//GO:0071704//GO:0007599//GO:0019538	biological regulation//response to stress//primary metabolic process//metabolic process//regulation of biological quality//macromolecule metabolic process//single-multicellular organism process//wound healing//biological_process//single-organism process//multicellular organismal process//blood coagulation//regulation of body fluid levels//proteolysis//response to wounding//response to stimulus//c…	GO:0005575//GO:0005576	cellular_component//extracellular region	GO:0005488//GO:0004252//GO:0017171//GO:0043167//GO:0070011//GO:0008233//GO:0043169//GO:0008236//GO:0016787//GO:0004175//GO:0003824//GO:0046872//GO:0003674	binding//serine-type endopeptidase activity//serine hydrolase activity//ion binding//peptidase activity, acting on L-amino acid peptides//peptidase activity//cation binding//serine-type peptidase activity//hydrolase activity//endopeptidase activity//catalytic activity//metal ion binding//molecular_function	hypothetical protein	http://www.genome.jp/dbget-bin/www_bget?pfs:PFLU2038
HZ99_RS26155	151.445	1381.91	-3.1898	0.00096921	0.017023	-//-	spermidine/putrescine-binding periplasmic protein	E	--	--	--	--	--	--	putative ABC transporter substrate-binding protein; K02055 putative spermidine/putrescine transport system substrate-binding protein	http://www.genome.jp/dbget-bin/www_bget?pfs:PFLU2039
HZ99_RS26355	61.1981	293.907	-2.2638	0.0029701	0.044119	-//-	hypothetical protein	S	--	--	--	--	--	--	hypothetical protein	http://www.genome.jp/dbget-bin/www_bget?pfs:PFLU4329
HZ99_RS26370	42.6347	108.116	-1.3425	0.0022543	0.035334	gnl|BL_ORD_ID|116944 sp|P9WGS3|EPHD_MYCTU Probable oxidoreductase EphD OS=Mycobacterium tuberculosis (strain ATCC 25618 / H37Rv) GN=ephD PE=1 SV=1//5.9666e-31	short chain dehydrogenase	R	GO:0008152//GO:0008150	metabolic process//biological_process	--	--	GO:0003674//GO:0003824//GO:0016491	molecular_function//catalytic activity//oxidoreductase activity	short chain dehydrogenase	http://www.genome.jp/dbget-bin/www_bget?pfs:PFLU4325
HZ99_RS26455	191.705	771.33	-2.0085	3.226e-10	2.5962e-08	gnl|BL_ORD_ID|241666 sp|Q2SZW0|MSBA_BURTA Lipid A export ATP-binding/permease protein MsbA OS=Burkholderia thailandensis (strain E264 / ATCC 700388 / DSM 13276 / CIP 106301) GN=msbA PE=3 SV=1//6.59718e-69	ABC transporter ATP-binding protein	CO	GO:0055085//GO:0006810//GO:0051234//GO:0044699//GO:0009987//GO:0044763//GO:0051179//GO:0044765//GO:0008150	transmembrane transport//transport//establishment of localization//single-organism process//cellular process//single-organism cellular process//localization//single-organism transport//biological_process	GO:0016020//GO:0016021//GO:0031224//GO:0005575//GO:0044425	membrane//integral component of membrane//intrinsic component of membrane//cellular_component//membrane part	GO:0032550//GO:0000166//GO:0003924//GO:1901363//GO:0036094//GO:0016818//GO:0097159//GO:0003676//GO:0030554//GO:0016787//GO:0001882//GO:0003674//GO:0032561//GO:0003824//GO:0032553//GO:0015405//GO:0042626//GO:0003677//GO:0016887//GO:0001883//GO:0015399//GO:0016817//GO:0032555//GO:0016462//GO:0005524//GO:0032559//GO:0005488//GO:0017076//GO:0005215//GO:0043167//GO:0022804//GO:0019001//GO:1901265//GO:…	purine ribonucleoside binding//nucleotide binding//GTPase activity//heterocyclic compound binding//small molecule binding//hydrolase activity, acting on acid anhydrides, in phosphorus-containing anhydrides//organic cyclic compound binding//nucleic acid binding//adenyl nucleotide binding//hydrolase activity//nucleoside binding//molecular_function//guanyl ribonucleotide binding//catalytic activity/…	putative ABC transporter ATP-binding protein; K06148 ATP-binding cassette, subfamily C, bacterial	http://www.genome.jp/dbget-bin/www_bget?pfs:PFLU4309
HZ99_RS26625	69.5657	1388.12	-4.3186	2.881e-15	8.1759e-13	gnl|BL_ORD_ID|503468 sp|Q57134|Y1008_HAEIN Uncharacterized protein HI_1008 OS=Haemophilus influenzae (strain ATCC 51907 / DSM 11121 / KW20 / Rd) GN=HI_1008 PE=1 SV=1//1.69496e-11	competence protein ComEA	L	GO:0033036//GO:0032940//GO:0051179//GO:0051641//GO:0009306//GO:0045184//GO:0044763//GO:0071702//GO:0008104//GO:0009987//GO:0051234//GO:0046903//GO:0044699//GO:0008150//GO:0006810//GO:0051649//GO:0044765//GO:0015031	macromolecule localization//secretion by cell//localization//cellular localization//protein secretion//establishment of protein localization//single-organism cellular process//organic substance transport//protein localization//cellular process//establishment of localization//secretion//single-organism process//biological_process//transport//establishment of localization in cell//single-organism t…	GO:0044425//GO:0016020//GO:0005575//GO:0031224//GO:0016021	membrane part//membrane//cellular_component//intrinsic component of membrane//integral component of membrane	GO:1901363//GO:0097159//GO:0005488//GO:0003677//GO:0003674//GO:0003676	heterocyclic compound binding//organic cyclic compound binding//binding//DNA binding//molecular_function//nucleic acid binding	hypothetical protein; K02237 competence protein ComEA	http://www.genome.jp/dbget-bin/www_bget?pfs:PFLU1669
HZ99_RS26690	58.3372	162.822	-1.4808	1.7717e-05	0.0004874	-//-	DUF962 domain-containing protein	S	--	--	--	--	--	--	hypothetical protein	http://www.genome.jp/dbget-bin/www_bget?pfs:PFLU1685
HZ99_RS26710	573.393	1429.62	-1.318	0.0015114	0.024922	-//-	DoxX family protein	S	--	--	--	--	--	--	hypothetical protein; K15977 putative oxidoreductase	http://www.genome.jp/dbget-bin/www_bget?pfs:PFLU1690
HZ99_RS26775	47216.1	89786.3	-0.92722	0.001831	0.02947	gnl|BL_ORD_ID|279179 sp|P11221|OPRI_PSEAE Major outer membrane lipoprotein OS=Pseudomonas aeruginosa (strain ATCC 15692 / PAO1 / 1C / PRS 101 / LMG 12228) GN=oprI PE=3 SV=1//1.78188e-12	hypothetical protein	S	GO:0008150//GO:0035821//GO:0051701//GO:0051807//GO:0044003//GO:0051834//GO:0020012//GO:0052200//GO:0044764//GO:0016032//GO:0019048//GO:0051832//GO:0044413//GO:0009607//GO:0050896//GO:0051707//GO:0006952//GO:0052572//GO:0006950//GO:0065007//GO:0051817//GO:0030682//GO:0075136//GO:0051704//GO:0044415//GO:0009987//GO:0051805//GO:0044403//GO:0030683//GO:0065008//GO:0052173//GO:0019049//GO:0052564//GO:…	biological_process//modification of morphology or physiology of other organism//interaction with host//evasion or tolerance of defense response of other organism involved in symbiotic interaction//modification by symbiont of host morphology or physiology//evasion or tolerance of defenses of other organism involved in symbiotic interaction//evasion or tolerance of host immune response//response to…	GO:0030430//GO:0044386//GO:0044421//GO:0044165//GO:0043657//GO:0043656//GO:0033645//GO:0044218//GO:0044167//GO:0033647//GO:0033646//GO:0033643//GO:0044279//GO:0016020//GO:0005575//GO:0044217//GO:0033644//GO:0044385//GO:0044215//GO:0005576//GO:0033655//GO:0033648//GO:0018995//GO:0043245//GO:0044216	host cell cytoplasm//integral to host endoplasmic reticulum membrane//extracellular region part//host cell endoplasmic reticulum//host cell//intracellular region of host//host cell endomembrane system//other organism cell membrane//host cell endoplasmic reticulum membrane//host intracellular organelle//host intracellular part//host cell part//other organism membrane//membrane//cellular_component/…	GO:0043169//GO:0003674//GO:0046872//GO:0005488//GO:0043167	cation binding//molecular_function//metal ion binding//binding//ion binding	oprI; major outer membrane lipoprotein	http://www.genome.jp/dbget-bin/www_bget?pfs:PFLU1702
HZ99_RS26805	72.2313	290.687	-2.0088	2.5912e-09	1.7244e-07	-//-	universal stress protein UspA	T	GO:0006950//GO:0050896//GO:0008150	response to stress//response to stimulus//biological_process	--	--	--	--	putative universal stress-like protein	http://www.genome.jp/dbget-bin/www_bget?pfs:PFLU1709
HZ99_RS26880	76.2211	419.067	-2.4589	7.074e-13	1.0309e-10	gnl|BL_ORD_ID|174811 sp|A4YI89|HPCD_METS5 3-hydroxypropionyl-coenzyme A dehydratase OS=Metallosphaera sedula (strain ATCC 51363 / DSM 5348) GN=Msed_2001 PE=1 SV=1//1.60097e-30	enoyl-CoA hydratase	I	GO:0008150//GO:0008152	biological_process//metabolic process	--	--	GO:0016829//GO:0016835//GO:0016836//GO:0003824//GO:0003674	lyase activity//carbon-oxygen lyase activity//hydro-lyase activity//catalytic activity//molecular_function	enoyl-CoA hydratase	http://www.genome.jp/dbget-bin/www_bget?pfs:PFLU1725
HZ99_RS26925	166.964	374.377	-1.165	0.00023987	0.0049746	gnl|BL_ORD_ID|95964 sp|Q54YZ9|DHKJ_DICDI Hybrid signal transduction histidine kinase J OS=Dictyostelium discoideum GN=dhkJ PE=3 SV=2//1.04939e-71	hybrid sensor histidine kinase/response regulator	T	GO:0065007//GO:0050794//GO:0009987//GO:0007154//GO:0044763//GO:0008150//GO:0051716//GO:0050789//GO:0000160//GO:0044700//GO:0007165//GO:0023052//GO:0044699//GO:0050896	biological regulation//regulation of cellular process//cellular process//cell communication//single-organism cellular process//biological_process//cellular response to stimulus//regulation of biological process//phosphorelay signal transduction system//single organism signaling//signal transduction//signaling//single-organism process//response to stimulus	--	--	GO:0004672//GO:0004872//GO:0004871//GO:0016740//GO:0016301//GO:0016772//GO:0016775//GO:0004673//GO:0060089//GO:0038023//GO:0000155//GO:0003674//GO:0016773//GO:0003824	protein kinase activity//receptor activity//signal transducer activity//transferase activity//kinase activity//transferase activity, transferring phosphorus-containing groups//phosphotransferase activity, nitrogenous group as acceptor//protein histidine kinase activity//molecular transducer activity//signaling receptor activity//phosphorelay sensor kinase activity//molecular_function//phosphotran…	putative two-component system sensor kinase	http://www.genome.jp/dbget-bin/www_bget?pfs:PFLU1736
HZ99_RS27155	99.9205	246.267	-1.3014	5.8347e-05	0.0014108	gnl|BL_ORD_ID|326726 sp|P66795|QSEB_SALTY Transcriptional regulatory protein QseB OS=Salmonella typhimurium (strain LT2 / SGSC1412 / ATCC 700720) GN=qseB PE=3 SV=1//1.21437e-60	DNA-binding transcriptional regulator BasR	K	GO:0032774//GO:0044238//GO:0009987//GO:0023052//GO:0008152//GO:0060255//GO:0007154//GO:0044763//GO:0010468//GO:0034645//GO:0006807//GO:0044237//GO:0065007//GO:0090304//GO:0007165//GO:0031326//GO:0006139//GO:0010556//GO:0050794//GO:0044260//GO:1901360//GO:0051252//GO:0031323//GO:1901362//GO:0006351//GO:0080090//GO:0046483//GO:0050896//GO:1901576//GO:0034641//GO:0009889//GO:0034654//GO:0019438//GO:…	RNA biosynthetic process//primary metabolic process//cellular process//signaling//metabolic process//regulation of macromolecule metabolic process//cell communication//single-organism cellular process//regulation of gene expression//cellular macromolecule biosynthetic process//nitrogen compound metabolic process//cellular metabolic process//biological regulation//nucleic acid metabolic process//s…	--	--	GO:0016830//GO:0016831//GO:1901363//GO:0097159//GO:0005488//GO:0003676//GO:0003824//GO:0003674//GO:0016829//GO:0003677	carbon-carbon lyase activity//carboxy-lyase activity//heterocyclic compound binding//organic cyclic compound binding//binding//nucleic acid binding//catalytic activity//molecular_function//lyase activity//DNA binding	two-component system response regulator	http://www.genome.jp/dbget-bin/www_bget?pfs:PFLU4381
HZ99_RS27220	61.1665	1277.41	-4.3843	2.4173e-11	2.4283e-09	gnl|BL_ORD_ID|525784 sp|P64742|Y911_MYCBO Uncharacterized protein Mb0911c OS=Mycobacterium bovis (strain ATCC BAA-935 / AF2122/97) GN=Mb0911c PE=4 SV=1//3.91085e-32	VOC family protein	R	--	--	--	--	--	--	--	--
HZ99_RS27230	60.1963	15.6643	1.9422	5.2852e-06	0.00017811	gnl|BL_ORD_ID|129812 sp|P17899|FLBD_CAUCR Transcriptional regulatory protein FlbD OS=Caulobacter crescentus (strain ATCC 19089 / CB15) GN=flbD PE=3 SV=2//9.57917e-83	Fis family transcriptional regulator	K	GO:2000112//GO:0010467//GO:2001141//GO:0051171//GO:0006725//GO:0031163//GO:0050789//GO:0043170//GO:0009059//GO:0044271//GO:0016043//GO:0008150//GO:0044249//GO:0016070//GO:0006355//GO:0018130//GO:0019219//GO:0009058//GO:0019222//GO:0071704//GO:0009889//GO:0034654//GO:0019438//GO:0080090//GO:0046483//GO:1901576//GO:0034641//GO:0044085//GO:0031323//GO:0022607//GO:0006351//GO:1901362//GO:1901360//GO:…	regulation of cellular macromolecule biosynthetic process//gene expression//regulation of RNA biosynthetic process//regulation of nitrogen compound metabolic process//cellular aromatic compound metabolic process//metallo-sulfur cluster assembly//regulation of biological process//macromolecule metabolic process//macromolecule biosynthetic process//cellular nitrogen compound biosynthetic process//c…	--	--	GO:0043169//GO:0001883//GO:0016887//GO:0008134//GO:0032549//GO:0005515//GO:0003677//GO:0017111//GO:0051540//GO:0032553//GO:0005506//GO:0003824//GO:0003674//GO:0046872//GO:0043168//GO:1901265//GO:0035639//GO:0043565//GO:0001882//GO:0030554//GO:0016787//GO:0003676//GO:0043167//GO:0051536//GO:0017076//GO:0097159//GO:0005488//GO:0016818//GO:1901363//GO:0036094//GO:0032559//GO:0000166//GO:0016462//GO:…	cation binding//purine nucleoside binding//ATPase activity//transcription factor binding//ribonucleoside binding//protein binding//DNA binding//nucleoside-triphosphatase activity//metal cluster binding//ribonucleotide binding//iron ion binding//catalytic activity//molecular_function//metal ion binding//anion binding//nucleoside phosphate binding//purine ribonucleoside triphosphate binding//sequen…	putative sigma54-dependent regulatory protein	http://www.genome.jp/dbget-bin/www_bget?pfs:PFLU2055
HZ99_RS27350	11.1583	116.606	-3.3854	3.2662e-05	0.00085373	-//-	hypothetical protein	S	GO:0008104//GO:0006605//GO:0044763//GO:0071702//GO:0034613//GO:0006612//GO:0009987//GO:0051179//GO:0051641//GO:0072594//GO:0033365//GO:0033036//GO:0006613//GO:0045184//GO:0051649//GO:0044765//GO:0015031//GO:0045047//GO:0070972//GO:0006614//GO:0044699//GO:0072599//GO:0051234//GO:0046907//GO:0016482//GO:0006810//GO:0008150//GO:0006886//GO:0070727	protein localization//protein targeting//single-organism cellular process//organic substance transport//cellular protein localization//protein targeting to membrane//cellular process//localization//cellular localization//establishment of protein localization to organelle//protein localization to organelle//macromolecule localization//cotranslational protein targeting to membrane//establishment of…	--	--	GO:0000166//GO:0005524//GO:0032550//GO:0016462//GO:0043531//GO:0032555//GO:0016817//GO:0043167//GO:0017076//GO:0016818//GO:0097159//GO:0005488//GO:0032559//GO:0036094//GO:1901363//GO:0016772//GO:0005525//GO:0032561//GO:0003674//GO:0032553//GO:0003824//GO:0001882//GO:0035639//GO:1901265//GO:0043168//GO:0016301//GO:0003676//GO:0019001//GO:0016787//GO:0030554//GO:0003678//GO:0016887//GO:0016740//GO:…	nucleotide binding//ATP binding//purine ribonucleoside binding//pyrophosphatase activity//ADP binding//purine ribonucleotide binding//hydrolase activity, acting on acid anhydrides//ion binding//purine nucleotide binding//hydrolase activity, acting on acid anhydrides, in phosphorus-containing anhydrides//organic cyclic compound binding//binding//adenyl ribonucleotide binding//small molecule bindin…	--	--
