# Supplementary material for: Combined Transcriptome and Proteome Analysis of RpoS Regulon Reveals Its Role in Spoilage Potential of Pseudomonas fluorescens
Source: Front Microbiol. 2019 Feb 6;10:94. doi: 10.3389/fmicb.2019.00094 (PMC6372562; doi:10.3389/fmicb.2019.00094)
Supplement: Supplementary file 8 [file Table_8.XLSX]

## Sheet: Table title
Supplementary Table S8 Correlation analysis of the DEGs and DEPs.

## Sheet: Protein-mRNA both regulated
Protein accession	Locus tag	Protein description	COG	Protein rpoS/UK4 Ratio	Protein rpoS/UK4 P value	Protein Regulation Type	mRNA rpoS/UK4 Ratio	mRNA rpoS/UK4 adjusted P value	mRNA Regulation Type	Association
WP_003188807.1	HZ99_RS22595	MULTISPECIES: hypothetical protein [Pseudomonas]	S	0.587	0.0248	Down	0.3754	0.00059271	Down	downdown
WP_003465068.1	HZ99_RS21220	MULTISPECIES: transposase [Proteobacteria]	X	0.527	4.01e-05	Down	0.273138	9.0056e-07	Down	downdown
WP_008603564.1	HZ99_RS03975	fapF [Pseudomonas fluorescens]	UW	0.468	0.000266	Down	0.0173358	3.2146e-08	Down	downdown
WP_017739508.1	HZ99_RS14415	MULTISPECIES: PrkA family serine protein kinase [Pseudomonas]	T	0.097	0.000278	Down	0.014362	3.2921e-16	Down	downdown
WP_024015038.1	HZ99_RS21155	MULTISPECIES: ATPase AAA [Pseudomonas]	U	0.201	0.000309	Down	0.0876684	2.3069e-11	Down	downdown
WP_029290059.1	HZ99_RS16935	MULTISPECIES: cell wall assembly protein [Pseudomonas fluorescens group]	M	0.560	0.00435	Down	0.4542	0.0090358	Down	downdown
WP_029297013.1	HZ99_RS24205	lipoprotein [Pseudomonas fluorescens]	S	0.792	0.0108	Down	0.335829	6.6855e-05	Down	downdown
WP_029299807.1	HZ99_RS19050	peptidoglycan-binding protein LysM [Pseudomonas fluorescens]	M	0.471	0.00061	Down	0.256352	0.00050353	Down	downdown
WP_032857113.1	HZ99_RS17620	MULTISPECIES: dodecin flavoprotein [Pseudomonas fluorescens group]	R	0.155	0.000378	Down	0.0314521	1.3797e-08	Down	downdown
WP_032862631.1	HZ99_RS17710	MULTISPECIES: hypothetical protein [Pseudomonas fluorescens group]	S	0.414	0.000113	Down	0.481064	0.015626	Down	downdown
WP_038440370.1	HZ99_RS00085	glycosyl transferase family 1 [Pseudomonas fluorescens]	G	0.619	0.0195	Down	0.127264	4.4938e-14	Down	downdown
WP_038440372.1	HZ99_RS00095	beta-xylosidase [Pseudomonas fluorescens]	G	0.577	0.0143	Down	0.0982227	6.0583e-18	Down	downdown
WP_038440373.1	HZ99_RS00100	glycosyl transferase family 1 [Pseudomonas fluorescens]	G	0.684	0.0125	Down	0.116734	2.0521e-13	Down	downdown
WP_038440374.1	HZ99_RS00105	LPS biosynthesis protein [Pseudomonas fluorescens]	G	0.590	0.00452	Down	0.101898	1.812e-16	Down	downdown
WP_038440377.1	HZ99_RS00115	glycosyl transferase [Pseudomonas fluorescens]	G	0.526	0.0012	Down	0.0922185	2.6866e-16	Down	downdown
WP_038440378.1	HZ99_RS00120	mannose-1-phosphate guanylyltransferase/mannose-6-phosphate isomerase [Pseudomonas fluorescens]	G	0.593	0.0205	Down	0.106638	9.57e-14	Down	downdown
WP_038440528.1	HZ99_RS00625	hydroxyacid dehydrogenase [Pseudomonas fluorescens]	G	0.255	0.00673	Down	0.116799	6.2167e-05	Down	downdown
WP_038440618.1	HZ99_RS00930	alpha/beta hydrolase [Pseudomonas fluorescens]	HR	0.460	0.00072	Down	0.185849	0.00085373	Down	downdown
WP_038440989.1	HZ99_RS02075	hypothetical protein [Pseudomonas fluorescens]	S	0.690	0.0166	Down	0.52702	0.033625	Down	downdown
WP_038441099.1	HZ99_RS02400	lipoprotein [Pseudomonas fluorescens]	S	0.438	0.00699	Down	0.17755	0.00012254	Down	downdown
WP_038441102.1	HZ99_RS02410	arylsulfatase [Pseudomonas fluorescens]	P	0.155	0.000406	Down	0.041018	2.4866e-05	Down	downdown
WP_038441119.1	HZ99_RS02465	cell envelope protein [Pseudomonas fluorescens]	X	0.447	7.67e-05	Down	0.0558887	0.00033958	Down	downdown
WP_038441121.1	HZ99_RS02470	hypothetical protein [Pseudomonas fluorescens]	S	0.277	2.69e-06	Down	0.0116939	6.8978e-06	Down	downdown
WP_038441173.1	HZ99_RS02640	chain-length determining protein [Pseudomonas fluorescens]	M	0.800	0.0304	Down	0.296972	3.0788e-06	Down	downdown
WP_038441249.1	HZ99_RS02940	HlyD family type I secretion periplasmic adaptor subunit [Pseudomonas fluorescens]	U	1.293	0.00807	Up	2.89969	6.6855e-05	Up	upup
WP_038441395.1	HZ99_RS03650	hypothetical protein [Pseudomonas fluorescens]	S	0.344	0.0255	Down	0.36521	0.0018733	Down	downdown
WP_038441396.1	HZ99_RS03655	glycogen debranching enzyme [Pseudomonas fluorescens]	G	0.747	0.0489	Down	0.299328	2.4628e-05	Down	downdown
WP_038441452.1	HZ99_RS03790	hypothetical protein [Pseudomonas fluorescens]	S	0.450	0.0028	Down	0.203148	0.021699	Down	downdown
WP_038441531.1	HZ99_RS04175	ACP phosphodiesterase [Pseudomonas fluorescens]	C	0.619	0.00822	Down	0.297302	0.0018733	Down	downdown
WP_038442136.1	HZ99_RS07740	malate:quinone oxidoreductase [Pseudomonas fluorescens]	CG	0.833	0.00907	Down	0.33231	1.1335e-05	Down	downdown
WP_038442438.1	HZ99_RS08740	hypothetical protein [Pseudomonas fluorescens]	S	0.656	0.00065	Down	0.403517	0.024225	Down	downdown
WP_038442549.1	HZ99_RS09300	bifunctional UDP-glucuronic acid oxidase/UDP-4-amino-4-deoxy-L-arabinose formyltransferase [Pseudomonas fluorescens]	M	0.202	0.001	Down	0.0871957	0.0021272	Down	downdown
WP_038442554.1	HZ99_RS09325	MULTISPECIES: UDP-glucose 6-dehydrogenase [Pseudomonas]	M	0.442	0.00352	Down	0.100044	4.3164e-06	Down	downdown
WP_038442729.1	HZ99_RS09830	dehydrogenase [Pseudomonas fluorescens]	S	0.673	0.0105	Down	0.245927	0.040773	Down	downdown
WP_038442747.1	HZ99_RS09895	pili assembly chaperone [Pseudomonas fluorescens]	NT	0.291	4.2e-05	Down	0.0583712	0.0014328	Down	downdown
WP_038442791.1	HZ99_RS10100	23S rRNA pseudouridylate synthase B [Pseudomonas fluorescens]	J	0.798	0.0017	Down	0.230766	2.4283e-09	Down	downdown
WP_038442812.1	HZ99_RS10185	carbamate kinase [Pseudomonas fluorescens]	E	0.803	0.00235	Down	0.467844	0.041368	Down	downdown
WP_038442895.1	HZ99_RS10650	diguanylate cyclase response regulator [Pseudomonas fluorescens]	T	0.797	0.037	Down	0.329032	0.0069489	Down	downdown
WP_038442896.1	HZ99_RS10655	chemotaxis response regulator protein-glutamate methylesterase [Pseudomonas fluorescens]	NT	0.746	0.0324	Down	0.279961	1.1102e-06	Down	downdown
WP_038442897.1	HZ99_RS10660	hybrid sensor histidine kinase/response regulator [Pseudomonas fluorescens]	NT	0.787	0.0021	Down	0.301034	0.00033325	Down	downdown
WP_038442902.1	HZ99_RS10680	chemotaxis protein [Pseudomonas fluorescens]	NT	0.812	0.00607	Down	0.250659	0.00010451	Down	downdown
WP_038442912.1	HZ99_RS10715	sulfatase [Pseudomonas fluorescens]	G	0.553	0.0108	Down	0.236514	0.02947	Down	downdown
WP_038442934.1	HZ99_RS10805	acetyltransferase [Pseudomonas fluorescens]	KR	0.747	0.0383	Down	0.271759	0.013895	Down	downdown
WP_038443062.1	HZ99_RS11320	glucose dehydrogenase [Pseudomonas fluorescens]	G	0.470	0.00414	Down	0.0800198	2.5962e-08	Down	downdown
WP_038443388.1	HZ99_RS12325	periplasmic/secreted protein [Pseudomonas fluorescens]	S	0.366	0.00218	Down	0.131215	0.00113	Down	downdown
WP_038443590.1	HZ99_RS13315	dehydratase [Pseudomonas fluorescens]	R	0.386	0.00631	Down	0.299494	0.00055282	Down	downdown
WP_038443620.1	HZ99_RS13445	alcohol dehydrogenase [Pseudomonas fluorescens]	CR	0.804	0.0163	Down	0.416157	0.0016375	Down	downdown
WP_038443704.1	HZ99_RS13785	ABC transporter substrate-binding protein [Pseudomonas fluorescens]	R	0.477	0.000677	Down	0.343814	9.9783e-05	Down	downdown
WP_038443738.1	HZ99_RS13955	catalase [Pseudomonas fluorescens]	P	0.469	0.00268	Down	0.194279	5.5876e-05	Down	downdown
WP_038443791.1	HZ99_RS14325	alcohol dehydrogenase [Pseudomonas fluorescens]	C	0.346	0.00556	Down	0.162262	0.0002254	Down	downdown
WP_038443817.1	HZ99_RS14420	hypothetical protein [Pseudomonas fluorescens]	S	0.153	0.000109	Down	0.0760715	2.9977e-10	Down	downdown
WP_038443818.1	HZ99_RS14425	SpoVR family protein [Pseudomonas fluorescens]	R	0.230	0.00771	Down	0.0398466	1.4015e-11	Down	downdown
WP_038443918.1	HZ99_RS14900	glycine cleavage system protein R [Pseudomonas fluorescens]	E	0.391	0.00962	Down	0.193889	9.806e-05	Down	downdown
WP_038444052.1	HZ99_RS15270	methionine adenosyltransferase [Pseudomonas fluorescens]	E	0.580	0.00157	Down	0.4825	0.010549	Down	downdown
WP_038444359.1	HZ99_RS16125	NADPH:quinone oxidoreductase [Pseudomonas fluorescens]	CR	0.463	0.000433	Down	0.238424	0.0065755	Down	downdown
WP_038444414.1	HZ99_RS16305	DNA-binding response regulator [Pseudomonas fluorescens]	KT	0.795	0.00915	Down	0.512055	0.019713	Down	downdown
WP_038444515.1	HZ99_RS16715	hypothetical protein [Pseudomonas fluorescens]	S	0.087	0.00526	Down	0.0247694	3.1818e-11	Down	downdown
WP_038444612.1	HZ99_RS17035	fatty acid methyltransferase [Pseudomonas fluorescens]	I	0.153	3.41e-06	Down	0.0382128	3.0726e-06	Down	downdown
WP_038444663.1	HZ99_RS17195	copper ABC transporter ATPase [Pseudomonas fluorescens]	P	0.678	0.0028	Down	0.34551	0.01926	Down	downdown
WP_038444665.1	HZ99_RS17205	copper oxidase [Pseudomonas fluorescens]	PV	0.621	0.00129	Down	0.185347	0.0098116	Down	downdown
WP_038444668.1	HZ99_RS17210	MULTISPECIES: copper resistance protein CopB [Pseudomonas]	PV	0.757	0.029	Down	0.195237	0.036844	Down	downdown
WP_038444789.1	HZ99_RS17625	hypothetical protein [Pseudomonas fluorescens]	S	0.343	0.0138	Down	0.0970653	1.4416e-06	Down	downdown
WP_038444793.1	HZ99_RS17635	peroxiredoxin OsmC [Pseudomonas fluorescens]	O	0.251	0.00443	Down	0.1165	1.7308e-06	Down	downdown
WP_038444813.1	HZ99_RS17715	cytochrome b559 subunit alpha [Pseudomonas fluorescens]	C	0.194	9.29e-05	Down	0.0288797	1.7244e-07	Down	downdown
WP_038444954.1	HZ99_RS18155	hypothetical protein [Pseudomonas fluorescens]	S	0.142	0.000272	Down	0.127547	5.8752e-06	Down	downdown
WP_038444999.1	HZ99_RS18270	hypothetical protein [Pseudomonas fluorescens]	S	0.787	0.0111	Down	0.188482	4.5862e-06	Down	downdown
WP_038445101.1	HZ99_RS18510	methionine ABC transporter substrate-binding protein [Pseudomonas fluorescens]	R	1.271	0.0364	Up	2.5403	0.00034722	Up	upup
WP_038445107.1	HZ99_RS18530	glutamine ABC transporter substrate-binding protein [Pseudomonas fluorescens]	E	1.271	0.0101	Up	2.91158	0.0050439	Up	upup
WP_038445117.1	HZ99_RS18560	RND transporter [Pseudomonas fluorescens]	V	0.550	0.0104	Down	0.235419	0.00113	Down	downdown
WP_038445174.1	HZ99_RS18930	taurine dioxygenase [Pseudomonas fluorescens]	P	1.285	0.0102	Up	2.52171	0.024225	Up	upup
WP_038445316.1	HZ99_RS19375	nitrogen regulation protein NR(I) [Pseudomonas fluorescens]	KT	0.759	0.0109	Down	0.353897	0.00026365	Down	downdown
WP_038445324.1	HZ99_RS19405	maltodextrin phosphorylase [Pseudomonas fluorescens]	G	0.553	0.00591	Down	0.190241	1.3133e-09	Down	downdown
WP_038445679.1	HZ99_RS20705	arginine decarboxylase [Pseudomonas fluorescens]	E	0.821	0.0161	Down	0.396777	0.00045458	Down	downdown
WP_038445690.1	HZ99_RS20745	lipoprotein [Pseudomonas fluorescens]	S	0.746	0.000266	Down	0.332632	0.010222	Down	downdown
WP_038445699.1	HZ99_RS20770	DNA-binding response regulator [Pseudomonas fluorescens]	KT	0.574	0.00215	Down	0.128817	2.1071e-07	Down	downdown
WP_038445708.1	HZ99_RS20795	ATPase [Pseudomonas fluorescens]	UW	0.100	0.000584	Down	0.0196327	4.8492e-11	Down	downdown
WP_038445709.1	HZ99_RS20800	pilus assembly protein [Pseudomonas fluorescens]	UW	0.216	0.00283	Down	0.0161111	3.0297e-11	Down	downdown
WP_038445713.1	HZ99_RS20810	Flp pilus assembly protein CpaB [Pseudomonas fluorescens]	UW	0.217	0.00161	Down	0.0101217	1.3845e-14	Down	downdown
WP_038445722.1	HZ99_RS20830	potassium ABC transporter ATPase [Pseudomonas fluorescens]	U	0.380	0.00197	Down	0.0166135	6.1107e-10	Down	downdown
WP_038445729.1	HZ99_RS20855	acetyl-CoA acetyltransferase [Pseudomonas fluorescens]	I	0.399	0.0028	Down	0.12075	0.0026897	Down	downdown
WP_038445987.1	HZ99_RS21805	hypothetical protein [Pseudomonas fluorescens]	S	0.806	0.00674	Down	0.455619	0.0036898	Down	downdown
WP_038445993.1	HZ99_RS21820	acetyl-coenzyme A synthetase [Pseudomonas fluorescens]	IQ	0.675	0.000283	Down	0.395706	0.011146	Down	downdown
WP_038446180.1	HZ99_RS22590	amino acid dehydrogenase [Pseudomonas fluorescens]	E	0.293	0.000362	Down	0.0825093	2.6026e-10	Down	downdown
WP_038446239.1	HZ99_RS22750	aspartate aminotransferase [Pseudomonas fluorescens]	E	0.522	9.26e-05	Down	0.392401	0.001283	Down	downdown
WP_038446389.1	HZ99_RS23395	oxidoreductase [Pseudomonas fluorescens]	CH	0.275	5.5e-06	Down	0.0173948	4.3641e-07	Down	downdown
WP_038446429.1	HZ99_RS23540	lipoprotein [Pseudomonas fluorescens]	S	0.816	0.0335	Down	0.342411	0.0052841	Down	downdown
WP_038446497.1	HZ99_RS23830	membrane protein [Pseudomonas fluorescens]	MR	0.262	0.0336	Down	0.0327991	4.3794e-07	Down	downdown
WP_038446518.1	HZ99_RS23910	short chain dehydrogenase [Pseudomonas fluorescens]	R	0.584	0.00243	Down	0.168533	2.3774e-10	Down	downdown
WP_038446702.1	HZ99_RS24665	calcium channel protein [Pseudomonas fluorescens]	P	0.170	0.000787	Down	0.062232	1.234e-05	Down	downdown
WP_038446837.1	HZ99_RS24970	channel protein TolC [Pseudomonas fluorescens]	U	0.310	0.000286	Down	0.0194229	0.00016145	Down	downdown
WP_038446976.1	HZ99_RS25335	anti-anti-sigma factor [Pseudomonas fluorescens]	T	0.182	4.82e-05	Down	0.0868037	0.00018777	Down	downdown
WP_038446996.1	HZ99_RS25400	hypothetical protein [Pseudomonas fluorescens]	S	0.689	0.0129	Down	0.417341	0.02947	Down	downdown
WP_038447055.1	HZ99_RS25580	2-hydroxy-3-oxopropionate reductase [Pseudomonas fluorescens]	R	0.753	0.0159	Down	0.501649	0.044697	Down	downdown
WP_038447190.1	HZ99_RS25995	acyl-CoA dehydrogenase [Pseudomonas fluorescens]	I	0.663	0.00626	Down	0.290861	6.637e-07	Down	downdown
WP_038447240.1	HZ99_RS26155	ABC transporter substrate-binding protein [Pseudomonas fluorescens]	E	0.461	0.00883	Down	0.109591	0.017023	Down	downdown
WP_038447693.1	HZ99_RS27220	glyoxalase [Pseudomonas fluorescens]	R	0.128	3.59e-06	Down	0.0478844	2.4283e-09	Down	downdown
WP_038448109.1	HZ99_RS17745	hypothetical protein [Pseudomonas fluorescens]	S	0.312	0.000787	Down	0.0417176	7.6806e-06	Down	downdown
WP_038448213.1	HZ99_RS26880	enoyl-CoA hydratase [Pseudomonas fluorescens]	I	0.756	0.0278	Down	0.181885	1.0309e-10	Down	downdown
WP_051903012.1	HZ99_RS02935	peptidase [Pseudomonas fluorescens]	U	1.336	0.0145	Up	2.65332	0.0004642	Up	upup

## Sheet: Protein regulated only
Protein accession	Gene ID	Protein description	COG	Protein rpoS/UK4 Ratio	Protein rpoS/UK4 P value	Protein Regulated Type
WP_003173733.1	HZ99_RS04360	MULTISPECIES: transporter [Pseudomonas]	R	1.965	0.00132	pup
WP_003189131.1	HZ99_RS23550	MULTISPECIES: cold-shock protein [Pseudomonas]	K	1.263	0.00945	pup
WP_019334920.1	HZ99_RS17140	MULTISPECIES: hypothetical protein [Pseudomonas]	S	0.807	0.0137	pdown
WP_019334922.1	HZ99_RS17130	MULTISPECIES: hypothetical protein [Pseudomonas]	S	0.833	0.023	pdown
WP_038440361.1	HZ99_RS00050	DUF4174 domain-containing protein [Pseudomonas fluorescens]	S	0.782	0.0161	pdown
WP_038440570.1	HZ99_RS00795	hypothetical protein [Pseudomonas fluorescens]	S	1.214	0.00925	pup
WP_038440589.1	HZ99_RS00860	type I secretion target [Pseudomonas fluorescens]	U	1.713	0.000809	pup
WP_038440591.1	HZ99_RS00870	DNA-binding response regulator [Pseudomonas fluorescens]	TK	1.217	0.0284	pup
WP_038440624.1	HZ99_RS00945	protein activator of alkane oxidation PraB [Pseudomonas fluorescens]	T	0.508	0.00224	pdown
WP_038440688.1	HZ99_RS01090	3-methyladenine DNA glycosylase [Pseudomonas fluorescens]	L	1.213	0.0452	pup
WP_038440742.1	HZ99_RS01200	gamma-glutamyltranspeptidase [Pseudomonas fluorescens]	E	0.671	0.00141	pdown
WP_038440923.1	HZ99_RS01850	alpha-ketoglutarate dehydrogenase [Pseudomonas fluorescens]	Q	1.204	0.03	pup
WP_038440941.1	HZ99_RS01930	protease [Pseudomonas fluorescens]	O	1.357	0.00711	pup
WP_038440952.1	HZ99_RS01960	thioesterase [Pseudomonas fluorescens]	I	1.391	0.0469	pup
WP_038441046.1	HZ99_RS02240	peroxiredoxin [Pseudomonas fluorescens]	V	0.809	0.0296	pdown
WP_038441138.1	HZ99_RS02535	AMP-binding protein [Pseudomonas fluorescens]	I	1.202	0.00018	pup
WP_038441255.1	HZ99_RS02955	serine protease [Pseudomonas fluorescens]	O	1.291	0.0183	pup
WP_038441530.1	HZ99_RS04170	oxidoreductase [Pseudomonas fluorescens]	S	1.255	0.00133	pup
WP_038441533.1	HZ99_RS04185	LysR family transcriptional regulator [Pseudomonas fluorescens]	K	1.288	0.039	pup
WP_038441553.1	HZ99_RS04300	anaerobic ribonucleoside triphosphate reductase [Pseudomonas fluorescens]	F	1.311	0.0315	pup
WP_038441626.1	HZ99_RS04755	hydrolase [Pseudomonas fluorescens]	E	0.728	0.0357	pdown
WP_038441629.1	HZ99_RS04785	formyl transferase [Pseudomonas fluorescens]	R	1.364	0.0019	pup
WP_038441636.1	HZ99_RS04820	NADPH:quinone reductase [Pseudomonas fluorescens]	CR	1.569	0.0151	pup
WP_038441701.1	HZ99_RS05235	hydroxyproline-2-epimerase [Pseudomonas fluorescens]	E	1.252	0.0156	pup
WP_038441702.1	HZ99_RS05240	dihydrodipicolinate synthase family protein [Pseudomonas fluorescens]	EM	1.305	0.0237	pup
WP_038441714.1	HZ99_RS05315	chaperone protein HchA [Pseudomonas fluorescens]	O	0.749	0.000542	pdown
WP_038441749.1	HZ99_RS05590	isocitrate lyase [Pseudomonas fluorescens]	C	0.821	0.0147	pdown
WP_038441759.1	HZ99_RS05660	ABC transporter substrate-binding protein [Pseudomonas fluorescens]	G	0.342	0.0396	pdown
WP_038441829.1	HZ99_RS06030	dihydropyrimidinase [Pseudomonas fluorescens]	F	0.715	0.000679	pdown
WP_038441886.1	HZ99_RS06350	"selenide, water dikinase [Pseudomonas fluorescens]"	E	1.231	0.0468	pup
WP_038441930.1	HZ99_RS06590	alkylhydroperoxidase [Pseudomonas fluorescens]	P	1.350	0.0367	pup
WP_038441955.1	HZ99_RS06735	methionine gamma-lyase [Pseudomonas fluorescens]	E	0.482	0.00869	pdown
WP_038441969.1	HZ99_RS06810	hypothetical protein [Pseudomonas fluorescens]	S	0.684	0.00117	pdown
WP_038442059.1	HZ99_RS07370	LysR family transcriptional regulator [Pseudomonas fluorescens]	K	1.236	0.0306	pup
WP_038442089.1	HZ99_RS07520	molybdenum cofactor sulfurase [Pseudomonas fluorescens]	H	1.202	0.0497	pup
WP_038442204.1	HZ99_RS07960	hypothetical protein [Pseudomonas fluorescens]	S	0.745	0.0496	pdown
WP_038442358.1	HZ99_RS08490	hypothetical protein [Pseudomonas fluorescens]	S	0.330	0.00712	pdown
WP_038442492.1	HZ99_RS08935	acylaldehyde oxidase [Pseudomonas fluorescens]	C	0.759	0.015	pdown
WP_038442568.1	HZ99_RS09395	MULTISPECIES: integrase [Pseudomonas]	LX	1.255	0.0335	pup
WP_038442760.1	HZ99_RS09940	3-hydroxybutyryl-CoA dehydratase [Pseudomonas fluorescens]	Q	0.798	0.0273	pdown
WP_038442806.1	HZ99_RS10160	CoA transferase [Pseudomonas fluorescens]	R	1.259	0.0374	pup
WP_038442810.1	HZ99_RS10175	arginine deiminase [Pseudomonas fluorescens]	E	0.797	0.00734	pdown
WP_038442811.1	HZ99_RS10180	ornithine carbamoyltransferase [Pseudomonas fluorescens]	E	0.802	0.00243	pdown
WP_038442821.1	HZ99_RS10235	quinolinate synthetase [Pseudomonas fluorescens]	H	1.224	0.0206	pup
WP_038442839.1	HZ99_RS10355	DNA starvation/stationary phase protection protein [Pseudomonas fluorescens]	PV	0.799	0.0049	pdown
WP_038442842.1	HZ99_RS10370	histidine triad (HIT) protein [Pseudomonas fluorescens]	F	1.253	0.0467	pup
WP_038443035.1	HZ99_RS11220	DNA mismatch repair protein MutT [Pseudomonas fluorescens]	F	1.326	0.00109	pup
WP_038443376.1	HZ99_RS12285	acyl-CoA dehydrogenase [Pseudomonas fluorescens]	I	0.678	0.00309	pdown
WP_038443527.1	HZ99_RS12885	TetR family transcriptional regulator [Pseudomonas fluorescens]	K	1.255	0.047	pup
WP_038443551.1	HZ99_RS13125	acyl-CoA dehydrogenase [Pseudomonas fluorescens]	I	0.695	0.000126	pdown
WP_038443625.1	HZ99_RS13460	MULTISPECIES: dimethylallyltransferase [Pseudomonas]	E	0.824	0.0148	pdown
WP_038443654.1	HZ99_RS13625	type III secretion system protein EcsC [Pseudomonas fluorescens]	U	1.231	0.0442	pup
WP_038443794.1	HZ99_RS14340	spermidine/putrescine ABC transporter substrate-binding protein [Pseudomonas fluorescens]	E	0.524	0.0247	pdown
WP_038444000.1	HZ99_RS15125	glycine/betaine ABC transporter substrate-binding protein [Pseudomonas fluorescens]	E	0.657	0.00505	pdown
WP_038444050.1	HZ99_RS15265	ArsR family transcriptional regulator [Pseudomonas fluorescens]	K	0.578	0.00284	pdown
WP_038444076.1	HZ99_RS15330	adenosylhomocysteinase [Pseudomonas fluorescens]	H	0.695	0.00606	pdown
WP_038444162.1	HZ99_RS15605	monofunctional biosynthetic peptidoglycan transglycosylase [Pseudomonas fluorescens]	M	1.266	0.0353	pup
WP_038444251.1	HZ99_RS15845	ATPase [Pseudomonas fluorescens]	S	0.762	0.000486	pdown
WP_038444304.1	HZ99_RS15975	peroxidase [Pseudomonas fluorescens]	V	1.380	0.0126	pup
WP_038444460.1	HZ99_RS16495	D-amino acid dehydrogenase small subunit [Pseudomonas fluorescens]	E	1.225	0.0433	pup
WP_038444523.1	HZ99_RS16755	"phosphate ABC transporter, permease protein PstA [Pseudomonas fluorescens]"	P	1.295	0.0164	pup
WP_038444681.1	HZ99_RS17265	MULTISPECIES: hypothetical protein [Pseudomonas]	S	0.757	0.000291	pdown
WP_038444904.1	HZ99_RS17985	acyl-CoA dehydrogenase [Pseudomonas fluorescens]	I	0.780	0.039	pdown
WP_038444905.1	HZ99_RS17990	CoA transferase [Pseudomonas fluorescens]	I	0.769	0.0238	pdown
WP_038444932.1	HZ99_RS18095	nitrate ABC transporter substrate-binding protein [Pseudomonas fluorescens]	P	1.554	0.0224	pup
WP_038445051.1	HZ99_RS18395	ABC transporter permease [Pseudomonas fluorescens]	P	1.394	0.0414	pup
WP_038445178.1	HZ99_RS18940	taurine transporter ATP-binding subunit [Pseudomonas fluorescens]	P	1.597	0.000231	pup
WP_038445179.1	HZ99_RS18945	taurine ABC transporter substrate-binding protein [Pseudomonas fluorescens]	P	1.319	0.0297	pup
WP_038445561.1	HZ99_RS20105	phosphodiesterase [Pseudomonas fluorescens]	T	1.204	0.0127	pup
WP_038445608.1	HZ99_RS20360	branched chain amino acid ABC transporter substrate-binding protein [Pseudomonas fluorescens]	E	0.577	0.0028	pdown
WP_038445610.1	HZ99_RS20375	ABC transporter ATP-binding protein [Pseudomonas fluorescens]	E	0.595	0.0013	pdown
WP_038445657.1	HZ99_RS20630	hybrid sensor histidine kinase/response regulator [Pseudomonas fluorescens]	T	1.261	0.000702	pup
WP_038445726.1	HZ99_RS20850	beta-oxoacyl-ACP reductase [Pseudomonas fluorescens]	I	0.539	0.011	pdown
WP_038445862.1	HZ99_RS21320	MULTISPECIES: MBL fold metallo-hydrolase [Pseudomonas]	R	1.785	0.0112	pup
WP_038446019.1	HZ99_RS21890	ABC transporter substrate-binding protein [Pseudomonas fluorescens]	P	1.268	0.0137	pup
WP_038446035.1	HZ99_RS22010	chromosome partitioning protein [Pseudomonas fluorescens]	D	1.272	0.0438	pup
WP_038446038.1	HZ99_RS22040	hypothetical protein [Pseudomonas fluorescens]	S	0.480	0.0165	pdown
WP_038446044.1	HZ99_RS22070	cytochrome-c peroxidase [Pseudomonas fluorescens]	V	1.464	0.0188	pup
WP_038446045.1	HZ99_RS22075	cation transporter [Pseudomonas fluorescens]	PV	1.387	0.0198	pup
WP_038446049.1	HZ99_RS22095	porin [Pseudomonas fluorescens]	M	1.512	0.0382	pup
WP_038446050.1	HZ99_RS22100	hypothetical protein [Pseudomonas fluorescens]	S	1.669	8.69e-05	pup
WP_038446051.1	HZ99_RS22105	chemotaxis protein [Pseudomonas fluorescens]	N	1.204	0.0251	pup
WP_038446132.1	HZ99_RS22450	glutathione peroxidase [Pseudomonas fluorescens]	VI	0.763	0.00123	pdown
WP_038446137.1	HZ99_RS22465	cytochrome c biogenesis protein CcsA [Pseudomonas fluorescens]	O	1.204	0.0144	pup
WP_038446265.1	HZ99_RS22820	dehydrogenase [Pseudomonas fluorescens]	R	1.227	0.0317	pup
WP_038446334.1	HZ99_RS23185	trehalose permease IIC protein [Pseudomonas fluorescens]	G	0.525	0.00167	pdown
WP_038446349.1	HZ99_RS23240	iron dicitrate transport regulator FecR [Pseudomonas fluorescens]	P	1.242	0.0138	pup
WP_038446428.1	HZ99_RS23535	hypothetical protein [Pseudomonas fluorescens]	S	0.594	0.00167	pdown
WP_038446551.1	HZ99_RS24060	3-oxoadipate enol-lactonase [Pseudomonas fluorescens]	R	0.704	0.00306	pdown
WP_038446582.1	HZ99_RS24190	cardiolipin synthase B [Pseudomonas fluorescens]	I	0.652	0.0111	pdown
WP_038446651.1	HZ99_RS24460	RNA polymerase sigma-H factor AlgU [Pseudomonas fluorescens]	K	1.458	0.0178	pup
WP_038446669.1	HZ99_RS24535	3-hydroxyacyl-CoA dehydrogenase [Pseudomonas fluorescens]	I	1.319	0.00878	pup
WP_038446670.1	HZ99_RS24540	acyl-CoA dehydrogenase [Pseudomonas fluorescens]	I	1.440	0.0229	pup
WP_038446671.1	HZ99_RS24545	acyl-CoA dehydrogenase [Pseudomonas fluorescens]	I	1.276	0.0329	pup
WP_038446678.1	HZ99_RS24575	3-hydroxyacyl-CoA dehydrogenase [Pseudomonas fluorescens]	I	1.290	0.0119	pup
WP_038446683.1	HZ99_RS24590	long-chain-fatty-acid--CoA ligase [Pseudomonas fluorescens]	I	1.598	0.0218	pup
WP_038446690.1	HZ99_RS24630	LysR family transcriptional regulator [Pseudomonas fluorescens]	K	1.324	0.0431	pup
WP_038446911.1	HZ99_RS25145	recombinase RmuC [Pseudomonas fluorescens]	L	1.204	0.00402	pup
WP_038446955.1	HZ99_RS25270	flagellar protein FlaG [Pseudomonas fluorescens]	N	1.231	0.0315	pup
WP_038446964.1	HZ99_RS25300	sigma-54-dependent Fis family transcriptional regulator [Pseudomonas fluorescens]	K	1.226	0.0149	pup
WP_038447056.1	HZ99_RS25585	hydroxypyruvate isomerase [Pseudomonas fluorescens]	G	0.659	0.00705	pdown
WP_038447108.1	HZ99_RS25765	chemotaxis protein [Pseudomonas fluorescens]	NT	0.565	0.00285	pdown
WP_038447141.1	HZ99_RS25855	NADP-dependent oxidoreductase [Pseudomonas fluorescens]	QR	0.819	0.0325	pdown
WP_038447194.1	HZ99_RS26005	glutathione S-transferase [Pseudomonas fluorescens]	O	1.209	0.016	pup
WP_038447400.1	HZ99_RS26590	glycosyl transferase [Pseudomonas fluorescens]	M	0.443	0.0187	pdown
WP_038447698.1	HZ99_RS27240	alkanesulfonate monooxygenase [Pseudomonas fluorescens]	P	1.447	0.00649	pup
WP_038447780.1	HZ99_RS01860	LysR family transcriptional regulator [Pseudomonas fluorescens]	K	1.419	0.0208	pup
WP_038447969.1	HZ99_RS06775	"3,4-dihydroxyphenylacetate 2,3-dioxygenase [Pseudomonas fluorescens]"	R	1.235	0.0258	pup
WP_038448138.1	HZ99_RS20455	AraC family transcriptional regulator [Pseudomonas fluorescens]	K	0.718	0.013	pdown
WP_038448194.1	HZ99_RS25490	flagellar hook-length control protein FliK [Pseudomonas fluorescens]	N	0.772	0.022	pdown
WP_050492802.1	HZ99_RS04980	MULTISPECIES: DNA-binding response regulator [Pseudomonas fluorescens group]	K	1.313	0.00212	pup
WP_051903056.1	HZ99_RS04780	mechanosensitive ion channel protein MscS [Pseudomonas fluorescens]	P	1.316	0.0478	pup
WP_051903058.1	HZ99_RS04825	hypothetical protein [Pseudomonas fluorescens]	S	1.467	0.00951	pup
