# Supplementary material for: Combined Transcriptome and Proteome Analysis of RpoS Regulon Reveals Its Role in Spoilage Potential of Pseudomonas fluorescens
Source: Front Microbiol. 2019 Feb 6;10:94. doi: 10.3389/fmicb.2019.00094 (PMC6372562; doi:10.3389/fmicb.2019.00094)
Supplement: Supplementary file 9 [file Table_9.XLSX]

## Sheet: Table title
Supplementary Table S9 GO enrichment analysis of the DECs and DEPs.

## Sheet: pdown
GO Terms Level 1	GO Terms Description	GO Terms Level	GO Terms ID	Mapping	Background	All Mapping	All Background	Fold Enrichment	Fisher' exact test P value	-log10(p value)	Related Protein
Molecular Function	acyl-CoA dehydrogenase activity	5	GO:0003995	3	20	28	3018	16.17	0.000733964	3.13	HZ99_RS13125 HZ99_RS17985 HZ99_RS12285
	oxidoreductase activity, acting on the CH-CH group of donors	4	GO:0016627	3	43	28	3018	7.52	0.00688809	2.16	HZ99_RS13125 HZ99_RS17985 HZ99_RS12285
	oxidoreductase activity, acting on peroxide as acceptor	4	GO:0016684	2	22	28	3018	9.8	0.0171004	1.77	HZ99_RS02240 HZ99_RS22450
	oxidoreductase activity	3	GO:0016491	9	478	28	3018	2.03	0.0240595	1.62	HZ99_RS08935 HZ99_RS17985 HZ99_RS20850 HZ99_RS25855 HZ99_RS02240 HZ99_RS13125 HZ99_RS12285 HZ99_RS22450 HZ99_RS10355
	antioxidant activity	2	GO:0016209	2	29	28	3018	7.43	0.0288801	1.54	HZ99_RS02240 HZ99_RS22450
Biological Process	oxidation-reduction process	4	GO:0055114	9	443	22	2815	2.6	0.00398927	2.4	HZ99_RS08935 HZ99_RS17985 HZ99_RS09940 HZ99_RS25855 HZ99_RS02240 HZ99_RS13125 HZ99_RS12285 HZ99_RS22450 HZ99_RS10355
	response to oxidative stress	4	GO:0006979	2	14	22	2815	18.28	0.00501378	2.3	HZ99_RS02240 HZ99_RS22450
	single-organism metabolic process	3	GO:0044710	13	873	22	2815	1.91	0.00576375	2.24	HZ99_RS08935 HZ99_RS17985 HZ99_RS09940 HZ99_RS10175 HZ99_RS05590 HZ99_RS25855 HZ99_RS10180 HZ99_RS02240 HZ99_RS13125 HZ99_RS15330 HZ99_RS12285 HZ99_RS10355 HZ99_RS22450
	single-organism process	2	GO:0044699	16	1321	22	2815	1.55	0.0126714	1.9	HZ99_RS08935 HZ99_RS17985 HZ99_RS23185 HZ99_RS09940 HZ99_RS10175 HZ99_RS05590 HZ99_RS25855 HZ99_RS10180 HZ99_RS20360 HZ99_RS02240 HZ99_RS13125 HZ99_RS15330 HZ99_RS12285 HZ99_RS25765 HZ99_RS10355 HZ99_RS22450
	alpha-amino acid catabolic process	10	GO:1901606	2	29	22	2815	8.82	0.0208401	1.68	HZ99_RS15330 HZ99_RS10175
	response to stress	3	GO:0006950	3	80	22	2815	4.8	0.0230644	1.64	HZ99_RS02240 HZ99_RS10355 HZ99_RS22450
	cellular amino acid catabolic process	9	GO:0009063	2	34	22	2815	7.53	0.028127	1.55	HZ99_RS15330 HZ99_RS10175
	aromatic compound catabolic process	5	GO:0019439	2	36	22	2815	7.11	0.0312911	1.5	HZ99_RS24060 HZ99_RS15330
	cellular catabolic process	4	GO:0044248	3	90	22	2815	4.27	0.0313571	1.5	HZ99_RS24060 HZ99_RS15330 HZ99_RS10175
	cellular homeostasis	5	GO:0019725	2	37	22	2815	6.92	0.0329242	1.48	HZ99_RS02240 HZ99_RS10355
	homeostatic process	4	GO:0042592	2	39	22	2815	6.56	0.0362898	1.44	HZ99_RS02240 HZ99_RS10355
	regulation of biological quality	3	GO:0065008	2	45	22	2815	5.69	0.0471404	1.33	HZ99_RS02240 HZ99_RS10355

## Sheet: pdown GO2Protein
GO Terms Level 1	GO Terms ID	GO Terms Level	GO Terms Description	Fisher's exact test P value	HZ99_RS00010
Cellular Component	GO:0005737	6	cytoplasm	0.282178	HZ99_RS06030	WP_038441829.1	dihydropyrimidinase [Pseudomonas fluorescens]	pdown
Cellular Component	GO:0005737	6	cytoplasm	0.282178	HZ99_RS09940	WP_038442760.1	3-hydroxybutyryl-CoA dehydratase [Pseudomonas fluorescens]	pdown
Cellular Component	GO:0044424	5	intracellular part	0.353957	HZ99_RS06030	WP_038441829.1	dihydropyrimidinase [Pseudomonas fluorescens]	pdown
Cellular Component	GO:0044424	5	intracellular part	0.353957	HZ99_RS09940	WP_038442760.1	3-hydroxybutyryl-CoA dehydratase [Pseudomonas fluorescens]	pdown
Molecular Function	GO:0016746	4	transferase activity, transferring acyl groups	0.209399	HZ99_RS01200	WP_038440742.1	gamma-glutamyltranspeptidase [Pseudomonas fluorescens]	pdown
Molecular Function	GO:0016746	4	transferase activity, transferring acyl groups	0.209399	HZ99_RS09940	WP_038442760.1	3-hydroxybutyryl-CoA dehydratase [Pseudomonas fluorescens]	pdown
Molecular Function	GO:0016209	2	antioxidant activity	0.0288801	HZ99_RS02240	WP_038441046.1	peroxiredoxin [Pseudomonas fluorescens]	pdown
Molecular Function	GO:0016209	2	antioxidant activity	0.0288801	HZ99_RS22450	WP_038446132.1	glutathione peroxidase [Pseudomonas fluorescens]	pdown
Molecular Function	GO:0016491	3	oxidoreductase activity	0.0240595	HZ99_RS08935	WP_038442492.1	acylaldehyde oxidase [Pseudomonas fluorescens]	pdown
Molecular Function	GO:0016491	3	oxidoreductase activity	0.0240595	HZ99_RS17985	WP_038444904.1	acyl-CoA dehydrogenase [Pseudomonas fluorescens]	pdown
Molecular Function	GO:0016491	3	oxidoreductase activity	0.0240595	HZ99_RS20850	WP_038445726.1	beta-oxoacyl-ACP reductase [Pseudomonas fluorescens]	pdown
Molecular Function	GO:0016491	3	oxidoreductase activity	0.0240595	HZ99_RS25855	WP_038447141.1	NADP-dependent oxidoreductase [Pseudomonas fluorescens]	pdown
Molecular Function	GO:0016491	3	oxidoreductase activity	0.0240595	HZ99_RS02240	WP_038441046.1	peroxiredoxin [Pseudomonas fluorescens]	pdown
Molecular Function	GO:0016491	3	oxidoreductase activity	0.0240595	HZ99_RS13125	WP_038443551.1	acyl-CoA dehydrogenase [Pseudomonas fluorescens]	pdown
Molecular Function	GO:0016491	3	oxidoreductase activity	0.0240595	HZ99_RS12285	WP_038443376.1	acyl-CoA dehydrogenase [Pseudomonas fluorescens]	pdown
Molecular Function	GO:0016491	3	oxidoreductase activity	0.0240595	HZ99_RS22450	WP_038446132.1	glutathione peroxidase [Pseudomonas fluorescens]	pdown
Molecular Function	GO:0016491	3	oxidoreductase activity	0.0240595	HZ99_RS10355	WP_038442839.1	DNA starvation/stationary phase protection protein [Pseudomonas fluorescens]	pdown
Molecular Function	GO:0016627	4	oxidoreductase activity, acting on the CH-CH group of donors	0.00688809	HZ99_RS13125	WP_038443551.1	acyl-CoA dehydrogenase [Pseudomonas fluorescens]	pdown
Molecular Function	GO:0016627	4	oxidoreductase activity, acting on the CH-CH group of donors	0.00688809	HZ99_RS17985	WP_038444904.1	acyl-CoA dehydrogenase [Pseudomonas fluorescens]	pdown
Molecular Function	GO:0016627	4	oxidoreductase activity, acting on the CH-CH group of donors	0.00688809	HZ99_RS12285	WP_038443376.1	acyl-CoA dehydrogenase [Pseudomonas fluorescens]	pdown
Molecular Function	GO:0016810	4	hydrolase activity, acting on carbon-nitrogen (but not peptide) bonds	0.162261	HZ99_RS06030	WP_038441829.1	dihydropyrimidinase [Pseudomonas fluorescens]	pdown
Molecular Function	GO:0016810	4	hydrolase activity, acting on carbon-nitrogen (but not peptide) bonds	0.162261	HZ99_RS10175	WP_038442810.1	arginine deiminase [Pseudomonas fluorescens]	pdown
Molecular Function	GO:0050660	6	flavin adenine dinucleotide binding	0.111679	HZ99_RS17985	WP_038444904.1	acyl-CoA dehydrogenase [Pseudomonas fluorescens]	pdown
Molecular Function	GO:0050660	6	flavin adenine dinucleotide binding	0.111679	HZ99_RS12285	WP_038443376.1	acyl-CoA dehydrogenase [Pseudomonas fluorescens]	pdown
Molecular Function	GO:0003995	5	acyl-CoA dehydrogenase activity	0.000733964	HZ99_RS13125	WP_038443551.1	acyl-CoA dehydrogenase [Pseudomonas fluorescens]	pdown
Molecular Function	GO:0003995	5	acyl-CoA dehydrogenase activity	0.000733964	HZ99_RS17985	WP_038444904.1	acyl-CoA dehydrogenase [Pseudomonas fluorescens]	pdown
Molecular Function	GO:0003995	5	acyl-CoA dehydrogenase activity	0.000733964	HZ99_RS12285	WP_038443376.1	acyl-CoA dehydrogenase [Pseudomonas fluorescens]	pdown
Molecular Function	GO:0016684	4	oxidoreductase activity, acting on peroxide as acceptor	0.0171004	HZ99_RS02240	WP_038441046.1	peroxiredoxin [Pseudomonas fluorescens]	pdown
Molecular Function	GO:0016684	4	oxidoreductase activity, acting on peroxide as acceptor	0.0171004	HZ99_RS22450	WP_038446132.1	glutathione peroxidase [Pseudomonas fluorescens]	pdown
Molecular Function	GO:0016829	3	lyase activity	0.212831	HZ99_RS05590	WP_038441749.1	isocitrate lyase [Pseudomonas fluorescens]	pdown
Molecular Function	GO:0016829	3	lyase activity	0.212831	HZ99_RS06735	WP_038441955.1	methionine gamma-lyase [Pseudomonas fluorescens]	pdown
Molecular Function	GO:0048037	3	cofactor binding	0.121083	HZ99_RS06735	WP_038441955.1	methionine gamma-lyase [Pseudomonas fluorescens]	pdown
Molecular Function	GO:0048037	3	cofactor binding	0.121083	HZ99_RS15330	WP_038444076.1	adenosylhomocysteinase [Pseudomonas fluorescens]	pdown
Molecular Function	GO:0048037	3	cofactor binding	0.121083	HZ99_RS17985	WP_038444904.1	acyl-CoA dehydrogenase [Pseudomonas fluorescens]	pdown
Molecular Function	GO:0048037	3	cofactor binding	0.121083	HZ99_RS12285	WP_038443376.1	acyl-CoA dehydrogenase [Pseudomonas fluorescens]	pdown
Molecular Function	GO:0050662	4	coenzyme binding	0.107205	HZ99_RS15330	WP_038444076.1	adenosylhomocysteinase [Pseudomonas fluorescens]	pdown
Molecular Function	GO:0050662	4	coenzyme binding	0.107205	HZ99_RS17985	WP_038444904.1	acyl-CoA dehydrogenase [Pseudomonas fluorescens]	pdown
Molecular Function	GO:0050662	4	coenzyme binding	0.107205	HZ99_RS12285	WP_038443376.1	acyl-CoA dehydrogenase [Pseudomonas fluorescens]	pdown
Biological Process	GO:0065008	3	regulation of biological quality	0.0471404	HZ99_RS02240	WP_038441046.1	peroxiredoxin [Pseudomonas fluorescens]	pdown
Biological Process	GO:0065008	3	regulation of biological quality	0.0471404	HZ99_RS10355	WP_038442839.1	DNA starvation/stationary phase protection protein [Pseudomonas fluorescens]	pdown
Biological Process	GO:0006790	4	sulfur compound metabolic process	0.0549595	HZ99_RS01200	WP_038440742.1	gamma-glutamyltranspeptidase [Pseudomonas fluorescens]	pdown
Biological Process	GO:0006790	4	sulfur compound metabolic process	0.0549595	HZ99_RS15330	WP_038444076.1	adenosylhomocysteinase [Pseudomonas fluorescens]	pdown
Biological Process	GO:0046395	8	carboxylic acid catabolic process	0.0632083	HZ99_RS15330	WP_038444076.1	adenosylhomocysteinase [Pseudomonas fluorescens]	pdown
Biological Process	GO:0046395	8	carboxylic acid catabolic process	0.0632083	HZ99_RS10175	WP_038442810.1	arginine deiminase [Pseudomonas fluorescens]	pdown
Biological Process	GO:1901575	4	organic substance catabolic process	0.202778	HZ99_RS15330	WP_038444076.1	adenosylhomocysteinase [Pseudomonas fluorescens]	pdown
Biological Process	GO:1901575	4	organic substance catabolic process	0.202778	HZ99_RS10175	WP_038442810.1	arginine deiminase [Pseudomonas fluorescens]	pdown
Biological Process	GO:0019439	5	aromatic compound catabolic process	0.0312911	HZ99_RS24060	WP_038446551.1	3-oxoadipate enol-lactonase [Pseudomonas fluorescens]	pdown
Biological Process	GO:0019439	5	aromatic compound catabolic process	0.0312911	HZ99_RS15330	WP_038444076.1	adenosylhomocysteinase [Pseudomonas fluorescens]	pdown
Biological Process	GO:0044710	3	single-organism metabolic process	0.00576375	HZ99_RS08935	WP_038442492.1	acylaldehyde oxidase [Pseudomonas fluorescens]	pdown
Biological Process	GO:0044710	3	single-organism metabolic process	0.00576375	HZ99_RS17985	WP_038444904.1	acyl-CoA dehydrogenase [Pseudomonas fluorescens]	pdown
Biological Process	GO:0044710	3	single-organism metabolic process	0.00576375	HZ99_RS09940	WP_038442760.1	3-hydroxybutyryl-CoA dehydratase [Pseudomonas fluorescens]	pdown
Biological Process	GO:0044710	3	single-organism metabolic process	0.00576375	HZ99_RS10175	WP_038442810.1	arginine deiminase [Pseudomonas fluorescens]	pdown
Biological Process	GO:0044710	3	single-organism metabolic process	0.00576375	HZ99_RS05590	WP_038441749.1	isocitrate lyase [Pseudomonas fluorescens]	pdown
Biological Process	GO:0044710	3	single-organism metabolic process	0.00576375	HZ99_RS25855	WP_038447141.1	NADP-dependent oxidoreductase [Pseudomonas fluorescens]	pdown
Biological Process	GO:0044710	3	single-organism metabolic process	0.00576375	HZ99_RS10180	WP_038442811.1	ornithine carbamoyltransferase [Pseudomonas fluorescens]	pdown
Biological Process	GO:0044710	3	single-organism metabolic process	0.00576375	HZ99_RS02240	WP_038441046.1	peroxiredoxin [Pseudomonas fluorescens]	pdown
Biological Process	GO:0044710	3	single-organism metabolic process	0.00576375	HZ99_RS13125	WP_038443551.1	acyl-CoA dehydrogenase [Pseudomonas fluorescens]	pdown
Biological Process	GO:0044710	3	single-organism metabolic process	0.00576375	HZ99_RS15330	WP_038444076.1	adenosylhomocysteinase [Pseudomonas fluorescens]	pdown
Biological Process	GO:0044710	3	single-organism metabolic process	0.00576375	HZ99_RS12285	WP_038443376.1	acyl-CoA dehydrogenase [Pseudomonas fluorescens]	pdown
Biological Process	GO:0044710	3	single-organism metabolic process	0.00576375	HZ99_RS10355	WP_038442839.1	DNA starvation/stationary phase protection protein [Pseudomonas fluorescens]	pdown
Biological Process	GO:0044710	3	single-organism metabolic process	0.00576375	HZ99_RS22450	WP_038446132.1	glutathione peroxidase [Pseudomonas fluorescens]	pdown
Biological Process	GO:0009063	9	cellular amino acid catabolic process	0.028127	HZ99_RS15330	WP_038444076.1	adenosylhomocysteinase [Pseudomonas fluorescens]	pdown
Biological Process	GO:0009063	9	cellular amino acid catabolic process	0.028127	HZ99_RS10175	WP_038442810.1	arginine deiminase [Pseudomonas fluorescens]	pdown
Biological Process	GO:0043436	6	oxoacid metabolic process	0.0690412	HZ99_RS05590	WP_038441749.1	isocitrate lyase [Pseudomonas fluorescens]	pdown
Biological Process	GO:0043436	6	oxoacid metabolic process	0.0690412	HZ99_RS10180	WP_038442811.1	ornithine carbamoyltransferase [Pseudomonas fluorescens]	pdown
Biological Process	GO:0043436	6	oxoacid metabolic process	0.0690412	HZ99_RS15330	WP_038444076.1	adenosylhomocysteinase [Pseudomonas fluorescens]	pdown
Biological Process	GO:0043436	6	oxoacid metabolic process	0.0690412	HZ99_RS09940	WP_038442760.1	3-hydroxybutyryl-CoA dehydratase [Pseudomonas fluorescens]	pdown
Biological Process	GO:0043436	6	oxoacid metabolic process	0.0690412	HZ99_RS10175	WP_038442810.1	arginine deiminase [Pseudomonas fluorescens]	pdown
Biological Process	GO:0044248	4	cellular catabolic process	0.0313571	HZ99_RS24060	WP_038446551.1	3-oxoadipate enol-lactonase [Pseudomonas fluorescens]	pdown
Biological Process	GO:0044248	4	cellular catabolic process	0.0313571	HZ99_RS15330	WP_038444076.1	adenosylhomocysteinase [Pseudomonas fluorescens]	pdown
Biological Process	GO:0044248	4	cellular catabolic process	0.0313571	HZ99_RS10175	WP_038442810.1	arginine deiminase [Pseudomonas fluorescens]	pdown
Biological Process	GO:0006950	3	response to stress	0.0230644	HZ99_RS02240	WP_038441046.1	peroxiredoxin [Pseudomonas fluorescens]	pdown
Biological Process	GO:0006950	3	response to stress	0.0230644	HZ99_RS10355	WP_038442839.1	DNA starvation/stationary phase protection protein [Pseudomonas fluorescens]	pdown
Biological Process	GO:0006950	3	response to stress	0.0230644	HZ99_RS22450	WP_038446132.1	glutathione peroxidase [Pseudomonas fluorescens]	pdown
Biological Process	GO:0071702	5	organic substance transport	0.367077	HZ99_RS20360	WP_038445608.1	branched chain amino acid ABC transporter substrate-binding protein [Pseudomonas fluorescens]	pdown
Biological Process	GO:0071702	5	organic substance transport	0.367077	HZ99_RS23185	WP_038446334.1	trehalose permease IIC protein [Pseudomonas fluorescens]	pdown
Biological Process	GO:1901605	9	alpha-amino acid metabolic process	0.0568787	HZ99_RS10180	WP_038442811.1	ornithine carbamoyltransferase [Pseudomonas fluorescens]	pdown
Biological Process	GO:1901605	9	alpha-amino acid metabolic process	0.0568787	HZ99_RS15330	WP_038444076.1	adenosylhomocysteinase [Pseudomonas fluorescens]	pdown
Biological Process	GO:1901605	9	alpha-amino acid metabolic process	0.0568787	HZ99_RS10175	WP_038442810.1	arginine deiminase [Pseudomonas fluorescens]	pdown
Biological Process	GO:0006811	5	ion transport	0.378615	HZ99_RS15125	WP_038444000.1	glycine/betaine ABC transporter substrate-binding protein [Pseudomonas fluorescens]	pdown
Biological Process	GO:0006811	5	ion transport	0.378615	HZ99_RS20360	WP_038445608.1	branched chain amino acid ABC transporter substrate-binding protein [Pseudomonas fluorescens]	pdown
Biological Process	GO:0016054	6	organic acid catabolic process	0.0632083	HZ99_RS15330	WP_038444076.1	adenosylhomocysteinase [Pseudomonas fluorescens]	pdown
Biological Process	GO:0016054	6	organic acid catabolic process	0.0632083	HZ99_RS10175	WP_038442810.1	arginine deiminase [Pseudomonas fluorescens]	pdown
Biological Process	GO:1901606	10	alpha-amino acid catabolic process	0.0208401	HZ99_RS15330	WP_038444076.1	adenosylhomocysteinase [Pseudomonas fluorescens]	pdown
Biological Process	GO:1901606	10	alpha-amino acid catabolic process	0.0208401	HZ99_RS10175	WP_038442810.1	arginine deiminase [Pseudomonas fluorescens]	pdown
Biological Process	GO:0044699	2	single-organism process	0.0126714	HZ99_RS08935	WP_038442492.1	acylaldehyde oxidase [Pseudomonas fluorescens]	pdown
Biological Process	GO:0044699	2	single-organism process	0.0126714	HZ99_RS17985	WP_038444904.1	acyl-CoA dehydrogenase [Pseudomonas fluorescens]	pdown
Biological Process	GO:0044699	2	single-organism process	0.0126714	HZ99_RS23185	WP_038446334.1	trehalose permease IIC protein [Pseudomonas fluorescens]	pdown
Biological Process	GO:0044699	2	single-organism process	0.0126714	HZ99_RS09940	WP_038442760.1	3-hydroxybutyryl-CoA dehydratase [Pseudomonas fluorescens]	pdown
Biological Process	GO:0044699	2	single-organism process	0.0126714	HZ99_RS10175	WP_038442810.1	arginine deiminase [Pseudomonas fluorescens]	pdown
Biological Process	GO:0044699	2	single-organism process	0.0126714	HZ99_RS05590	WP_038441749.1	isocitrate lyase [Pseudomonas fluorescens]	pdown
Biological Process	GO:0044699	2	single-organism process	0.0126714	HZ99_RS25855	WP_038447141.1	NADP-dependent oxidoreductase [Pseudomonas fluorescens]	pdown
Biological Process	GO:0044699	2	single-organism process	0.0126714	HZ99_RS10180	WP_038442811.1	ornithine carbamoyltransferase [Pseudomonas fluorescens]	pdown
Biological Process	GO:0044699	2	single-organism process	0.0126714	HZ99_RS20360	WP_038445608.1	branched chain amino acid ABC transporter substrate-binding protein [Pseudomonas fluorescens]	pdown
Biological Process	GO:0044699	2	single-organism process	0.0126714	HZ99_RS02240	WP_038441046.1	peroxiredoxin [Pseudomonas fluorescens]	pdown
Biological Process	GO:0044699	2	single-organism process	0.0126714	HZ99_RS13125	WP_038443551.1	acyl-CoA dehydrogenase [Pseudomonas fluorescens]	pdown
Biological Process	GO:0044699	2	single-organism process	0.0126714	HZ99_RS15330	WP_038444076.1	adenosylhomocysteinase [Pseudomonas fluorescens]	pdown
Biological Process	GO:0044699	2	single-organism process	0.0126714	HZ99_RS12285	WP_038443376.1	acyl-CoA dehydrogenase [Pseudomonas fluorescens]	pdown
Biological Process	GO:0044699	2	single-organism process	0.0126714	HZ99_RS25765	WP_038447108.1	chemotaxis protein [Pseudomonas fluorescens]	pdown
Biological Process	GO:0044699	2	single-organism process	0.0126714	HZ99_RS10355	WP_038442839.1	DNA starvation/stationary phase protection protein [Pseudomonas fluorescens]	pdown
Biological Process	GO:0044699	2	single-organism process	0.0126714	HZ99_RS22450	WP_038446132.1	glutathione peroxidase [Pseudomonas fluorescens]	pdown
Biological Process	GO:0006520	8	cellular amino acid metabolic process	0.145622	HZ99_RS10180	WP_038442811.1	ornithine carbamoyltransferase [Pseudomonas fluorescens]	pdown
Biological Process	GO:0006520	8	cellular amino acid metabolic process	0.145622	HZ99_RS15330	WP_038444076.1	adenosylhomocysteinase [Pseudomonas fluorescens]	pdown
Biological Process	GO:0006520	8	cellular amino acid metabolic process	0.145622	HZ99_RS10175	WP_038442810.1	arginine deiminase [Pseudomonas fluorescens]	pdown
Biological Process	GO:0006979	4	response to oxidative stress	0.00501378	HZ99_RS02240	WP_038441046.1	peroxiredoxin [Pseudomonas fluorescens]	pdown
Biological Process	GO:0006979	4	response to oxidative stress	0.00501378	HZ99_RS22450	WP_038446132.1	glutathione peroxidase [Pseudomonas fluorescens]	pdown
Biological Process	GO:0055114	4	oxidation-reduction process	0.00398927	HZ99_RS08935	WP_038442492.1	acylaldehyde oxidase [Pseudomonas fluorescens]	pdown
Biological Process	GO:0055114	4	oxidation-reduction process	0.00398927	HZ99_RS17985	WP_038444904.1	acyl-CoA dehydrogenase [Pseudomonas fluorescens]	pdown
Biological Process	GO:0055114	4	oxidation-reduction process	0.00398927	HZ99_RS09940	WP_038442760.1	3-hydroxybutyryl-CoA dehydratase [Pseudomonas fluorescens]	pdown
Biological Process	GO:0055114	4	oxidation-reduction process	0.00398927	HZ99_RS25855	WP_038447141.1	NADP-dependent oxidoreductase [Pseudomonas fluorescens]	pdown
Biological Process	GO:0055114	4	oxidation-reduction process	0.00398927	HZ99_RS02240	WP_038441046.1	peroxiredoxin [Pseudomonas fluorescens]	pdown
Biological Process	GO:0055114	4	oxidation-reduction process	0.00398927	HZ99_RS13125	WP_038443551.1	acyl-CoA dehydrogenase [Pseudomonas fluorescens]	pdown
Biological Process	GO:0055114	4	oxidation-reduction process	0.00398927	HZ99_RS12285	WP_038443376.1	acyl-CoA dehydrogenase [Pseudomonas fluorescens]	pdown
Biological Process	GO:0055114	4	oxidation-reduction process	0.00398927	HZ99_RS22450	WP_038446132.1	glutathione peroxidase [Pseudomonas fluorescens]	pdown
Biological Process	GO:0055114	4	oxidation-reduction process	0.00398927	HZ99_RS10355	WP_038442839.1	DNA starvation/stationary phase protection protein [Pseudomonas fluorescens]	pdown
Biological Process	GO:0019725	5	cellular homeostasis	0.0329242	HZ99_RS02240	WP_038441046.1	peroxiredoxin [Pseudomonas fluorescens]	pdown
Biological Process	GO:0019725	5	cellular homeostasis	0.0329242	HZ99_RS10355	WP_038442839.1	DNA starvation/stationary phase protection protein [Pseudomonas fluorescens]	pdown
Biological Process	GO:0006082	5	organic acid metabolic process	0.0698775	HZ99_RS05590	WP_038441749.1	isocitrate lyase [Pseudomonas fluorescens]	pdown
Biological Process	GO:0006082	5	organic acid metabolic process	0.0698775	HZ99_RS10180	WP_038442811.1	ornithine carbamoyltransferase [Pseudomonas fluorescens]	pdown
Biological Process	GO:0006082	5	organic acid metabolic process	0.0698775	HZ99_RS15330	WP_038444076.1	adenosylhomocysteinase [Pseudomonas fluorescens]	pdown
Biological Process	GO:0006082	5	organic acid metabolic process	0.0698775	HZ99_RS09940	WP_038442760.1	3-hydroxybutyryl-CoA dehydratase [Pseudomonas fluorescens]	pdown
Biological Process	GO:0006082	5	organic acid metabolic process	0.0698775	HZ99_RS10175	WP_038442810.1	arginine deiminase [Pseudomonas fluorescens]	pdown
Biological Process	GO:0050896	2	response to stimulus	0.206056	HZ99_RS02240	WP_038441046.1	peroxiredoxin [Pseudomonas fluorescens]	pdown
Biological Process	GO:0050896	2	response to stimulus	0.206056	HZ99_RS25765	WP_038447108.1	chemotaxis protein [Pseudomonas fluorescens]	pdown
Biological Process	GO:0050896	2	response to stimulus	0.206056	HZ99_RS10355	WP_038442839.1	DNA starvation/stationary phase protection protein [Pseudomonas fluorescens]	pdown
Biological Process	GO:0050896	2	response to stimulus	0.206056	HZ99_RS22450	WP_038446132.1	glutathione peroxidase [Pseudomonas fluorescens]	pdown
Biological Process	GO:0042592	4	homeostatic process	0.0362898	HZ99_RS02240	WP_038441046.1	peroxiredoxin [Pseudomonas fluorescens]	pdown
Biological Process	GO:0042592	4	homeostatic process	0.0362898	HZ99_RS10355	WP_038442839.1	DNA starvation/stationary phase protection protein [Pseudomonas fluorescens]	pdown
Biological Process	GO:0044712	4	single-organism catabolic process	0.125262	HZ99_RS15330	WP_038444076.1	adenosylhomocysteinase [Pseudomonas fluorescens]	pdown
Biological Process	GO:0044712	4	single-organism catabolic process	0.125262	HZ99_RS10175	WP_038442810.1	arginine deiminase [Pseudomonas fluorescens]	pdown
Biological Process	GO:0044282	5	small molecule catabolic process	0.0831794	HZ99_RS15330	WP_038444076.1	adenosylhomocysteinase [Pseudomonas fluorescens]	pdown
Biological Process	GO:0044282	5	small molecule catabolic process	0.0831794	HZ99_RS10175	WP_038442810.1	arginine deiminase [Pseudomonas fluorescens]	pdown
Biological Process	GO:1901565	5	organonitrogen compound catabolic process	0.0611076	HZ99_RS15330	WP_038444076.1	adenosylhomocysteinase [Pseudomonas fluorescens]	pdown
Biological Process	GO:1901565	5	organonitrogen compound catabolic process	0.0611076	HZ99_RS10175	WP_038442810.1	arginine deiminase [Pseudomonas fluorescens]	pdown
Biological Process	GO:0019752	7	carboxylic acid metabolic process	0.0633518	HZ99_RS05590	WP_038441749.1	isocitrate lyase [Pseudomonas fluorescens]	pdown
Biological Process	GO:0019752	7	carboxylic acid metabolic process	0.0633518	HZ99_RS10180	WP_038442811.1	ornithine carbamoyltransferase [Pseudomonas fluorescens]	pdown
Biological Process	GO:0019752	7	carboxylic acid metabolic process	0.0633518	HZ99_RS15330	WP_038444076.1	adenosylhomocysteinase [Pseudomonas fluorescens]	pdown
Biological Process	GO:0019752	7	carboxylic acid metabolic process	0.0633518	HZ99_RS09940	WP_038442760.1	3-hydroxybutyryl-CoA dehydratase [Pseudomonas fluorescens]	pdown
Biological Process	GO:0019752	7	carboxylic acid metabolic process	0.0633518	HZ99_RS10175	WP_038442810.1	arginine deiminase [Pseudomonas fluorescens]	pdown
Biological Process	GO:0009056	3	catabolic process	0.0568787	HZ99_RS24060	WP_038446551.1	3-oxoadipate enol-lactonase [Pseudomonas fluorescens]	pdown
Biological Process	GO:0009056	3	catabolic process	0.0568787	HZ99_RS15330	WP_038444076.1	adenosylhomocysteinase [Pseudomonas fluorescens]	pdown
Biological Process	GO:0009056	3	catabolic process	0.0568787	HZ99_RS10175	WP_038442810.1	arginine deiminase [Pseudomonas fluorescens]	pdown
Biological Process	GO:0071705	5	nitrogen compound transport	0.141185	HZ99_RS15125	WP_038444000.1	glycine/betaine ABC transporter substrate-binding protein [Pseudomonas fluorescens]	pdown
Biological Process	GO:0071705	5	nitrogen compound transport	0.141185	HZ99_RS20360	WP_038445608.1	branched chain amino acid ABC transporter substrate-binding protein [Pseudomonas fluorescens]	pdown

## Sheet: downdown
GO Terms Level 1	GO Terms Description	GO Terms Level	GO Terms ID	Mapping	Background	All Mapping	All Background	Fold Enrichment	Fisher' exact test P value	-log10(p value)	Related Protein
Cellular Component	cell outer membrane	7	GO:0009279	2	16	13	1163	11.18	0.0126775	1.9	HZ99_RS17210 HZ99_RS23830
	external encapsulating structure part	6	GO:0044462	2	16	13	1163	11.18	0.0126775	1.9	HZ99_RS17210 HZ99_RS23830
	external encapsulating structure	5	GO:0030312	2	18	13	1163	9.94	0.0159608	1.8	HZ99_RS17210 HZ99_RS23830
	outer membrane	3	GO:0019867	3	56	13	1163	4.79	0.0214525	1.67	HZ99_RS24970 HZ99_RS17210 HZ99_RS23830
Molecular Function	oxidoreductase activity	3	GO:0016491	16	478	47	3018	2.15	0.00153631	2.81	HZ99_RS00625 HZ99_RS17205 HZ99_RS07740 HZ99_RS25580 HZ99_RS22590 HZ99_RS25995 HZ99_RS23395 HZ99_RS17635 HZ99_RS14325 HZ99_RS11320 HZ99_RS16125 HZ99_RS13955 HZ99_RS17715 HZ99_RS13445 HZ99_RS09325 HZ99_RS04175
	phosphorelay response regulator activity	3	GO:0000156	2	5	47	3018	25.69	0.00230436	2.64	HZ99_RS19375 HZ99_RS10655
	copper ion binding	7	GO:0005507	3	18	47	3018	10.7	0.00245235	2.61	HZ99_RS17205 HZ99_RS17210 HZ99_RS17715
	sulfuric ester hydrolase activity	5	GO:0008484	2	10	47	3018	12.84	0.00986655	2.01	HZ99_RS02410 HZ99_RS10715
	cofactor binding	3	GO:0048037	8	207	47	3018	2.48	0.0131365	1.88	HZ99_RS23395 HZ99_RS25995 HZ99_RS22750 HZ99_RS11320 HZ99_RS25580 HZ99_RS09300 HZ99_RS09325 HZ99_RS19405
	peroxidase activity	5	GO:0004601	2	13	47	3018	9.88	0.0166014	1.78	HZ99_RS17635 HZ99_RS13955
	oxidoreductase activity, acting on CH-OH group of donors	4	GO:0016614	4	77	47	3018	3.34	0.0304956	1.52	HZ99_RS11320 HZ99_RS07740 HZ99_RS25580 HZ99_RS09325
	cation binding	4	GO:0043169	8	246	47	3018	2.09	0.0336616	1.47	HZ99_RS00625 HZ99_RS21820 HZ99_RS17205 HZ99_RS14325 HZ99_RS17210 HZ99_RS17195 HZ99_RS23830 HZ99_RS17715
Biological Process	polysaccharide metabolic process	5	GO:0005976	5	20	48	2815	14.66	1.49208e-05	4.83	HZ99_RS00105 HZ99_RS00120 HZ99_RS03655 HZ99_RS02640 HZ99_RS09325
	polysaccharide biosynthetic process	7	GO:0000271	4	18	48	2815	13.03	0.000191226	3.72	HZ99_RS00105 HZ99_RS00120 HZ99_RS02640 HZ99_RS09325
	cellular polysaccharide metabolic process	6	GO:0044264	3	14	48	2815	12.57	0.0014849	2.83	HZ99_RS00105 HZ99_RS03655 HZ99_RS02640
	oxidation-reduction process	4	GO:0055114	16	443	48	2815	2.12	0.00183183	2.74	HZ99_RS00625 HZ99_RS17205 HZ99_RS07740 HZ99_RS25580 HZ99_RS03655 HZ99_RS22590 HZ99_RS25995 HZ99_RS23395 HZ99_RS14325 HZ99_RS11320 HZ99_RS16125 HZ99_RS13955 HZ99_RS09300 HZ99_RS17715 HZ99_RS13445 HZ99_RS09325
	carbohydrate biosynthetic process	6	GO:0016051	4	34	48	2815	6.9	0.00237159	2.62	HZ99_RS00105 HZ99_RS00120 HZ99_RS02640 HZ99_RS09325
	carbohydrate metabolic process	4	GO:0005975	7	119	48	2815	3.45	0.00351784	2.45	HZ99_RS00095 HZ99_RS00105 HZ99_RS00120 HZ99_RS03655 HZ99_RS02640 HZ99_RS09325 HZ99_RS19405
	single-organism carbohydrate metabolic process	5	GO:0044723	5	64	48	2815	4.58	0.00417981	2.38	HZ99_RS00105 HZ99_RS00120 HZ99_RS03655 HZ99_RS02640 HZ99_RS09325
	phosphorelay signal transduction system	7	GO:0000160	7	127	48	2815	3.23	0.00505878	2.3	HZ99_RS19375 HZ99_RS16305 HZ99_RS10660 HZ99_RS20770 HZ99_RS10650 HZ99_RS09895 HZ99_RS10655
	intracellular signal transduction	6	GO:0035556	7	129	48	2815	3.18	0.00551367	2.26	HZ99_RS19375 HZ99_RS16305 HZ99_RS10660 HZ99_RS20770 HZ99_RS10650 HZ99_RS09895 HZ99_RS10655
	lipopolysaccharide metabolic process	7	GO:0008653	2	7	48	2815	16.76	0.00566248	2.25	HZ99_RS00105 HZ99_RS02640
	lipopolysaccharide biosynthetic process	9	GO:0009103	2	7	48	2815	16.76	0.00566248	2.25	HZ99_RS00105 HZ99_RS02640
	single-organism metabolic process	3	GO:0044710	23	873	48	2815	1.55	0.00988935	2	HZ99_RS00625 HZ99_RS10185 HZ99_RS17205 HZ99_RS00120 HZ99_RS02640 HZ99_RS23395 HZ99_RS14325 HZ99_RS17035 HZ99_RS11320 HZ99_RS16125 HZ99_RS13955 HZ99_RS13445 HZ99_RS21820 HZ99_RS07740 HZ99_RS25580 HZ99_RS03655 HZ99_RS25995 HZ99_RS22590 HZ99_RS20705 HZ99_RS00105 HZ99_RS09300 HZ99_RS17715 HZ99_RS09325
	cellular carbohydrate metabolic process	5	GO:0044262	3	28	48	2815	6.28	0.0113042	1.95	HZ99_RS00105 HZ99_RS03655 HZ99_RS02640
	single organism signaling	3	GO:0044700	8	196	48	2815	2.39	0.0161099	1.79	HZ99_RS19375 HZ99_RS16305 HZ99_RS10660 HZ99_RS10650 HZ99_RS09895 HZ99_RS10680 HZ99_RS20770 HZ99_RS10655

## Sheet: downdown GO2Protein
GO Terms Level 1	GO Terms ID	GO Terms Level	GO Terms Description	Fisher's exact test P value	HZ99_RS00010
Cellular Component	GO:0019867	3	outer membrane	0.0214525	HZ99_RS24970	WP_038446837.1	channel protein TolC [Pseudomonas fluorescens]	downdown
Cellular Component	GO:0019867	3	outer membrane	0.0214525	HZ99_RS17210	WP_038444668.1	MULTISPECIES: copper resistance protein CopB [Pseudomonas]	downdown
Cellular Component	GO:0019867	3	outer membrane	0.0214525	HZ99_RS23830	WP_038446497.1	membrane protein [Pseudomonas fluorescens]	downdown
Cellular Component	GO:0030312	5	external encapsulating structure	0.0159608	HZ99_RS17210	WP_038444668.1	MULTISPECIES: copper resistance protein CopB [Pseudomonas]	downdown
Cellular Component	GO:0030312	5	external encapsulating structure	0.0159608	HZ99_RS23830	WP_038446497.1	membrane protein [Pseudomonas fluorescens]	downdown
Cellular Component	GO:0071944	4	cell periphery	0.24902	HZ99_RS17210	WP_038444668.1	MULTISPECIES: copper resistance protein CopB [Pseudomonas]	downdown
Cellular Component	GO:0071944	4	cell periphery	0.24902	HZ99_RS23830	WP_038446497.1	membrane protein [Pseudomonas fluorescens]	downdown
Cellular Component	GO:0009279	7	cell outer membrane	0.0126775	HZ99_RS17210	WP_038444668.1	MULTISPECIES: copper resistance protein CopB [Pseudomonas]	downdown
Cellular Component	GO:0009279	7	cell outer membrane	0.0126775	HZ99_RS23830	WP_038446497.1	membrane protein [Pseudomonas fluorescens]	downdown
Cellular Component	GO:0030313	5	cell envelope	0.0557574	HZ99_RS17210	WP_038444668.1	MULTISPECIES: copper resistance protein CopB [Pseudomonas]	downdown
Cellular Component	GO:0030313	5	cell envelope	0.0557574	HZ99_RS23830	WP_038446497.1	membrane protein [Pseudomonas fluorescens]	downdown
Cellular Component	GO:0044462	6	external encapsulating structure part	0.0126775	HZ99_RS17210	WP_038444668.1	MULTISPECIES: copper resistance protein CopB [Pseudomonas]	downdown
Cellular Component	GO:0044462	6	external encapsulating structure part	0.0126775	HZ99_RS23830	WP_038446497.1	membrane protein [Pseudomonas fluorescens]	downdown
Cellular Component	GO:0031975	4	envelope	0.0586667	HZ99_RS17210	WP_038444668.1	MULTISPECIES: copper resistance protein CopB [Pseudomonas]	downdown
Cellular Component	GO:0031975	4	envelope	0.0586667	HZ99_RS23830	WP_038446497.1	membrane protein [Pseudomonas fluorescens]	downdown
Molecular Function	GO:0004672	6	protein kinase activity	0.349958	HZ99_RS14415	WP_017739508.1	MULTISPECIES: PrkA family serine protein kinase [Pseudomonas]	downdown
Molecular Function	GO:0004672	6	protein kinase activity	0.349958	HZ99_RS09895	WP_038442747.1	pili assembly chaperone [Pseudomonas fluorescens]	downdown
Molecular Function	GO:0016209	2	antioxidant activity	0.0738684	HZ99_RS17635	WP_038444793.1	peroxiredoxin OsmC [Pseudomonas fluorescens]	downdown
Molecular Function	GO:0016209	2	antioxidant activity	0.0738684	HZ99_RS13955	WP_038443738.1	catalase [Pseudomonas fluorescens]	downdown
Molecular Function	GO:0016747	5	transferase activity, transferring acyl groups other than amino-acyl groups	0.309552	HZ99_RS20855	WP_038445729.1	acetyl-CoA acetyltransferase [Pseudomonas fluorescens]	downdown
Molecular Function	GO:0016747	5	transferase activity, transferring acyl groups other than amino-acyl groups	0.309552	HZ99_RS10805	WP_038442934.1	acetyltransferase [Pseudomonas fluorescens]	downdown
Molecular Function	GO:0005507	7	copper ion binding	0.00245235	HZ99_RS17205	WP_038444665.1	copper oxidase [Pseudomonas fluorescens]	downdown
Molecular Function	GO:0005507	7	copper ion binding	0.00245235	HZ99_RS17210	WP_038444668.1	MULTISPECIES: copper resistance protein CopB [Pseudomonas]	downdown
Molecular Function	GO:0005507	7	copper ion binding	0.00245235	HZ99_RS17715	WP_038444813.1	cytochrome b559 subunit alpha [Pseudomonas fluorescens]	downdown
Molecular Function	GO:0030170	5	pyridoxal phosphate binding	0.182202	HZ99_RS22750	WP_038446239.1	aspartate aminotransferase [Pseudomonas fluorescens]	downdown
Molecular Function	GO:0030170	5	pyridoxal phosphate binding	0.182202	HZ99_RS19405	WP_038445324.1	maltodextrin phosphorylase [Pseudomonas fluorescens]	downdown
Molecular Function	GO:0016614	4	oxidoreductase activity, acting on CH-OH group of donors	0.0304956	HZ99_RS11320	WP_038443062.1	glucose dehydrogenase [Pseudomonas fluorescens]	downdown
Molecular Function	GO:0016614	4	oxidoreductase activity, acting on CH-OH group of donors	0.0304956	HZ99_RS07740	WP_038442136.1	malate:quinone oxidoreductase [Pseudomonas fluorescens]	downdown
Molecular Function	GO:0016614	4	oxidoreductase activity, acting on CH-OH group of donors	0.0304956	HZ99_RS25580	WP_038447055.1	2-hydroxy-3-oxopropionate reductase [Pseudomonas fluorescens]	downdown
Molecular Function	GO:0016614	4	oxidoreductase activity, acting on CH-OH group of donors	0.0304956	HZ99_RS09325	WP_038442554.1	MULTISPECIES: UDP-glucose 6-dehydrogenase [Pseudomonas]	downdown
Molecular Function	GO:0016301	5	kinase activity	0.27812	HZ99_RS10185	WP_038442812.1	carbamate kinase [Pseudomonas fluorescens]	downdown
Molecular Function	GO:0016301	5	kinase activity	0.27812	HZ99_RS14415	WP_017739508.1	MULTISPECIES: PrkA family serine protein kinase [Pseudomonas]	downdown
Molecular Function	GO:0016301	5	kinase activity	0.27812	HZ99_RS09895	WP_038442747.1	pili assembly chaperone [Pseudomonas fluorescens]	downdown
Molecular Function	GO:0016684	4	oxidoreductase activity, acting on peroxide as acceptor	0.0449984	HZ99_RS17635	WP_038444793.1	peroxiredoxin OsmC [Pseudomonas fluorescens]	downdown
Molecular Function	GO:0016684	4	oxidoreductase activity, acting on peroxide as acceptor	0.0449984	HZ99_RS13955	WP_038443738.1	catalase [Pseudomonas fluorescens]	downdown
Molecular Function	GO:0000156	3	phosphorelay response regulator activity	0.00230436	HZ99_RS19375	WP_038445316.1	nitrogen regulation protein NR(I) [Pseudomonas fluorescens]	downdown
Molecular Function	GO:0000156	3	phosphorelay response regulator activity	0.00230436	HZ99_RS10655	WP_038442896.1	chemotaxis response regulator protein-glutamate methylesterase [Pseudomonas fluorescens]	downdown
Molecular Function	GO:0046914	6	transition metal ion binding	0.177737	HZ99_RS00625	WP_038440528.1	hydroxyacid dehydrogenase [Pseudomonas fluorescens]	downdown
Molecular Function	GO:0046914	6	transition metal ion binding	0.177737	HZ99_RS17205	WP_038444665.1	copper oxidase [Pseudomonas fluorescens]	downdown
Molecular Function	GO:0046914	6	transition metal ion binding	0.177737	HZ99_RS17210	WP_038444668.1	MULTISPECIES: copper resistance protein CopB [Pseudomonas]	downdown
Molecular Function	GO:0046914	6	transition metal ion binding	0.177737	HZ99_RS17715	WP_038444813.1	cytochrome b559 subunit alpha [Pseudomonas fluorescens]	downdown
Molecular Function	GO:0016788	4	hydrolase activity, acting on ester bonds	0.210876	HZ99_RS02410	WP_038441102.1	arylsulfatase [Pseudomonas fluorescens]	downdown
Molecular Function	GO:0016788	4	hydrolase activity, acting on ester bonds	0.210876	HZ99_RS10715	WP_038442912.1	sulfatase [Pseudomonas fluorescens]	downdown
Molecular Function	GO:0016788	4	hydrolase activity, acting on ester bonds	0.210876	HZ99_RS10655	WP_038442896.1	chemotaxis response regulator protein-glutamate methylesterase [Pseudomonas fluorescens]	downdown
Molecular Function	GO:0004871	2	signal transducer activity	0.0429331	HZ99_RS19375	WP_038445316.1	nitrogen regulation protein NR(I) [Pseudomonas fluorescens]	downdown
Molecular Function	GO:0004871	2	signal transducer activity	0.0429331	HZ99_RS10660	WP_038442897.1	hybrid sensor histidine kinase/response regulator [Pseudomonas fluorescens]	downdown
Molecular Function	GO:0004871	2	signal transducer activity	0.0429331	HZ99_RS10680	WP_038442902.1	chemotaxis protein [Pseudomonas fluorescens]	downdown
Molecular Function	GO:0004871	2	signal transducer activity	0.0429331	HZ99_RS09895	WP_038442747.1	pili assembly chaperone [Pseudomonas fluorescens]	downdown
Molecular Function	GO:0004871	2	signal transducer activity	0.0429331	HZ99_RS10655	WP_038442896.1	chemotaxis response regulator protein-glutamate methylesterase [Pseudomonas fluorescens]	downdown
Molecular Function	GO:0046906	4	tetrapyrrole binding	0.17658	HZ99_RS13955	WP_038443738.1	catalase [Pseudomonas fluorescens]	downdown
Molecular Function	GO:0046906	4	tetrapyrrole binding	0.17658	HZ99_RS17715	WP_038444813.1	cytochrome b559 subunit alpha [Pseudomonas fluorescens]	downdown
Molecular Function	GO:0016491	3	oxidoreductase activity	0.00153631	HZ99_RS00625	WP_038440528.1	hydroxyacid dehydrogenase [Pseudomonas fluorescens]	downdown
Molecular Function	GO:0016491	3	oxidoreductase activity	0.00153631	HZ99_RS17205	WP_038444665.1	copper oxidase [Pseudomonas fluorescens]	downdown
Molecular Function	GO:0016491	3	oxidoreductase activity	0.00153631	HZ99_RS07740	WP_038442136.1	malate:quinone oxidoreductase [Pseudomonas fluorescens]	downdown
Molecular Function	GO:0016491	3	oxidoreductase activity	0.00153631	HZ99_RS25580	WP_038447055.1	2-hydroxy-3-oxopropionate reductase [Pseudomonas fluorescens]	downdown
Molecular Function	GO:0016491	3	oxidoreductase activity	0.00153631	HZ99_RS22590	WP_038446180.1	amino acid dehydrogenase [Pseudomonas fluorescens]	downdown
Molecular Function	GO:0016491	3	oxidoreductase activity	0.00153631	HZ99_RS25995	WP_038447190.1	acyl-CoA dehydrogenase [Pseudomonas fluorescens]	downdown
Molecular Function	GO:0016491	3	oxidoreductase activity	0.00153631	HZ99_RS23395	WP_038446389.1	oxidoreductase [Pseudomonas fluorescens]	downdown
Molecular Function	GO:0016491	3	oxidoreductase activity	0.00153631	HZ99_RS17635	WP_038444793.1	peroxiredoxin OsmC [Pseudomonas fluorescens]	downdown
Molecular Function	GO:0016491	3	oxidoreductase activity	0.00153631	HZ99_RS14325	WP_038443791.1	alcohol dehydrogenase [Pseudomonas fluorescens]	downdown
Molecular Function	GO:0016491	3	oxidoreductase activity	0.00153631	HZ99_RS11320	WP_038443062.1	glucose dehydrogenase [Pseudomonas fluorescens]	downdown
Molecular Function	GO:0016491	3	oxidoreductase activity	0.00153631	HZ99_RS16125	WP_038444359.1	NADPH:quinone oxidoreductase [Pseudomonas fluorescens]	downdown
Molecular Function	GO:0016491	3	oxidoreductase activity	0.00153631	HZ99_RS13955	WP_038443738.1	catalase [Pseudomonas fluorescens]	downdown
Molecular Function	GO:0016491	3	oxidoreductase activity	0.00153631	HZ99_RS17715	WP_038444813.1	cytochrome b559 subunit alpha [Pseudomonas fluorescens]	downdown
Molecular Function	GO:0016491	3	oxidoreductase activity	0.00153631	HZ99_RS13445	WP_038443620.1	alcohol dehydrogenase [Pseudomonas fluorescens]	downdown
Molecular Function	GO:0016491	3	oxidoreductase activity	0.00153631	HZ99_RS09325	WP_038442554.1	MULTISPECIES: UDP-glucose 6-dehydrogenase [Pseudomonas]	downdown
Molecular Function	GO:0016491	3	oxidoreductase activity	0.00153631	HZ99_RS04175	WP_038441531.1	ACP phosphodiesterase [Pseudomonas fluorescens]	downdown
Molecular Function	GO:0008484	5	sulfuric ester hydrolase activity	0.00986655	HZ99_RS02410	WP_038441102.1	arylsulfatase [Pseudomonas fluorescens]	downdown
Molecular Function	GO:0008484	5	sulfuric ester hydrolase activity	0.00986655	HZ99_RS10715	WP_038442912.1	sulfatase [Pseudomonas fluorescens]	downdown
Molecular Function	GO:0004601	5	peroxidase activity	0.0166014	HZ99_RS17635	WP_038444793.1	peroxiredoxin OsmC [Pseudomonas fluorescens]	downdown
Molecular Function	GO:0004601	5	peroxidase activity	0.0166014	HZ99_RS13955	WP_038443738.1	catalase [Pseudomonas fluorescens]	downdown
Molecular Function	GO:0016616	5	oxidoreductase activity, acting on the CH-OH group of donors, NAD or NADP as acceptor	0.182202	HZ99_RS25580	WP_038447055.1	2-hydroxy-3-oxopropionate reductase [Pseudomonas fluorescens]	downdown
Molecular Function	GO:0016616	5	oxidoreductase activity, acting on the CH-OH group of donors, NAD or NADP as acceptor	0.182202	HZ99_RS09325	WP_038442554.1	MULTISPECIES: UDP-glucose 6-dehydrogenase [Pseudomonas]	downdown
Molecular Function	GO:0020037	5	heme binding	0.170988	HZ99_RS13955	WP_038443738.1	catalase [Pseudomonas fluorescens]	downdown
Molecular Function	GO:0020037	5	heme binding	0.170988	HZ99_RS17715	WP_038444813.1	cytochrome b559 subunit alpha [Pseudomonas fluorescens]	downdown
Molecular Function	GO:0043169	4	cation binding	0.0336616	HZ99_RS00625	WP_038440528.1	hydroxyacid dehydrogenase [Pseudomonas fluorescens]	downdown
Molecular Function	GO:0043169	4	cation binding	0.0336616	HZ99_RS21820	WP_038445993.1	acetyl-coenzyme A synthetase [Pseudomonas fluorescens]	downdown
Molecular Function	GO:0043169	4	cation binding	0.0336616	HZ99_RS17205	WP_038444665.1	copper oxidase [Pseudomonas fluorescens]	downdown
Molecular Function	GO:0043169	4	cation binding	0.0336616	HZ99_RS14325	WP_038443791.1	alcohol dehydrogenase [Pseudomonas fluorescens]	downdown
Molecular Function	GO:0043169	4	cation binding	0.0336616	HZ99_RS17210	WP_038444668.1	MULTISPECIES: copper resistance protein CopB [Pseudomonas]	downdown
Molecular Function	GO:0043169	4	cation binding	0.0336616	HZ99_RS17195	WP_038444663.1	copper ABC transporter ATPase [Pseudomonas fluorescens]	downdown
Molecular Function	GO:0043169	4	cation binding	0.0336616	HZ99_RS23830	WP_038446497.1	membrane protein [Pseudomonas fluorescens]	downdown
Molecular Function	GO:0043169	4	cation binding	0.0336616	HZ99_RS17715	WP_038444813.1	cytochrome b559 subunit alpha [Pseudomonas fluorescens]	downdown
Molecular Function	GO:0048037	3	cofactor binding	0.0131365	HZ99_RS23395	WP_038446389.1	oxidoreductase [Pseudomonas fluorescens]	downdown
Molecular Function	GO:0048037	3	cofactor binding	0.0131365	HZ99_RS25995	WP_038447190.1	acyl-CoA dehydrogenase [Pseudomonas fluorescens]	downdown
Molecular Function	GO:0048037	3	cofactor binding	0.0131365	HZ99_RS22750	WP_038446239.1	aspartate aminotransferase [Pseudomonas fluorescens]	downdown
Molecular Function	GO:0048037	3	cofactor binding	0.0131365	HZ99_RS11320	WP_038443062.1	glucose dehydrogenase [Pseudomonas fluorescens]	downdown
Molecular Function	GO:0048037	3	cofactor binding	0.0131365	HZ99_RS25580	WP_038447055.1	2-hydroxy-3-oxopropionate reductase [Pseudomonas fluorescens]	downdown
Molecular Function	GO:0048037	3	cofactor binding	0.0131365	HZ99_RS09300	WP_038442549.1	bifunctional UDP-glucuronic acid oxidase/UDP-4-amino-4-deoxy-L-arabinose formyltransferase [Pseudomonas fluorescens]	downdown
Molecular Function	GO:0048037	3	cofactor binding	0.0131365	HZ99_RS09325	WP_038442554.1	MULTISPECIES: UDP-glucose 6-dehydrogenase [Pseudomonas]	downdown
Molecular Function	GO:0048037	3	cofactor binding	0.0131365	HZ99_RS19405	WP_038445324.1	maltodextrin phosphorylase [Pseudomonas fluorescens]	downdown
Molecular Function	GO:0051287	6	NAD binding	0.107117	HZ99_RS25580	WP_038447055.1	2-hydroxy-3-oxopropionate reductase [Pseudomonas fluorescens]	downdown
Molecular Function	GO:0051287	6	NAD binding	0.107117	HZ99_RS09325	WP_038442554.1	MULTISPECIES: UDP-glucose 6-dehydrogenase [Pseudomonas]	downdown
Molecular Function	GO:0046872	5	metal ion binding	0.0711426	HZ99_RS00625	WP_038440528.1	hydroxyacid dehydrogenase [Pseudomonas fluorescens]	downdown
Molecular Function	GO:0046872	5	metal ion binding	0.0711426	HZ99_RS17205	WP_038444665.1	copper oxidase [Pseudomonas fluorescens]	downdown
Molecular Function	GO:0046872	5	metal ion binding	0.0711426	HZ99_RS17195	WP_038444663.1	copper ABC transporter ATPase [Pseudomonas fluorescens]	downdown
Molecular Function	GO:0046872	5	metal ion binding	0.0711426	HZ99_RS17210	WP_038444668.1	MULTISPECIES: copper resistance protein CopB [Pseudomonas]	downdown
Molecular Function	GO:0046872	5	metal ion binding	0.0711426	HZ99_RS14325	WP_038443791.1	alcohol dehydrogenase [Pseudomonas fluorescens]	downdown
Molecular Function	GO:0046872	5	metal ion binding	0.0711426	HZ99_RS23830	WP_038446497.1	membrane protein [Pseudomonas fluorescens]	downdown
Molecular Function	GO:0046872	5	metal ion binding	0.0711426	HZ99_RS17715	WP_038444813.1	cytochrome b559 subunit alpha [Pseudomonas fluorescens]	downdown
Molecular Function	GO:0008324	6	cation transmembrane transporter activity	0.355677	HZ99_RS17195	WP_038444663.1	copper ABC transporter ATPase [Pseudomonas fluorescens]	downdown
Molecular Function	GO:0008324	6	cation transmembrane transporter activity	0.355677	HZ99_RS17715	WP_038444813.1	cytochrome b559 subunit alpha [Pseudomonas fluorescens]	downdown
Molecular Function	GO:0016772	4	transferase activity, transferring phosphorus-containing groups	0.220148	HZ99_RS10185	WP_038442812.1	carbamate kinase [Pseudomonas fluorescens]	downdown
Molecular Function	GO:0016772	4	transferase activity, transferring phosphorus-containing groups	0.220148	HZ99_RS10660	WP_038442897.1	hybrid sensor histidine kinase/response regulator [Pseudomonas fluorescens]	downdown
Molecular Function	GO:0016772	4	transferase activity, transferring phosphorus-containing groups	0.220148	HZ99_RS14415	WP_017739508.1	MULTISPECIES: PrkA family serine protein kinase [Pseudomonas]	downdown
Molecular Function	GO:0016772	4	transferase activity, transferring phosphorus-containing groups	0.220148	HZ99_RS00120	WP_038440378.1	mannose-1-phosphate guanylyltransferase/mannose-6-phosphate isomerase [Pseudomonas fluorescens]	downdown
Molecular Function	GO:0016772	4	transferase activity, transferring phosphorus-containing groups	0.220148	HZ99_RS09895	WP_038442747.1	pili assembly chaperone [Pseudomonas fluorescens]	downdown
Molecular Function	GO:0050662	4	coenzyme binding	0.127894	HZ99_RS25995	WP_038447190.1	acyl-CoA dehydrogenase [Pseudomonas fluorescens]	downdown
Molecular Function	GO:0050662	4	coenzyme binding	0.127894	HZ99_RS25580	WP_038447055.1	2-hydroxy-3-oxopropionate reductase [Pseudomonas fluorescens]	downdown
Molecular Function	GO:0050662	4	coenzyme binding	0.127894	HZ99_RS09300	WP_038442549.1	bifunctional UDP-glucuronic acid oxidase/UDP-4-amino-4-deoxy-L-arabinose formyltransferase [Pseudomonas fluorescens]	downdown
Molecular Function	GO:0050662	4	coenzyme binding	0.127894	HZ99_RS09325	WP_038442554.1	MULTISPECIES: UDP-glucose 6-dehydrogenase [Pseudomonas]	downdown
Biological Process	GO:0044700	3	single organism signaling	0.0161099	HZ99_RS19375	WP_038445316.1	nitrogen regulation protein NR(I) [Pseudomonas fluorescens]	downdown
Biological Process	GO:0044700	3	single organism signaling	0.0161099	HZ99_RS16305	WP_038444414.1	DNA-binding response regulator [Pseudomonas fluorescens]	downdown
Biological Process	GO:0044700	3	single organism signaling	0.0161099	HZ99_RS10660	WP_038442897.1	hybrid sensor histidine kinase/response regulator [Pseudomonas fluorescens]	downdown
Biological Process	GO:0044700	3	single organism signaling	0.0161099	HZ99_RS10650	WP_038442895.1	diguanylate cyclase response regulator [Pseudomonas fluorescens]	downdown
Biological Process	GO:0044700	3	single organism signaling	0.0161099	HZ99_RS09895	WP_038442747.1	pili assembly chaperone [Pseudomonas fluorescens]	downdown
Biological Process	GO:0044700	3	single organism signaling	0.0161099	HZ99_RS10680	WP_038442902.1	chemotaxis protein [Pseudomonas fluorescens]	downdown
Biological Process	GO:0044700	3	single organism signaling	0.0161099	HZ99_RS20770	WP_038445699.1	DNA-binding response regulator [Pseudomonas fluorescens]	downdown
Biological Process	GO:0044700	3	single organism signaling	0.0161099	HZ99_RS10655	WP_038442896.1	chemotaxis response regulator protein-glutamate methylesterase [Pseudomonas fluorescens]	downdown
Biological Process	GO:0044255	5	cellular lipid metabolic process	0.111698	HZ99_RS25995	WP_038447190.1	acyl-CoA dehydrogenase [Pseudomonas fluorescens]	downdown
Biological Process	GO:0044255	5	cellular lipid metabolic process	0.111698	HZ99_RS00105	WP_038440374.1	LPS biosynthesis protein [Pseudomonas fluorescens]	downdown
Biological Process	GO:0044255	5	cellular lipid metabolic process	0.111698	HZ99_RS02640	WP_038441173.1	chain-length determining protein [Pseudomonas fluorescens]	downdown
Biological Process	GO:0044264	6	cellular polysaccharide metabolic process	0.0014849	HZ99_RS00105	WP_038440374.1	LPS biosynthesis protein [Pseudomonas fluorescens]	downdown
Biological Process	GO:0044264	6	cellular polysaccharide metabolic process	0.0014849	HZ99_RS03655	WP_038441396.1	glycogen debranching enzyme [Pseudomonas fluorescens]	downdown
Biological Process	GO:0044264	6	cellular polysaccharide metabolic process	0.0014849	HZ99_RS02640	WP_038441173.1	chain-length determining protein [Pseudomonas fluorescens]	downdown
Biological Process	GO:0044272	5	sulfur compound biosynthetic process	0.0915829	HZ99_RS21820	WP_038445993.1	acetyl-coenzyme A synthetase [Pseudomonas fluorescens]	downdown
Biological Process	GO:0044272	5	sulfur compound biosynthetic process	0.0915829	HZ99_RS15270	WP_038444052.1	methionine adenosyltransferase [Pseudomonas fluorescens]	downdown
Biological Process	GO:0008610	5	lipid biosynthetic process	0.062965	HZ99_RS17035	WP_038444612.1	fatty acid methyltransferase [Pseudomonas fluorescens]	downdown
Biological Process	GO:0008610	5	lipid biosynthetic process	0.062965	HZ99_RS00105	WP_038440374.1	LPS biosynthesis protein [Pseudomonas fluorescens]	downdown
Biological Process	GO:0008610	5	lipid biosynthetic process	0.062965	HZ99_RS02640	WP_038441173.1	chain-length determining protein [Pseudomonas fluorescens]	downdown
Biological Process	GO:0009605	3	response to external stimulus	0.0378093	HZ99_RS10660	WP_038442897.1	hybrid sensor histidine kinase/response regulator [Pseudomonas fluorescens]	downdown
Biological Process	GO:0009605	3	response to external stimulus	0.0378093	HZ99_RS10680	WP_038442902.1	chemotaxis protein [Pseudomonas fluorescens]	downdown
Biological Process	GO:0009605	3	response to external stimulus	0.0378093	HZ99_RS10655	WP_038442896.1	chemotaxis response regulator protein-glutamate methylesterase [Pseudomonas fluorescens]	downdown
Biological Process	GO:1901137	5	carbohydrate derivative biosynthetic process	0.298366	HZ99_RS00105	WP_038440374.1	LPS biosynthesis protein [Pseudomonas fluorescens]	downdown
Biological Process	GO:1901137	5	carbohydrate derivative biosynthetic process	0.298366	HZ99_RS02640	WP_038441173.1	chain-length determining protein [Pseudomonas fluorescens]	downdown
Biological Process	GO:0006091	4	generation of precursor metabolites and energy	0.0601672	HZ99_RS07740	WP_038442136.1	malate:quinone oxidoreductase [Pseudomonas fluorescens]	downdown
Biological Process	GO:0006091	4	generation of precursor metabolites and energy	0.0601672	HZ99_RS03655	WP_038441396.1	glycogen debranching enzyme [Pseudomonas fluorescens]	downdown
Biological Process	GO:0006091	4	generation of precursor metabolites and energy	0.0601672	HZ99_RS17715	WP_038444813.1	cytochrome b559 subunit alpha [Pseudomonas fluorescens]	downdown
Biological Process	GO:0044262	5	cellular carbohydrate metabolic process	0.0113042	HZ99_RS00105	WP_038440374.1	LPS biosynthesis protein [Pseudomonas fluorescens]	downdown
Biological Process	GO:0044262	5	cellular carbohydrate metabolic process	0.0113042	HZ99_RS03655	WP_038441396.1	glycogen debranching enzyme [Pseudomonas fluorescens]	downdown
Biological Process	GO:0044262	5	cellular carbohydrate metabolic process	0.0113042	HZ99_RS02640	WP_038441173.1	chain-length determining protein [Pseudomonas fluorescens]	downdown
Biological Process	GO:0032787	8	monocarboxylic acid metabolic process	0.154306	HZ99_RS25995	WP_038447190.1	acyl-CoA dehydrogenase [Pseudomonas fluorescens]	downdown
Biological Process	GO:0032787	8	monocarboxylic acid metabolic process	0.154306	HZ99_RS21820	WP_038445993.1	acetyl-coenzyme A synthetase [Pseudomonas fluorescens]	downdown
Biological Process	GO:0032787	8	monocarboxylic acid metabolic process	0.154306	HZ99_RS25580	WP_038447055.1	2-hydroxy-3-oxopropionate reductase [Pseudomonas fluorescens]	downdown
Biological Process	GO:0009108	6	coenzyme biosynthetic process	0.240877	HZ99_RS21820	WP_038445993.1	acetyl-coenzyme A synthetase [Pseudomonas fluorescens]	downdown
Biological Process	GO:0009108	6	coenzyme biosynthetic process	0.240877	HZ99_RS15270	WP_038444052.1	methionine adenosyltransferase [Pseudomonas fluorescens]	downdown
Biological Process	GO:0034637	7	cellular carbohydrate biosynthetic process	0.0197043	HZ99_RS00105	WP_038440374.1	LPS biosynthesis protein [Pseudomonas fluorescens]	downdown
Biological Process	GO:0034637	7	cellular carbohydrate biosynthetic process	0.0197043	HZ99_RS02640	WP_038441173.1	chain-length determining protein [Pseudomonas fluorescens]	downdown
Biological Process	GO:0006790	4	sulfur compound metabolic process	0.20291	HZ99_RS21820	WP_038445993.1	acetyl-coenzyme A synthetase [Pseudomonas fluorescens]	downdown
Biological Process	GO:0006790	4	sulfur compound metabolic process	0.20291	HZ99_RS15270	WP_038444052.1	methionine adenosyltransferase [Pseudomonas fluorescens]	downdown
Biological Process	GO:0051716	3	cellular response to stimulus	0.0576866	HZ99_RS19375	WP_038445316.1	nitrogen regulation protein NR(I) [Pseudomonas fluorescens]	downdown
Biological Process	GO:0051716	3	cellular response to stimulus	0.0576866	HZ99_RS16305	WP_038444414.1	DNA-binding response regulator [Pseudomonas fluorescens]	downdown
Biological Process	GO:0051716	3	cellular response to stimulus	0.0576866	HZ99_RS10660	WP_038442897.1	hybrid sensor histidine kinase/response regulator [Pseudomonas fluorescens]	downdown
Biological Process	GO:0051716	3	cellular response to stimulus	0.0576866	HZ99_RS10650	WP_038442895.1	diguanylate cyclase response regulator [Pseudomonas fluorescens]	downdown
Biological Process	GO:0051716	3	cellular response to stimulus	0.0576866	HZ99_RS09895	WP_038442747.1	pili assembly chaperone [Pseudomonas fluorescens]	downdown
Biological Process	GO:0051716	3	cellular response to stimulus	0.0576866	HZ99_RS10680	WP_038442902.1	chemotaxis protein [Pseudomonas fluorescens]	downdown
Biological Process	GO:0051716	3	cellular response to stimulus	0.0576866	HZ99_RS20770	WP_038445699.1	DNA-binding response regulator [Pseudomonas fluorescens]	downdown
Biological Process	GO:0051716	3	cellular response to stimulus	0.0576866	HZ99_RS10655	WP_038442896.1	chemotaxis response regulator protein-glutamate methylesterase [Pseudomonas fluorescens]	downdown
Biological Process	GO:0006525	11	arginine metabolic process	0.0445074	HZ99_RS10185	WP_038442812.1	carbamate kinase [Pseudomonas fluorescens]	downdown
Biological Process	GO:0006525	11	arginine metabolic process	0.0445074	HZ99_RS20705	WP_038445679.1	arginine decarboxylase [Pseudomonas fluorescens]	downdown
Biological Process	GO:0005975	4	carbohydrate metabolic process	0.00351784	HZ99_RS00095	WP_038440372.1	beta-xylosidase [Pseudomonas fluorescens]	downdown
Biological Process	GO:0005975	4	carbohydrate metabolic process	0.00351784	HZ99_RS00105	WP_038440374.1	LPS biosynthesis protein [Pseudomonas fluorescens]	downdown
Biological Process	GO:0005975	4	carbohydrate metabolic process	0.00351784	HZ99_RS00120	WP_038440378.1	mannose-1-phosphate guanylyltransferase/mannose-6-phosphate isomerase [Pseudomonas fluorescens]	downdown
Biological Process	GO:0005975	4	carbohydrate metabolic process	0.00351784	HZ99_RS03655	WP_038441396.1	glycogen debranching enzyme [Pseudomonas fluorescens]	downdown
Biological Process	GO:0005975	4	carbohydrate metabolic process	0.00351784	HZ99_RS02640	WP_038441173.1	chain-length determining protein [Pseudomonas fluorescens]	downdown
Biological Process	GO:0005975	4	carbohydrate metabolic process	0.00351784	HZ99_RS09325	WP_038442554.1	MULTISPECIES: UDP-glucose 6-dehydrogenase [Pseudomonas]	downdown
Biological Process	GO:0005975	4	carbohydrate metabolic process	0.00351784	HZ99_RS19405	WP_038445324.1	maltodextrin phosphorylase [Pseudomonas fluorescens]	downdown
Biological Process	GO:0006935	5	chemotaxis	0.0192274	HZ99_RS10660	WP_038442897.1	hybrid sensor histidine kinase/response regulator [Pseudomonas fluorescens]	downdown
Biological Process	GO:0006935	5	chemotaxis	0.0192274	HZ99_RS10680	WP_038442902.1	chemotaxis protein [Pseudomonas fluorescens]	downdown
Biological Process	GO:0006935	5	chemotaxis	0.0192274	HZ99_RS10655	WP_038442896.1	chemotaxis response regulator protein-glutamate methylesterase [Pseudomonas fluorescens]	downdown
Biological Process	GO:0046395	8	carboxylic acid catabolic process	0.228157	HZ99_RS25995	WP_038447190.1	acyl-CoA dehydrogenase [Pseudomonas fluorescens]	downdown
Biological Process	GO:0046395	8	carboxylic acid catabolic process	0.228157	HZ99_RS20705	WP_038445679.1	arginine decarboxylase [Pseudomonas fluorescens]	downdown
Biological Process	GO:1901575	4	organic substance catabolic process	0.274482	HZ99_RS25995	WP_038447190.1	acyl-CoA dehydrogenase [Pseudomonas fluorescens]	downdown
Biological Process	GO:1901575	4	organic substance catabolic process	0.274482	HZ99_RS20705	WP_038445679.1	arginine decarboxylase [Pseudomonas fluorescens]	downdown
Biological Process	GO:1901575	4	organic substance catabolic process	0.274482	HZ99_RS03655	WP_038441396.1	glycogen debranching enzyme [Pseudomonas fluorescens]	downdown
Biological Process	GO:0044710	3	single-organism metabolic process	0.00988935	HZ99_RS00625	WP_038440528.1	hydroxyacid dehydrogenase [Pseudomonas fluorescens]	downdown
Biological Process	GO:0044710	3	single-organism metabolic process	0.00988935	HZ99_RS10185	WP_038442812.1	carbamate kinase [Pseudomonas fluorescens]	downdown
Biological Process	GO:0044710	3	single-organism metabolic process	0.00988935	HZ99_RS17205	WP_038444665.1	copper oxidase [Pseudomonas fluorescens]	downdown
Biological Process	GO:0044710	3	single-organism metabolic process	0.00988935	HZ99_RS00120	WP_038440378.1	mannose-1-phosphate guanylyltransferase/mannose-6-phosphate isomerase [Pseudomonas fluorescens]	downdown
Biological Process	GO:0044710	3	single-organism metabolic process	0.00988935	HZ99_RS02640	WP_038441173.1	chain-length determining protein [Pseudomonas fluorescens]	downdown
Biological Process	GO:0044710	3	single-organism metabolic process	0.00988935	HZ99_RS23395	WP_038446389.1	oxidoreductase [Pseudomonas fluorescens]	downdown
Biological Process	GO:0044710	3	single-organism metabolic process	0.00988935	HZ99_RS14325	WP_038443791.1	alcohol dehydrogenase [Pseudomonas fluorescens]	downdown
Biological Process	GO:0044710	3	single-organism metabolic process	0.00988935	HZ99_RS17035	WP_038444612.1	fatty acid methyltransferase [Pseudomonas fluorescens]	downdown
Biological Process	GO:0044710	3	single-organism metabolic process	0.00988935	HZ99_RS11320	WP_038443062.1	glucose dehydrogenase [Pseudomonas fluorescens]	downdown
Biological Process	GO:0044710	3	single-organism metabolic process	0.00988935	HZ99_RS16125	WP_038444359.1	NADPH:quinone oxidoreductase [Pseudomonas fluorescens]	downdown
Biological Process	GO:0044710	3	single-organism metabolic process	0.00988935	HZ99_RS13955	WP_038443738.1	catalase [Pseudomonas fluorescens]	downdown
Biological Process	GO:0044710	3	single-organism metabolic process	0.00988935	HZ99_RS13445	WP_038443620.1	alcohol dehydrogenase [Pseudomonas fluorescens]	downdown
Biological Process	GO:0044710	3	single-organism metabolic process	0.00988935	HZ99_RS21820	WP_038445993.1	acetyl-coenzyme A synthetase [Pseudomonas fluorescens]	downdown
Biological Process	GO:0044710	3	single-organism metabolic process	0.00988935	HZ99_RS07740	WP_038442136.1	malate:quinone oxidoreductase [Pseudomonas fluorescens]	downdown
Biological Process	GO:0044710	3	single-organism metabolic process	0.00988935	HZ99_RS25580	WP_038447055.1	2-hydroxy-3-oxopropionate reductase [Pseudomonas fluorescens]	downdown
Biological Process	GO:0044710	3	single-organism metabolic process	0.00988935	HZ99_RS03655	WP_038441396.1	glycogen debranching enzyme [Pseudomonas fluorescens]	downdown
Biological Process	GO:0044710	3	single-organism metabolic process	0.00988935	HZ99_RS25995	WP_038447190.1	acyl-CoA dehydrogenase [Pseudomonas fluorescens]	downdown
Biological Process	GO:0044710	3	single-organism metabolic process	0.00988935	HZ99_RS22590	WP_038446180.1	amino acid dehydrogenase [Pseudomonas fluorescens]	downdown
Biological Process	GO:0044710	3	single-organism metabolic process	0.00988935	HZ99_RS20705	WP_038445679.1	arginine decarboxylase [Pseudomonas fluorescens]	downdown
Biological Process	GO:0044710	3	single-organism metabolic process	0.00988935	HZ99_RS00105	WP_038440374.1	LPS biosynthesis protein [Pseudomonas fluorescens]	downdown
Biological Process	GO:0044710	3	single-organism metabolic process	0.00988935	HZ99_RS09300	WP_038442549.1	bifunctional UDP-glucuronic acid oxidase/UDP-4-amino-4-deoxy-L-arabinose formyltransferase [Pseudomonas fluorescens]	downdown
Biological Process	GO:0044710	3	single-organism metabolic process	0.00988935	HZ99_RS17715	WP_038444813.1	cytochrome b559 subunit alpha [Pseudomonas fluorescens]	downdown
Biological Process	GO:0044710	3	single-organism metabolic process	0.00988935	HZ99_RS09325	WP_038442554.1	MULTISPECIES: UDP-glucose 6-dehydrogenase [Pseudomonas]	downdown
Biological Process	GO:0042330	4	taxis	0.0192274	HZ99_RS10660	WP_038442897.1	hybrid sensor histidine kinase/response regulator [Pseudomonas fluorescens]	downdown
Biological Process	GO:0042330	4	taxis	0.0192274	HZ99_RS10680	WP_038442902.1	chemotaxis protein [Pseudomonas fluorescens]	downdown
Biological Process	GO:0042330	4	taxis	0.0192274	HZ99_RS10655	WP_038442896.1	chemotaxis response regulator protein-glutamate methylesterase [Pseudomonas fluorescens]	downdown
Biological Process	GO:0044248	4	cellular catabolic process	0.196826	HZ99_RS25995	WP_038447190.1	acyl-CoA dehydrogenase [Pseudomonas fluorescens]	downdown
Biological Process	GO:0044248	4	cellular catabolic process	0.196826	HZ99_RS20705	WP_038445679.1	arginine decarboxylase [Pseudomonas fluorescens]	downdown
Biological Process	GO:0044248	4	cellular catabolic process	0.196826	HZ99_RS03655	WP_038441396.1	glycogen debranching enzyme [Pseudomonas fluorescens]	downdown
Biological Process	GO:0000160	7	phosphorelay signal transduction system	0.00505878	HZ99_RS19375	WP_038445316.1	nitrogen regulation protein NR(I) [Pseudomonas fluorescens]	downdown
Biological Process	GO:0000160	7	phosphorelay signal transduction system	0.00505878	HZ99_RS16305	WP_038444414.1	DNA-binding response regulator [Pseudomonas fluorescens]	downdown
Biological Process	GO:0000160	7	phosphorelay signal transduction system	0.00505878	HZ99_RS10660	WP_038442897.1	hybrid sensor histidine kinase/response regulator [Pseudomonas fluorescens]	downdown
Biological Process	GO:0000160	7	phosphorelay signal transduction system	0.00505878	HZ99_RS20770	WP_038445699.1	DNA-binding response regulator [Pseudomonas fluorescens]	downdown
Biological Process	GO:0000160	7	phosphorelay signal transduction system	0.00505878	HZ99_RS10650	WP_038442895.1	diguanylate cyclase response regulator [Pseudomonas fluorescens]	downdown
Biological Process	GO:0000160	7	phosphorelay signal transduction system	0.00505878	HZ99_RS09895	WP_038442747.1	pili assembly chaperone [Pseudomonas fluorescens]	downdown
Biological Process	GO:0000160	7	phosphorelay signal transduction system	0.00505878	HZ99_RS10655	WP_038442896.1	chemotaxis response regulator protein-glutamate methylesterase [Pseudomonas fluorescens]	downdown
Biological Process	GO:0016054	6	organic acid catabolic process	0.228157	HZ99_RS25995	WP_038447190.1	acyl-CoA dehydrogenase [Pseudomonas fluorescens]	downdown
Biological Process	GO:0016054	6	organic acid catabolic process	0.228157	HZ99_RS20705	WP_038445679.1	arginine decarboxylase [Pseudomonas fluorescens]	downdown
Biological Process	GO:0007165	5	signal transduction	0.0161099	HZ99_RS19375	WP_038445316.1	nitrogen regulation protein NR(I) [Pseudomonas fluorescens]	downdown
Biological Process	GO:0007165	5	signal transduction	0.0161099	HZ99_RS16305	WP_038444414.1	DNA-binding response regulator [Pseudomonas fluorescens]	downdown
Biological Process	GO:0007165	5	signal transduction	0.0161099	HZ99_RS10660	WP_038442897.1	hybrid sensor histidine kinase/response regulator [Pseudomonas fluorescens]	downdown
Biological Process	GO:0007165	5	signal transduction	0.0161099	HZ99_RS10650	WP_038442895.1	diguanylate cyclase response regulator [Pseudomonas fluorescens]	downdown
Biological Process	GO:0007165	5	signal transduction	0.0161099	HZ99_RS09895	WP_038442747.1	pili assembly chaperone [Pseudomonas fluorescens]	downdown
Biological Process	GO:0007165	5	signal transduction	0.0161099	HZ99_RS10680	WP_038442902.1	chemotaxis protein [Pseudomonas fluorescens]	downdown
Biological Process	GO:0007165	5	signal transduction	0.0161099	HZ99_RS20770	WP_038445699.1	DNA-binding response regulator [Pseudomonas fluorescens]	downdown
Biological Process	GO:0007165	5	signal transduction	0.0161099	HZ99_RS10655	WP_038442896.1	chemotaxis response regulator protein-glutamate methylesterase [Pseudomonas fluorescens]	downdown
Biological Process	GO:0007154	3	cell communication	0.0206548	HZ99_RS19375	WP_038445316.1	nitrogen regulation protein NR(I) [Pseudomonas fluorescens]	downdown
Biological Process	GO:0007154	3	cell communication	0.0206548	HZ99_RS16305	WP_038444414.1	DNA-binding response regulator [Pseudomonas fluorescens]	downdown
Biological Process	GO:0007154	3	cell communication	0.0206548	HZ99_RS10660	WP_038442897.1	hybrid sensor histidine kinase/response regulator [Pseudomonas fluorescens]	downdown
Biological Process	GO:0007154	3	cell communication	0.0206548	HZ99_RS10650	WP_038442895.1	diguanylate cyclase response regulator [Pseudomonas fluorescens]	downdown
Biological Process	GO:0007154	3	cell communication	0.0206548	HZ99_RS09895	WP_038442747.1	pili assembly chaperone [Pseudomonas fluorescens]	downdown
Biological Process	GO:0007154	3	cell communication	0.0206548	HZ99_RS10680	WP_038442902.1	chemotaxis protein [Pseudomonas fluorescens]	downdown
Biological Process	GO:0007154	3	cell communication	0.0206548	HZ99_RS20770	WP_038445699.1	DNA-binding response regulator [Pseudomonas fluorescens]	downdown
Biological Process	GO:0007154	3	cell communication	0.0206548	HZ99_RS10655	WP_038442896.1	chemotaxis response regulator protein-glutamate methylesterase [Pseudomonas fluorescens]	downdown
Biological Process	GO:0006979	4	response to oxidative stress	0.0227409	HZ99_RS17635	WP_038444793.1	peroxiredoxin OsmC [Pseudomonas fluorescens]	downdown
Biological Process	GO:0006979	4	response to oxidative stress	0.0227409	HZ99_RS13955	WP_038443738.1	catalase [Pseudomonas fluorescens]	downdown
Biological Process	GO:0006629	4	lipid metabolic process	0.053088	HZ99_RS25995	WP_038447190.1	acyl-CoA dehydrogenase [Pseudomonas fluorescens]	downdown
Biological Process	GO:0006629	4	lipid metabolic process	0.053088	HZ99_RS17035	WP_038444612.1	fatty acid methyltransferase [Pseudomonas fluorescens]	downdown
Biological Process	GO:0006629	4	lipid metabolic process	0.053088	HZ99_RS00105	WP_038440374.1	LPS biosynthesis protein [Pseudomonas fluorescens]	downdown
Biological Process	GO:0006629	4	lipid metabolic process	0.053088	HZ99_RS02640	WP_038441173.1	chain-length determining protein [Pseudomonas fluorescens]	downdown
Biological Process	GO:0055114	4	oxidation-reduction process	0.00183183	HZ99_RS00625	WP_038440528.1	hydroxyacid dehydrogenase [Pseudomonas fluorescens]	downdown
Biological Process	GO:0055114	4	oxidation-reduction process	0.00183183	HZ99_RS17205	WP_038444665.1	copper oxidase [Pseudomonas fluorescens]	downdown
Biological Process	GO:0055114	4	oxidation-reduction process	0.00183183	HZ99_RS07740	WP_038442136.1	malate:quinone oxidoreductase [Pseudomonas fluorescens]	downdown
Biological Process	GO:0055114	4	oxidation-reduction process	0.00183183	HZ99_RS25580	WP_038447055.1	2-hydroxy-3-oxopropionate reductase [Pseudomonas fluorescens]	downdown
Biological Process	GO:0055114	4	oxidation-reduction process	0.00183183	HZ99_RS03655	WP_038441396.1	glycogen debranching enzyme [Pseudomonas fluorescens]	downdown
Biological Process	GO:0055114	4	oxidation-reduction process	0.00183183	HZ99_RS22590	WP_038446180.1	amino acid dehydrogenase [Pseudomonas fluorescens]	downdown
Biological Process	GO:0055114	4	oxidation-reduction process	0.00183183	HZ99_RS25995	WP_038447190.1	acyl-CoA dehydrogenase [Pseudomonas fluorescens]	downdown
Biological Process	GO:0055114	4	oxidation-reduction process	0.00183183	HZ99_RS23395	WP_038446389.1	oxidoreductase [Pseudomonas fluorescens]	downdown
Biological Process	GO:0055114	4	oxidation-reduction process	0.00183183	HZ99_RS14325	WP_038443791.1	alcohol dehydrogenase [Pseudomonas fluorescens]	downdown
Biological Process	GO:0055114	4	oxidation-reduction process	0.00183183	HZ99_RS11320	WP_038443062.1	glucose dehydrogenase [Pseudomonas fluorescens]	downdown
Biological Process	GO:0055114	4	oxidation-reduction process	0.00183183	HZ99_RS16125	WP_038444359.1	NADPH:quinone oxidoreductase [Pseudomonas fluorescens]	downdown
Biological Process	GO:0055114	4	oxidation-reduction process	0.00183183	HZ99_RS13955	WP_038443738.1	catalase [Pseudomonas fluorescens]	downdown
Biological Process	GO:0055114	4	oxidation-reduction process	0.00183183	HZ99_RS09300	WP_038442549.1	bifunctional UDP-glucuronic acid oxidase/UDP-4-amino-4-deoxy-L-arabinose formyltransferase [Pseudomonas fluorescens]	downdown
Biological Process	GO:0055114	4	oxidation-reduction process	0.00183183	HZ99_RS17715	WP_038444813.1	cytochrome b559 subunit alpha [Pseudomonas fluorescens]	downdown
Biological Process	GO:0055114	4	oxidation-reduction process	0.00183183	HZ99_RS13445	WP_038443620.1	alcohol dehydrogenase [Pseudomonas fluorescens]	downdown
Biological Process	GO:0055114	4	oxidation-reduction process	0.00183183	HZ99_RS09325	WP_038442554.1	MULTISPECIES: UDP-glucose 6-dehydrogenase [Pseudomonas]	downdown
Biological Process	GO:0033692	8	cellular polysaccharide biosynthetic process	0.0168545	HZ99_RS00105	WP_038440374.1	LPS biosynthesis protein [Pseudomonas fluorescens]	downdown
Biological Process	GO:0033692	8	cellular polysaccharide biosynthetic process	0.0168545	HZ99_RS02640	WP_038441173.1	chain-length determining protein [Pseudomonas fluorescens]	downdown
Biological Process	GO:0023052	2	signaling	0.0161099	HZ99_RS19375	WP_038445316.1	nitrogen regulation protein NR(I) [Pseudomonas fluorescens]	downdown
Biological Process	GO:0023052	2	signaling	0.0161099	HZ99_RS16305	WP_038444414.1	DNA-binding response regulator [Pseudomonas fluorescens]	downdown
Biological Process	GO:0023052	2	signaling	0.0161099	HZ99_RS10660	WP_038442897.1	hybrid sensor histidine kinase/response regulator [Pseudomonas fluorescens]	downdown
Biological Process	GO:0023052	2	signaling	0.0161099	HZ99_RS10650	WP_038442895.1	diguanylate cyclase response regulator [Pseudomonas fluorescens]	downdown
Biological Process	GO:0023052	2	signaling	0.0161099	HZ99_RS09895	WP_038442747.1	pili assembly chaperone [Pseudomonas fluorescens]	downdown
Biological Process	GO:0023052	2	signaling	0.0161099	HZ99_RS10680	WP_038442902.1	chemotaxis protein [Pseudomonas fluorescens]	downdown
Biological Process	GO:0023052	2	signaling	0.0161099	HZ99_RS20770	WP_038445699.1	DNA-binding response regulator [Pseudomonas fluorescens]	downdown
Biological Process	GO:0023052	2	signaling	0.0161099	HZ99_RS10655	WP_038442896.1	chemotaxis response regulator protein-glutamate methylesterase [Pseudomonas fluorescens]	downdown
Biological Process	GO:0044723	5	single-organism carbohydrate metabolic process	0.00417981	HZ99_RS00105	WP_038440374.1	LPS biosynthesis protein [Pseudomonas fluorescens]	downdown
Biological Process	GO:0044723	5	single-organism carbohydrate metabolic process	0.00417981	HZ99_RS00120	WP_038440378.1	mannose-1-phosphate guanylyltransferase/mannose-6-phosphate isomerase [Pseudomonas fluorescens]	downdown
Biological Process	GO:0044723	5	single-organism carbohydrate metabolic process	0.00417981	HZ99_RS03655	WP_038441396.1	glycogen debranching enzyme [Pseudomonas fluorescens]	downdown
Biological Process	GO:0044723	5	single-organism carbohydrate metabolic process	0.00417981	HZ99_RS02640	WP_038441173.1	chain-length determining protein [Pseudomonas fluorescens]	downdown
Biological Process	GO:0044723	5	single-organism carbohydrate metabolic process	0.00417981	HZ99_RS09325	WP_038442554.1	MULTISPECIES: UDP-glucose 6-dehydrogenase [Pseudomonas]	downdown
Biological Process	GO:0008653	7	lipopolysaccharide metabolic process	0.00566248	HZ99_RS00105	WP_038440374.1	LPS biosynthesis protein [Pseudomonas fluorescens]	downdown
Biological Process	GO:0008653	7	lipopolysaccharide metabolic process	0.00566248	HZ99_RS02640	WP_038441173.1	chain-length determining protein [Pseudomonas fluorescens]	downdown
Biological Process	GO:0042221	3	response to chemical	0.0809897	HZ99_RS10660	WP_038442897.1	hybrid sensor histidine kinase/response regulator [Pseudomonas fluorescens]	downdown
Biological Process	GO:0042221	3	response to chemical	0.0809897	HZ99_RS10680	WP_038442902.1	chemotaxis protein [Pseudomonas fluorescens]	downdown
Biological Process	GO:0042221	3	response to chemical	0.0809897	HZ99_RS10655	WP_038442896.1	chemotaxis response regulator protein-glutamate methylesterase [Pseudomonas fluorescens]	downdown
Biological Process	GO:0015980	5	energy derivation by oxidation of organic compounds	0.130227	HZ99_RS07740	WP_038442136.1	malate:quinone oxidoreductase [Pseudomonas fluorescens]	downdown
Biological Process	GO:0015980	5	energy derivation by oxidation of organic compounds	0.130227	HZ99_RS03655	WP_038441396.1	glycogen debranching enzyme [Pseudomonas fluorescens]	downdown
Biological Process	GO:0040011	2	locomotion	0.0547552	HZ99_RS10660	WP_038442897.1	hybrid sensor histidine kinase/response regulator [Pseudomonas fluorescens]	downdown
Biological Process	GO:0040011	2	locomotion	0.0547552	HZ99_RS10680	WP_038442902.1	chemotaxis protein [Pseudomonas fluorescens]	downdown
Biological Process	GO:0040011	2	locomotion	0.0547552	HZ99_RS10655	WP_038442896.1	chemotaxis response regulator protein-glutamate methylesterase [Pseudomonas fluorescens]	downdown
Biological Process	GO:1903509	5	liposaccharide metabolic process	0.0227409	HZ99_RS00105	WP_038440374.1	LPS biosynthesis protein [Pseudomonas fluorescens]	downdown
Biological Process	GO:1903509	5	liposaccharide metabolic process	0.0227409	HZ99_RS02640	WP_038441173.1	chain-length determining protein [Pseudomonas fluorescens]	downdown
Biological Process	GO:0016051	6	carbohydrate biosynthetic process	0.00237159	HZ99_RS00105	WP_038440374.1	LPS biosynthesis protein [Pseudomonas fluorescens]	downdown
Biological Process	GO:0016051	6	carbohydrate biosynthetic process	0.00237159	HZ99_RS00120	WP_038440378.1	mannose-1-phosphate guanylyltransferase/mannose-6-phosphate isomerase [Pseudomonas fluorescens]	downdown
Biological Process	GO:0016051	6	carbohydrate biosynthetic process	0.00237159	HZ99_RS02640	WP_038441173.1	chain-length determining protein [Pseudomonas fluorescens]	downdown
Biological Process	GO:0016051	6	carbohydrate biosynthetic process	0.00237159	HZ99_RS09325	WP_038442554.1	MULTISPECIES: UDP-glucose 6-dehydrogenase [Pseudomonas]	downdown
Biological Process	GO:0000271	7	polysaccharide biosynthetic process	0.000191226	HZ99_RS00105	WP_038440374.1	LPS biosynthesis protein [Pseudomonas fluorescens]	downdown
Biological Process	GO:0000271	7	polysaccharide biosynthetic process	0.000191226	HZ99_RS00120	WP_038440378.1	mannose-1-phosphate guanylyltransferase/mannose-6-phosphate isomerase [Pseudomonas fluorescens]	downdown
Biological Process	GO:0000271	7	polysaccharide biosynthetic process	0.000191226	HZ99_RS02640	WP_038441173.1	chain-length determining protein [Pseudomonas fluorescens]	downdown
Biological Process	GO:0000271	7	polysaccharide biosynthetic process	0.000191226	HZ99_RS09325	WP_038442554.1	MULTISPECIES: UDP-glucose 6-dehydrogenase [Pseudomonas]	downdown
Biological Process	GO:0050896	2	response to stimulus	0.0284702	HZ99_RS19375	WP_038445316.1	nitrogen regulation protein NR(I) [Pseudomonas fluorescens]	downdown
Biological Process	GO:0050896	2	response to stimulus	0.0284702	HZ99_RS16305	WP_038444414.1	DNA-binding response regulator [Pseudomonas fluorescens]	downdown
Biological Process	GO:0050896	2	response to stimulus	0.0284702	HZ99_RS10660	WP_038442897.1	hybrid sensor histidine kinase/response regulator [Pseudomonas fluorescens]	downdown
Biological Process	GO:0050896	2	response to stimulus	0.0284702	HZ99_RS10650	WP_038442895.1	diguanylate cyclase response regulator [Pseudomonas fluorescens]	downdown
Biological Process	GO:0050896	2	response to stimulus	0.0284702	HZ99_RS09895	WP_038442747.1	pili assembly chaperone [Pseudomonas fluorescens]	downdown
Biological Process	GO:0050896	2	response to stimulus	0.0284702	HZ99_RS17635	WP_038444793.1	peroxiredoxin OsmC [Pseudomonas fluorescens]	downdown
Biological Process	GO:0050896	2	response to stimulus	0.0284702	HZ99_RS20770	WP_038445699.1	DNA-binding response regulator [Pseudomonas fluorescens]	downdown
Biological Process	GO:0050896	2	response to stimulus	0.0284702	HZ99_RS10680	WP_038442902.1	chemotaxis protein [Pseudomonas fluorescens]	downdown
Biological Process	GO:0050896	2	response to stimulus	0.0284702	HZ99_RS13955	WP_038443738.1	catalase [Pseudomonas fluorescens]	downdown
Biological Process	GO:0050896	2	response to stimulus	0.0284702	HZ99_RS10655	WP_038442896.1	chemotaxis response regulator protein-glutamate methylesterase [Pseudomonas fluorescens]	downdown
Biological Process	GO:0005976	5	polysaccharide metabolic process	1.49208e-05	HZ99_RS00105	WP_038440374.1	LPS biosynthesis protein [Pseudomonas fluorescens]	downdown
Biological Process	GO:0005976	5	polysaccharide metabolic process	1.49208e-05	HZ99_RS00120	WP_038440378.1	mannose-1-phosphate guanylyltransferase/mannose-6-phosphate isomerase [Pseudomonas fluorescens]	downdown
Biological Process	GO:0005976	5	polysaccharide metabolic process	1.49208e-05	HZ99_RS03655	WP_038441396.1	glycogen debranching enzyme [Pseudomonas fluorescens]	downdown
Biological Process	GO:0005976	5	polysaccharide metabolic process	1.49208e-05	HZ99_RS02640	WP_038441173.1	chain-length determining protein [Pseudomonas fluorescens]	downdown
Biological Process	GO:0005976	5	polysaccharide metabolic process	1.49208e-05	HZ99_RS09325	WP_038442554.1	MULTISPECIES: UDP-glucose 6-dehydrogenase [Pseudomonas]	downdown
Biological Process	GO:0009064	10	glutamine family amino acid metabolic process	0.12449	HZ99_RS10185	WP_038442812.1	carbamate kinase [Pseudomonas fluorescens]	downdown
Biological Process	GO:0009064	10	glutamine family amino acid metabolic process	0.12449	HZ99_RS20705	WP_038445679.1	arginine decarboxylase [Pseudomonas fluorescens]	downdown
Biological Process	GO:0035556	6	intracellular signal transduction	0.00551367	HZ99_RS19375	WP_038445316.1	nitrogen regulation protein NR(I) [Pseudomonas fluorescens]	downdown
Biological Process	GO:0035556	6	intracellular signal transduction	0.00551367	HZ99_RS16305	WP_038444414.1	DNA-binding response regulator [Pseudomonas fluorescens]	downdown
Biological Process	GO:0035556	6	intracellular signal transduction	0.00551367	HZ99_RS10660	WP_038442897.1	hybrid sensor histidine kinase/response regulator [Pseudomonas fluorescens]	downdown
Biological Process	GO:0035556	6	intracellular signal transduction	0.00551367	HZ99_RS20770	WP_038445699.1	DNA-binding response regulator [Pseudomonas fluorescens]	downdown
Biological Process	GO:0035556	6	intracellular signal transduction	0.00551367	HZ99_RS10650	WP_038442895.1	diguanylate cyclase response regulator [Pseudomonas fluorescens]	downdown
Biological Process	GO:0035556	6	intracellular signal transduction	0.00551367	HZ99_RS09895	WP_038442747.1	pili assembly chaperone [Pseudomonas fluorescens]	downdown
Biological Process	GO:0035556	6	intracellular signal transduction	0.00551367	HZ99_RS10655	WP_038442896.1	chemotaxis response regulator protein-glutamate methylesterase [Pseudomonas fluorescens]	downdown
Biological Process	GO:0044712	4	single-organism catabolic process	0.150234	HZ99_RS25995	WP_038447190.1	acyl-CoA dehydrogenase [Pseudomonas fluorescens]	downdown
Biological Process	GO:0044712	4	single-organism catabolic process	0.150234	HZ99_RS20705	WP_038445679.1	arginine decarboxylase [Pseudomonas fluorescens]	downdown
Biological Process	GO:0044712	4	single-organism catabolic process	0.150234	HZ99_RS03655	WP_038441396.1	glycogen debranching enzyme [Pseudomonas fluorescens]	downdown
Biological Process	GO:0044282	5	small molecule catabolic process	0.285596	HZ99_RS25995	WP_038447190.1	acyl-CoA dehydrogenase [Pseudomonas fluorescens]	downdown
Biological Process	GO:0044282	5	small molecule catabolic process	0.285596	HZ99_RS20705	WP_038445679.1	arginine decarboxylase [Pseudomonas fluorescens]	downdown
Biological Process	GO:0009103	9	lipopolysaccharide biosynthetic process	0.00566248	HZ99_RS00105	WP_038440374.1	LPS biosynthesis protein [Pseudomonas fluorescens]	downdown
Biological Process	GO:0009103	9	lipopolysaccharide biosynthetic process	0.00566248	HZ99_RS02640	WP_038441173.1	chain-length determining protein [Pseudomonas fluorescens]	downdown
Biological Process	GO:0009056	3	catabolic process	0.307542	HZ99_RS25995	WP_038447190.1	acyl-CoA dehydrogenase [Pseudomonas fluorescens]	downdown
Biological Process	GO:0009056	3	catabolic process	0.307542	HZ99_RS20705	WP_038445679.1	arginine decarboxylase [Pseudomonas fluorescens]	downdown
Biological Process	GO:0009056	3	catabolic process	0.307542	HZ99_RS03655	WP_038441396.1	glycogen debranching enzyme [Pseudomonas fluorescens]	downdown

## Sheet: pup
GO Terms Level 1	GO Terms Description	GO Terms Level	GO Terms ID	Mapping	Background	All Mapping	All Background	Fold Enrichment	Fisher' exact test P value	-log10(p value)	Related Protein
Molecular Function	3-hydroxyacyl-CoA dehydrogenase activity	6	GO:0003857	2	7	51	3018	16.91	0.0055702	2.25	HZ99_RS24575 HZ99_RS24535
	sulfur compound transmembrane transporter activity	4	GO:1901682	2	10	51	3018	11.84	0.0115551	1.94	HZ99_RS18940 HZ99_RS18395
	peroxiredoxin activity	5	GO:0051920	2	10	51	3018	11.84	0.0115551	1.94	HZ99_RS15975 HZ99_RS06590
	ATPase-coupled anion transmembrane transporter activity	13	GO:0043225	2	17	51	3018	6.96	0.03239	1.49	HZ99_RS18940 HZ99_RS18395
	acyl-CoA dehydrogenase activity	5	GO:0003995	2	20	51	3018	5.92	0.0438228	1.36	HZ99_RS24540 HZ99_RS24545
	oxidoreductase activity	3	GO:0016491	13	478	51	3018	1.61	0.0496577	1.3	HZ99_RS22465 HZ99_RS24575 HZ99_RS24540 HZ99_RS15975 HZ99_RS24535 HZ99_RS24545 HZ99_RS06590 HZ99_RS01850 HZ99_RS04300 HZ99_RS27240 HZ99_RS16495 HZ99_RS06775 HZ99_RS04820
Biological Process	sulfur compound transport	6	GO:0072348	3	11	44	2815	17.45	0.000538941	3.27	HZ99_RS18945 HZ99_RS18940 HZ99_RS18395
	alkanesulfonate transport	8	GO:0042918	2	3	44	2815	42.65	0.000709407	3.15	HZ99_RS18945 HZ99_RS18940
	taurine transport	9	GO:0015734	2	3	44	2815	42.65	0.000709407	3.15	HZ99_RS18945 HZ99_RS18940
	xenobiotic transport	6	GO:0042908	2	4	44	2815	31.99	0.00140471	2.85	HZ99_RS18945 HZ99_RS18940
	oxidation-reduction process	4	GO:0055114	12	443	44	2815	1.73	0.0344673	1.46	HZ99_RS22465 HZ99_RS24575 HZ99_RS24540 HZ99_RS15975 HZ99_RS24535 HZ99_RS24545 HZ99_RS06590 HZ99_RS01850 HZ99_RS04300 HZ99_RS27240 HZ99_RS16495 HZ99_RS04820
	anion transport	6	GO:0006820	4	84	44	2815	3.05	0.0404851	1.39	HZ99_RS18945 HZ99_RS18940 HZ99_RS18395 HZ99_RS16755
	phosphorelay signal transduction system	7	GO:0000160	5	127	44	2815	2.52	0.0458187	1.34	HZ99_RS25300 HZ99_RS22105 HZ99_RS04980 HZ99_RS20630 HZ99_RS00870
	intracellular signal transduction	6	GO:0035556	5	129	44	2815	2.48	0.0484784	1.31	HZ99_RS25300 HZ99_RS22105 HZ99_RS04980 HZ99_RS20630 HZ99_RS00870

## Sheet: pup GO2Protein
GO Terms Level 1	GO Terms ID	GO Terms Level	GO Terms Description	Fisher's exact test P value	HZ99_RS00010
Cellular Component	GO:0071944	4	cell periphery	0.220711	HZ99_RS15605	WP_038444162.1	monofunctional biosynthetic peptidoglycan transglycosylase [Pseudomonas fluorescens]	pup
Cellular Component	GO:0071944	4	cell periphery	0.220711	HZ99_RS16755	WP_038444523.1	"phosphate ABC transporter, permease protein PstA [Pseudomonas fluorescens]"	pup
Cellular Component	GO:0042597	4	periplasmic space	0.0845938	HZ99_RS18945	WP_038445179.1	taurine ABC transporter substrate-binding protein [Pseudomonas fluorescens]	pup
Cellular Component	GO:0042597	4	periplasmic space	0.0845938	HZ99_RS18395	WP_038445051.1	ABC transporter permease [Pseudomonas fluorescens]	pup
Molecular Function	GO:0008233	4	peptidase activity	0.375812	HZ99_RS02955	WP_038441255.1	serine protease [Pseudomonas fluorescens]	pup
Molecular Function	GO:0008233	4	peptidase activity	0.375812	HZ99_RS01930	WP_038440941.1	protease [Pseudomonas fluorescens]	pup
Molecular Function	GO:0043492	10	ATPase activity, coupled to movement of substances	0.2002	HZ99_RS18940	WP_038445178.1	taurine transporter ATP-binding subunit [Pseudomonas fluorescens]	pup
Molecular Function	GO:0043492	10	ATPase activity, coupled to movement of substances	0.2002	HZ99_RS18395	WP_038445051.1	ABC transporter permease [Pseudomonas fluorescens]	pup
Molecular Function	GO:0022853	6	active ion transmembrane transporter activity	0.117116	HZ99_RS18940	WP_038445178.1	taurine transporter ATP-binding subunit [Pseudomonas fluorescens]	pup
Molecular Function	GO:0022853	6	active ion transmembrane transporter activity	0.117116	HZ99_RS18395	WP_038445051.1	ABC transporter permease [Pseudomonas fluorescens]	pup
Molecular Function	GO:0016209	2	antioxidant activity	0.0851151	HZ99_RS15975	WP_038444304.1	peroxidase [Pseudomonas fluorescens]	pup
Molecular Function	GO:0016209	2	antioxidant activity	0.0851151	HZ99_RS06590	WP_038441930.1	alkylhydroperoxidase [Pseudomonas fluorescens]	pup
Molecular Function	GO:0015405	6	P-P-bond-hydrolysis-driven transmembrane transporter activity	0.225173	HZ99_RS18940	WP_038445178.1	taurine transporter ATP-binding subunit [Pseudomonas fluorescens]	pup
Molecular Function	GO:0015405	6	P-P-bond-hydrolysis-driven transmembrane transporter activity	0.225173	HZ99_RS18395	WP_038445051.1	ABC transporter permease [Pseudomonas fluorescens]	pup
Molecular Function	GO:0050660	6	flavin adenine dinucleotide binding	0.282036	HZ99_RS24540	WP_038446670.1	acyl-CoA dehydrogenase [Pseudomonas fluorescens]	pup
Molecular Function	GO:0050660	6	flavin adenine dinucleotide binding	0.282036	HZ99_RS24545	WP_038446671.1	acyl-CoA dehydrogenase [Pseudomonas fluorescens]	pup
Molecular Function	GO:0016775	5	phosphotransferase activity, nitrogenous group as acceptor	0.351145	HZ99_RS22105	WP_038446051.1	chemotaxis protein [Pseudomonas fluorescens]	pup
Molecular Function	GO:0016775	5	phosphotransferase activity, nitrogenous group as acceptor	0.351145	HZ99_RS20630	WP_038445657.1	hybrid sensor histidine kinase/response regulator [Pseudomonas fluorescens]	pup
Molecular Function	GO:0016614	4	oxidoreductase activity, acting on CH-OH group of donors	0.375812	HZ99_RS24575	WP_038446678.1	3-hydroxyacyl-CoA dehydrogenase [Pseudomonas fluorescens]	pup
Molecular Function	GO:0016614	4	oxidoreductase activity, acting on CH-OH group of donors	0.375812	HZ99_RS24535	WP_038446669.1	3-hydroxyacyl-CoA dehydrogenase [Pseudomonas fluorescens]	pup
Molecular Function	GO:0003995	5	acyl-CoA dehydrogenase activity	0.0438228	HZ99_RS24540	WP_038446670.1	acyl-CoA dehydrogenase [Pseudomonas fluorescens]	pup
Molecular Function	GO:0003995	5	acyl-CoA dehydrogenase activity	0.0438228	HZ99_RS24545	WP_038446671.1	acyl-CoA dehydrogenase [Pseudomonas fluorescens]	pup
Molecular Function	GO:0016684	4	oxidoreductase activity, acting on peroxide as acceptor	0.0521559	HZ99_RS15975	WP_038444304.1	peroxidase [Pseudomonas fluorescens]	pup
Molecular Function	GO:0016684	4	oxidoreductase activity, acting on peroxide as acceptor	0.0521559	HZ99_RS06590	WP_038441930.1	alkylhydroperoxidase [Pseudomonas fluorescens]	pup
Molecular Function	GO:0038023	4	signaling receptor activity	0.369677	HZ99_RS22105	WP_038446051.1	chemotaxis protein [Pseudomonas fluorescens]	pup
Molecular Function	GO:0038023	4	signaling receptor activity	0.369677	HZ99_RS20630	WP_038445657.1	hybrid sensor histidine kinase/response regulator [Pseudomonas fluorescens]	pup
Molecular Function	GO:0042623	9	ATPase activity, coupled	0.344929	HZ99_RS18940	WP_038445178.1	taurine transporter ATP-binding subunit [Pseudomonas fluorescens]	pup
Molecular Function	GO:0042623	9	ATPase activity, coupled	0.344929	HZ99_RS18395	WP_038445051.1	ABC transporter permease [Pseudomonas fluorescens]	pup
Molecular Function	GO:0051920	5	peroxiredoxin activity	0.0115551	HZ99_RS15975	WP_038444304.1	peroxidase [Pseudomonas fluorescens]	pup
Molecular Function	GO:0051920	5	peroxiredoxin activity	0.0115551	HZ99_RS06590	WP_038441930.1	alkylhydroperoxidase [Pseudomonas fluorescens]	pup
Molecular Function	GO:0003857	6	3-hydroxyacyl-CoA dehydrogenase activity	0.0055702	HZ99_RS24575	WP_038446678.1	3-hydroxyacyl-CoA dehydrogenase [Pseudomonas fluorescens]	pup
Molecular Function	GO:0003857	6	3-hydroxyacyl-CoA dehydrogenase activity	0.0055702	HZ99_RS24535	WP_038446669.1	3-hydroxyacyl-CoA dehydrogenase [Pseudomonas fluorescens]	pup
Molecular Function	GO:0042625	12	ATPase coupled ion transmembrane transporter activity	0.10613	HZ99_RS18940	WP_038445178.1	taurine transporter ATP-binding subunit [Pseudomonas fluorescens]	pup
Molecular Function	GO:0042625	12	ATPase coupled ion transmembrane transporter activity	0.10613	HZ99_RS18395	WP_038445051.1	ABC transporter permease [Pseudomonas fluorescens]	pup
Molecular Function	GO:0000155	8	phosphorelay sensor kinase activity	0.351145	HZ99_RS22105	WP_038446051.1	chemotaxis protein [Pseudomonas fluorescens]	pup
Molecular Function	GO:0000155	8	phosphorelay sensor kinase activity	0.351145	HZ99_RS20630	WP_038445657.1	hybrid sensor histidine kinase/response regulator [Pseudomonas fluorescens]	pup
Molecular Function	GO:0015291	5	secondary active transmembrane transporter activity	0.10613	HZ99_RS18395	WP_038445051.1	ABC transporter permease [Pseudomonas fluorescens]	pup
Molecular Function	GO:0015291	5	secondary active transmembrane transporter activity	0.10613	HZ99_RS16755	WP_038444523.1	"phosphate ABC transporter, permease protein PstA [Pseudomonas fluorescens]"	pup
Molecular Function	GO:0004673	7	protein histidine kinase activity	0.351145	HZ99_RS22105	WP_038446051.1	chemotaxis protein [Pseudomonas fluorescens]	pup
Molecular Function	GO:0004673	7	protein histidine kinase activity	0.351145	HZ99_RS20630	WP_038445657.1	hybrid sensor histidine kinase/response regulator [Pseudomonas fluorescens]	pup
Molecular Function	GO:0043225	13	ATPase-coupled anion transmembrane transporter activity	0.03239	HZ99_RS18940	WP_038445178.1	taurine transporter ATP-binding subunit [Pseudomonas fluorescens]	pup
Molecular Function	GO:0043225	13	ATPase-coupled anion transmembrane transporter activity	0.03239	HZ99_RS18395	WP_038445051.1	ABC transporter permease [Pseudomonas fluorescens]	pup
Molecular Function	GO:0016491	3	oxidoreductase activity	0.0496577	HZ99_RS22465	WP_038446137.1	cytochrome c biogenesis protein CcsA [Pseudomonas fluorescens]	pup
Molecular Function	GO:0016491	3	oxidoreductase activity	0.0496577	HZ99_RS24575	WP_038446678.1	3-hydroxyacyl-CoA dehydrogenase [Pseudomonas fluorescens]	pup
Molecular Function	GO:0016491	3	oxidoreductase activity	0.0496577	HZ99_RS24540	WP_038446670.1	acyl-CoA dehydrogenase [Pseudomonas fluorescens]	pup
Molecular Function	GO:0016491	3	oxidoreductase activity	0.0496577	HZ99_RS15975	WP_038444304.1	peroxidase [Pseudomonas fluorescens]	pup
Molecular Function	GO:0016491	3	oxidoreductase activity	0.0496577	HZ99_RS24535	WP_038446669.1	3-hydroxyacyl-CoA dehydrogenase [Pseudomonas fluorescens]	pup
Molecular Function	GO:0016491	3	oxidoreductase activity	0.0496577	HZ99_RS24545	WP_038446671.1	acyl-CoA dehydrogenase [Pseudomonas fluorescens]	pup
Molecular Function	GO:0016491	3	oxidoreductase activity	0.0496577	HZ99_RS06590	WP_038441930.1	alkylhydroperoxidase [Pseudomonas fluorescens]	pup
Molecular Function	GO:0016491	3	oxidoreductase activity	0.0496577	HZ99_RS01850	WP_038440923.1	alpha-ketoglutarate dehydrogenase [Pseudomonas fluorescens]	pup
Molecular Function	GO:0016491	3	oxidoreductase activity	0.0496577	HZ99_RS04300	WP_038441553.1	anaerobic ribonucleoside triphosphate reductase [Pseudomonas fluorescens]	pup
Molecular Function	GO:0016491	3	oxidoreductase activity	0.0496577	HZ99_RS27240	WP_038447698.1	alkanesulfonate monooxygenase [Pseudomonas fluorescens]	pup
Molecular Function	GO:0016491	3	oxidoreductase activity	0.0496577	HZ99_RS16495	WP_038444460.1	D-amino acid dehydrogenase small subunit [Pseudomonas fluorescens]	pup
Molecular Function	GO:0016491	3	oxidoreductase activity	0.0496577	HZ99_RS06775	WP_038447969.1	"3,4-dihydroxyphenylacetate 2,3-dioxygenase [Pseudomonas fluorescens]"	pup
Molecular Function	GO:0016491	3	oxidoreductase activity	0.0496577	HZ99_RS04820	WP_038441636.1	NADPH:quinone reductase [Pseudomonas fluorescens]	pup
Molecular Function	GO:0016627	4	oxidoreductase activity, acting on the CH-CH group of donors	0.163537	HZ99_RS24540	WP_038446670.1	acyl-CoA dehydrogenase [Pseudomonas fluorescens]	pup
Molecular Function	GO:0016627	4	oxidoreductase activity, acting on the CH-CH group of donors	0.163537	HZ99_RS24545	WP_038446671.1	acyl-CoA dehydrogenase [Pseudomonas fluorescens]	pup
Molecular Function	GO:0008509	6	anion transmembrane transporter activity	0.244069	HZ99_RS18940	WP_038445178.1	taurine transporter ATP-binding subunit [Pseudomonas fluorescens]	pup
Molecular Function	GO:0008509	6	anion transmembrane transporter activity	0.244069	HZ99_RS18395	WP_038445051.1	ABC transporter permease [Pseudomonas fluorescens]	pup
Molecular Function	GO:0015399	5	primary active transmembrane transporter activity	0.225173	HZ99_RS18940	WP_038445178.1	taurine transporter ATP-binding subunit [Pseudomonas fluorescens]	pup
Molecular Function	GO:0015399	5	primary active transmembrane transporter activity	0.225173	HZ99_RS18395	WP_038445051.1	ABC transporter permease [Pseudomonas fluorescens]	pup
Molecular Function	GO:0016616	5	oxidoreductase activity, acting on the CH-OH group of donors, NAD or NADP as acceptor	0.206412	HZ99_RS24575	WP_038446678.1	3-hydroxyacyl-CoA dehydrogenase [Pseudomonas fluorescens]	pup
Molecular Function	GO:0016616	5	oxidoreductase activity, acting on the CH-OH group of donors, NAD or NADP as acceptor	0.206412	HZ99_RS24535	WP_038446669.1	3-hydroxyacyl-CoA dehydrogenase [Pseudomonas fluorescens]	pup
Molecular Function	GO:0016820	5	hydrolase activity, acting on acid anhydrides, catalyzing transmembrane movement of substances	0.244069	HZ99_RS18940	WP_038445178.1	taurine transporter ATP-binding subunit [Pseudomonas fluorescens]	pup
Molecular Function	GO:0016820	5	hydrolase activity, acting on acid anhydrides, catalyzing transmembrane movement of substances	0.244069	HZ99_RS18395	WP_038445051.1	ABC transporter permease [Pseudomonas fluorescens]	pup
Molecular Function	GO:0022804	4	active transmembrane transporter activity	0.215395	HZ99_RS18940	WP_038445178.1	taurine transporter ATP-binding subunit [Pseudomonas fluorescens]	pup
Molecular Function	GO:0022804	4	active transmembrane transporter activity	0.215395	HZ99_RS18395	WP_038445051.1	ABC transporter permease [Pseudomonas fluorescens]	pup
Molecular Function	GO:0022804	4	active transmembrane transporter activity	0.215395	HZ99_RS16755	WP_038444523.1	"phosphate ABC transporter, permease protein PstA [Pseudomonas fluorescens]"	pup
Molecular Function	GO:1901682	4	sulfur compound transmembrane transporter activity	0.0115551	HZ99_RS18940	WP_038445178.1	taurine transporter ATP-binding subunit [Pseudomonas fluorescens]	pup
Molecular Function	GO:1901682	4	sulfur compound transmembrane transporter activity	0.0115551	HZ99_RS18395	WP_038445051.1	ABC transporter permease [Pseudomonas fluorescens]	pup
Molecular Function	GO:0042626	11	ATPase activity, coupled to transmembrane movement of substances	0.2002	HZ99_RS18940	WP_038445178.1	taurine transporter ATP-binding subunit [Pseudomonas fluorescens]	pup
Molecular Function	GO:0042626	11	ATPase activity, coupled to transmembrane movement of substances	0.2002	HZ99_RS18395	WP_038445051.1	ABC transporter permease [Pseudomonas fluorescens]	pup
Biological Process	GO:0044700	3	single organism signaling	0.18817	HZ99_RS25300	WP_038446964.1	sigma-54-dependent Fis family transcriptional regulator [Pseudomonas fluorescens]	pup
Biological Process	GO:0044700	3	single organism signaling	0.18817	HZ99_RS22105	WP_038446051.1	chemotaxis protein [Pseudomonas fluorescens]	pup
Biological Process	GO:0044700	3	single organism signaling	0.18817	HZ99_RS04980	WP_050492802.1	MULTISPECIES: DNA-binding response regulator [Pseudomonas fluorescens group]	pup
Biological Process	GO:0044700	3	single organism signaling	0.18817	HZ99_RS20630	WP_038445657.1	hybrid sensor histidine kinase/response regulator [Pseudomonas fluorescens]	pup
Biological Process	GO:0044700	3	single organism signaling	0.18817	HZ99_RS00870	WP_038440591.1	DNA-binding response regulator [Pseudomonas fluorescens]	pup
Biological Process	GO:0044255	5	cellular lipid metabolic process	0.293588	HZ99_RS24575	WP_038446678.1	3-hydroxyacyl-CoA dehydrogenase [Pseudomonas fluorescens]	pup
Biological Process	GO:0044255	5	cellular lipid metabolic process	0.293588	HZ99_RS24535	WP_038446669.1	3-hydroxyacyl-CoA dehydrogenase [Pseudomonas fluorescens]	pup
Biological Process	GO:0032787	8	monocarboxylic acid metabolic process	0.357438	HZ99_RS24575	WP_038446678.1	3-hydroxyacyl-CoA dehydrogenase [Pseudomonas fluorescens]	pup
Biological Process	GO:0032787	8	monocarboxylic acid metabolic process	0.357438	HZ99_RS24535	WP_038446669.1	3-hydroxyacyl-CoA dehydrogenase [Pseudomonas fluorescens]	pup
Biological Process	GO:0051716	3	cellular response to stimulus	0.191124	HZ99_RS25300	WP_038446964.1	sigma-54-dependent Fis family transcriptional regulator [Pseudomonas fluorescens]	pup
Biological Process	GO:0051716	3	cellular response to stimulus	0.191124	HZ99_RS01090	WP_038440688.1	3-methyladenine DNA glycosylase [Pseudomonas fluorescens]	pup
Biological Process	GO:0051716	3	cellular response to stimulus	0.191124	HZ99_RS22105	WP_038446051.1	chemotaxis protein [Pseudomonas fluorescens]	pup
Biological Process	GO:0051716	3	cellular response to stimulus	0.191124	HZ99_RS04980	WP_050492802.1	MULTISPECIES: DNA-binding response regulator [Pseudomonas fluorescens group]	pup
Biological Process	GO:0051716	3	cellular response to stimulus	0.191124	HZ99_RS20630	WP_038445657.1	hybrid sensor histidine kinase/response regulator [Pseudomonas fluorescens]	pup
Biological Process	GO:0051716	3	cellular response to stimulus	0.191124	HZ99_RS00870	WP_038440591.1	DNA-binding response regulator [Pseudomonas fluorescens]	pup
Biological Process	GO:0015698	7	inorganic anion transport	0.0530242	HZ99_RS18395	WP_038445051.1	ABC transporter permease [Pseudomonas fluorescens]	pup
Biological Process	GO:0015698	7	inorganic anion transport	0.0530242	HZ99_RS16755	WP_038444523.1	"phosphate ABC transporter, permease protein PstA [Pseudomonas fluorescens]"	pup
Biological Process	GO:0072348	6	sulfur compound transport	0.000538941	HZ99_RS18945	WP_038445179.1	taurine ABC transporter substrate-binding protein [Pseudomonas fluorescens]	pup
Biological Process	GO:0072348	6	sulfur compound transport	0.000538941	HZ99_RS18940	WP_038445178.1	taurine transporter ATP-binding subunit [Pseudomonas fluorescens]	pup
Biological Process	GO:0072348	6	sulfur compound transport	0.000538941	HZ99_RS18395	WP_038445051.1	ABC transporter permease [Pseudomonas fluorescens]	pup
Biological Process	GO:0000160	7	phosphorelay signal transduction system	0.0458187	HZ99_RS25300	WP_038446964.1	sigma-54-dependent Fis family transcriptional regulator [Pseudomonas fluorescens]	pup
Biological Process	GO:0000160	7	phosphorelay signal transduction system	0.0458187	HZ99_RS22105	WP_038446051.1	chemotaxis protein [Pseudomonas fluorescens]	pup
Biological Process	GO:0000160	7	phosphorelay signal transduction system	0.0458187	HZ99_RS04980	WP_050492802.1	MULTISPECIES: DNA-binding response regulator [Pseudomonas fluorescens group]	pup
Biological Process	GO:0000160	7	phosphorelay signal transduction system	0.0458187	HZ99_RS20630	WP_038445657.1	hybrid sensor histidine kinase/response regulator [Pseudomonas fluorescens]	pup
Biological Process	GO:0000160	7	phosphorelay signal transduction system	0.0458187	HZ99_RS00870	WP_038440591.1	DNA-binding response regulator [Pseudomonas fluorescens]	pup
Biological Process	GO:0006811	5	ion transport	0.116275	HZ99_RS22075	WP_038446045.1	cation transporter [Pseudomonas fluorescens]	pup
Biological Process	GO:0006811	5	ion transport	0.116275	HZ99_RS18945	WP_038445179.1	taurine ABC transporter substrate-binding protein [Pseudomonas fluorescens]	pup
Biological Process	GO:0006811	5	ion transport	0.116275	HZ99_RS18940	WP_038445178.1	taurine transporter ATP-binding subunit [Pseudomonas fluorescens]	pup
Biological Process	GO:0006811	5	ion transport	0.116275	HZ99_RS18395	WP_038445051.1	ABC transporter permease [Pseudomonas fluorescens]	pup
Biological Process	GO:0006811	5	ion transport	0.116275	HZ99_RS16755	WP_038444523.1	"phosphate ABC transporter, permease protein PstA [Pseudomonas fluorescens]"	pup
Biological Process	GO:0007165	5	signal transduction	0.18817	HZ99_RS25300	WP_038446964.1	sigma-54-dependent Fis family transcriptional regulator [Pseudomonas fluorescens]	pup
Biological Process	GO:0007165	5	signal transduction	0.18817	HZ99_RS22105	WP_038446051.1	chemotaxis protein [Pseudomonas fluorescens]	pup
Biological Process	GO:0007165	5	signal transduction	0.18817	HZ99_RS04980	WP_050492802.1	MULTISPECIES: DNA-binding response regulator [Pseudomonas fluorescens group]	pup
Biological Process	GO:0007165	5	signal transduction	0.18817	HZ99_RS20630	WP_038445657.1	hybrid sensor histidine kinase/response regulator [Pseudomonas fluorescens]	pup
Biological Process	GO:0007165	5	signal transduction	0.18817	HZ99_RS00870	WP_038440591.1	DNA-binding response regulator [Pseudomonas fluorescens]	pup
Biological Process	GO:0007154	3	cell communication	0.213335	HZ99_RS25300	WP_038446964.1	sigma-54-dependent Fis family transcriptional regulator [Pseudomonas fluorescens]	pup
Biological Process	GO:0007154	3	cell communication	0.213335	HZ99_RS22105	WP_038446051.1	chemotaxis protein [Pseudomonas fluorescens]	pup
Biological Process	GO:0007154	3	cell communication	0.213335	HZ99_RS04980	WP_050492802.1	MULTISPECIES: DNA-binding response regulator [Pseudomonas fluorescens group]	pup
Biological Process	GO:0007154	3	cell communication	0.213335	HZ99_RS20630	WP_038445657.1	hybrid sensor histidine kinase/response regulator [Pseudomonas fluorescens]	pup
Biological Process	GO:0007154	3	cell communication	0.213335	HZ99_RS00870	WP_038440591.1	DNA-binding response regulator [Pseudomonas fluorescens]	pup
Biological Process	GO:0006629	4	lipid metabolic process	0.380228	HZ99_RS24575	WP_038446678.1	3-hydroxyacyl-CoA dehydrogenase [Pseudomonas fluorescens]	pup
Biological Process	GO:0006629	4	lipid metabolic process	0.380228	HZ99_RS24535	WP_038446669.1	3-hydroxyacyl-CoA dehydrogenase [Pseudomonas fluorescens]	pup
Biological Process	GO:0055114	4	oxidation-reduction process	0.0344673	HZ99_RS22465	WP_038446137.1	cytochrome c biogenesis protein CcsA [Pseudomonas fluorescens]	pup
Biological Process	GO:0055114	4	oxidation-reduction process	0.0344673	HZ99_RS24575	WP_038446678.1	3-hydroxyacyl-CoA dehydrogenase [Pseudomonas fluorescens]	pup
Biological Process	GO:0055114	4	oxidation-reduction process	0.0344673	HZ99_RS24540	WP_038446670.1	acyl-CoA dehydrogenase [Pseudomonas fluorescens]	pup
Biological Process	GO:0055114	4	oxidation-reduction process	0.0344673	HZ99_RS15975	WP_038444304.1	peroxidase [Pseudomonas fluorescens]	pup
Biological Process	GO:0055114	4	oxidation-reduction process	0.0344673	HZ99_RS24535	WP_038446669.1	3-hydroxyacyl-CoA dehydrogenase [Pseudomonas fluorescens]	pup
Biological Process	GO:0055114	4	oxidation-reduction process	0.0344673	HZ99_RS24545	WP_038446671.1	acyl-CoA dehydrogenase [Pseudomonas fluorescens]	pup
Biological Process	GO:0055114	4	oxidation-reduction process	0.0344673	HZ99_RS06590	WP_038441930.1	alkylhydroperoxidase [Pseudomonas fluorescens]	pup
Biological Process	GO:0055114	4	oxidation-reduction process	0.0344673	HZ99_RS01850	WP_038440923.1	alpha-ketoglutarate dehydrogenase [Pseudomonas fluorescens]	pup
Biological Process	GO:0055114	4	oxidation-reduction process	0.0344673	HZ99_RS04300	WP_038441553.1	anaerobic ribonucleoside triphosphate reductase [Pseudomonas fluorescens]	pup
Biological Process	GO:0055114	4	oxidation-reduction process	0.0344673	HZ99_RS27240	WP_038447698.1	alkanesulfonate monooxygenase [Pseudomonas fluorescens]	pup
Biological Process	GO:0055114	4	oxidation-reduction process	0.0344673	HZ99_RS16495	WP_038444460.1	D-amino acid dehydrogenase small subunit [Pseudomonas fluorescens]	pup
Biological Process	GO:0055114	4	oxidation-reduction process	0.0344673	HZ99_RS04820	WP_038441636.1	NADPH:quinone reductase [Pseudomonas fluorescens]	pup
Biological Process	GO:0023052	2	signaling	0.18817	HZ99_RS25300	WP_038446964.1	sigma-54-dependent Fis family transcriptional regulator [Pseudomonas fluorescens]	pup
Biological Process	GO:0023052	2	signaling	0.18817	HZ99_RS22105	WP_038446051.1	chemotaxis protein [Pseudomonas fluorescens]	pup
Biological Process	GO:0023052	2	signaling	0.18817	HZ99_RS04980	WP_050492802.1	MULTISPECIES: DNA-binding response regulator [Pseudomonas fluorescens group]	pup
Biological Process	GO:0023052	2	signaling	0.18817	HZ99_RS20630	WP_038445657.1	hybrid sensor histidine kinase/response regulator [Pseudomonas fluorescens]	pup
Biological Process	GO:0023052	2	signaling	0.18817	HZ99_RS00870	WP_038440591.1	DNA-binding response regulator [Pseudomonas fluorescens]	pup
Biological Process	GO:0042918	8	alkanesulfonate transport	0.000709407	HZ99_RS18945	WP_038445179.1	taurine ABC transporter substrate-binding protein [Pseudomonas fluorescens]	pup
Biological Process	GO:0042918	8	alkanesulfonate transport	0.000709407	HZ99_RS18940	WP_038445178.1	taurine transporter ATP-binding subunit [Pseudomonas fluorescens]	pup
Biological Process	GO:0015734	9	taurine transport	0.000709407	HZ99_RS18945	WP_038445179.1	taurine ABC transporter substrate-binding protein [Pseudomonas fluorescens]	pup
Biological Process	GO:0015734	9	taurine transport	0.000709407	HZ99_RS18940	WP_038445178.1	taurine transporter ATP-binding subunit [Pseudomonas fluorescens]	pup
Biological Process	GO:0006508	6	proteolysis	0.276009	HZ99_RS02955	WP_038441255.1	serine protease [Pseudomonas fluorescens]	pup
Biological Process	GO:0006508	6	proteolysis	0.276009	HZ99_RS01930	WP_038440941.1	protease [Pseudomonas fluorescens]	pup
Biological Process	GO:0042908	6	xenobiotic transport	0.00140471	HZ99_RS18945	WP_038445179.1	taurine ABC transporter substrate-binding protein [Pseudomonas fluorescens]	pup
Biological Process	GO:0042908	6	xenobiotic transport	0.00140471	HZ99_RS18940	WP_038445178.1	taurine transporter ATP-binding subunit [Pseudomonas fluorescens]	pup
Biological Process	GO:0035556	6	intracellular signal transduction	0.0484784	HZ99_RS25300	WP_038446964.1	sigma-54-dependent Fis family transcriptional regulator [Pseudomonas fluorescens]	pup
Biological Process	GO:0035556	6	intracellular signal transduction	0.0484784	HZ99_RS22105	WP_038446051.1	chemotaxis protein [Pseudomonas fluorescens]	pup
Biological Process	GO:0035556	6	intracellular signal transduction	0.0484784	HZ99_RS04980	WP_050492802.1	MULTISPECIES: DNA-binding response regulator [Pseudomonas fluorescens group]	pup
Biological Process	GO:0035556	6	intracellular signal transduction	0.0484784	HZ99_RS20630	WP_038445657.1	hybrid sensor histidine kinase/response regulator [Pseudomonas fluorescens]	pup
Biological Process	GO:0035556	6	intracellular signal transduction	0.0484784	HZ99_RS00870	WP_038440591.1	DNA-binding response regulator [Pseudomonas fluorescens]	pup
Biological Process	GO:0006631	9	fatty acid metabolic process	0.083445	HZ99_RS24575	WP_038446678.1	3-hydroxyacyl-CoA dehydrogenase [Pseudomonas fluorescens]	pup
Biological Process	GO:0006631	9	fatty acid metabolic process	0.083445	HZ99_RS24535	WP_038446669.1	3-hydroxyacyl-CoA dehydrogenase [Pseudomonas fluorescens]	pup
Biological Process	GO:0006820	6	anion transport	0.0404851	HZ99_RS18945	WP_038445179.1	taurine ABC transporter substrate-binding protein [Pseudomonas fluorescens]	pup
Biological Process	GO:0006820	6	anion transport	0.0404851	HZ99_RS18940	WP_038445178.1	taurine transporter ATP-binding subunit [Pseudomonas fluorescens]	pup
Biological Process	GO:0006820	6	anion transport	0.0404851	HZ99_RS18395	WP_038445051.1	ABC transporter permease [Pseudomonas fluorescens]	pup
Biological Process	GO:0006820	6	anion transport	0.0404851	HZ99_RS16755	WP_038444523.1	"phosphate ABC transporter, permease protein PstA [Pseudomonas fluorescens]"	pup
Biological Process	GO:0015711	7	organic anion transport	0.240871	HZ99_RS18945	WP_038445179.1	taurine ABC transporter substrate-binding protein [Pseudomonas fluorescens]	pup
Biological Process	GO:0015711	7	organic anion transport	0.240871	HZ99_RS18940	WP_038445178.1	taurine transporter ATP-binding subunit [Pseudomonas fluorescens]	pup
Biological Process	GO:0071705	5	nitrogen compound transport	0.385877	HZ99_RS18945	WP_038445179.1	taurine ABC transporter substrate-binding protein [Pseudomonas fluorescens]	pup
Biological Process	GO:0071705	5	nitrogen compound transport	0.385877	HZ99_RS18940	WP_038445178.1	taurine transporter ATP-binding subunit [Pseudomonas fluorescens]	pup

## Sheet: mup
GO Terms Level 1	GO Terms Description	GO Terms Level	GO Terms ID	Mapping	Background	All Mapping	All Background	Fold Enrichment	Fisher' exact test P value	-log10(p value)	Related Protein
Cellular Component	outer membrane	3	GO:0019867	2	56	7	1163	5.93	0.0409315	1.39	HZ99_RS02950 HZ99_RS02945
Molecular Function	transporter activity	2	GO:0005215	5	377	11	3018	3.64	0.00719491	2.14	HZ99_RS18410 HZ99_RS02945 HZ99_RS18400 HZ99_RS15950 HZ99_RS03750
	ATPase activity, coupled to movement of substances	10	GO:0043492	2	49	11	3018	11.2	0.0129379	1.89	HZ99_RS18410 HZ99_RS18400
	ATPase activity, coupled to transmembrane movement of substances	11	GO:0042626	2	49	11	3018	11.2	0.0129379	1.89	HZ99_RS18410 HZ99_RS18400
	ATPase activity	8	GO:0016887	3	145	11	3018	5.68	0.0134856	1.87	HZ99_RS18410 HZ99_RS18400 HZ99_RS15950
	primary active transmembrane transporter activity	5	GO:0015399	2	53	11	3018	10.35	0.0150399	1.82	HZ99_RS18410 HZ99_RS18400
	P-P-bond-hydrolysis-driven transmembrane transporter activity	6	GO:0015405	2	53	11	3018	10.35	0.0150399	1.82	HZ99_RS18410 HZ99_RS18400
	hydrolase activity, acting on acid anhydrides, catalyzing transmembrane movement of substances	5	GO:0016820	2	56	11	3018	9.8	0.016708	1.78	HZ99_RS18410 HZ99_RS18400
	nucleoside-triphosphatase activity	7	GO:0017111	3	174	11	3018	4.73	0.022047	1.66	HZ99_RS18410 HZ99_RS18400 HZ99_RS15950
Biological Process	transport	4	GO:0006810	7	636	10	2815	3.1	0.00183146	2.74	HZ99_RS15955 HZ99_RS18410 HZ99_RS02945 HZ99_RS18400 HZ99_RS15950 HZ99_RS03750 HZ99_RS15945
	establishment of localization	3	GO:0051234	7	637	10	2815	3.09	0.00184968	2.73	HZ99_RS15955 HZ99_RS18410 HZ99_RS02945 HZ99_RS18400 HZ99_RS15950 HZ99_RS03750 HZ99_RS15945
	localization	2	GO:0051179	7	656	10	2815	3	0.00222497	2.65	HZ99_RS15955 HZ99_RS18410 HZ99_RS02945 HZ99_RS18400 HZ99_RS15950 HZ99_RS03750 HZ99_RS15945

## Sheet: mup GO2Protein
GO Terms Level 1	GO Terms ID	GO Terms Level	GO Terms Description	Fisher's exact test P value	HZ99_RS00010
Cellular Component	GO:0019867	3	outer membrane	0.0409315	HZ99_RS02950	WP_051903273.1	outer membrane autotransporter barrel domain-containing protein	mup
Cellular Component	GO:0019867	3	outer membrane	0.0409315	HZ99_RS02945	WP_038441251.1	peptidase	mup
Molecular Function	GO:0032553	6	ribonucleotide binding	0.115622	HZ99_RS18410	WP_038445056.1	sulfate ABC transporter ATP-binding protein	mup
Molecular Function	GO:0032553	6	ribonucleotide binding	0.115622	HZ99_RS27230	WP_038447695.1	Fis family transcriptional regulator	mup
Molecular Function	GO:0032553	6	ribonucleotide binding	0.115622	HZ99_RS15950	WP_038444290.1	aliphatic sulfonates ABC transporter ATP-binding protein	mup
Molecular Function	GO:0043492	10	ATPase activity, coupled to movement of substances	0.0129379	HZ99_RS18410	WP_038445056.1	sulfate ABC transporter ATP-binding protein	mup
Molecular Function	GO:0043492	10	ATPase activity, coupled to movement of substances	0.0129379	HZ99_RS18400	WP_032856532.1	sulfate ABC transporter permease subunit CysT	mup
Molecular Function	GO:0032550	6	purine ribonucleoside binding	0.0914801	HZ99_RS18410	WP_038445056.1	sulfate ABC transporter ATP-binding protein	mup
Molecular Function	GO:0032550	6	purine ribonucleoside binding	0.0914801	HZ99_RS27230	WP_038447695.1	Fis family transcriptional regulator	mup
Molecular Function	GO:0032550	6	purine ribonucleoside binding	0.0914801	HZ99_RS15950	WP_038444290.1	aliphatic sulfonates ABC transporter ATP-binding protein	mup
Molecular Function	GO:0043168	4	anion binding	0.253048	HZ99_RS18410	WP_038445056.1	sulfate ABC transporter ATP-binding protein	mup
Molecular Function	GO:0043168	4	anion binding	0.253048	HZ99_RS27230	WP_038447695.1	Fis family transcriptional regulator	mup
Molecular Function	GO:0043168	4	anion binding	0.253048	HZ99_RS15950	WP_038444290.1	aliphatic sulfonates ABC transporter ATP-binding protein	mup
Molecular Function	GO:0030554	7	adenyl nucleotide binding	0.0783848	HZ99_RS18410	WP_038445056.1	sulfate ABC transporter ATP-binding protein	mup
Molecular Function	GO:0030554	7	adenyl nucleotide binding	0.0783848	HZ99_RS27230	WP_038447695.1	Fis family transcriptional regulator	mup
Molecular Function	GO:0030554	7	adenyl nucleotide binding	0.0783848	HZ99_RS15950	WP_038444290.1	aliphatic sulfonates ABC transporter ATP-binding protein	mup
Molecular Function	GO:0032559	8	adenyl ribonucleotide binding	0.0777224	HZ99_RS18410	WP_038445056.1	sulfate ABC transporter ATP-binding protein	mup
Molecular Function	GO:0032559	8	adenyl ribonucleotide binding	0.0777224	HZ99_RS27230	WP_038447695.1	Fis family transcriptional regulator	mup
Molecular Function	GO:0032559	8	adenyl ribonucleotide binding	0.0777224	HZ99_RS15950	WP_038444290.1	aliphatic sulfonates ABC transporter ATP-binding protein	mup
Molecular Function	GO:0035639	5	purine ribonucleoside triphosphate binding	0.0900568	HZ99_RS18410	WP_038445056.1	sulfate ABC transporter ATP-binding protein	mup
Molecular Function	GO:0035639	5	purine ribonucleoside triphosphate binding	0.0900568	HZ99_RS27230	WP_038447695.1	Fis family transcriptional regulator	mup
Molecular Function	GO:0035639	5	purine ribonucleoside triphosphate binding	0.0900568	HZ99_RS15950	WP_038444290.1	aliphatic sulfonates ABC transporter ATP-binding protein	mup
Molecular Function	GO:0005524	9	ATP binding	0.0764056	HZ99_RS18410	WP_038445056.1	sulfate ABC transporter ATP-binding protein	mup
Molecular Function	GO:0005524	9	ATP binding	0.0764056	HZ99_RS27230	WP_038447695.1	Fis family transcriptional regulator	mup
Molecular Function	GO:0005524	9	ATP binding	0.0764056	HZ99_RS15950	WP_038444290.1	aliphatic sulfonates ABC transporter ATP-binding protein	mup
Molecular Function	GO:0001882	4	nucleoside binding	0.0921956	HZ99_RS18410	WP_038445056.1	sulfate ABC transporter ATP-binding protein	mup
Molecular Function	GO:0001882	4	nucleoside binding	0.0921956	HZ99_RS27230	WP_038447695.1	Fis family transcriptional regulator	mup
Molecular Function	GO:0001882	4	nucleoside binding	0.0921956	HZ99_RS15950	WP_038444290.1	aliphatic sulfonates ABC transporter ATP-binding protein	mup
Molecular Function	GO:0000166	5	nucleotide binding	0.227305	HZ99_RS18410	WP_038445056.1	sulfate ABC transporter ATP-binding protein	mup
Molecular Function	GO:0000166	5	nucleotide binding	0.227305	HZ99_RS27230	WP_038447695.1	Fis family transcriptional regulator	mup
Molecular Function	GO:0000166	5	nucleotide binding	0.227305	HZ99_RS15950	WP_038444290.1	aliphatic sulfonates ABC transporter ATP-binding protein	mup
Molecular Function	GO:0017111	7	nucleoside-triphosphatase activity	0.022047	HZ99_RS18410	WP_038445056.1	sulfate ABC transporter ATP-binding protein	mup
Molecular Function	GO:0017111	7	nucleoside-triphosphatase activity	0.022047	HZ99_RS18400	WP_032856532.1	sulfate ABC transporter permease subunit CysT	mup
Molecular Function	GO:0017111	7	nucleoside-triphosphatase activity	0.022047	HZ99_RS15950	WP_038444290.1	aliphatic sulfonates ABC transporter ATP-binding protein	mup
Molecular Function	GO:0015405	6	P-P-bond-hydrolysis-driven transmembrane transporter activity	0.0150399	HZ99_RS18410	WP_038445056.1	sulfate ABC transporter ATP-binding protein	mup
Molecular Function	GO:0015405	6	P-P-bond-hydrolysis-driven transmembrane transporter activity	0.0150399	HZ99_RS18400	WP_032856532.1	sulfate ABC transporter permease subunit CysT	mup
Molecular Function	GO:1901265	4	nucleoside phosphate binding	0.227305	HZ99_RS18410	WP_038445056.1	sulfate ABC transporter ATP-binding protein	mup
Molecular Function	GO:1901265	4	nucleoside phosphate binding	0.227305	HZ99_RS27230	WP_038447695.1	Fis family transcriptional regulator	mup
Molecular Function	GO:1901265	4	nucleoside phosphate binding	0.227305	HZ99_RS15950	WP_038444290.1	aliphatic sulfonates ABC transporter ATP-binding protein	mup
Molecular Function	GO:0015399	5	primary active transmembrane transporter activity	0.0150399	HZ99_RS18410	WP_038445056.1	sulfate ABC transporter ATP-binding protein	mup
Molecular Function	GO:0015399	5	primary active transmembrane transporter activity	0.0150399	HZ99_RS18400	WP_032856532.1	sulfate ABC transporter permease subunit CysT	mup
Molecular Function	GO:0016817	4	hydrolase activity, acting on acid anhydrides	0.0282126	HZ99_RS18410	WP_038445056.1	sulfate ABC transporter ATP-binding protein	mup
Molecular Function	GO:0016817	4	hydrolase activity, acting on acid anhydrides	0.0282126	HZ99_RS18400	WP_032856532.1	sulfate ABC transporter permease subunit CysT	mup
Molecular Function	GO:0016817	4	hydrolase activity, acting on acid anhydrides	0.0282126	HZ99_RS15950	WP_038444290.1	aliphatic sulfonates ABC transporter ATP-binding protein	mup
Molecular Function	GO:0016787	3	hydrolase activity	0.0929462	HZ99_RS02950	WP_051903273.1	outer membrane autotransporter barrel domain-containing protein	mup
Molecular Function	GO:0016787	3	hydrolase activity	0.0929462	HZ99_RS18410	WP_038445056.1	sulfate ABC transporter ATP-binding protein	mup
Molecular Function	GO:0016787	3	hydrolase activity	0.0929462	HZ99_RS18400	WP_032856532.1	sulfate ABC transporter permease subunit CysT	mup
Molecular Function	GO:0016787	3	hydrolase activity	0.0929462	HZ99_RS15950	WP_038444290.1	aliphatic sulfonates ABC transporter ATP-binding protein	mup
Molecular Function	GO:0016887	8	ATPase activity	0.0134856	HZ99_RS18410	WP_038445056.1	sulfate ABC transporter ATP-binding protein	mup
Molecular Function	GO:0016887	8	ATPase activity	0.0134856	HZ99_RS18400	WP_032856532.1	sulfate ABC transporter permease subunit CysT	mup
Molecular Function	GO:0016887	8	ATPase activity	0.0134856	HZ99_RS15950	WP_038444290.1	aliphatic sulfonates ABC transporter ATP-binding protein	mup
Molecular Function	GO:0016462	6	pyrophosphatase activity	0.0266846	HZ99_RS18410	WP_038445056.1	sulfate ABC transporter ATP-binding protein	mup
Molecular Function	GO:0016462	6	pyrophosphatase activity	0.0266846	HZ99_RS18400	WP_032856532.1	sulfate ABC transporter permease subunit CysT	mup
Molecular Function	GO:0016462	6	pyrophosphatase activity	0.0266846	HZ99_RS15950	WP_038444290.1	aliphatic sulfonates ABC transporter ATP-binding protein	mup
Molecular Function	GO:0016820	5	hydrolase activity, acting on acid anhydrides, catalyzing transmembrane movement of substances	0.016708	HZ99_RS18410	WP_038445056.1	sulfate ABC transporter ATP-binding protein	mup
Molecular Function	GO:0016820	5	hydrolase activity, acting on acid anhydrides, catalyzing transmembrane movement of substances	0.016708	HZ99_RS18400	WP_032856532.1	sulfate ABC transporter permease subunit CysT	mup
Molecular Function	GO:0016818	5	hydrolase activity, acting on acid anhydrides, in phosphorus-containing anhydrides	0.0274427	HZ99_RS18410	WP_038445056.1	sulfate ABC transporter ATP-binding protein	mup
Molecular Function	GO:0016818	5	hydrolase activity, acting on acid anhydrides, in phosphorus-containing anhydrides	0.0274427	HZ99_RS18400	WP_032856532.1	sulfate ABC transporter permease subunit CysT	mup
Molecular Function	GO:0016818	5	hydrolase activity, acting on acid anhydrides, in phosphorus-containing anhydrides	0.0274427	HZ99_RS15950	WP_038444290.1	aliphatic sulfonates ABC transporter ATP-binding protein	mup
Molecular Function	GO:0005215	2	transporter activity	0.00719491	HZ99_RS18410	WP_038445056.1	sulfate ABC transporter ATP-binding protein	mup
Molecular Function	GO:0005215	2	transporter activity	0.00719491	HZ99_RS02945	WP_038441251.1	peptidase	mup
Molecular Function	GO:0005215	2	transporter activity	0.00719491	HZ99_RS18400	WP_032856532.1	sulfate ABC transporter permease subunit CysT	mup
Molecular Function	GO:0005215	2	transporter activity	0.00719491	HZ99_RS15950	WP_038444290.1	aliphatic sulfonates ABC transporter ATP-binding protein	mup
Molecular Function	GO:0005215	2	transporter activity	0.00719491	HZ99_RS03750	WP_038441432.1	sugar ABC transporter substrate-binding protein	mup
Molecular Function	GO:0017076	6	purine nucleotide binding	0.0965427	HZ99_RS18410	WP_038445056.1	sulfate ABC transporter ATP-binding protein	mup
Molecular Function	GO:0017076	6	purine nucleotide binding	0.0965427	HZ99_RS27230	WP_038447695.1	Fis family transcriptional regulator	mup
Molecular Function	GO:0017076	6	purine nucleotide binding	0.0965427	HZ99_RS15950	WP_038444290.1	aliphatic sulfonates ABC transporter ATP-binding protein	mup
Molecular Function	GO:0022804	4	active transmembrane transporter activity	0.0448252	HZ99_RS18410	WP_038445056.1	sulfate ABC transporter ATP-binding protein	mup
Molecular Function	GO:0022804	4	active transmembrane transporter activity	0.0448252	HZ99_RS18400	WP_032856532.1	sulfate ABC transporter permease subunit CysT	mup
Molecular Function	GO:0043167	3	ion binding	0.228615	HZ99_RS18410	WP_038445056.1	sulfate ABC transporter ATP-binding protein	mup
Molecular Function	GO:0043167	3	ion binding	0.228615	HZ99_RS27230	WP_038447695.1	Fis family transcriptional regulator	mup
Molecular Function	GO:0043167	3	ion binding	0.228615	HZ99_RS15950	WP_038444290.1	aliphatic sulfonates ABC transporter ATP-binding protein	mup
Molecular Function	GO:0043167	3	ion binding	0.228615	HZ99_RS15945	WP_003213899.1	transporter	mup
Molecular Function	GO:0032549	5	ribonucleoside binding	0.0921956	HZ99_RS18410	WP_038445056.1	sulfate ABC transporter ATP-binding protein	mup
Molecular Function	GO:0032549	5	ribonucleoside binding	0.0921956	HZ99_RS27230	WP_038447695.1	Fis family transcriptional regulator	mup
Molecular Function	GO:0032549	5	ribonucleoside binding	0.0921956	HZ99_RS15950	WP_038444290.1	aliphatic sulfonates ABC transporter ATP-binding protein	mup
Molecular Function	GO:0097367	3	carbohydrate derivative binding	0.121233	HZ99_RS18410	WP_038445056.1	sulfate ABC transporter ATP-binding protein	mup
Molecular Function	GO:0097367	3	carbohydrate derivative binding	0.121233	HZ99_RS27230	WP_038447695.1	Fis family transcriptional regulator	mup
Molecular Function	GO:0097367	3	carbohydrate derivative binding	0.121233	HZ99_RS15950	WP_038444290.1	aliphatic sulfonates ABC transporter ATP-binding protein	mup
Molecular Function	GO:0042626	11	ATPase activity, coupled to transmembrane movement of substances	0.0129379	HZ99_RS18410	WP_038445056.1	sulfate ABC transporter ATP-binding protein	mup
Molecular Function	GO:0042626	11	ATPase activity, coupled to transmembrane movement of substances	0.0129379	HZ99_RS18400	WP_032856532.1	sulfate ABC transporter permease subunit CysT	mup
Molecular Function	GO:0042623	9	ATPase activity, coupled	0.0268617	HZ99_RS18410	WP_038445056.1	sulfate ABC transporter ATP-binding protein	mup
Molecular Function	GO:0042623	9	ATPase activity, coupled	0.0268617	HZ99_RS18400	WP_032856532.1	sulfate ABC transporter permease subunit CysT	mup
Molecular Function	GO:0032555	7	purine ribonucleotide binding	0.0958118	HZ99_RS18410	WP_038445056.1	sulfate ABC transporter ATP-binding protein	mup
Molecular Function	GO:0032555	7	purine ribonucleotide binding	0.0958118	HZ99_RS27230	WP_038447695.1	Fis family transcriptional regulator	mup
Molecular Function	GO:0032555	7	purine ribonucleotide binding	0.0958118	HZ99_RS15950	WP_038444290.1	aliphatic sulfonates ABC transporter ATP-binding protein	mup
Molecular Function	GO:0001883	5	purine nucleoside binding	0.0914801	HZ99_RS18410	WP_038445056.1	sulfate ABC transporter ATP-binding protein	mup
Molecular Function	GO:0001883	5	purine nucleoside binding	0.0914801	HZ99_RS27230	WP_038447695.1	Fis family transcriptional regulator	mup
Molecular Function	GO:0001883	5	purine nucleoside binding	0.0914801	HZ99_RS15950	WP_038444290.1	aliphatic sulfonates ABC transporter ATP-binding protein	mup
Molecular Function	GO:0036094	3	small molecule binding	0.263532	HZ99_RS18410	WP_038445056.1	sulfate ABC transporter ATP-binding protein	mup
Molecular Function	GO:0036094	3	small molecule binding	0.263532	HZ99_RS27230	WP_038447695.1	Fis family transcriptional regulator	mup
Molecular Function	GO:0036094	3	small molecule binding	0.263532	HZ99_RS15950	WP_038444290.1	aliphatic sulfonates ABC transporter ATP-binding protein	mup
Molecular Function	GO:0022857	3	transmembrane transporter activity	0.17403	HZ99_RS18410	WP_038445056.1	sulfate ABC transporter ATP-binding protein	mup
Molecular Function	GO:0022857	3	transmembrane transporter activity	0.17403	HZ99_RS18400	WP_032856532.1	sulfate ABC transporter permease subunit CysT	mup
Biological Process	GO:0051234	3	establishment of localization	0.00184968	HZ99_RS15955	WP_038444293.1	alkanesulfonate transporter permease subunit	mup
Biological Process	GO:0051234	3	establishment of localization	0.00184968	HZ99_RS18410	WP_038445056.1	sulfate ABC transporter ATP-binding protein	mup
Biological Process	GO:0051234	3	establishment of localization	0.00184968	HZ99_RS02945	WP_038441251.1	peptidase	mup
Biological Process	GO:0051234	3	establishment of localization	0.00184968	HZ99_RS18400	WP_032856532.1	sulfate ABC transporter permease subunit CysT	mup
Biological Process	GO:0051234	3	establishment of localization	0.00184968	HZ99_RS15950	WP_038444290.1	aliphatic sulfonates ABC transporter ATP-binding protein	mup
Biological Process	GO:0051234	3	establishment of localization	0.00184968	HZ99_RS03750	WP_038441432.1	sugar ABC transporter substrate-binding protein	mup
Biological Process	GO:0051234	3	establishment of localization	0.00184968	HZ99_RS15945	WP_003213899.1	transporter	mup
Biological Process	GO:0006810	4	transport	0.00183146	HZ99_RS15955	WP_038444293.1	alkanesulfonate transporter permease subunit	mup
Biological Process	GO:0006810	4	transport	0.00183146	HZ99_RS18410	WP_038445056.1	sulfate ABC transporter ATP-binding protein	mup
Biological Process	GO:0006810	4	transport	0.00183146	HZ99_RS02945	WP_038441251.1	peptidase	mup
Biological Process	GO:0006810	4	transport	0.00183146	HZ99_RS18400	WP_032856532.1	sulfate ABC transporter permease subunit CysT	mup
Biological Process	GO:0006810	4	transport	0.00183146	HZ99_RS15950	WP_038444290.1	aliphatic sulfonates ABC transporter ATP-binding protein	mup
Biological Process	GO:0006810	4	transport	0.00183146	HZ99_RS03750	WP_038441432.1	sugar ABC transporter substrate-binding protein	mup
Biological Process	GO:0006810	4	transport	0.00183146	HZ99_RS15945	WP_003213899.1	transporter	mup
Biological Process	GO:0051179	2	localization	0.00222497	HZ99_RS15955	WP_038444293.1	alkanesulfonate transporter permease subunit	mup
Biological Process	GO:0051179	2	localization	0.00222497	HZ99_RS18410	WP_038445056.1	sulfate ABC transporter ATP-binding protein	mup
Biological Process	GO:0051179	2	localization	0.00222497	HZ99_RS02945	WP_038441251.1	peptidase	mup
Biological Process	GO:0051179	2	localization	0.00222497	HZ99_RS18400	WP_032856532.1	sulfate ABC transporter permease subunit CysT	mup
Biological Process	GO:0051179	2	localization	0.00222497	HZ99_RS15950	WP_038444290.1	aliphatic sulfonates ABC transporter ATP-binding protein	mup
Biological Process	GO:0051179	2	localization	0.00222497	HZ99_RS03750	WP_038441432.1	sugar ABC transporter substrate-binding protein	mup
Biological Process	GO:0051179	2	localization	0.00222497	HZ99_RS15945	WP_003213899.1	transporter	mup

## Sheet: mdown
GO Terms Level 1	GO Terms Description	GO Terms Level	GO Terms ID	Mapping	Background	All Mapping	All Background	Fold Enrichment	Fisher' exact test P value	-log10(p value)	Related Protein
Molecular Function	transferase activity, transferring hexosyl groups	5	GO:0016758	5	15	121	3018	8.31	0.000207398	3.68	HZ99_RS03640 HZ99_RS03670 HZ99_RS09310 HZ99_RS01145 HZ99_RS03630
	transferase activity, transferring glycosyl groups	4	GO:0016757	7	39	121	3018	4.48	0.000739023	3.13	HZ99_RS16465 HZ99_RS03640 HZ99_RS03670 HZ99_RS09310 HZ99_RS01145 HZ99_RS03630 HZ99_RS03680
	hydrolase activity, hydrolyzing O-glycosyl compounds	5	GO:0004553	4	14	121	3018	7.13	0.0018009	2.74	HZ99_RS03670 HZ99_RS23855 HZ99_RS03635 HZ99_RS03680
	phosphotransferase activity, nitrogenous group as acceptor	5	GO:0016775	9	73	121	3018	3.08	0.00220572	2.66	HZ99_RS17170 HZ99_RS20755 HZ99_RS14470 HZ99_RS07375 HZ99_RS03845 HZ99_RS26925 HZ99_RS00295 HZ99_RS05160 HZ99_RS19380
	phosphorelay sensor kinase activity	8	GO:0000155	9	73	121	3018	3.08	0.00220572	2.66	HZ99_RS17170 HZ99_RS20755 HZ99_RS14470 HZ99_RS07375 HZ99_RS03845 HZ99_RS26925 HZ99_RS00295 HZ99_RS05160 HZ99_RS19380
	protein histidine kinase activity	7	GO:0004673	9	73	121	3018	3.08	0.00220572	2.66	HZ99_RS17170 HZ99_RS20755 HZ99_RS14470 HZ99_RS07375 HZ99_RS03845 HZ99_RS26925 HZ99_RS00295 HZ99_RS05160 HZ99_RS19380
	signaling receptor activity	4	GO:0038023	9	76	121	3018	2.95	0.00292496	2.53	HZ99_RS17170 HZ99_RS20755 HZ99_RS14470 HZ99_RS07375 HZ99_RS03845 HZ99_RS26925 HZ99_RS00295 HZ99_RS05160 HZ99_RS19380
	transferase activity	3	GO:0016740	32	503	121	3018	1.59	0.00365846	2.44	HZ99_RS17755 HZ99_RS03640 HZ99_RS17170 HZ99_RS12860 HZ99_RS01840 HZ99_RS14470 HZ99_RS07375 HZ99_RS01145 HZ99_RS03630 HZ99_RS09290 HZ99_RS00295 HZ99_RS16465 HZ99_RS05490 HZ99_RS05755 HZ99_RS03670 HZ99_RS04190 HZ99_RS19660 HZ99_RS05160 HZ99_RS19380 HZ99_RS14995 HZ99_RS05495 HZ99_RS01690 HZ99_RS14460 HZ99_RS20755 HZ99_RS00820 HZ99_RS09310 HZ99_RS03845 HZ99_RS03680 HZ99_RS10670 HZ99_RS26925 HZ99_RS09…
Biological Process	phosphorelay signal transduction system	7	GO:0000160	16	127	116	2815	3.06	4.29142e-05	4.37	HZ99_RS14910 HZ99_RS09360 HZ99_RS17170 HZ99_RS20755 HZ99_RS14470 HZ99_RS07375 HZ99_RS26925 HZ99_RS25340 HZ99_RS01735 HZ99_RS27155 HZ99_RS00295 HZ99_RS00290 HZ99_RS20820 HZ99_RS18370 HZ99_RS05160 HZ99_RS17175
	intracellular signal transduction	6	GO:0035556	16	129	116	2815	3.01	5.22128e-05	4.28	HZ99_RS14910 HZ99_RS09360 HZ99_RS17170 HZ99_RS20755 HZ99_RS14470 HZ99_RS07375 HZ99_RS26925 HZ99_RS25340 HZ99_RS01735 HZ99_RS27155 HZ99_RS00295 HZ99_RS00290 HZ99_RS20820 HZ99_RS18370 HZ99_RS05160 HZ99_RS17175
	single organism signaling	3	GO:0044700	20	196	116	2815	2.48	9.96403e-05	4	HZ99_RS17170 HZ99_RS14470 HZ99_RS07375 HZ99_RS25340 HZ99_RS01735 HZ99_RS27155 HZ99_RS00295 HZ99_RS05160 HZ99_RS19380 HZ99_RS10675 HZ99_RS14910 HZ99_RS09360 HZ99_RS10665 HZ99_RS20755 HZ99_RS03845 HZ99_RS26925 HZ99_RS00290 HZ99_RS20820 HZ99_RS18370 HZ99_RS17175
	signal transduction	5	GO:0007165	20	196	116	2815	2.48	9.96403e-05	4	HZ99_RS17170 HZ99_RS14470 HZ99_RS07375 HZ99_RS25340 HZ99_RS01735 HZ99_RS27155 HZ99_RS00295 HZ99_RS05160 HZ99_RS19380 HZ99_RS10675 HZ99_RS14910 HZ99_RS09360 HZ99_RS10665 HZ99_RS20755 HZ99_RS03845 HZ99_RS26925 HZ99_RS00290 HZ99_RS20820 HZ99_RS18370 HZ99_RS17175
	signaling	2	GO:0023052	20	196	116	2815	2.48	9.96403e-05	4	HZ99_RS17170 HZ99_RS14470 HZ99_RS07375 HZ99_RS25340 HZ99_RS01735 HZ99_RS27155 HZ99_RS00295 HZ99_RS05160 HZ99_RS19380 HZ99_RS10675 HZ99_RS14910 HZ99_RS09360 HZ99_RS10665 HZ99_RS20755 HZ99_RS03845 HZ99_RS26925 HZ99_RS00290 HZ99_RS20820 HZ99_RS18370 HZ99_RS17175
	cell communication	3	GO:0007154	20	205	116	2815	2.37	0.000187271	3.73	HZ99_RS17170 HZ99_RS14470 HZ99_RS07375 HZ99_RS25340 HZ99_RS01735 HZ99_RS27155 HZ99_RS00295 HZ99_RS05160 HZ99_RS19380 HZ99_RS10675 HZ99_RS14910 HZ99_RS09360 HZ99_RS10665 HZ99_RS20755 HZ99_RS03845 HZ99_RS26925 HZ99_RS00290 HZ99_RS20820 HZ99_RS18370 HZ99_RS17175
	protein catabolic process	6	GO:0030163	3	4	116	2815	18.2	0.000264763	3.58	HZ99_RS05495 HZ99_RS05490 HZ99_RS05510
	protein secretion	8	GO:0009306	7	40	116	2815	4.25	0.00101292	2.99	HZ99_RS12515 HZ99_RS25485 HZ99_RS18120 HZ99_RS24960 HZ99_RS20805 HZ99_RS12635 HZ99_RS18085
	secretion	6	GO:0046903	7	40	116	2815	4.25	0.00101292	2.99	HZ99_RS12515 HZ99_RS25485 HZ99_RS18120 HZ99_RS24960 HZ99_RS20805 HZ99_RS12635 HZ99_RS18085
	secretion by cell	7	GO:0032940	7	40	116	2815	4.25	0.00101292	2.99	HZ99_RS12515 HZ99_RS25485 HZ99_RS18120 HZ99_RS24960 HZ99_RS20805 HZ99_RS12635 HZ99_RS18085
	macromolecule catabolic process	5	GO:0009057	5	22	116	2815	5.52	0.00163429	2.79	HZ99_RS05495 HZ99_RS09580 HZ99_RS05490 HZ99_RS17850 HZ99_RS05510
	cellular response to stimulus	3	GO:0051716	20	250	116	2815	1.94	0.00246228	2.61	HZ99_RS17170 HZ99_RS14470 HZ99_RS07375 HZ99_RS25340 HZ99_RS01735 HZ99_RS27155 HZ99_RS00295 HZ99_RS05160 HZ99_RS19380 HZ99_RS10675 HZ99_RS14910 HZ99_RS09360 HZ99_RS10665 HZ99_RS20755 HZ99_RS03845 HZ99_RS26925 HZ99_RS00290 HZ99_RS20820 HZ99_RS18370 HZ99_RS17175
	response to stimulus	2	GO:0050896	22	303	116	2815	1.76	0.00501468	2.3	HZ99_RS17170 HZ99_RS14470 HZ99_RS09825 HZ99_RS07375 HZ99_RS25340 HZ99_RS01735 HZ99_RS27155 HZ99_RS00295 HZ99_RS05160 HZ99_RS19380 HZ99_RS10675 HZ99_RS14910 HZ99_RS09360 HZ99_RS10665 HZ99_RS20755 HZ99_RS03845 HZ99_RS26925 HZ99_RS00290 HZ99_RS20820 HZ99_RS18370 HZ99_RS17175 HZ99_RS26805
	macromolecule localization	3	GO:0033036	8	67	116	2815	2.9	0.00555524	2.26	HZ99_RS12515 HZ99_RS18120 HZ99_RS20805 HZ99_RS12635 HZ99_RS18085 HZ99_RS25485 HZ99_RS24960 HZ99_RS00110

[truncated: 5 more sheets: mdown GO2Protein, all, all GO2Protein, upup, upup GO2Protein]
