# Supplementary material for: Combined Transcriptome and Proteome Analysis of RpoS Regulon Reveals Its Role in Spoilage Potential of Pseudomonas fluorescens
Source: Front Microbiol. 2019 Feb 6;10:94. doi: 10.3389/fmicb.2019.00094 (PMC6372562; doi:10.3389/fmicb.2019.00094)
Supplement: Supplementary file 10 [file Table_10.XLSX]

## Sheet: Table title
Supplementary Table S10 KEGG pathway enrichment analysis of the DECs and DEPs.

## Sheet: mup
KEGG pathway	Mapping	Background	All Mapping	All Background	Fold enrichment	Fisher's exact test p value	-log10(p value)	Related proteins
pfs00920 Sulfur metabolism - Pseudomonas fluorescens SBW25	4	42	6	1446	22.95	8.86901e-06	5.05	HZ99_RS15955 HZ99_RS18410 HZ99_RS18400 HZ99_RS15950
pfs02010 ABC transporters - Pseudomonas fluorescens SBW25	5	182	6	1446	6.62	0.000162074	3.79	HZ99_RS15955 HZ99_RS18410 HZ99_RS18400 HZ99_RS15950 HZ99_RS03750

## Sheet: mup Pathway2Protein
KEGG pathway	Fisher's exact test p value	HZ99_RS00010
pfs02010 ABC transporters - Pseudomonas fluorescens SBW25	0.000162074	HZ99_RS15955	WP_038444293.1	alkanesulfonate transporter permease subunit	mup
pfs02010 ABC transporters - Pseudomonas fluorescens SBW25	0.000162074	HZ99_RS18410	WP_038445056.1	sulfate ABC transporter ATP-binding protein	mup
pfs02010 ABC transporters - Pseudomonas fluorescens SBW25	0.000162074	HZ99_RS18400	WP_032856532.1	sulfate ABC transporter permease subunit CysT	mup
pfs02010 ABC transporters - Pseudomonas fluorescens SBW25	0.000162074	HZ99_RS15950	WP_038444290.1	aliphatic sulfonates ABC transporter ATP-binding protein	mup
pfs02010 ABC transporters - Pseudomonas fluorescens SBW25	0.000162074	HZ99_RS03750	WP_038441432.1	sugar ABC transporter substrate-binding protein	mup
pfs00920 Sulfur metabolism - Pseudomonas fluorescens SBW25	8.86901e-06	HZ99_RS15955	WP_038444293.1	alkanesulfonate transporter permease subunit	mup
pfs00920 Sulfur metabolism - Pseudomonas fluorescens SBW25	8.86901e-06	HZ99_RS18410	WP_038445056.1	sulfate ABC transporter ATP-binding protein	mup
pfs00920 Sulfur metabolism - Pseudomonas fluorescens SBW25	8.86901e-06	HZ99_RS18400	WP_032856532.1	sulfate ABC transporter permease subunit CysT	mup
pfs00920 Sulfur metabolism - Pseudomonas fluorescens SBW25	8.86901e-06	HZ99_RS15950	WP_038444290.1	aliphatic sulfonates ABC transporter ATP-binding protein	mup

## Sheet: pdown
KEGG pathway	Mapping	Background	All Mapping	All Background	Fold enrichment	Fisher's exact test p value	-log10(p value)	Related proteins
pfs00410 beta-Alanine metabolism - Pseudomonas fluorescens SBW25	2	16	20	1446	9.04	0.0194254	1.71	HZ99_RS06030 HZ99_RS12285
pfs00362 Benzoate degradation - Pseudomonas fluorescens SBW25	2	23	20	1446	6.29	0.038653	1.41	HZ99_RS24060 HZ99_RS17985
pfs00480 Glutathione metabolism - Pseudomonas fluorescens SBW25	2	24	20	1446	6.03	0.0418207	1.38	HZ99_RS01200 HZ99_RS22450
pfs02024 Quorum sensing - Pseudomonas fluorescens SBW25	3	59	20	1446	3.68	0.0448854	1.35	HZ99_RS14340 HZ99_RS20360 HZ99_RS20375

## Sheet: pdown Pathway2Protein
KEGG pathway	Fisher's exact test p value	HZ99_RS00010
pfs00270 Cysteine and methionine metabolism - Pseudomonas fluorescens SBW25	0.0783001	HZ99_RS06735	WP_038441955.1	methionine gamma-lyase [Pseudomonas fluorescens]	pdown
pfs00270 Cysteine and methionine metabolism - Pseudomonas fluorescens SBW25	0.0783001	HZ99_RS15330	WP_038444076.1	adenosylhomocysteinase [Pseudomonas fluorescens]	pdown
pfs00410 beta-Alanine metabolism - Pseudomonas fluorescens SBW25	0.0194254	HZ99_RS06030	WP_038441829.1	dihydropyrimidinase [Pseudomonas fluorescens]	pdown
pfs00410 beta-Alanine metabolism - Pseudomonas fluorescens SBW25	0.0194254	HZ99_RS12285	WP_038443376.1	acyl-CoA dehydrogenase [Pseudomonas fluorescens]	pdown
pfs00362 Benzoate degradation - Pseudomonas fluorescens SBW25	0.038653	HZ99_RS24060	WP_038446551.1	3-oxoadipate enol-lactonase [Pseudomonas fluorescens]	pdown
pfs00362 Benzoate degradation - Pseudomonas fluorescens SBW25	0.038653	HZ99_RS17985	WP_038444904.1	acyl-CoA dehydrogenase [Pseudomonas fluorescens]	pdown
pfs02024 Quorum sensing - Pseudomonas fluorescens SBW25	0.0448854	HZ99_RS14340	WP_038443794.1	spermidine/putrescine ABC transporter substrate-binding protein [Pseudomonas fluorescens]	pdown
pfs02024 Quorum sensing - Pseudomonas fluorescens SBW25	0.0448854	HZ99_RS20360	WP_038445608.1	branched chain amino acid ABC transporter substrate-binding protein [Pseudomonas fluorescens]	pdown
pfs02024 Quorum sensing - Pseudomonas fluorescens SBW25	0.0448854	HZ99_RS20375	WP_038445610.1	ABC transporter ATP-binding protein [Pseudomonas fluorescens]	pdown
pfs00480 Glutathione metabolism - Pseudomonas fluorescens SBW25	0.0418207	HZ99_RS01200	WP_038440742.1	gamma-glutamyltranspeptidase [Pseudomonas fluorescens]	pdown
pfs00480 Glutathione metabolism - Pseudomonas fluorescens SBW25	0.0418207	HZ99_RS22450	WP_038446132.1	glutathione peroxidase [Pseudomonas fluorescens]	pdown
pfs01212 Fatty acid metabolism - Pseudomonas fluorescens SBW25	0.117105	HZ99_RS12285	WP_038443376.1	acyl-CoA dehydrogenase [Pseudomonas fluorescens]	pdown
pfs01212 Fatty acid metabolism - Pseudomonas fluorescens SBW25	0.117105	HZ99_RS20850	WP_038445726.1	beta-oxoacyl-ACP reductase [Pseudomonas fluorescens]	pdown
pfs02010 ABC transporters - Pseudomonas fluorescens SBW25	0.237583	HZ99_RS15125	WP_038444000.1	glycine/betaine ABC transporter substrate-binding protein [Pseudomonas fluorescens]	pdown
pfs02010 ABC transporters - Pseudomonas fluorescens SBW25	0.237583	HZ99_RS20360	WP_038445608.1	branched chain amino acid ABC transporter substrate-binding protein [Pseudomonas fluorescens]	pdown
pfs02010 ABC transporters - Pseudomonas fluorescens SBW25	0.237583	HZ99_RS05660	WP_038441759.1	ABC transporter substrate-binding protein [Pseudomonas fluorescens]	pdown
pfs02010 ABC transporters - Pseudomonas fluorescens SBW25	0.237583	HZ99_RS20375	WP_038445610.1	ABC transporter ATP-binding protein [Pseudomonas fluorescens]	pdown
pfs00630 Glyoxylate and dicarboxylate metabolism - Pseudomonas fluorescens SBW25	0.117105	HZ99_RS05590	WP_038441749.1	isocitrate lyase [Pseudomonas fluorescens]	pdown
pfs00630 Glyoxylate and dicarboxylate metabolism - Pseudomonas fluorescens SBW25	0.117105	HZ99_RS25585	WP_038447056.1	hydroxypyruvate isomerase [Pseudomonas fluorescens]	pdown
pfs00220 Arginine biosynthesis - Pseudomonas fluorescens SBW25	0.0518873	HZ99_RS10180	WP_038442811.1	ornithine carbamoyltransferase [Pseudomonas fluorescens]	pdown
pfs00220 Arginine biosynthesis - Pseudomonas fluorescens SBW25	0.0518873	HZ99_RS10175	WP_038442810.1	arginine deiminase [Pseudomonas fluorescens]	pdown
pfs00071 Fatty acid degradation - Pseudomonas fluorescens SBW25	0.0518873	HZ99_RS17985	WP_038444904.1	acyl-CoA dehydrogenase [Pseudomonas fluorescens]	pdown
pfs00071 Fatty acid degradation - Pseudomonas fluorescens SBW25	0.0518873	HZ99_RS12285	WP_038443376.1	acyl-CoA dehydrogenase [Pseudomonas fluorescens]	pdown

## Sheet: pup
KEGG pathway	Mapping	Background	All Mapping	All Background	Fold enrichment	Fisher's exact test p value	-log10(p value)	Related proteins
pfs00920 Sulfur metabolism - Pseudomonas fluorescens SBW25	4	42	22	1446	6.26	0.00307926	2.51	HZ99_RS18945 HZ99_RS18940 HZ99_RS27240 HZ99_RS18395
pfs02025 Biofilm formation - Pseudomonas aeruginosa - Pseudomonas fluorescens SBW25	3	55	22	1446	3.59	0.0480549	1.32	HZ99_RS20105 HZ99_RS20630 HZ99_RS04980

## Sheet: pup Pathway2Protein
KEGG pathway	Fisher's exact test p value	HZ99_RS00010
pfs02010 ABC transporters - Pseudomonas fluorescens SBW25	0.132632	HZ99_RS18945	WP_038445179.1	taurine ABC transporter substrate-binding protein [Pseudomonas fluorescens]	pup
pfs02010 ABC transporters - Pseudomonas fluorescens SBW25	0.132632	HZ99_RS21890	WP_038446019.1	ABC transporter substrate-binding protein [Pseudomonas fluorescens]	pup
pfs02010 ABC transporters - Pseudomonas fluorescens SBW25	0.132632	HZ99_RS18940	WP_038445178.1	taurine transporter ATP-binding subunit [Pseudomonas fluorescens]	pup
pfs02010 ABC transporters - Pseudomonas fluorescens SBW25	0.132632	HZ99_RS18395	WP_038445051.1	ABC transporter permease [Pseudomonas fluorescens]	pup
pfs02010 ABC transporters - Pseudomonas fluorescens SBW25	0.132632	HZ99_RS16755	WP_038444523.1	"phosphate ABC transporter, permease protein PstA [Pseudomonas fluorescens]"	pup
pfs00330 Arginine and proline metabolism - Pseudomonas fluorescens SBW25	0.0787692	HZ99_RS05240	WP_038441702.1	dihydrodipicolinate synthase family protein [Pseudomonas fluorescens]	pup
pfs00330 Arginine and proline metabolism - Pseudomonas fluorescens SBW25	0.0787692	HZ99_RS05235	WP_038441701.1	hydroxyproline-2-epimerase [Pseudomonas fluorescens]	pup
pfs00920 Sulfur metabolism - Pseudomonas fluorescens SBW25	0.00307926	HZ99_RS18945	WP_038445179.1	taurine ABC transporter substrate-binding protein [Pseudomonas fluorescens]	pup
pfs00920 Sulfur metabolism - Pseudomonas fluorescens SBW25	0.00307926	HZ99_RS18940	WP_038445178.1	taurine transporter ATP-binding subunit [Pseudomonas fluorescens]	pup
pfs00920 Sulfur metabolism - Pseudomonas fluorescens SBW25	0.00307926	HZ99_RS27240	WP_038447698.1	alkanesulfonate monooxygenase [Pseudomonas fluorescens]	pup
pfs00920 Sulfur metabolism - Pseudomonas fluorescens SBW25	0.00307926	HZ99_RS18395	WP_038445051.1	ABC transporter permease [Pseudomonas fluorescens]	pup
pfs00620 Pyruvate metabolism - Pseudomonas fluorescens SBW25	0.132034	HZ99_RS01850	WP_038440923.1	alpha-ketoglutarate dehydrogenase [Pseudomonas fluorescens]	pup
pfs00620 Pyruvate metabolism - Pseudomonas fluorescens SBW25	0.132034	HZ99_RS02535	WP_038441138.1	AMP-binding protein [Pseudomonas fluorescens]	pup
pfs00010 Glycolysis / Gluconeogenesis - Pseudomonas fluorescens SBW25	0.0787692	HZ99_RS01850	WP_038440923.1	alpha-ketoglutarate dehydrogenase [Pseudomonas fluorescens]	pup
pfs00010 Glycolysis / Gluconeogenesis - Pseudomonas fluorescens SBW25	0.0787692	HZ99_RS02535	WP_038441138.1	AMP-binding protein [Pseudomonas fluorescens]	pup
pfs02025 Biofilm formation - Pseudomonas aeruginosa - Pseudomonas fluorescens SBW25	0.0480549	HZ99_RS20105	WP_038445561.1	phosphodiesterase [Pseudomonas fluorescens]	pup
pfs02025 Biofilm formation - Pseudomonas aeruginosa - Pseudomonas fluorescens SBW25	0.0480549	HZ99_RS20630	WP_038445657.1	hybrid sensor histidine kinase/response regulator [Pseudomonas fluorescens]	pup
pfs02025 Biofilm formation - Pseudomonas aeruginosa - Pseudomonas fluorescens SBW25	0.0480549	HZ99_RS04980	WP_050492802.1	MULTISPECIES: DNA-binding response regulator [Pseudomonas fluorescens group]	pup

## Sheet: downdown
KEGG pathway	Mapping	Background	All Mapping	All Background	Fold enrichment	Fisher's exact test p value	-log10(p value)	Related proteins
pfs02025 Biofilm formation - Pseudomonas aeruginosa - Pseudomonas fluorescens SBW25	11	55	31	1446	9.33	4.10081e-09	8.39	HZ99_RS10660 HZ99_RS10650 HZ99_RS00120 HZ99_RS00095 HZ99_RS00115 HZ99_RS00085 HZ99_RS10680 HZ99_RS00105 HZ99_RS00100 HZ99_RS25335 HZ99_RS10655
pfs02020 Two-component system - Pseudomonas fluorescens SBW25	9	169	31	1446	2.48	0.00674808	2.17	HZ99_RS19375 HZ99_RS16305 HZ99_RS10660 HZ99_RS10650 HZ99_RS09895 HZ99_RS20855 HZ99_RS10680 HZ99_RS25335 HZ99_RS10655
pfs00520 Amino sugar and nucleotide sugar metabolism - Pseudomonas fluorescens SBW25	3	29	31	1446	4.83	0.0223616	1.65	HZ99_RS00120 HZ99_RS09300 HZ99_RS09325

## Sheet: downdown Pathway2Protein
KEGG pathway	Fisher's exact test p value	HZ99_RS00010
pfs01110 Biosynthesis of secondary metabolites - Pseudomonas fluorescens SBW25	0.0810555	HZ99_RS21820	WP_038445993.1	acetyl-coenzyme A synthetase [Pseudomonas fluorescens]	downdown
pfs01110 Biosynthesis of secondary metabolites - Pseudomonas fluorescens SBW25	0.0810555	HZ99_RS07740	WP_038442136.1	malate:quinone oxidoreductase [Pseudomonas fluorescens]	downdown
pfs01110 Biosynthesis of secondary metabolites - Pseudomonas fluorescens SBW25	0.0810555	HZ99_RS00120	WP_038440378.1	mannose-1-phosphate guanylyltransferase/mannose-6-phosphate isomerase [Pseudomonas fluorescens]	downdown
pfs01110 Biosynthesis of secondary metabolites - Pseudomonas fluorescens SBW25	0.0810555	HZ99_RS03655	WP_038441396.1	glycogen debranching enzyme [Pseudomonas fluorescens]	downdown
pfs01110 Biosynthesis of secondary metabolites - Pseudomonas fluorescens SBW25	0.0810555	HZ99_RS22590	WP_038446180.1	amino acid dehydrogenase [Pseudomonas fluorescens]	downdown
pfs01110 Biosynthesis of secondary metabolites - Pseudomonas fluorescens SBW25	0.0810555	HZ99_RS20855	WP_038445729.1	acetyl-CoA acetyltransferase [Pseudomonas fluorescens]	downdown
pfs01110 Biosynthesis of secondary metabolites - Pseudomonas fluorescens SBW25	0.0810555	HZ99_RS15270	WP_038444052.1	methionine adenosyltransferase [Pseudomonas fluorescens]	downdown
pfs01110 Biosynthesis of secondary metabolites - Pseudomonas fluorescens SBW25	0.0810555	HZ99_RS11320	WP_038443062.1	glucose dehydrogenase [Pseudomonas fluorescens]	downdown
pfs01110 Biosynthesis of secondary metabolites - Pseudomonas fluorescens SBW25	0.0810555	HZ99_RS13955	WP_038443738.1	catalase [Pseudomonas fluorescens]	downdown
pfs01110 Biosynthesis of secondary metabolites - Pseudomonas fluorescens SBW25	0.0810555	HZ99_RS19405	WP_038445324.1	maltodextrin phosphorylase [Pseudomonas fluorescens]	downdown
pfs00500 Starch and sucrose metabolism - Pseudomonas fluorescens SBW25	0.0549967	HZ99_RS03655	WP_038441396.1	glycogen debranching enzyme [Pseudomonas fluorescens]	downdown
pfs00500 Starch and sucrose metabolism - Pseudomonas fluorescens SBW25	0.0549967	HZ99_RS19405	WP_038445324.1	maltodextrin phosphorylase [Pseudomonas fluorescens]	downdown
pfs00620 Pyruvate metabolism - Pseudomonas fluorescens SBW25	0.0582498	HZ99_RS21820	WP_038445993.1	acetyl-coenzyme A synthetase [Pseudomonas fluorescens]	downdown
pfs00620 Pyruvate metabolism - Pseudomonas fluorescens SBW25	0.0582498	HZ99_RS20855	WP_038445729.1	acetyl-CoA acetyltransferase [Pseudomonas fluorescens]	downdown
pfs00620 Pyruvate metabolism - Pseudomonas fluorescens SBW25	0.0582498	HZ99_RS07740	WP_038442136.1	malate:quinone oxidoreductase [Pseudomonas fluorescens]	downdown
pfs02020 Two-component system - Pseudomonas fluorescens SBW25	0.00674808	HZ99_RS19375	WP_038445316.1	nitrogen regulation protein NR(I) [Pseudomonas fluorescens]	downdown
pfs02020 Two-component system - Pseudomonas fluorescens SBW25	0.00674808	HZ99_RS16305	WP_038444414.1	DNA-binding response regulator [Pseudomonas fluorescens]	downdown
pfs02020 Two-component system - Pseudomonas fluorescens SBW25	0.00674808	HZ99_RS10660	WP_038442897.1	hybrid sensor histidine kinase/response regulator [Pseudomonas fluorescens]	downdown
pfs02020 Two-component system - Pseudomonas fluorescens SBW25	0.00674808	HZ99_RS10650	WP_038442895.1	diguanylate cyclase response regulator [Pseudomonas fluorescens]	downdown
pfs02020 Two-component system - Pseudomonas fluorescens SBW25	0.00674808	HZ99_RS09895	WP_038442747.1	pili assembly chaperone [Pseudomonas fluorescens]	downdown
pfs02020 Two-component system - Pseudomonas fluorescens SBW25	0.00674808	HZ99_RS20855	WP_038445729.1	acetyl-CoA acetyltransferase [Pseudomonas fluorescens]	downdown
pfs02020 Two-component system - Pseudomonas fluorescens SBW25	0.00674808	HZ99_RS10680	WP_038442902.1	chemotaxis protein [Pseudomonas fluorescens]	downdown
pfs02020 Two-component system - Pseudomonas fluorescens SBW25	0.00674808	HZ99_RS25335	WP_038446976.1	anti-anti-sigma factor [Pseudomonas fluorescens]	downdown
pfs02020 Two-component system - Pseudomonas fluorescens SBW25	0.00674808	HZ99_RS10655	WP_038442896.1	chemotaxis response regulator protein-glutamate methylesterase [Pseudomonas fluorescens]	downdown
pfs01200 Carbon metabolism - Pseudomonas fluorescens SBW25	0.0908454	HZ99_RS21820	WP_038445993.1	acetyl-coenzyme A synthetase [Pseudomonas fluorescens]	downdown
pfs01200 Carbon metabolism - Pseudomonas fluorescens SBW25	0.0908454	HZ99_RS20855	WP_038445729.1	acetyl-CoA acetyltransferase [Pseudomonas fluorescens]	downdown
pfs01200 Carbon metabolism - Pseudomonas fluorescens SBW25	0.0908454	HZ99_RS10185	WP_038442812.1	carbamate kinase [Pseudomonas fluorescens]	downdown
pfs01200 Carbon metabolism - Pseudomonas fluorescens SBW25	0.0908454	HZ99_RS07740	WP_038442136.1	malate:quinone oxidoreductase [Pseudomonas fluorescens]	downdown
pfs01200 Carbon metabolism - Pseudomonas fluorescens SBW25	0.0908454	HZ99_RS13955	WP_038443738.1	catalase [Pseudomonas fluorescens]	downdown
pfs01212 Fatty acid metabolism - Pseudomonas fluorescens SBW25	0.234605	HZ99_RS25995	WP_038447190.1	acyl-CoA dehydrogenase [Pseudomonas fluorescens]	downdown
pfs01212 Fatty acid metabolism - Pseudomonas fluorescens SBW25	0.234605	HZ99_RS20855	WP_038445729.1	acetyl-CoA acetyltransferase [Pseudomonas fluorescens]	downdown
pfs00280 Valine, leucine and isoleucine degradation - Pseudomonas fluorescens SBW25	0.186847	HZ99_RS22590	WP_038446180.1	amino acid dehydrogenase [Pseudomonas fluorescens]	downdown
pfs00280 Valine, leucine and isoleucine degradation - Pseudomonas fluorescens SBW25	0.186847	HZ99_RS20855	WP_038445729.1	acetyl-CoA acetyltransferase [Pseudomonas fluorescens]	downdown
pfs00630 Glyoxylate and dicarboxylate metabolism - Pseudomonas fluorescens SBW25	0.0617264	HZ99_RS20855	WP_038445729.1	acetyl-CoA acetyltransferase [Pseudomonas fluorescens]	downdown
pfs00630 Glyoxylate and dicarboxylate metabolism - Pseudomonas fluorescens SBW25	0.0617264	HZ99_RS25580	WP_038447055.1	2-hydroxy-3-oxopropionate reductase [Pseudomonas fluorescens]	downdown
pfs00630 Glyoxylate and dicarboxylate metabolism - Pseudomonas fluorescens SBW25	0.0617264	HZ99_RS13955	WP_038443738.1	catalase [Pseudomonas fluorescens]	downdown
pfs00640 Propanoate metabolism - Pseudomonas fluorescens SBW25	0.186847	HZ99_RS21820	WP_038445993.1	acetyl-coenzyme A synthetase [Pseudomonas fluorescens]	downdown
pfs00640 Propanoate metabolism - Pseudomonas fluorescens SBW25	0.186847	HZ99_RS20855	WP_038445729.1	acetyl-CoA acetyltransferase [Pseudomonas fluorescens]	downdown
pfs00071 Fatty acid degradation - Pseudomonas fluorescens SBW25	0.112099	HZ99_RS25995	WP_038447190.1	acyl-CoA dehydrogenase [Pseudomonas fluorescens]	downdown
pfs00071 Fatty acid degradation - Pseudomonas fluorescens SBW25	0.112099	HZ99_RS20855	WP_038445729.1	acetyl-CoA acetyltransferase [Pseudomonas fluorescens]	downdown
pfs00380 Tryptophan metabolism - Pseudomonas fluorescens SBW25	0.0787692	HZ99_RS20855	WP_038445729.1	acetyl-CoA acetyltransferase [Pseudomonas fluorescens]	downdown
pfs00380 Tryptophan metabolism - Pseudomonas fluorescens SBW25	0.0787692	HZ99_RS13955	WP_038443738.1	catalase [Pseudomonas fluorescens]	downdown
pfs00520 Amino sugar and nucleotide sugar metabolism - Pseudomonas fluorescens SBW25	0.0223616	HZ99_RS00120	WP_038440378.1	mannose-1-phosphate guanylyltransferase/mannose-6-phosphate isomerase [Pseudomonas fluorescens]	downdown
pfs00520 Amino sugar and nucleotide sugar metabolism - Pseudomonas fluorescens SBW25	0.0223616	HZ99_RS09300	WP_038442549.1	bifunctional UDP-glucuronic acid oxidase/UDP-4-amino-4-deoxy-L-arabinose formyltransferase [Pseudomonas fluorescens]	downdown
pfs00520 Amino sugar and nucleotide sugar metabolism - Pseudomonas fluorescens SBW25	0.0223616	HZ99_RS09325	WP_038442554.1	MULTISPECIES: UDP-glucose 6-dehydrogenase [Pseudomonas]	downdown
pfs02025 Biofilm formation - Pseudomonas aeruginosa - Pseudomonas fluorescens SBW25	4.10081e-09	HZ99_RS10660	WP_038442897.1	hybrid sensor histidine kinase/response regulator [Pseudomonas fluorescens]	downdown
pfs02025 Biofilm formation - Pseudomonas aeruginosa - Pseudomonas fluorescens SBW25	4.10081e-09	HZ99_RS10650	WP_038442895.1	diguanylate cyclase response regulator [Pseudomonas fluorescens]	downdown
pfs02025 Biofilm formation - Pseudomonas aeruginosa - Pseudomonas fluorescens SBW25	4.10081e-09	HZ99_RS00120	WP_038440378.1	mannose-1-phosphate guanylyltransferase/mannose-6-phosphate isomerase [Pseudomonas fluorescens]	downdown
pfs02025 Biofilm formation - Pseudomonas aeruginosa - Pseudomonas fluorescens SBW25	4.10081e-09	HZ99_RS00095	WP_038440372.1	beta-xylosidase [Pseudomonas fluorescens]	downdown
pfs02025 Biofilm formation - Pseudomonas aeruginosa - Pseudomonas fluorescens SBW25	4.10081e-09	HZ99_RS00115	WP_038440377.1	glycosyl transferase [Pseudomonas fluorescens]	downdown
pfs02025 Biofilm formation - Pseudomonas aeruginosa - Pseudomonas fluorescens SBW25	4.10081e-09	HZ99_RS00085	WP_038440370.1	glycosyl transferase family 1 [Pseudomonas fluorescens]	downdown
pfs02025 Biofilm formation - Pseudomonas aeruginosa - Pseudomonas fluorescens SBW25	4.10081e-09	HZ99_RS10680	WP_038442902.1	chemotaxis protein [Pseudomonas fluorescens]	downdown
pfs02025 Biofilm formation - Pseudomonas aeruginosa - Pseudomonas fluorescens SBW25	4.10081e-09	HZ99_RS00105	WP_038440374.1	LPS biosynthesis protein [Pseudomonas fluorescens]	downdown
pfs02025 Biofilm formation - Pseudomonas aeruginosa - Pseudomonas fluorescens SBW25	4.10081e-09	HZ99_RS00100	WP_038440373.1	glycosyl transferase family 1 [Pseudomonas fluorescens]	downdown
pfs02025 Biofilm formation - Pseudomonas aeruginosa - Pseudomonas fluorescens SBW25	4.10081e-09	HZ99_RS25335	WP_038446976.1	anti-anti-sigma factor [Pseudomonas fluorescens]	downdown
pfs02025 Biofilm formation - Pseudomonas aeruginosa - Pseudomonas fluorescens SBW25	4.10081e-09	HZ99_RS10655	WP_038442896.1	chemotaxis response regulator protein-glutamate methylesterase [Pseudomonas fluorescens]	downdown

## Sheet: mdown
KEGG pathway	Mapping	Background	All Mapping	All Background	Fold enrichment	Fisher's exact test p value	-log10(p value)	Related proteins
pfs00500 Starch and sucrose metabolism - Pseudomonas fluorescens SBW25	7	18	54	1446	10.41	1.58463e-06	5.8	HZ99_RS03645 HZ99_RS03640 HZ99_RS03670 HZ99_RS03675 HZ99_RS03635 HZ99_RS03680 HZ99_RS03630
pfs02025 Biofilm formation - Pseudomonas aeruginosa - Pseudomonas fluorescens SBW25	10	55	54	1446	4.87	1.81917e-05	4.74	HZ99_RS10675 HZ99_RS10665 HZ99_RS00070 HZ99_RS26925 HZ99_RS00125 HZ99_RS00090 HZ99_RS25340 HZ99_RS09580 HZ99_RS00080 HZ99_RS00110
pfs00190 Oxidative phosphorylation - Pseudomonas fluorescens SBW25	9	53	54	1446	4.55	8.94007e-05	4.05	HZ99_RS17755 HZ99_RS17750 HZ99_RS17720 HZ99_RS12835 HZ99_RS12840 HZ99_RS17365 HZ99_RS17725 HZ99_RS17730 HZ99_RS17375
pfs02020 Two-component system - Pseudomonas fluorescens SBW25	13	169	54	1446	2.06	0.00704963	2.15	HZ99_RS11120 HZ99_RS10675 HZ99_RS10665 HZ99_RS17750 HZ99_RS26925 HZ99_RS10670 HZ99_RS25340 HZ99_RS00295 HZ99_RS09580 HZ99_RS12840 HZ99_RS12835 HZ99_RS12825 HZ99_RS19380
pfs01503 Cationic antimicrobial peptide (CAMP) resistance - Pseudomonas fluorescens SBW25	4	30	54	1446	3.57	0.0231402	1.64	HZ99_RS09315 HZ99_RS09295 HZ99_RS09310 HZ99_RS09305

[truncated: 5 more sheets: mdown Pathway2Protein, all, all Pathway2Protein, upup, upup Pathway2Protein]
